# Supplementary material for: Subgenome-aware analyses suggest a reticulate allopolyploidization origin in three Papaver genomes
Source: Nat Commun. 2023 Apr 19;14:2204. doi: 10.1038/s41467-023-37939-2 (PMC10115784; doi:10.1038/s41467-023-37939-2)
Supplement: Supplementary file 3 — Source Data [file 41467_2023_37939_MOESM3_ESM.zip]

Archive with 15 entries (15 files):
- readme.txt
- Supplementary Fig. 10 Ks values.xls
- Supplementary Fig. 11 Whole genome alignmens of Chloroplast.txt
- Supplementary Fig. 12 Syntenic blocks of subgenomes.txt
- Supplementary Fig. 13b Alignment.txt
- Supplementary Fig. 13c Alignment.txt
- Supplementary Fig. 13d Alignment.txt
- Supplementary Fig. 13e Alignment.txt
- Supplementary Fig. 2-3 Ks values by KaKs_Calculator.xls
- Supplementary Fig. 2-5 Syntenic blcoks by MCScanX.txt
- Supplementary Fig. 8 Alignments for IQTREE.txt
- Supplementary Fig. 8 Gene trees for ASTRAL.txt
- Supplementary Fig. 9 Gene trees for ASTRAL.txt
- Supplemetnary Fig. 14a Trimmed alignment.txt
- Supplemetnary Fig. 14b Trimmed alignment.txt
