# Supplementary material for: Subgenome-aware analyses suggest a reticulate allopolyploidization origin in three Papaver genomes
Source: Nat Commun. 2023 Apr 19;14:2204. doi: 10.1038/s41467-023-37939-2 (PMC10115784; doi:10.1038/s41467-023-37939-2)
Supplement: Supplementary file 3 — Source Data [file 41467_2023_37939_MOESM3_ESM.zip › readme.txt]

Supplemenatry Fig. 2-3. Ks values by KaKs_Calculator.xls: The raw output of KaKs_Calculator.
Supplemenatry Fig. 2-5. Syntenic blocks by MCScanX.txt: The raw output of MCScanX.
Supplemenatry Fig. 8. Alignments for IQTREE.txt: The concatenated sequence alignment used for IQTREE.
Supplemenatry Fig. 8. Gene trees for ASTRAL.txt: The single gene trees for ASTRAL.
Supplemenatry Fig. 9. Gene trees for ASTRAL.txt: The single gene trees for ASTRAL.
Supplemenatry Fig. 10. Ks values.xls: The Ks values extracted from KaKs_Calculator output.
Supplemenatry Fig. 11. Whole genome alignments of chloroplast.txt: Alignment of whole chloroplast genome.
Supplemenatry Fig. 12. Syntenic blocks of subgenomes.txt: The raw output of MCScanX.
Supplemenatry Fig. 13b. Alignment.txt: Alignment of the gene sequence.
Supplemenatry Fig. 13c. Alignment.txt: Alignment of the gene sequence.
Supplemenatry Fig. 13d. Alignment.txt: Alignment of the gene sequence.
Supplemenatry Fig. 13e. Alignment.txt: Alignment of the gene sequence.
Supplemenatry Fig. 14a. Trimmed alignment.txt: Trimmed alignment of the gene sequence.
Supplemenatry Fig. 14b. Trimmed alignment.txt: Trimmed alignment of the gene sequence.
