# Supplementary material for: Subgenome-aware analyses suggest a reticulate allopolyploidization origin in three Papaver genomes
Source: Nat Commun. 2023 Apr 19;14:2204. doi: 10.1038/s41467-023-37939-2 (PMC10115784; doi:10.1038/s41467-023-37939-2)
Supplement: Supplementary file 3 — Source Data [file 41467_2023_37939_MOESM3_ESM.zip › Supplementary Fig. 10 Ks values.xls]

pair	value	homology
Papaver_setigerum_A-Papaver_setigerum_A	0.175019	inparalogs
Papaver_setigerum_A-Papaver_setigerum_A	0.12787	inparalogs
Papaver_setigerum_A-Papaver_setigerum_A	0.170166	inparalogs
Papaver_setigerum_A-Papaver_setigerum_A	0.198673	inparalogs
Papaver_setigerum_A-Papaver_setigerum_A	0.143969	inparalogs
Papaver_setigerum_A-Papaver_setigerum_A	0.138437	inparalogs
Papaver_setigerum_A-Papaver_setigerum_A	0.124029	inparalogs
Papaver_setigerum_A-Papaver_setigerum_A	0.137027	inparalogs
Papaver_setigerum_A-Papaver_setigerum_A	0.286823	inparalogs
Papaver_setigerum_A-Papaver_setigerum_A	0.0497588	inparalogs
Papaver_setigerum_A-Papaver_setigerum_A	0.0274532	inparalogs
Papaver_setigerum_A-Papaver_setigerum_A	0.17616	inparalogs
Papaver_setigerum_A-Papaver_setigerum_A	0.116168	inparalogs
Papaver_setigerum_A-Papaver_setigerum_A	0.129158	inparalogs
Papaver_setigerum_A-Papaver_setigerum_A	0.118465	inparalogs
Papaver_setigerum_A-Papaver_setigerum_A	0.0652649	inparalogs
Papaver_setigerum_A-Papaver_setigerum_A	0.00694109	inparalogs
Papaver_setigerum_A-Papaver_setigerum_A	0.011768	inparalogs
Papaver_setigerum_A-Papaver_setigerum_A	0.533264	inparalogs
Papaver_setigerum_A-Papaver_setigerum_A	0.0988009	inparalogs
Papaver_setigerum_A-Papaver_setigerum_A	0.085212	inparalogs
Papaver_setigerum_A-Papaver_setigerum_A	0.210862	inparalogs
Papaver_setigerum_A-Papaver_setigerum_A	0.186944	inparalogs
Papaver_setigerum_A-Papaver_setigerum_A	0.253936	inparalogs
Papaver_setigerum_A-Papaver_setigerum_A	0.0174958	inparalogs
Papaver_setigerum_A-Papaver_setigerum_A	0.130544	inparalogs
Papaver_setigerum_A-Papaver_setigerum_A	0.115458	inparalogs
Papaver_setigerum_A-Papaver_setigerum_A	0.990586	inparalogs
Papaver_setigerum_A-Papaver_setigerum_A	0.978545	inparalogs
Papaver_setigerum_A-Papaver_setigerum_A	0.0460431	inparalogs
Papaver_setigerum_A-Papaver_setigerum_A	0.0290437	inparalogs
Papaver_setigerum_A-Papaver_setigerum_A	0.03455	inparalogs
Papaver_setigerum_A-Papaver_setigerum_A	0.086534	inparalogs
Papaver_setigerum_A-Papaver_setigerum_A	0.0879883	inparalogs
Papaver_setigerum_A-Papaver_setigerum_A	0.0711635	inparalogs
Papaver_setigerum_A-Papaver_setigerum_A	0.11224	inparalogs
Papaver_setigerum_A-Papaver_setigerum_A	0.0861039	inparalogs
Papaver_setigerum_A-Papaver_setigerum_A	0.092737	inparalogs
Papaver_setigerum_A-Papaver_setigerum_A	0.232966	inparalogs
Papaver_setigerum_A-Papaver_setigerum_A	0.462059	inparalogs
Papaver_setigerum_A-Papaver_setigerum_A	0.11538	inparalogs
Papaver_setigerum_A-Papaver_setigerum_A	0.03008	inparalogs
Papaver_setigerum_A-Papaver_setigerum_A	0.187306	inparalogs
Papaver_setigerum_A-Papaver_setigerum_A	0.106172	inparalogs
Papaver_setigerum_A-Papaver_setigerum_A	0.15744	inparalogs
Papaver_setigerum_A-Papaver_setigerum_A	0.105422	inparalogs
Papaver_setigerum_A-Papaver_setigerum_A	0.344646	inparalogs
Papaver_setigerum_A-Papaver_setigerum_A	0.0267788	inparalogs
Papaver_setigerum_A-Papaver_setigerum_A	0.0612841	inparalogs
Papaver_setigerum_A-Papaver_setigerum_A	0.0509848	inparalogs
Papaver_setigerum_A-Papaver_setigerum_A	0.00619539	inparalogs
Papaver_setigerum_A-Papaver_setigerum_A	0.186986	inparalogs
Papaver_setigerum_A-Papaver_setigerum_A	0.129882	inparalogs
Papaver_setigerum_A-Papaver_setigerum_A	0.311383	inparalogs
Papaver_setigerum_A-Papaver_setigerum_A	0.213865	inparalogs
Papaver_setigerum_A-Papaver_setigerum_A	0.00521264	inparalogs
Papaver_setigerum_A-Papaver_setigerum_A	0.0622406	inparalogs
Papaver_setigerum_A-Papaver_setigerum_A	0.0529191	inparalogs
Papaver_setigerum_A-Papaver_setigerum_A	0.0823059	inparalogs
Papaver_setigerum_A-Papaver_setigerum_A	0.860957	inparalogs
Papaver_setigerum_A-Papaver_setigerum_A	0.304999	inparalogs
Papaver_setigerum_A-Papaver_setigerum_A	0.396172	inparalogs
Papaver_setigerum_A-Papaver_setigerum_A	0.211334	inparalogs
Papaver_setigerum_A-Papaver_setigerum_A	0.26048	inparalogs
Papaver_setigerum_A-Papaver_setigerum_A	0.992216	inparalogs
Papaver_setigerum_A-Papaver_setigerum_A	0.883726	inparalogs
Papaver_setigerum_A-Papaver_setigerum_A	0.923717	inparalogs
Papaver_setigerum_A-Papaver_setigerum_A	0.311898	inparalogs
Papaver_setigerum_B-Papaver_setigerum_B	0.0225955	inparalogs
Papaver_setigerum_B-Papaver_setigerum_B	0.0112113	inparalogs
Papaver_setigerum_B-Papaver_setigerum_B	0.00656304	inparalogs
Papaver_setigerum_B-Papaver_setigerum_B	0.029231	inparalogs
Papaver_setigerum_B-Papaver_setigerum_B	0.0216732	inparalogs
Papaver_setigerum_B-Papaver_setigerum_B	0.0135723	inparalogs
Papaver_setigerum_B-Papaver_setigerum_B	0.971621	inparalogs
Papaver_setigerum_B-Papaver_setigerum_B	0.554868	inparalogs
Papaver_setigerum_B-Papaver_setigerum_B	0.0476279	inparalogs
Papaver_setigerum_B-Papaver_setigerum_B	0.0791291	inparalogs
Papaver_setigerum_B-Papaver_setigerum_B	0.231359	inparalogs
Papaver_setigerum_B-Papaver_setigerum_B	0.140002	inparalogs
Papaver_setigerum_B-Papaver_setigerum_B	0.0207025	inparalogs
Papaver_setigerum_B-Papaver_setigerum_B	0.668702	inparalogs
Papaver_setigerum_B-Papaver_setigerum_B	0.266826	inparalogs
Papaver_setigerum_B-Papaver_setigerum_B	0.529437	inparalogs
Papaver_setigerum_B-Papaver_setigerum_B	0.697159	inparalogs
Papaver_setigerum_B-Papaver_setigerum_B	0.0185076	inparalogs
Papaver_setigerum_B-Papaver_setigerum_B	0.321166	inparalogs
Papaver_setigerum_B-Papaver_setigerum_B	0.0613879	inparalogs
Papaver_setigerum_B-Papaver_setigerum_B	0.274098	inparalogs
Papaver_setigerum_B-Papaver_setigerum_B	0.361138	inparalogs
Papaver_setigerum_B-Papaver_setigerum_B	0.283341	inparalogs
Papaver_setigerum_B-Papaver_setigerum_B	0.192211	inparalogs
Papaver_setigerum_C-Papaver_setigerum_C	0.226557	inparalogs
Papaver_setigerum_C-Papaver_setigerum_C	0.191305	inparalogs
Papaver_setigerum_C-Papaver_setigerum_C	0.397229	inparalogs
Papaver_setigerum_C-Papaver_setigerum_C	0.300051	inparalogs
Papaver_setigerum_C-Papaver_setigerum_C	0.0666033	inparalogs
Papaver_setigerum_C-Papaver_setigerum_C	0.0467289	inparalogs
Papaver_setigerum_C-Papaver_setigerum_C	0.0680021	inparalogs
Papaver_setigerum_C-Papaver_setigerum_C	0.016338	inparalogs
Papaver_setigerum_C-Papaver_setigerum_C	0.226435	inparalogs
Papaver_setigerum_C-Papaver_setigerum_C	0.801254	inparalogs
Papaver_setigerum_C-Papaver_setigerum_C	0.712355	inparalogs
Papaver_setigerum_C-Papaver_setigerum_C	0.587179	inparalogs
Papaver_setigerum_C-Papaver_setigerum_C	0.849292	inparalogs
Papaver_setigerum_C-Papaver_setigerum_C	0.910657	inparalogs
Papaver_setigerum_C-Papaver_setigerum_C	0.910657	inparalogs
Papaver_setigerum_C-Papaver_setigerum_C	0.591315	inparalogs
Papaver_setigerum_C-Papaver_setigerum_C	0.788259	inparalogs
Papaver_setigerum_C-Papaver_setigerum_C	0.8609	inparalogs
Papaver_setigerum_C-Papaver_setigerum_C	0.865891	inparalogs
Papaver_setigerum_C-Papaver_setigerum_C	0.734533	inparalogs
Papaver_setigerum_C-Papaver_setigerum_C	0.0179397	inparalogs
Papaver_setigerum_C-Papaver_setigerum_C	0.0179397	inparalogs
Papaver_setigerum_C-Papaver_setigerum_C	0.0179397	inparalogs
Papaver_setigerum_C-Papaver_setigerum_C	0.0179397	inparalogs
Papaver_setigerum_C-Papaver_setigerum_C	0.0179565	inparalogs
Papaver_setigerum_C-Papaver_setigerum_C	0.405188	inparalogs
Papaver_setigerum_C-Papaver_setigerum_C	0.405188	inparalogs
Papaver_setigerum_C-Papaver_setigerum_C	0.418145	inparalogs
Papaver_setigerum_C-Papaver_setigerum_C	0.410747	inparalogs
Papaver_setigerum_C-Papaver_setigerum_C	0.526003	inparalogs
Papaver_setigerum_C-Papaver_setigerum_C	0.594788	inparalogs
Papaver_setigerum_C-Papaver_setigerum_C	0.597802	inparalogs
Papaver_setigerum_C-Papaver_setigerum_C	0.591103	inparalogs
Papaver_setigerum_C-Papaver_setigerum_C	0.610165	inparalogs
Papaver_setigerum_C-Papaver_setigerum_C	0.594142	inparalogs
Papaver_setigerum_C-Papaver_setigerum_C	0.437223	inparalogs
Papaver_setigerum_C-Papaver_setigerum_C	0.440923	inparalogs
Papaver_setigerum_C-Papaver_setigerum_C	0.533867	inparalogs
Papaver_setigerum_C-Papaver_setigerum_C	0.451851	inparalogs
Papaver_setigerum_C-Papaver_setigerum_C	0.40195	inparalogs
Papaver_setigerum_C-Papaver_setigerum_C	0.448636	inparalogs
Papaver_setigerum_C-Papaver_setigerum_C	0.676683	inparalogs
Papaver_setigerum_C-Papaver_setigerum_C	0.453339	inparalogs
Papaver_setigerum_C-Papaver_setigerum_C	0.449248	inparalogs
Papaver_setigerum_C-Papaver_setigerum_C	0.448636	inparalogs
Papaver_setigerum_C-Papaver_setigerum_C	0.998919	inparalogs
Papaver_setigerum_C-Papaver_setigerum_C	0.804479	inparalogs
Papaver_setigerum_C-Papaver_setigerum_C	0.96431	inparalogs
Papaver_setigerum_C-Papaver_setigerum_C	0.805454	inparalogs
Papaver_setigerum_C-Papaver_setigerum_C	0.250557	inparalogs
Papaver_setigerum_C-Papaver_setigerum_C	0.278288	inparalogs
Papaver_setigerum_C-Papaver_setigerum_C	0.590277	inparalogs
Papaver_setigerum_C-Papaver_setigerum_C	0.42231	inparalogs
Papaver_setigerum_C-Papaver_setigerum_C	0.548995	inparalogs
Papaver_setigerum_C-Papaver_setigerum_C	0.372164	inparalogs
Papaver_setigerum_C-Papaver_setigerum_C	0.416483	inparalogs
Papaver_setigerum_C-Papaver_setigerum_C	0.181904	inparalogs
Papaver_setigerum_C-Papaver_setigerum_C	0.222184	inparalogs
Papaver_setigerum_C-Papaver_setigerum_C	0.13019	inparalogs
Papaver_setigerum_C-Papaver_setigerum_C	0.130658	inparalogs
Papaver_setigerum_C-Papaver_setigerum_C	0.10768	inparalogs
Papaver_setigerum_C-Papaver_setigerum_C	0.0571525	inparalogs
Papaver_setigerum_C-Papaver_setigerum_C	0.258342	inparalogs
Papaver_setigerum_C-Papaver_setigerum_C	0.0883276	inparalogs
Papaver_setigerum_C-Papaver_setigerum_C	0.0247537	inparalogs
Papaver_setigerum_C-Papaver_setigerum_C	0.0706975	inparalogs
Papaver_setigerum_C-Papaver_setigerum_C	0.181943	inparalogs
Papaver_setigerum_C-Papaver_setigerum_C	0.0775467	inparalogs
Papaver_setigerum_C-Papaver_setigerum_C	0.15821	inparalogs
Papaver_setigerum_C-Papaver_setigerum_C	0.211588	inparalogs
Papaver_setigerum_C-Papaver_setigerum_C	0.33548	inparalogs
Papaver_setigerum_C-Papaver_setigerum_C	0.177683	inparalogs
Papaver_setigerum_C-Papaver_setigerum_C	0.269863	inparalogs
Papaver_setigerum_C-Papaver_setigerum_C	0.159329	inparalogs
Papaver_setigerum_C-Papaver_setigerum_C	0.179207	inparalogs
Papaver_setigerum_C-Papaver_setigerum_C	0.167469	inparalogs
Papaver_setigerum_C-Papaver_setigerum_C	0.0529319	inparalogs
Papaver_setigerum_C-Papaver_setigerum_C	0.0422111	inparalogs
Papaver_setigerum_C-Papaver_setigerum_C	0.0694016	inparalogs
Papaver_setigerum_C-Papaver_setigerum_C	0.0813764	inparalogs
Papaver_setigerum_C-Papaver_setigerum_C	0.0648302	inparalogs
Papaver_setigerum_C-Papaver_setigerum_C	0.0216677	inparalogs
Papaver_setigerum_C-Papaver_setigerum_C	0.201798	inparalogs
Papaver_setigerum_C-Papaver_setigerum_C	0.0628427	inparalogs
Papaver_setigerum_C-Papaver_setigerum_C	0.0489421	inparalogs
Papaver_setigerum_C-Papaver_setigerum_C	0.0379745	inparalogs
Papaver_setigerum_C-Papaver_setigerum_C	0.0520661	inparalogs
Papaver_setigerum_C-Papaver_setigerum_C	0.0396636	inparalogs
Papaver_setigerum_C-Papaver_setigerum_C	0.0386887	inparalogs
Papaver_setigerum_C-Papaver_setigerum_C	0.136454	inparalogs
Papaver_setigerum_C-Papaver_setigerum_C	0.189328	inparalogs
Papaver_setigerum_C-Papaver_setigerum_C	0.249756	inparalogs
Papaver_setigerum_C-Papaver_setigerum_C	0.494395	inparalogs
Papaver_setigerum_C-Papaver_setigerum_C	0.173137	inparalogs
Papaver_setigerum_C-Papaver_setigerum_C	0.095566	inparalogs
Papaver_setigerum_C-Papaver_setigerum_C	0.294858	inparalogs
Papaver_setigerum_C-Papaver_setigerum_C	0.0389008	inparalogs
Papaver_setigerum_C-Papaver_setigerum_C	0.581878	inparalogs
Papaver_setigerum_C-Papaver_setigerum_C	0.354976	inparalogs
Papaver_setigerum_C-Papaver_setigerum_C	0.46293	inparalogs
Papaver_setigerum_C-Papaver_setigerum_C	0.199441	inparalogs
Papaver_setigerum_C-Papaver_setigerum_C	0.116117	inparalogs
Papaver_setigerum_C-Papaver_setigerum_C	0.110907	inparalogs
Papaver_setigerum_C-Papaver_setigerum_C	0.931114	inparalogs
Papaver_setigerum_C-Papaver_setigerum_C	0.998263	inparalogs
Papaver_setigerum_C-Papaver_setigerum_C	0.795762	inparalogs
Papaver_setigerum_C-Papaver_setigerum_C	0.871435	inparalogs
Papaver_setigerum_C-Papaver_setigerum_C	0.276988	inparalogs
Papaver_setigerum_C-Papaver_setigerum_C	0.426123	inparalogs
Papaver_setigerum_C-Papaver_setigerum_C	0.427262	inparalogs
Papaver_setigerum_C-Papaver_setigerum_C	0.237038	inparalogs
Papaver_setigerum_C-Papaver_setigerum_C	0.993642	inparalogs
Papaver_setigerum_C-Papaver_setigerum_C	0.38269	inparalogs
Papaver_setigerum_C-Papaver_setigerum_C	0.0653939	inparalogs
Papaver_setigerum_C-Papaver_setigerum_C	0.184477	inparalogs
Papaver_setigerum_C-Papaver_setigerum_C	0.107478	inparalogs
Papaver_setigerum_C-Papaver_setigerum_C	0.672741	inparalogs
Papaver_setigerum_D-Papaver_setigerum_D	0.0745161	inparalogs
Papaver_setigerum_D-Papaver_setigerum_D	0.0578191	inparalogs
Papaver_setigerum_D-Papaver_setigerum_D	0.402017	inparalogs
Papaver_setigerum_D-Papaver_setigerum_D	0.271699	inparalogs
Papaver_setigerum_D-Papaver_setigerum_D	0.29152	inparalogs
Papaver_setigerum_D-Papaver_setigerum_D	0.0907577	inparalogs
Papaver_setigerum_D-Papaver_setigerum_D	0.13384	inparalogs
Papaver_setigerum_D-Papaver_setigerum_D	0.0696742	inparalogs
Papaver_setigerum_D-Papaver_setigerum_D	0.124644	inparalogs
Papaver_setigerum_D-Papaver_setigerum_D	0.0276841	inparalogs
Papaver_setigerum_D-Papaver_setigerum_D	0.257226	inparalogs
Papaver_setigerum_D-Papaver_setigerum_D	0.0641632	inparalogs
Papaver_setigerum_D-Papaver_setigerum_D	0.525261	inparalogs
Papaver_setigerum_D-Papaver_setigerum_D	0.640579	inparalogs
Papaver_setigerum_D-Papaver_setigerum_D	0.372615	inparalogs
Papaver_setigerum_D-Papaver_setigerum_D	0.406257	inparalogs
Papaver_setigerum_D-Papaver_setigerum_D	0.652661	inparalogs
Papaver_setigerum_D-Papaver_setigerum_D	0.386997	inparalogs
Papaver_setigerum_D-Papaver_setigerum_D	0.763954	inparalogs
Papaver_setigerum_D-Papaver_setigerum_D	0.162325	inparalogs
Papaver_setigerum_D-Papaver_setigerum_D	0.732869	inparalogs
Papaver_setigerum_B-Papaver_setigerum_D	0.198485	orthologs
Papaver_setigerum_B-Papaver_setigerum_D	0.271061	orthologs
Papaver_setigerum_B-Papaver_setigerum_D	0.132256	orthologs
Papaver_setigerum_B-Papaver_setigerum_D	0.126682	orthologs
Papaver_setigerum_B-Papaver_setigerum_D	0.21632	orthologs
Papaver_setigerum_B-Papaver_setigerum_D	0.125841	orthologs
Papaver_setigerum_B-Papaver_setigerum_D	0.562588	orthologs
Papaver_setigerum_B-Papaver_setigerum_D	0.201304	orthologs
Papaver_setigerum_B-Papaver_setigerum_D	0.187302	orthologs
Papaver_setigerum_B-Papaver_setigerum_D	0.162572	orthologs
Papaver_setigerum_B-Papaver_setigerum_D	0.167606	orthologs
Papaver_setigerum_B-Papaver_setigerum_D	0.26499	orthologs
Papaver_setigerum_B-Papaver_setigerum_D	0.194211	orthologs
Papaver_setigerum_B-Papaver_setigerum_D	0.137396	orthologs
Papaver_setigerum_B-Papaver_setigerum_D	0.207664	orthologs
Papaver_setigerum_B-Papaver_setigerum_D	0.247764	orthologs
Papaver_setigerum_B-Papaver_setigerum_D	0.213154	orthologs
Papaver_setigerum_B-Papaver_setigerum_D	0.0913772	orthologs
Papaver_setigerum_B-Papaver_setigerum_D	0.0858962	orthologs
Papaver_setigerum_B-Papaver_setigerum_D	0.228307	orthologs
Papaver_setigerum_B-Papaver_setigerum_D	0.139922	orthologs
Papaver_setigerum_B-Papaver_setigerum_D	0.290936	orthologs
Papaver_setigerum_B-Papaver_setigerum_D	0.119962	orthologs
Papaver_setigerum_B-Papaver_setigerum_D	0.0974414	orthologs
Papaver_setigerum_B-Papaver_setigerum_D	0.271175	orthologs
Papaver_setigerum_B-Papaver_setigerum_D	0.174233	orthologs
Papaver_setigerum_B-Papaver_setigerum_D	0.12742	orthologs
Papaver_setigerum_B-Papaver_setigerum_D	0.661216	orthologs
Papaver_setigerum_B-Papaver_setigerum_D	0.0543864	orthologs
Papaver_setigerum_B-Papaver_setigerum_D	0.197544	orthologs
Papaver_setigerum_B-Papaver_setigerum_D	0.27253	orthologs
Papaver_setigerum_B-Papaver_setigerum_D	0.195443	orthologs
Papaver_setigerum_B-Papaver_setigerum_D	0.119991	orthologs
Papaver_setigerum_B-Papaver_setigerum_D	0.217484	orthologs
Papaver_setigerum_B-Papaver_setigerum_D	0.269045	orthologs
Papaver_setigerum_B-Papaver_setigerum_D	0.0845162	orthologs
Papaver_setigerum_B-Papaver_setigerum_D	0.0548311	orthologs
Papaver_setigerum_B-Papaver_setigerum_D	0.250113	orthologs
Papaver_setigerum_B-Papaver_setigerum_D	0.169363	orthologs
Papaver_setigerum_B-Papaver_setigerum_D	0.648972	orthologs
Papaver_setigerum_B-Papaver_setigerum_D	0.153755	orthologs
Papaver_setigerum_B-Papaver_setigerum_D	0.244856	orthologs
Papaver_setigerum_B-Papaver_setigerum_D	0.216181	orthologs
Papaver_setigerum_B-Papaver_setigerum_D	0.209273	orthologs
Papaver_setigerum_B-Papaver_setigerum_D	0.170828	orthologs
Papaver_setigerum_B-Papaver_setigerum_D	0.213378	orthologs
Papaver_setigerum_B-Papaver_setigerum_D	0.151428	orthologs
Papaver_setigerum_B-Papaver_setigerum_D	0.243704	orthologs
Papaver_setigerum_B-Papaver_setigerum_D	0.189703	orthologs
Papaver_setigerum_B-Papaver_setigerum_D	0.136038	orthologs
Papaver_setigerum_B-Papaver_setigerum_D	0.0788018	orthologs
Papaver_setigerum_B-Papaver_setigerum_D	0.125837	orthologs
Papaver_setigerum_B-Papaver_setigerum_D	0.139926	orthologs
Papaver_setigerum_B-Papaver_setigerum_D	0.140448	orthologs
Papaver_setigerum_B-Papaver_setigerum_D	0.171797	orthologs
Papaver_setigerum_B-Papaver_setigerum_D	0.125098	orthologs
Papaver_setigerum_B-Papaver_setigerum_D	0.125357	orthologs
Papaver_setigerum_B-Papaver_setigerum_D	0.17075	orthologs
Papaver_setigerum_B-Papaver_setigerum_D	0.116761	orthologs
Papaver_setigerum_B-Papaver_setigerum_D	0.0969385	orthologs
Papaver_setigerum_B-Papaver_setigerum_D	0.295347	orthologs
Papaver_setigerum_B-Papaver_setigerum_D	0.929946	orthologs
Papaver_setigerum_B-Papaver_setigerum_D	0.0944973	orthologs
Papaver_setigerum_B-Papaver_setigerum_D	0.140677	orthologs
Papaver_setigerum_B-Papaver_setigerum_D	0.127208	orthologs
Papaver_setigerum_B-Papaver_setigerum_D	0.0812259	orthologs
Papaver_setigerum_B-Papaver_setigerum_D	0.333981	orthologs
Papaver_setigerum_B-Papaver_setigerum_D	0.18738	orthologs
Papaver_setigerum_B-Papaver_setigerum_D	0.134958	orthologs
Papaver_setigerum_B-Papaver_setigerum_D	0.0420286	orthologs
Papaver_setigerum_B-Papaver_setigerum_D	0.0852232	orthologs
Papaver_setigerum_B-Papaver_setigerum_D	0.128352	orthologs
Papaver_setigerum_B-Papaver_setigerum_D	0.0598732	orthologs
Papaver_setigerum_B-Papaver_setigerum_D	0.210966	orthologs
Papaver_setigerum_B-Papaver_setigerum_D	0.147044	orthologs
Papaver_setigerum_B-Papaver_setigerum_D	0.139637	orthologs
Papaver_setigerum_B-Papaver_setigerum_D	0.13059	orthologs
Papaver_setigerum_B-Papaver_setigerum_D	0.372873	orthologs
Papaver_setigerum_B-Papaver_setigerum_D	0.271785	orthologs
Papaver_setigerum_B-Papaver_setigerum_D	0.102551	orthologs
Papaver_setigerum_B-Papaver_setigerum_D	0.190504	orthologs
Papaver_setigerum_B-Papaver_setigerum_D	0.0657674	orthologs
Papaver_setigerum_B-Papaver_setigerum_D	0.13185	orthologs
Papaver_setigerum_B-Papaver_setigerum_D	0.072929	orthologs
Papaver_setigerum_B-Papaver_setigerum_D	0.314597	orthologs
Papaver_setigerum_B-Papaver_setigerum_D	0.188653	orthologs
Papaver_setigerum_B-Papaver_setigerum_D	0.142959	orthologs
Papaver_setigerum_B-Papaver_setigerum_D	0.134261	orthologs
Papaver_setigerum_B-Papaver_setigerum_D	0.217018	orthologs
Papaver_setigerum_B-Papaver_setigerum_D	0.136854	orthologs
Papaver_setigerum_B-Papaver_setigerum_D	0.155696	orthologs
Papaver_setigerum_B-Papaver_setigerum_D	0.0323017	orthologs
Papaver_setigerum_B-Papaver_setigerum_D	0.106137	orthologs
Papaver_setigerum_B-Papaver_setigerum_D	0.062867	orthologs
Papaver_setigerum_B-Papaver_setigerum_D	0.134838	orthologs
Papaver_setigerum_B-Papaver_setigerum_D	0.27123	orthologs
Papaver_setigerum_B-Papaver_setigerum_D	0.13784	orthologs
Papaver_setigerum_B-Papaver_setigerum_D	0.102176	orthologs
Papaver_setigerum_B-Papaver_setigerum_D	0.148555	orthologs
Papaver_setigerum_B-Papaver_setigerum_D	0.10118	orthologs
Papaver_setigerum_B-Papaver_setigerum_D	0.0410747	orthologs
Papaver_setigerum_B-Papaver_setigerum_D	0.123088	orthologs
Papaver_setigerum_B-Papaver_setigerum_D	0.0633948	orthologs
Papaver_setigerum_B-Papaver_setigerum_D	0.117799	orthologs
Papaver_setigerum_B-Papaver_setigerum_D	0.163939	orthologs
Papaver_setigerum_B-Papaver_setigerum_D	0.233745	orthologs
Papaver_setigerum_B-Papaver_setigerum_D	0.228665	orthologs
Papaver_setigerum_B-Papaver_setigerum_D	0.118725	orthologs
Papaver_setigerum_B-Papaver_setigerum_D	0.103913	orthologs
Papaver_setigerum_B-Papaver_setigerum_D	0.0951731	orthologs
Papaver_setigerum_B-Papaver_setigerum_D	0.18643	orthologs
Papaver_setigerum_B-Papaver_setigerum_D	0.155329	orthologs
Papaver_setigerum_B-Papaver_setigerum_D	0.10983	orthologs
Papaver_setigerum_B-Papaver_setigerum_D	0.160729	orthologs
Papaver_setigerum_B-Papaver_setigerum_D	0.0700867	orthologs
Papaver_setigerum_B-Papaver_setigerum_D	0.142921	orthologs
Papaver_setigerum_B-Papaver_setigerum_D	0.0861739	orthologs
Papaver_setigerum_B-Papaver_setigerum_D	0.175895	orthologs
Papaver_setigerum_B-Papaver_setigerum_D	0.105324	orthologs
Papaver_setigerum_B-Papaver_setigerum_D	0.0991744	orthologs
Papaver_setigerum_B-Papaver_setigerum_D	0.09681	orthologs
Papaver_setigerum_B-Papaver_setigerum_D	0.0983437	orthologs
Papaver_setigerum_B-Papaver_setigerum_D	0.152122	orthologs
Papaver_setigerum_B-Papaver_setigerum_D	0.129762	orthologs
Papaver_setigerum_B-Papaver_setigerum_D	0.174856	orthologs
Papaver_setigerum_B-Papaver_setigerum_D	0.233707	orthologs
Papaver_setigerum_B-Papaver_setigerum_D	0.166365	orthologs
Papaver_setigerum_B-Papaver_setigerum_D	0.101696	orthologs
Papaver_setigerum_B-Papaver_setigerum_D	0.269062	orthologs
Papaver_setigerum_B-Papaver_setigerum_D	0.223602	orthologs
Papaver_setigerum_B-Papaver_setigerum_D	0.125055	orthologs
Papaver_setigerum_B-Papaver_setigerum_D	0.205921	orthologs
Papaver_setigerum_B-Papaver_setigerum_D	0.0948802	orthologs
Papaver_setigerum_B-Papaver_setigerum_D	0.0792439	orthologs
Papaver_setigerum_B-Papaver_setigerum_D	0.131128	orthologs
Papaver_setigerum_B-Papaver_setigerum_D	0.0489139	orthologs
Papaver_setigerum_B-Papaver_setigerum_D	0.338604	orthologs
Papaver_setigerum_B-Papaver_setigerum_D	0.313544	orthologs
Papaver_setigerum_B-Papaver_setigerum_D	0.182633	orthologs
Papaver_setigerum_B-Papaver_setigerum_D	0.127826	orthologs
Papaver_setigerum_B-Papaver_setigerum_D	0.162275	orthologs
Papaver_setigerum_B-Papaver_setigerum_D	0.0986912	orthologs
Papaver_setigerum_B-Papaver_setigerum_D	0.181858	orthologs
Papaver_setigerum_B-Papaver_setigerum_D	0.214581	orthologs
Papaver_setigerum_B-Papaver_setigerum_D	0.0631797	orthologs
Papaver_setigerum_B-Papaver_setigerum_D	0.224311	orthologs
Papaver_setigerum_B-Papaver_setigerum_D	0.099665	orthologs
Papaver_setigerum_B-Papaver_setigerum_D	0.135465	orthologs
Papaver_setigerum_B-Papaver_setigerum_D	0.274279	orthologs
Papaver_setigerum_B-Papaver_setigerum_D	0.201259	orthologs
Papaver_setigerum_B-Papaver_setigerum_D	0.12983	orthologs
Papaver_setigerum_B-Papaver_setigerum_D	0.221021	orthologs
Papaver_setigerum_B-Papaver_setigerum_D	0.209641	orthologs
Papaver_setigerum_B-Papaver_setigerum_D	0.0642738	orthologs
Papaver_setigerum_B-Papaver_setigerum_D	0.138143	orthologs
Papaver_setigerum_B-Papaver_setigerum_D	0.13353	orthologs
Papaver_setigerum_B-Papaver_setigerum_D	0.247366	orthologs
Papaver_setigerum_B-Papaver_setigerum_D	0.198954	orthologs
Papaver_setigerum_B-Papaver_setigerum_D	0.0525669	orthologs
Papaver_setigerum_B-Papaver_setigerum_D	0.0806836	orthologs
Papaver_setigerum_B-Papaver_setigerum_D	0.461792	orthologs
Papaver_setigerum_B-Papaver_setigerum_D	0.131597	orthologs
Papaver_setigerum_B-Papaver_setigerum_D	0.152584	orthologs
Papaver_setigerum_B-Papaver_setigerum_D	0.128359	orthologs
Papaver_setigerum_B-Papaver_setigerum_D	0.118455	orthologs
Papaver_setigerum_B-Papaver_setigerum_D	0.174097	orthologs
Papaver_setigerum_B-Papaver_setigerum_D	0.296636	orthologs
Papaver_setigerum_B-Papaver_setigerum_D	0.113138	orthologs
Papaver_setigerum_B-Papaver_setigerum_D	0.0869923	orthologs
Papaver_setigerum_B-Papaver_setigerum_D	0.0863354	orthologs
Papaver_setigerum_B-Papaver_setigerum_D	0.232291	orthologs
Papaver_setigerum_B-Papaver_setigerum_D	0.108401	orthologs
Papaver_setigerum_B-Papaver_setigerum_D	0.186972	orthologs
Papaver_setigerum_B-Papaver_setigerum_D	0.136612	orthologs
Papaver_setigerum_B-Papaver_setigerum_D	0.0921743	orthologs
Papaver_setigerum_B-Papaver_setigerum_D	0.157963	orthologs
Papaver_setigerum_B-Papaver_setigerum_D	0.0351991	orthologs
Papaver_setigerum_B-Papaver_setigerum_D	0.140735	orthologs
Papaver_setigerum_B-Papaver_setigerum_D	0.144769	orthologs
Papaver_setigerum_B-Papaver_setigerum_D	0.122978	orthologs
Papaver_setigerum_B-Papaver_setigerum_D	0.184731	orthologs
Papaver_setigerum_B-Papaver_setigerum_D	0.109953	orthologs
Papaver_setigerum_B-Papaver_setigerum_D	0.104004	orthologs
Papaver_setigerum_B-Papaver_setigerum_D	0.13918	orthologs
Papaver_setigerum_B-Papaver_setigerum_D	0.126149	orthologs
Papaver_setigerum_B-Papaver_setigerum_D	0.274617	orthologs
Papaver_setigerum_B-Papaver_setigerum_D	0.0833777	orthologs
Papaver_setigerum_B-Papaver_setigerum_D	0.0800855	orthologs
Papaver_setigerum_B-Papaver_setigerum_D	0.142584	orthologs
Papaver_setigerum_B-Papaver_setigerum_D	0.128236	orthologs
Papaver_setigerum_B-Papaver_setigerum_D	0.144858	orthologs
Papaver_setigerum_B-Papaver_setigerum_D	0.116115	orthologs
Papaver_setigerum_B-Papaver_setigerum_D	0.190584	orthologs
Papaver_setigerum_B-Papaver_setigerum_D	0.197298	orthologs
Papaver_setigerum_B-Papaver_setigerum_D	0.0794335	orthologs
Papaver_setigerum_B-Papaver_setigerum_D	0.100678	orthologs
Papaver_setigerum_B-Papaver_setigerum_D	0.0450091	orthologs
Papaver_setigerum_B-Papaver_setigerum_D	0.126184	orthologs
Papaver_setigerum_B-Papaver_setigerum_D	0.0767574	orthologs
Papaver_setigerum_B-Papaver_setigerum_D	0.0846362	orthologs
Papaver_setigerum_B-Papaver_setigerum_D	0.182018	orthologs
Papaver_setigerum_B-Papaver_setigerum_D	0.0542712	orthologs
Papaver_setigerum_B-Papaver_setigerum_D	0.350992	orthologs
Papaver_setigerum_B-Papaver_setigerum_D	0.157893	orthologs
Papaver_setigerum_B-Papaver_setigerum_D	0.247512	orthologs
Papaver_setigerum_B-Papaver_setigerum_D	0.126981	orthologs
Papaver_setigerum_B-Papaver_setigerum_D	0.0754787	orthologs
Papaver_setigerum_B-Papaver_setigerum_D	0.256672	orthologs
Papaver_setigerum_B-Papaver_setigerum_D	0.245904	orthologs
Papaver_setigerum_B-Papaver_setigerum_D	0.268986	orthologs
Papaver_setigerum_B-Papaver_setigerum_D	0.0613252	orthologs
Papaver_setigerum_B-Papaver_setigerum_D	0.162173	orthologs
Papaver_setigerum_B-Papaver_setigerum_D	0.162086	orthologs
Papaver_setigerum_B-Papaver_setigerum_D	0.134538	orthologs
Papaver_setigerum_B-Papaver_setigerum_D	0.153325	orthologs
Papaver_setigerum_B-Papaver_setigerum_D	0.159327	orthologs
Papaver_setigerum_B-Papaver_setigerum_D	0.0427364	orthologs
Papaver_setigerum_B-Papaver_setigerum_D	0.0391646	orthologs
Papaver_setigerum_B-Papaver_setigerum_D	0.0564619	orthologs
Papaver_setigerum_B-Papaver_setigerum_D	0.139573	orthologs
Papaver_setigerum_B-Papaver_setigerum_D	0.115773	orthologs
Papaver_setigerum_B-Papaver_setigerum_D	0.13471	orthologs
Papaver_setigerum_B-Papaver_setigerum_D	0.0778962	orthologs
Papaver_setigerum_B-Papaver_setigerum_D	0.138033	orthologs
Papaver_setigerum_B-Papaver_setigerum_D	0.174859	orthologs
Papaver_setigerum_B-Papaver_setigerum_D	0.124114	orthologs
Papaver_setigerum_B-Papaver_setigerum_D	0.120933	orthologs
Papaver_setigerum_B-Papaver_setigerum_D	0.0828911	orthologs
Papaver_setigerum_B-Papaver_setigerum_D	0.322874	orthologs
Papaver_setigerum_B-Papaver_setigerum_D	0.154629	orthologs
Papaver_setigerum_B-Papaver_setigerum_D	0.079377	orthologs
Papaver_setigerum_B-Papaver_setigerum_D	0.0745585	orthologs
Papaver_setigerum_B-Papaver_setigerum_D	0.064632	orthologs
Papaver_setigerum_B-Papaver_setigerum_D	0.0785852	orthologs
Papaver_setigerum_B-Papaver_setigerum_D	0.0494152	orthologs
Papaver_setigerum_B-Papaver_setigerum_D	0.073541	orthologs
Papaver_setigerum_B-Papaver_setigerum_D	0.0713336	orthologs
Papaver_setigerum_B-Papaver_setigerum_D	0.0668382	orthologs
Papaver_setigerum_B-Papaver_setigerum_D	0.205213	orthologs
Papaver_setigerum_B-Papaver_setigerum_D	0.190127	orthologs
Papaver_setigerum_B-Papaver_setigerum_D	0.142709	orthologs
Papaver_setigerum_B-Papaver_setigerum_D	0.0811763	orthologs
Papaver_setigerum_B-Papaver_setigerum_D	0.187253	orthologs
Papaver_setigerum_B-Papaver_setigerum_D	0.075621	orthologs
Papaver_setigerum_B-Papaver_setigerum_D	0.289184	orthologs
Papaver_setigerum_B-Papaver_setigerum_D	0.0368049	orthologs
Papaver_setigerum_B-Papaver_setigerum_D	0.0768375	orthologs
Papaver_setigerum_B-Papaver_setigerum_D	0.103546	orthologs
Papaver_setigerum_B-Papaver_setigerum_D	0.205479	orthologs
Papaver_setigerum_B-Papaver_setigerum_D	0.073949	orthologs
Papaver_setigerum_B-Papaver_setigerum_D	0.108514	orthologs
Papaver_setigerum_B-Papaver_setigerum_D	0.111475	orthologs
Papaver_setigerum_B-Papaver_setigerum_D	0.0783992	orthologs
Papaver_setigerum_B-Papaver_setigerum_D	0.135131	orthologs
Papaver_setigerum_B-Papaver_setigerum_D	0.0976141	orthologs
Papaver_setigerum_B-Papaver_setigerum_D	0.11569	orthologs
Papaver_setigerum_B-Papaver_setigerum_D	0.0713449	orthologs
Papaver_setigerum_B-Papaver_setigerum_D	0.19566	orthologs
Papaver_setigerum_B-Papaver_setigerum_D	0.0882336	orthologs
Papaver_setigerum_B-Papaver_setigerum_D	0.103959	orthologs
Papaver_setigerum_B-Papaver_setigerum_D	0.161569	orthologs
Papaver_setigerum_B-Papaver_setigerum_D	0.379713	orthologs
Papaver_setigerum_B-Papaver_setigerum_D	0.093025	orthologs
Papaver_setigerum_B-Papaver_setigerum_D	0.106111	orthologs
Papaver_setigerum_B-Papaver_setigerum_D	0.0905695	orthologs
Papaver_setigerum_B-Papaver_setigerum_D	0.0721199	orthologs
Papaver_setigerum_B-Papaver_setigerum_D	0.0915132	orthologs
Papaver_setigerum_B-Papaver_setigerum_D	0.139749	orthologs
Papaver_setigerum_B-Papaver_setigerum_D	0.123082	orthologs
Papaver_setigerum_B-Papaver_setigerum_D	0.0516882	orthologs
Papaver_setigerum_B-Papaver_setigerum_D	0.0879006	orthologs
Papaver_setigerum_B-Papaver_setigerum_D	0.0744398	orthologs
Papaver_setigerum_B-Papaver_setigerum_D	0.0434301	orthologs
Papaver_setigerum_B-Papaver_setigerum_D	0.0357356	orthologs
Papaver_setigerum_B-Papaver_setigerum_D	0.127149	orthologs
Papaver_setigerum_B-Papaver_setigerum_D	0.0996971	orthologs
Papaver_setigerum_B-Papaver_setigerum_D	0.209575	orthologs
Papaver_setigerum_B-Papaver_setigerum_D	0.0743712	orthologs
Papaver_setigerum_B-Papaver_setigerum_D	0.0795868	orthologs
Papaver_setigerum_B-Papaver_setigerum_D	0.0648657	orthologs
Papaver_setigerum_B-Papaver_setigerum_D	0.0771111	orthologs
Papaver_setigerum_B-Papaver_setigerum_D	0.0640918	orthologs
Papaver_setigerum_B-Papaver_setigerum_D	0.0628738	orthologs
Papaver_setigerum_B-Papaver_setigerum_D	0.0625196	orthologs
Papaver_setigerum_B-Papaver_setigerum_D	0.147272	orthologs
Papaver_setigerum_B-Papaver_setigerum_D	0.0581083	orthologs
Papaver_setigerum_B-Papaver_setigerum_D	0.0914438	orthologs
Papaver_setigerum_B-Papaver_setigerum_D	0.127854	orthologs
Papaver_setigerum_B-Papaver_setigerum_D	0.0519341	orthologs
Papaver_setigerum_B-Papaver_setigerum_D	0.0479625	orthologs
Papaver_setigerum_B-Papaver_setigerum_D	0.0709694	orthologs
Papaver_setigerum_B-Papaver_setigerum_D	0.0790153	orthologs
Papaver_setigerum_B-Papaver_setigerum_D	0.110563	orthologs
Papaver_setigerum_B-Papaver_setigerum_D	0.0756716	orthologs
Papaver_setigerum_B-Papaver_setigerum_D	0.0427798	orthologs
Papaver_setigerum_B-Papaver_setigerum_D	0.0654182	orthologs
Papaver_setigerum_B-Papaver_setigerum_D	0.211266	orthologs
Papaver_setigerum_B-Papaver_setigerum_D	0.116154	orthologs
Papaver_setigerum_B-Papaver_setigerum_D	0.0915931	orthologs
Papaver_setigerum_B-Papaver_setigerum_D	0.0521701	orthologs
Papaver_setigerum_B-Papaver_setigerum_D	0.0650228	orthologs
Papaver_setigerum_B-Papaver_setigerum_D	0.0685161	orthologs
Papaver_setigerum_B-Papaver_setigerum_D	0.0950753	orthologs
Papaver_setigerum_B-Papaver_setigerum_D	0.0712838	orthologs
Papaver_setigerum_B-Papaver_setigerum_D	0.0543397	orthologs
Papaver_setigerum_B-Papaver_setigerum_D	0.0520729	orthologs
Papaver_setigerum_B-Papaver_setigerum_D	0.223882	orthologs
Papaver_setigerum_B-Papaver_setigerum_D	0.0715496	orthologs
Papaver_setigerum_B-Papaver_setigerum_D	0.0874204	orthologs
Papaver_setigerum_B-Papaver_setigerum_D	0.0664292	orthologs
Papaver_setigerum_B-Papaver_setigerum_D	0.0637713	orthologs
Papaver_setigerum_B-Papaver_setigerum_D	0.111895	orthologs
Papaver_setigerum_B-Papaver_setigerum_D	0.0824845	orthologs
Papaver_setigerum_B-Papaver_setigerum_D	0.100213	orthologs
Papaver_setigerum_B-Papaver_setigerum_D	0.173853	orthologs
Papaver_setigerum_B-Papaver_setigerum_D	0.0587141	orthologs
Papaver_setigerum_B-Papaver_setigerum_D	0.0746674	orthologs
Papaver_setigerum_B-Papaver_setigerum_D	0.103638	orthologs
Papaver_setigerum_B-Papaver_setigerum_D	0.0792277	orthologs
Papaver_setigerum_B-Papaver_setigerum_D	0.0672296	orthologs
Papaver_setigerum_B-Papaver_setigerum_D	0.0480696	orthologs
Papaver_setigerum_B-Papaver_setigerum_D	0.0403331	orthologs
Papaver_setigerum_B-Papaver_setigerum_D	0.170009	orthologs
Papaver_setigerum_B-Papaver_setigerum_D	0.117942	orthologs
Papaver_setigerum_B-Papaver_setigerum_D	0.0707744	orthologs
Papaver_setigerum_B-Papaver_setigerum_D	0.0941695	orthologs
Papaver_setigerum_B-Papaver_setigerum_D	0.093372	orthologs
Papaver_setigerum_B-Papaver_setigerum_D	0.121513	orthologs
Papaver_setigerum_B-Papaver_setigerum_D	0.0816351	orthologs
Papaver_setigerum_B-Papaver_setigerum_D	0.084053	orthologs
Papaver_setigerum_B-Papaver_setigerum_D	0.11565	orthologs
Papaver_setigerum_B-Papaver_setigerum_D	0.0851859	orthologs
Papaver_setigerum_B-Papaver_setigerum_D	0.122131	orthologs
Papaver_setigerum_B-Papaver_setigerum_D	0.163624	orthologs
Papaver_setigerum_B-Papaver_setigerum_D	0.126975	orthologs
Papaver_setigerum_B-Papaver_setigerum_D	0.100433	orthologs
Papaver_setigerum_B-Papaver_setigerum_D	0.177832	orthologs
Papaver_setigerum_B-Papaver_setigerum_D	0.30221	orthologs
Papaver_setigerum_B-Papaver_setigerum_D	0.0488238	orthologs
Papaver_setigerum_B-Papaver_setigerum_D	0.0948107	orthologs
Papaver_setigerum_B-Papaver_setigerum_D	0.0461422	orthologs
Papaver_setigerum_B-Papaver_setigerum_D	0.0887257	orthologs
Papaver_setigerum_B-Papaver_setigerum_D	0.0811107	orthologs
Papaver_setigerum_B-Papaver_setigerum_D	0.198979	orthologs
Papaver_setigerum_B-Papaver_setigerum_D	0.0939365	orthologs
Papaver_setigerum_B-Papaver_setigerum_D	0.174653	orthologs
Papaver_setigerum_B-Papaver_setigerum_D	0.120248	orthologs
Papaver_setigerum_B-Papaver_setigerum_D	0.186761	orthologs
Papaver_setigerum_B-Papaver_setigerum_D	0.222741	orthologs
Papaver_setigerum_B-Papaver_setigerum_D	0.160129	orthologs
Papaver_setigerum_B-Papaver_setigerum_D	0.0934415	orthologs
Papaver_setigerum_B-Papaver_setigerum_D	0.197214	orthologs
Papaver_setigerum_B-Papaver_setigerum_D	0.178196	orthologs
Papaver_setigerum_B-Papaver_setigerum_D	0.10213	orthologs
Papaver_setigerum_B-Papaver_setigerum_D	0.098686	orthologs
Papaver_setigerum_B-Papaver_setigerum_D	0.257083	orthologs
Papaver_setigerum_B-Papaver_setigerum_D	0.06373	orthologs
Papaver_setigerum_B-Papaver_setigerum_D	0.169276	orthologs
Papaver_setigerum_B-Papaver_setigerum_D	0.200328	orthologs
Papaver_setigerum_B-Papaver_setigerum_D	0.514743	orthologs
Papaver_setigerum_B-Papaver_setigerum_D	0.18849	orthologs
Papaver_setigerum_B-Papaver_setigerum_D	0.688956	orthologs
Papaver_setigerum_B-Papaver_setigerum_D	0.116953	orthologs
Papaver_setigerum_B-Papaver_setigerum_D	0.366625	orthologs
Papaver_setigerum_B-Papaver_setigerum_D	0.0768692	orthologs
Papaver_setigerum_B-Papaver_setigerum_D	0.180088	orthologs
Papaver_setigerum_B-Papaver_setigerum_D	0.0804839	orthologs
Papaver_setigerum_B-Papaver_setigerum_D	0.523838	orthologs
Papaver_setigerum_B-Papaver_setigerum_D	0.469764	orthologs
Papaver_setigerum_B-Papaver_setigerum_D	0.403304	orthologs
Papaver_setigerum_B-Papaver_setigerum_D	0.48243	orthologs
Papaver_setigerum_B-Papaver_setigerum_D	0.189807	orthologs
Papaver_setigerum_B-Papaver_setigerum_D	0.490622	orthologs
Papaver_setigerum_B-Papaver_setigerum_D	0.14962	orthologs
Papaver_setigerum_B-Papaver_setigerum_D	0.259924	orthologs
Papaver_setigerum_B-Papaver_setigerum_D	0.185822	orthologs
Papaver_setigerum_B-Papaver_setigerum_D	0.178032	orthologs
Papaver_setigerum_B-Papaver_setigerum_D	0.140288	orthologs
Papaver_setigerum_B-Papaver_setigerum_D	0.255272	orthologs
Papaver_setigerum_B-Papaver_setigerum_D	0.138561	orthologs
Papaver_setigerum_B-Papaver_setigerum_D	0.208404	orthologs
Papaver_setigerum_B-Papaver_setigerum_D	0.161412	orthologs
Papaver_setigerum_B-Papaver_setigerum_D	0.464204	orthologs
Papaver_setigerum_B-Papaver_setigerum_D	0.233103	orthologs
Papaver_setigerum_B-Papaver_setigerum_D	0.157657	orthologs
Papaver_setigerum_B-Papaver_setigerum_D	0.165224	orthologs
Papaver_setigerum_B-Papaver_setigerum_D	0.181338	orthologs
Papaver_setigerum_B-Papaver_setigerum_D	0.138607	orthologs
Papaver_setigerum_B-Papaver_setigerum_D	0.153282	orthologs
Papaver_setigerum_B-Papaver_setigerum_D	0.184446	orthologs
Papaver_setigerum_B-Papaver_setigerum_D	0.0929559	orthologs
Papaver_setigerum_B-Papaver_setigerum_D	0.204308	orthologs
Papaver_setigerum_B-Papaver_setigerum_D	0.0851586	orthologs
Papaver_setigerum_B-Papaver_setigerum_D	0.289544	orthologs
Papaver_setigerum_B-Papaver_setigerum_D	0.27112	orthologs
Papaver_setigerum_B-Papaver_setigerum_D	0.181538	orthologs
Papaver_setigerum_B-Papaver_setigerum_D	0.455933	orthologs
Papaver_setigerum_B-Papaver_setigerum_D	0.210993	orthologs
Papaver_setigerum_B-Papaver_setigerum_D	0.1049	orthologs
Papaver_setigerum_B-Papaver_setigerum_D	0.177968	orthologs
Papaver_setigerum_B-Papaver_setigerum_D	0.221275	orthologs
Papaver_setigerum_B-Papaver_setigerum_D	0.0622587	orthologs
Papaver_setigerum_B-Papaver_setigerum_D	0.0962963	orthologs
Papaver_setigerum_B-Papaver_setigerum_D	0.19544	orthologs
Papaver_setigerum_B-Papaver_setigerum_D	0.127034	orthologs
Papaver_setigerum_B-Papaver_setigerum_D	0.128693	orthologs
Papaver_setigerum_B-Papaver_setigerum_D	0.127652	orthologs
Papaver_setigerum_B-Papaver_setigerum_D	0.417726	orthologs
Papaver_setigerum_B-Papaver_setigerum_D	0.218229	orthologs
Papaver_setigerum_B-Papaver_setigerum_D	0.143367	orthologs
Papaver_setigerum_B-Papaver_setigerum_D	0.0891366	orthologs
Papaver_setigerum_B-Papaver_setigerum_D	0.185838	orthologs
Papaver_setigerum_B-Papaver_setigerum_D	0.17099	orthologs
Papaver_setigerum_B-Papaver_setigerum_D	0.208643	orthologs
Papaver_setigerum_B-Papaver_setigerum_D	0.332055	orthologs
Papaver_setigerum_B-Papaver_setigerum_D	0.412911	orthologs
Papaver_setigerum_B-Papaver_setigerum_D	0.176523	orthologs
Papaver_setigerum_B-Papaver_setigerum_D	0.174668	orthologs
Papaver_setigerum_B-Papaver_setigerum_D	0.201758	orthologs
Papaver_setigerum_B-Papaver_setigerum_D	0.0491087	orthologs
Papaver_setigerum_B-Papaver_setigerum_D	0.257273	orthologs
Papaver_setigerum_B-Papaver_setigerum_D	0.142787	orthologs
Papaver_setigerum_B-Papaver_setigerum_D	0.216412	orthologs
Papaver_setigerum_B-Papaver_setigerum_D	0.140861	orthologs
Papaver_setigerum_B-Papaver_setigerum_D	0.148381	orthologs
Papaver_setigerum_B-Papaver_setigerum_D	0.230635	orthologs
Papaver_setigerum_B-Papaver_setigerum_D	0.103737	orthologs
Papaver_setigerum_B-Papaver_setigerum_D	0.0775254	orthologs
Papaver_setigerum_B-Papaver_setigerum_D	0.191223	orthologs
Papaver_setigerum_B-Papaver_setigerum_D	0.237638	orthologs
Papaver_setigerum_B-Papaver_setigerum_D	0.321177	orthologs
Papaver_setigerum_B-Papaver_setigerum_D	0.193269	orthologs
Papaver_setigerum_B-Papaver_setigerum_D	0.272806	orthologs
Papaver_setigerum_B-Papaver_setigerum_D	0.316231	orthologs
Papaver_setigerum_B-Papaver_setigerum_D	0.461722	orthologs
Papaver_setigerum_B-Papaver_setigerum_D	0.227684	orthologs
Papaver_setigerum_B-Papaver_setigerum_D	0.131195	orthologs
Papaver_setigerum_B-Papaver_setigerum_D	0.30148	orthologs
Papaver_setigerum_B-Papaver_setigerum_D	0.20464	orthologs
Papaver_setigerum_B-Papaver_setigerum_D	0.287008	orthologs
Papaver_setigerum_B-Papaver_setigerum_D	0.147576	orthologs
Papaver_setigerum_B-Papaver_setigerum_D	0.281364	orthologs
Papaver_setigerum_B-Papaver_setigerum_D	0.196629	orthologs
Papaver_setigerum_B-Papaver_setigerum_D	0.179127	orthologs
Papaver_setigerum_B-Papaver_setigerum_D	0.145978	orthologs
Papaver_setigerum_B-Papaver_setigerum_D	0.271068	orthologs
Papaver_setigerum_B-Papaver_setigerum_D	0.11479	orthologs
Papaver_setigerum_B-Papaver_setigerum_D	0.14605	orthologs
Papaver_setigerum_B-Papaver_setigerum_D	0.145353	orthologs
Papaver_setigerum_B-Papaver_setigerum_D	0.141009	orthologs
Papaver_setigerum_B-Papaver_setigerum_D	0.158376	orthologs
Papaver_setigerum_B-Papaver_setigerum_D	0.194198	orthologs
Papaver_setigerum_B-Papaver_setigerum_D	0.230724	orthologs
Papaver_setigerum_B-Papaver_setigerum_D	0.266226	orthologs
Papaver_setigerum_B-Papaver_setigerum_D	0.133748	orthologs
Papaver_setigerum_B-Papaver_setigerum_D	0.2718	orthologs
Papaver_setigerum_B-Papaver_setigerum_D	0.114295	orthologs
Papaver_setigerum_B-Papaver_setigerum_D	0.160264	orthologs
Papaver_setigerum_B-Papaver_setigerum_D	0.174035	orthologs
Papaver_setigerum_B-Papaver_setigerum_D	0.13078	orthologs
Papaver_setigerum_B-Papaver_setigerum_D	0.125621	orthologs
Papaver_setigerum_B-Papaver_setigerum_D	0.1088	orthologs
Papaver_setigerum_B-Papaver_setigerum_D	0.100863	orthologs
Papaver_setigerum_B-Papaver_setigerum_D	0.160004	orthologs
Papaver_setigerum_B-Papaver_setigerum_D	0.181343	orthologs
Papaver_setigerum_B-Papaver_setigerum_D	0.280705	orthologs
Papaver_setigerum_B-Papaver_setigerum_D	0.0865895	orthologs
Papaver_setigerum_B-Papaver_setigerum_D	0.151383	orthologs
Papaver_setigerum_B-Papaver_setigerum_D	0.173112	orthologs
Papaver_setigerum_B-Papaver_setigerum_D	0.0995381	orthologs
Papaver_setigerum_B-Papaver_setigerum_D	0.163244	orthologs
Papaver_setigerum_B-Papaver_setigerum_D	0.191413	orthologs
Papaver_setigerum_B-Papaver_setigerum_D	0.102819	orthologs
Papaver_setigerum_B-Papaver_setigerum_D	0.229183	orthologs
Papaver_setigerum_B-Papaver_setigerum_D	0.104832	orthologs
Papaver_setigerum_B-Papaver_setigerum_D	0.608395	orthologs
Papaver_setigerum_B-Papaver_setigerum_D	0.175761	orthologs
Papaver_setigerum_B-Papaver_setigerum_D	0.0832613	orthologs
Papaver_setigerum_B-Papaver_setigerum_D	0.107987	orthologs
Papaver_setigerum_B-Papaver_setigerum_D	0.265567	orthologs
Papaver_setigerum_B-Papaver_setigerum_D	0.19766	orthologs
Papaver_setigerum_B-Papaver_setigerum_D	0.108617	orthologs
Papaver_setigerum_B-Papaver_setigerum_D	0.243938	orthologs
Papaver_setigerum_B-Papaver_setigerum_D	0.244421	orthologs
Papaver_setigerum_B-Papaver_setigerum_D	0.19198	orthologs
Papaver_setigerum_B-Papaver_setigerum_D	0.143854	orthologs
Papaver_setigerum_B-Papaver_setigerum_D	0.267163	orthologs
Papaver_setigerum_B-Papaver_setigerum_D	0.267433	orthologs
Papaver_setigerum_B-Papaver_setigerum_D	0.0814948	orthologs
Papaver_setigerum_B-Papaver_setigerum_D	0.0484968	orthologs
Papaver_setigerum_B-Papaver_setigerum_D	0.0710725	orthologs
Papaver_setigerum_B-Papaver_setigerum_D	0.291481	orthologs
Papaver_setigerum_B-Papaver_setigerum_D	0.159622	orthologs
Papaver_setigerum_B-Papaver_setigerum_D	0.0963468	orthologs
Papaver_setigerum_B-Papaver_setigerum_D	0.21641	orthologs
Papaver_setigerum_B-Papaver_setigerum_D	0.160311	orthologs
Papaver_setigerum_B-Papaver_setigerum_D	0.226263	orthologs
Papaver_setigerum_B-Papaver_setigerum_D	0.0976158	orthologs
Papaver_setigerum_B-Papaver_setigerum_D	0.152041	orthologs
Papaver_setigerum_B-Papaver_setigerum_D	0.182763	orthologs
Papaver_setigerum_B-Papaver_setigerum_D	0.0983619	orthologs
Papaver_setigerum_B-Papaver_setigerum_D	0.0659553	orthologs
Papaver_setigerum_B-Papaver_setigerum_D	0.123834	orthologs
Papaver_setigerum_B-Papaver_setigerum_D	0.0997763	orthologs
Papaver_setigerum_B-Papaver_setigerum_D	0.143532	orthologs
Papaver_setigerum_B-Papaver_setigerum_D	0.12284	orthologs
Papaver_setigerum_B-Papaver_setigerum_D	0.274499	orthologs
Papaver_setigerum_B-Papaver_setigerum_D	0.138924	orthologs
Papaver_setigerum_B-Papaver_setigerum_D	0.12231	orthologs
Papaver_setigerum_B-Papaver_setigerum_D	0.242522	orthologs
Papaver_setigerum_B-Papaver_setigerum_D	0.443506	orthologs
Papaver_setigerum_B-Papaver_setigerum_D	0.153973	orthologs
Papaver_setigerum_B-Papaver_setigerum_D	0.146627	orthologs
Papaver_setigerum_B-Papaver_setigerum_D	0.131439	orthologs
Papaver_setigerum_B-Papaver_setigerum_D	0.951605	orthologs
Papaver_setigerum_B-Papaver_setigerum_D	0.095664	orthologs
Papaver_setigerum_B-Papaver_setigerum_D	0.156643	orthologs
Papaver_setigerum_B-Papaver_setigerum_D	0.4324	orthologs
Papaver_setigerum_B-Papaver_setigerum_D	0.15325	orthologs
Papaver_setigerum_B-Papaver_setigerum_D	0.088333	orthologs
Papaver_setigerum_B-Papaver_setigerum_D	0.103581	orthologs
Papaver_setigerum_B-Papaver_setigerum_D	0.224161	orthologs
Papaver_setigerum_B-Papaver_setigerum_D	0.056731	orthologs
Papaver_setigerum_B-Papaver_setigerum_D	0.166311	orthologs
Papaver_setigerum_B-Papaver_setigerum_D	0.147013	orthologs
Papaver_setigerum_B-Papaver_setigerum_D	0.18795	orthologs
Papaver_setigerum_B-Papaver_setigerum_D	0.147608	orthologs
Papaver_setigerum_B-Papaver_setigerum_D	0.0896887	orthologs
Papaver_setigerum_B-Papaver_setigerum_D	0.224099	orthologs
Papaver_setigerum_B-Papaver_setigerum_D	0.245242	orthologs
Papaver_setigerum_B-Papaver_setigerum_D	0.210433	orthologs
Papaver_setigerum_B-Papaver_setigerum_D	0.198848	orthologs
Papaver_setigerum_B-Papaver_setigerum_D	0.371436	orthologs
Papaver_setigerum_B-Papaver_setigerum_D	0.0697793	orthologs
Papaver_setigerum_B-Papaver_setigerum_D	0.108045	orthologs
Papaver_setigerum_B-Papaver_setigerum_D	0.321855	orthologs
Papaver_setigerum_B-Papaver_setigerum_D	0.118318	orthologs
Papaver_setigerum_B-Papaver_setigerum_D	0.211518	orthologs
Papaver_setigerum_B-Papaver_setigerum_D	0.105079	orthologs
Papaver_setigerum_B-Papaver_setigerum_D	0.285404	orthologs
Papaver_setigerum_B-Papaver_setigerum_D	0.151213	orthologs
Papaver_setigerum_B-Papaver_setigerum_D	0.241578	orthologs
Papaver_setigerum_B-Papaver_setigerum_D	0.128622	orthologs
Papaver_setigerum_B-Papaver_setigerum_D	0.25854	orthologs
Papaver_setigerum_B-Papaver_setigerum_D	0.0840849	orthologs
Papaver_setigerum_B-Papaver_setigerum_D	0.274016	orthologs
Papaver_setigerum_B-Papaver_setigerum_D	0.263119	orthologs
Papaver_setigerum_B-Papaver_setigerum_D	0.0757697	orthologs
Papaver_setigerum_B-Papaver_setigerum_D	0.324012	orthologs
Papaver_setigerum_B-Papaver_setigerum_D	0.26358	orthologs
Papaver_setigerum_B-Papaver_setigerum_D	0.128529	orthologs
Papaver_setigerum_B-Papaver_setigerum_D	0.191017	orthologs
Papaver_setigerum_B-Papaver_setigerum_D	0.120436	orthologs
Papaver_setigerum_B-Papaver_setigerum_D	0.190961	orthologs
Papaver_setigerum_B-Papaver_setigerum_D	0.10081	orthologs
Papaver_setigerum_B-Papaver_setigerum_D	0.156162	orthologs
Papaver_setigerum_B-Papaver_setigerum_D	0.175093	orthologs
Papaver_setigerum_B-Papaver_setigerum_D	0.208423	orthologs
Papaver_setigerum_B-Papaver_setigerum_D	0.0945094	orthologs
Papaver_setigerum_B-Papaver_setigerum_D	0.132034	orthologs
Papaver_setigerum_B-Papaver_setigerum_D	0.145887	orthologs
Papaver_setigerum_B-Papaver_setigerum_D	0.108579	orthologs
Papaver_setigerum_B-Papaver_setigerum_D	0.203598	orthologs
Papaver_setigerum_B-Papaver_setigerum_D	0.166154	orthologs
Papaver_setigerum_B-Papaver_setigerum_D	0.15578	orthologs
Papaver_setigerum_B-Papaver_setigerum_D	0.102182	orthologs
Papaver_setigerum_B-Papaver_setigerum_D	0.101234	orthologs
Papaver_setigerum_B-Papaver_setigerum_D	0.545045	orthologs
Papaver_setigerum_B-Papaver_setigerum_D	0.290738	orthologs
Papaver_setigerum_B-Papaver_setigerum_D	0.272426	orthologs
Papaver_setigerum_B-Papaver_setigerum_D	0.225296	orthologs
Papaver_setigerum_B-Papaver_setigerum_D	0.0708071	orthologs
Papaver_setigerum_B-Papaver_setigerum_D	0.141225	orthologs
Papaver_setigerum_B-Papaver_setigerum_D	0.135297	orthologs
Papaver_setigerum_B-Papaver_setigerum_D	0.179093	orthologs
Papaver_setigerum_B-Papaver_setigerum_D	0.143619	orthologs
Papaver_setigerum_B-Papaver_setigerum_D	0.123522	orthologs
Papaver_setigerum_B-Papaver_setigerum_D	0.290429	orthologs
Papaver_setigerum_B-Papaver_setigerum_D	0.0825539	orthologs
Papaver_setigerum_B-Papaver_setigerum_D	0.20403	orthologs
Papaver_setigerum_B-Papaver_setigerum_D	0.144737	orthologs
Papaver_setigerum_B-Papaver_setigerum_D	0.0598447	orthologs
Papaver_setigerum_B-Papaver_setigerum_D	0.199687	orthologs
Papaver_setigerum_B-Papaver_setigerum_D	0.0541328	orthologs
Papaver_setigerum_B-Papaver_setigerum_D	0.146014	orthologs
Papaver_setigerum_B-Papaver_setigerum_D	0.175208	orthologs
Papaver_setigerum_B-Papaver_setigerum_D	0.154075	orthologs
Papaver_setigerum_B-Papaver_setigerum_D	0.152766	orthologs
Papaver_setigerum_B-Papaver_setigerum_D	0.182506	orthologs
Papaver_setigerum_B-Papaver_setigerum_D	0.196266	orthologs
Papaver_setigerum_B-Papaver_setigerum_D	0.138536	orthologs
Papaver_setigerum_B-Papaver_setigerum_D	0.370916	orthologs
Papaver_setigerum_B-Papaver_setigerum_D	0.370679	orthologs
Papaver_setigerum_B-Papaver_setigerum_D	0.159733	orthologs
Papaver_setigerum_B-Papaver_setigerum_D	0.118651	orthologs
Papaver_setigerum_B-Papaver_setigerum_D	0.193456	orthologs
Papaver_setigerum_B-Papaver_setigerum_D	0.263363	orthologs
Papaver_setigerum_B-Papaver_setigerum_D	0.0823123	orthologs
Papaver_setigerum_B-Papaver_setigerum_D	0.0468271	orthologs
Papaver_setigerum_B-Papaver_setigerum_D	0.150979	orthologs
Papaver_setigerum_B-Papaver_setigerum_D	0.201621	orthologs
Papaver_setigerum_B-Papaver_setigerum_D	0.111971	orthologs
Papaver_setigerum_B-Papaver_setigerum_D	0.10214	orthologs
Papaver_setigerum_B-Papaver_setigerum_D	0.106285	orthologs
Papaver_setigerum_B-Papaver_setigerum_D	0.096861	orthologs
Papaver_setigerum_B-Papaver_setigerum_D	0.285536	orthologs
Papaver_setigerum_B-Papaver_setigerum_D	0.142894	orthologs
Papaver_setigerum_B-Papaver_setigerum_D	0.13639	orthologs
Papaver_setigerum_B-Papaver_setigerum_D	0.282779	orthologs
Papaver_setigerum_B-Papaver_setigerum_D	0.298129	orthologs
Papaver_setigerum_B-Papaver_setigerum_D	0.0707372	orthologs
Papaver_setigerum_B-Papaver_setigerum_D	0.213701	orthologs
Papaver_setigerum_B-Papaver_setigerum_D	0.0899091	orthologs
Papaver_setigerum_B-Papaver_setigerum_D	0.169249	orthologs
Papaver_setigerum_B-Papaver_setigerum_D	0.098185	orthologs
Papaver_setigerum_B-Papaver_setigerum_D	0.140917	orthologs
Papaver_setigerum_B-Papaver_setigerum_D	0.106412	orthologs
Papaver_setigerum_B-Papaver_setigerum_D	0.1216	orthologs
Papaver_setigerum_B-Papaver_setigerum_D	0.250704	orthologs
Papaver_setigerum_B-Papaver_setigerum_D	0.125643	orthologs
Papaver_setigerum_B-Papaver_setigerum_D	0.181311	orthologs
Papaver_setigerum_B-Papaver_setigerum_D	0.337207	orthologs
Papaver_setigerum_B-Papaver_setigerum_D	0.323962	orthologs
Papaver_setigerum_B-Papaver_setigerum_D	0.120014	orthologs
Papaver_setigerum_B-Papaver_setigerum_D	0.0813834	orthologs
Papaver_setigerum_B-Papaver_setigerum_D	0.0823018	orthologs
Papaver_setigerum_B-Papaver_setigerum_D	0.139817	orthologs
Papaver_setigerum_B-Papaver_setigerum_D	0.273331	orthologs
Papaver_setigerum_B-Papaver_setigerum_D	0.28717	orthologs
Papaver_setigerum_B-Papaver_setigerum_D	0.12034	orthologs
Papaver_setigerum_B-Papaver_setigerum_D	0.127936	orthologs
Papaver_setigerum_B-Papaver_setigerum_D	0.642406	orthologs
Papaver_setigerum_B-Papaver_setigerum_D	0.120278	orthologs
Papaver_setigerum_B-Papaver_setigerum_D	0.227659	orthologs
Papaver_setigerum_B-Papaver_setigerum_D	0.0690518	orthologs
Papaver_setigerum_B-Papaver_setigerum_D	0.064093	orthologs
Papaver_setigerum_B-Papaver_setigerum_D	0.133808	orthologs
Papaver_setigerum_B-Papaver_setigerum_D	0.253673	orthologs
Papaver_setigerum_B-Papaver_setigerum_D	0.244725	orthologs
Papaver_setigerum_B-Papaver_setigerum_D	0.194676	orthologs
Papaver_setigerum_B-Papaver_setigerum_D	0.0899306	orthologs
Papaver_setigerum_B-Papaver_setigerum_D	0.253425	orthologs
Papaver_setigerum_B-Papaver_setigerum_D	0.116217	orthologs
Papaver_setigerum_B-Papaver_setigerum_D	0.145857	orthologs
Papaver_setigerum_B-Papaver_setigerum_D	0.184036	orthologs
Papaver_setigerum_B-Papaver_setigerum_D	0.242713	orthologs
Papaver_setigerum_B-Papaver_setigerum_D	0.161505	orthologs
Papaver_setigerum_B-Papaver_setigerum_D	0.12981	orthologs
Papaver_setigerum_B-Papaver_setigerum_D	0.153253	orthologs
Papaver_setigerum_B-Papaver_setigerum_D	0.159636	orthologs
Papaver_setigerum_B-Papaver_setigerum_D	0.284507	orthologs
Papaver_setigerum_B-Papaver_setigerum_D	0.17676	orthologs
Papaver_setigerum_B-Papaver_setigerum_D	0.195502	orthologs
Papaver_setigerum_B-Papaver_setigerum_D	0.147009	orthologs
Papaver_setigerum_B-Papaver_setigerum_D	0.347236	orthologs
Papaver_setigerum_B-Papaver_setigerum_D	0.0599736	orthologs
Papaver_setigerum_B-Papaver_setigerum_D	0.186423	orthologs
Papaver_setigerum_B-Papaver_setigerum_D	0.122811	orthologs
Papaver_setigerum_B-Papaver_setigerum_D	0.210189	orthologs
Papaver_setigerum_B-Papaver_setigerum_D	0.17186	orthologs
Papaver_setigerum_B-Papaver_setigerum_D	0.157353	orthologs
Papaver_setigerum_B-Papaver_setigerum_D	0.112407	orthologs
Papaver_setigerum_B-Papaver_setigerum_D	0.145591	orthologs
Papaver_setigerum_B-Papaver_setigerum_D	0.130522	orthologs
Papaver_setigerum_B-Papaver_setigerum_D	0.105999	orthologs
Papaver_setigerum_B-Papaver_setigerum_D	0.165481	orthologs
Papaver_setigerum_B-Papaver_setigerum_D	0.196528	orthologs
Papaver_setigerum_B-Papaver_setigerum_D	0.149634	orthologs
Papaver_setigerum_B-Papaver_setigerum_D	0.205831	orthologs
Papaver_setigerum_B-Papaver_setigerum_D	0.193394	orthologs
Papaver_setigerum_B-Papaver_setigerum_D	0.135442	orthologs
Papaver_setigerum_B-Papaver_setigerum_D	0.084443	orthologs
Papaver_setigerum_B-Papaver_setigerum_D	0.0325966	orthologs
Papaver_setigerum_B-Papaver_setigerum_D	0.153954	orthologs
Papaver_setigerum_B-Papaver_setigerum_D	0.107479	orthologs
Papaver_setigerum_B-Papaver_setigerum_D	0.117268	orthologs
Papaver_setigerum_B-Papaver_setigerum_D	0.0932161	orthologs
Papaver_setigerum_B-Papaver_setigerum_D	0.20361	orthologs
Papaver_setigerum_B-Papaver_setigerum_D	0.157653	orthologs
Papaver_setigerum_B-Papaver_setigerum_D	0.0926313	orthologs
Papaver_setigerum_B-Papaver_setigerum_D	0.069814	orthologs
Papaver_setigerum_B-Papaver_setigerum_D	0.212519	orthologs
Papaver_setigerum_B-Papaver_setigerum_D	0.228427	orthologs
Papaver_setigerum_B-Papaver_setigerum_D	0.144257	orthologs
Papaver_setigerum_B-Papaver_setigerum_D	0.156367	orthologs
Papaver_setigerum_B-Papaver_setigerum_D	0.272104	orthologs
Papaver_setigerum_B-Papaver_setigerum_D	0.151397	orthologs
Papaver_setigerum_B-Papaver_setigerum_D	0.162962	orthologs
Papaver_setigerum_B-Papaver_setigerum_D	0.0908702	orthologs
Papaver_setigerum_B-Papaver_setigerum_D	0.195688	orthologs
Papaver_setigerum_B-Papaver_setigerum_D	0.217187	orthologs
Papaver_setigerum_B-Papaver_setigerum_D	0.489114	orthologs
Papaver_setigerum_B-Papaver_setigerum_D	0.115706	orthologs
Papaver_setigerum_B-Papaver_setigerum_D	0.101414	orthologs
Papaver_setigerum_B-Papaver_setigerum_D	0.119276	orthologs
Papaver_setigerum_B-Papaver_setigerum_D	0.154614	orthologs
Papaver_setigerum_B-Papaver_setigerum_D	0.0894929	orthologs
Papaver_setigerum_B-Papaver_setigerum_D	0.166048	orthologs
Papaver_setigerum_B-Papaver_setigerum_D	0.0753017	orthologs
Papaver_setigerum_B-Papaver_setigerum_D	0.125755	orthologs
Papaver_setigerum_B-Papaver_setigerum_D	0.306028	orthologs
Papaver_setigerum_B-Papaver_setigerum_D	0.128129	orthologs
Papaver_setigerum_B-Papaver_setigerum_D	0.109065	orthologs
Papaver_setigerum_B-Papaver_setigerum_D	0.0672111	orthologs
Papaver_setigerum_B-Papaver_setigerum_D	0.233747	orthologs
Papaver_setigerum_B-Papaver_setigerum_D	0.170439	orthologs
Papaver_setigerum_B-Papaver_setigerum_D	0.154716	orthologs
Papaver_setigerum_B-Papaver_setigerum_D	0.33895	orthologs
Papaver_setigerum_B-Papaver_setigerum_D	0.0819659	orthologs
Papaver_setigerum_B-Papaver_setigerum_D	0.219688	orthologs
Papaver_setigerum_B-Papaver_setigerum_D	0.114835	orthologs
Papaver_setigerum_B-Papaver_setigerum_D	0.132555	orthologs
Papaver_setigerum_B-Papaver_setigerum_D	0.160967	orthologs
Papaver_setigerum_B-Papaver_setigerum_D	0.0926718	orthologs
Papaver_setigerum_B-Papaver_setigerum_D	0.2888	orthologs
Papaver_setigerum_B-Papaver_setigerum_D	0.103685	orthologs
Papaver_setigerum_B-Papaver_setigerum_D	0.158984	orthologs
Papaver_setigerum_B-Papaver_setigerum_D	0.210483	orthologs
Papaver_setigerum_B-Papaver_setigerum_D	0.303651	orthologs
Papaver_setigerum_B-Papaver_setigerum_D	0.185075	orthologs
Papaver_setigerum_B-Papaver_setigerum_D	0.0560704	orthologs
Papaver_setigerum_B-Papaver_setigerum_D	0.401453	orthologs
Papaver_setigerum_B-Papaver_setigerum_D	0.0785067	orthologs
Papaver_setigerum_B-Papaver_setigerum_D	0.102918	orthologs
Papaver_setigerum_B-Papaver_setigerum_D	0.112206	orthologs
Papaver_setigerum_B-Papaver_setigerum_D	0.202114	orthologs
Papaver_setigerum_B-Papaver_setigerum_D	0.154886	orthologs
Papaver_setigerum_B-Papaver_setigerum_D	0.261403	orthologs
Papaver_setigerum_B-Papaver_setigerum_D	0.0926936	orthologs
Papaver_setigerum_B-Papaver_setigerum_D	0.152116	orthologs
Papaver_setigerum_B-Papaver_setigerum_D	0.131348	orthologs
Papaver_setigerum_B-Papaver_setigerum_D	0.119596	orthologs
Papaver_setigerum_B-Papaver_setigerum_D	0.116346	orthologs
Papaver_setigerum_B-Papaver_setigerum_D	0.183343	orthologs
Papaver_setigerum_B-Papaver_setigerum_D	0.234376	orthologs
Papaver_setigerum_B-Papaver_setigerum_D	0.322728	orthologs
Papaver_setigerum_B-Papaver_setigerum_D	0.186544	orthologs
Papaver_setigerum_B-Papaver_setigerum_D	0.24789	orthologs
Papaver_setigerum_B-Papaver_setigerum_D	0.124728	orthologs
Papaver_setigerum_B-Papaver_setigerum_D	0.151586	orthologs
Papaver_setigerum_B-Papaver_setigerum_D	0.139452	orthologs
Papaver_setigerum_B-Papaver_setigerum_D	0.138364	orthologs
Papaver_setigerum_B-Papaver_setigerum_D	0.0634914	orthologs
Papaver_setigerum_B-Papaver_setigerum_D	0.301377	orthologs
Papaver_setigerum_B-Papaver_setigerum_D	0.132376	orthologs
Papaver_setigerum_B-Papaver_setigerum_D	0.0908023	orthologs
Papaver_setigerum_B-Papaver_setigerum_D	0.574703	orthologs
Papaver_setigerum_B-Papaver_setigerum_D	0.0428053	orthologs
Papaver_setigerum_B-Papaver_setigerum_D	0.118119	orthologs
Papaver_setigerum_B-Papaver_setigerum_D	0.133201	orthologs
Papaver_setigerum_B-Papaver_setigerum_D	0.236178	orthologs
Papaver_setigerum_B-Papaver_setigerum_D	0.0446347	orthologs
Papaver_setigerum_B-Papaver_setigerum_D	0.313801	orthologs
Papaver_setigerum_B-Papaver_setigerum_D	0.0720525	orthologs
Papaver_setigerum_B-Papaver_setigerum_D	0.420902	orthologs
Papaver_setigerum_B-Papaver_setigerum_D	0.0928009	orthologs
Papaver_setigerum_B-Papaver_setigerum_D	0.0934344	orthologs
Papaver_setigerum_B-Papaver_setigerum_D	0.146852	orthologs
Papaver_setigerum_B-Papaver_setigerum_D	0.158544	orthologs
Papaver_setigerum_B-Papaver_setigerum_D	0.136445	orthologs
Papaver_setigerum_B-Papaver_setigerum_D	0.137024	orthologs
Papaver_setigerum_B-Papaver_setigerum_D	0.207074	orthologs
Papaver_setigerum_B-Papaver_setigerum_D	0.0674712	orthologs
Papaver_setigerum_B-Papaver_setigerum_D	0.125738	orthologs
Papaver_setigerum_B-Papaver_setigerum_D	0.161571	orthologs
Papaver_setigerum_B-Papaver_setigerum_D	0.0626225	orthologs
Papaver_setigerum_B-Papaver_setigerum_D	0.210683	orthologs
Papaver_setigerum_B-Papaver_setigerum_D	0.128775	orthologs
Papaver_setigerum_B-Papaver_setigerum_D	0.13907	orthologs
Papaver_setigerum_B-Papaver_setigerum_D	0.128992	orthologs
Papaver_setigerum_B-Papaver_setigerum_D	0.0711126	orthologs
Papaver_setigerum_B-Papaver_setigerum_D	0.303644	orthologs
Papaver_setigerum_B-Papaver_setigerum_D	0.259368	orthologs
Papaver_setigerum_B-Papaver_setigerum_D	0.275912	orthologs
Papaver_setigerum_B-Papaver_setigerum_D	0.0473919	orthologs
Papaver_setigerum_B-Papaver_setigerum_D	0.148827	orthologs
Papaver_setigerum_B-Papaver_setigerum_D	0.0951068	orthologs
Papaver_setigerum_B-Papaver_setigerum_D	0.211822	orthologs
Papaver_setigerum_B-Papaver_setigerum_D	0.0848619	orthologs
Papaver_setigerum_B-Papaver_setigerum_D	0.250458	orthologs
Papaver_setigerum_B-Papaver_setigerum_D	0.269494	orthologs
Papaver_setigerum_B-Papaver_setigerum_D	0.0976138	orthologs
Papaver_setigerum_B-Papaver_setigerum_D	0.0631354	orthologs
Papaver_setigerum_B-Papaver_setigerum_D	0.05435	orthologs
Papaver_setigerum_B-Papaver_setigerum_D	0.223115	orthologs
Papaver_setigerum_B-Papaver_setigerum_D	0.145817	orthologs
Papaver_setigerum_B-Papaver_setigerum_D	0.193163	orthologs
Papaver_setigerum_B-Papaver_setigerum_D	0.220881	orthologs
Papaver_setigerum_B-Papaver_setigerum_D	0.187421	orthologs
Papaver_setigerum_B-Papaver_setigerum_D	0.0405863	orthologs
Papaver_setigerum_B-Papaver_setigerum_D	0.0668534	orthologs
Papaver_setigerum_B-Papaver_setigerum_D	0.142663	orthologs
Papaver_setigerum_B-Papaver_setigerum_D	0.0808227	orthologs
Papaver_setigerum_B-Papaver_setigerum_D	0.0959272	orthologs
Papaver_setigerum_B-Papaver_setigerum_D	0.219772	orthologs
Papaver_setigerum_B-Papaver_setigerum_D	0.143146	orthologs
Papaver_setigerum_B-Papaver_setigerum_D	0.27623	orthologs
Papaver_setigerum_B-Papaver_setigerum_D	0.102289	orthologs
Papaver_setigerum_B-Papaver_setigerum_D	0.192532	orthologs
Papaver_setigerum_B-Papaver_setigerum_D	0.376522	orthologs
Papaver_setigerum_B-Papaver_setigerum_D	0.277362	orthologs
Papaver_setigerum_B-Papaver_setigerum_D	0.188903	orthologs
Papaver_setigerum_B-Papaver_setigerum_D	0.0724475	orthologs
Papaver_setigerum_B-Papaver_setigerum_D	0.189063	orthologs
Papaver_setigerum_B-Papaver_setigerum_D	0.0300567	orthologs
Papaver_setigerum_B-Papaver_setigerum_D	0.0558352	orthologs
Papaver_setigerum_B-Papaver_setigerum_D	0.162514	orthologs
Papaver_setigerum_B-Papaver_setigerum_D	0.115515	orthologs
Papaver_setigerum_B-Papaver_setigerum_D	0.12134	orthologs
Papaver_setigerum_B-Papaver_setigerum_D	0.185137	orthologs
Papaver_setigerum_B-Papaver_setigerum_D	0.172089	orthologs
Papaver_setigerum_B-Papaver_setigerum_D	0.259475	orthologs
Papaver_setigerum_B-Papaver_setigerum_D	0.0716674	orthologs
Papaver_setigerum_B-Papaver_setigerum_D	0.268462	orthologs
Papaver_setigerum_B-Papaver_setigerum_D	0.232045	orthologs
Papaver_setigerum_B-Papaver_setigerum_D	0.148069	orthologs
Papaver_setigerum_B-Papaver_setigerum_D	0.10871	orthologs
Papaver_setigerum_B-Papaver_setigerum_D	0.171739	orthologs
Papaver_setigerum_B-Papaver_setigerum_D	0.0892309	orthologs
Papaver_setigerum_B-Papaver_setigerum_D	0.224683	orthologs
Papaver_setigerum_B-Papaver_setigerum_D	0.0681521	orthologs
Papaver_setigerum_B-Papaver_setigerum_D	0.109608	orthologs
Papaver_setigerum_B-Papaver_setigerum_D	0.256945	orthologs
Papaver_setigerum_B-Papaver_setigerum_D	0.0387391	orthologs
Papaver_setigerum_B-Papaver_setigerum_D	0.165982	orthologs
Papaver_setigerum_B-Papaver_setigerum_D	0.130301	orthologs
Papaver_setigerum_B-Papaver_setigerum_D	0.523711	orthologs
Papaver_setigerum_B-Papaver_setigerum_D	0.163161	orthologs
Papaver_setigerum_B-Papaver_setigerum_D	0.237106	orthologs
Papaver_setigerum_B-Papaver_setigerum_D	0.242737	orthologs
Papaver_setigerum_B-Papaver_setigerum_D	0.0376659	orthologs
Papaver_setigerum_B-Papaver_setigerum_D	0.145096	orthologs
Papaver_setigerum_B-Papaver_setigerum_D	0.0737348	orthologs
Papaver_setigerum_B-Papaver_setigerum_D	0.12744	orthologs
Papaver_setigerum_B-Papaver_setigerum_D	0.109683	orthologs
Papaver_setigerum_B-Papaver_setigerum_D	0.182578	orthologs
Papaver_setigerum_B-Papaver_setigerum_D	0.07468	orthologs
Papaver_setigerum_B-Papaver_setigerum_D	0.109016	orthologs
Papaver_setigerum_B-Papaver_setigerum_D	0.154874	orthologs
Papaver_setigerum_B-Papaver_setigerum_D	0.0902061	orthologs
Papaver_setigerum_B-Papaver_setigerum_D	0.0881264	orthologs
Papaver_setigerum_B-Papaver_setigerum_D	0.0972243	orthologs
Papaver_setigerum_B-Papaver_setigerum_D	0.11877	orthologs
Papaver_setigerum_B-Papaver_setigerum_D	0.16389	orthologs
Papaver_setigerum_B-Papaver_setigerum_D	0.281103	orthologs
Papaver_setigerum_B-Papaver_setigerum_D	0.224601	orthologs
Papaver_setigerum_B-Papaver_setigerum_D	0.193948	orthologs
Papaver_setigerum_B-Papaver_setigerum_D	0.0688307	orthologs
Papaver_setigerum_B-Papaver_setigerum_D	0.113526	orthologs
Papaver_setigerum_B-Papaver_setigerum_D	0.0526113	orthologs
Papaver_setigerum_B-Papaver_setigerum_D	0.12156	orthologs
Papaver_setigerum_B-Papaver_setigerum_D	0.168961	orthologs
Papaver_setigerum_B-Papaver_setigerum_D	0.0802208	orthologs
Papaver_setigerum_B-Papaver_setigerum_D	0.0609083	orthologs
Papaver_setigerum_B-Papaver_setigerum_D	0.0866672	orthologs
Papaver_setigerum_B-Papaver_setigerum_D	0.203823	orthologs
Papaver_setigerum_B-Papaver_setigerum_D	0.11394	orthologs
Papaver_setigerum_B-Papaver_setigerum_D	0.267968	orthologs
Papaver_setigerum_B-Papaver_setigerum_D	0.19449	orthologs
Papaver_setigerum_B-Papaver_setigerum_D	0.437946	orthologs
Papaver_setigerum_B-Papaver_setigerum_D	0.143953	orthologs
Papaver_setigerum_B-Papaver_setigerum_D	0.206888	orthologs
Papaver_setigerum_B-Papaver_setigerum_D	0.223079	orthologs
Papaver_setigerum_B-Papaver_setigerum_D	0.194982	orthologs
Papaver_setigerum_B-Papaver_setigerum_D	0.0839047	orthologs
Papaver_setigerum_B-Papaver_setigerum_D	0.135411	orthologs
Papaver_setigerum_B-Papaver_setigerum_D	0.0754809	orthologs
Papaver_setigerum_B-Papaver_setigerum_D	0.126631	orthologs
Papaver_setigerum_B-Papaver_setigerum_D	0.161346	orthologs
Papaver_setigerum_B-Papaver_setigerum_D	0.127998	orthologs
Papaver_setigerum_B-Papaver_setigerum_D	0.141141	orthologs
Papaver_setigerum_B-Papaver_setigerum_D	0.21322	orthologs
Papaver_setigerum_B-Papaver_setigerum_D	0.0240427	orthologs
Papaver_setigerum_B-Papaver_setigerum_D	0.100645	orthologs
Papaver_setigerum_B-Papaver_setigerum_D	0.102955	orthologs
Papaver_setigerum_B-Papaver_setigerum_D	0.141706	orthologs
Papaver_setigerum_B-Papaver_setigerum_D	0.0833276	orthologs
Papaver_setigerum_B-Papaver_setigerum_D	0.108938	orthologs
Papaver_setigerum_B-Papaver_setigerum_D	0.189903	orthologs
Papaver_setigerum_B-Papaver_setigerum_D	0.418127	orthologs
Papaver_setigerum_B-Papaver_setigerum_D	0.0343222	orthologs
Papaver_setigerum_B-Papaver_setigerum_D	0.0640153	orthologs
Papaver_setigerum_B-Papaver_setigerum_D	0.0767481	orthologs
Papaver_setigerum_B-Papaver_setigerum_D	0.146489	orthologs
Papaver_setigerum_B-Papaver_setigerum_D	0.102165	orthologs
Papaver_setigerum_B-Papaver_setigerum_D	0.0664563	orthologs
Papaver_setigerum_B-Papaver_setigerum_D	0.0815436	orthologs
Papaver_setigerum_B-Papaver_setigerum_D	0.133211	orthologs
Papaver_setigerum_B-Papaver_setigerum_D	0.104878	orthologs
Papaver_setigerum_B-Papaver_setigerum_D	0.0741101	orthologs
Papaver_setigerum_B-Papaver_setigerum_D	0.0788936	orthologs
Papaver_setigerum_B-Papaver_setigerum_D	0.0611082	orthologs
Papaver_setigerum_B-Papaver_setigerum_D	0.179367	orthologs
Papaver_setigerum_B-Papaver_setigerum_D	0.0917669	orthologs
Papaver_setigerum_B-Papaver_setigerum_D	0.16589	orthologs
Papaver_setigerum_B-Papaver_setigerum_D	0.0895577	orthologs
Papaver_setigerum_B-Papaver_setigerum_D	0.21637	orthologs
Papaver_setigerum_B-Papaver_setigerum_D	0.143883	orthologs
Papaver_setigerum_B-Papaver_setigerum_D	0.0781912	orthologs
Papaver_setigerum_B-Papaver_setigerum_D	0.209409	orthologs
Papaver_setigerum_B-Papaver_setigerum_D	0.166138	orthologs
Papaver_setigerum_B-Papaver_setigerum_D	0.100612	orthologs
Papaver_setigerum_B-Papaver_setigerum_D	0.131934	orthologs
Papaver_setigerum_B-Papaver_setigerum_D	0.0925799	orthologs
Papaver_setigerum_B-Papaver_setigerum_D	0.12436	orthologs
Papaver_setigerum_B-Papaver_setigerum_D	0.157474	orthologs
Papaver_setigerum_B-Papaver_setigerum_D	0.258494	orthologs
Papaver_setigerum_B-Papaver_setigerum_D	0.0931767	orthologs
Papaver_setigerum_B-Papaver_setigerum_D	0.0888804	orthologs
Papaver_setigerum_B-Papaver_setigerum_D	0.105924	orthologs
Papaver_setigerum_B-Papaver_setigerum_D	0.147665	orthologs
Papaver_setigerum_B-Papaver_setigerum_D	0.0930402	orthologs
Papaver_setigerum_B-Papaver_setigerum_D	0.170196	orthologs
Papaver_setigerum_B-Papaver_setigerum_D	0.102226	orthologs
Papaver_setigerum_B-Papaver_setigerum_D	0.254176	orthologs
Papaver_setigerum_B-Papaver_setigerum_D	0.142875	orthologs
Papaver_setigerum_B-Papaver_setigerum_D	0.155463	orthologs
Papaver_setigerum_B-Papaver_setigerum_D	0.121498	orthologs
Papaver_setigerum_B-Papaver_setigerum_D	0.123621	orthologs
Papaver_setigerum_B-Papaver_setigerum_D	0.0697574	orthologs
Papaver_setigerum_B-Papaver_setigerum_D	0.0625234	orthologs
Papaver_setigerum_B-Papaver_setigerum_D	0.226974	orthologs
Papaver_setigerum_B-Papaver_setigerum_D	0.0915801	orthologs
Papaver_setigerum_B-Papaver_setigerum_D	0.125276	orthologs
Papaver_setigerum_B-Papaver_setigerum_D	0.114332	orthologs
Papaver_setigerum_B-Papaver_setigerum_D	0.116532	orthologs
Papaver_setigerum_B-Papaver_setigerum_D	0.0960657	orthologs
Papaver_setigerum_B-Papaver_setigerum_D	0.0674854	orthologs
Papaver_setigerum_B-Papaver_setigerum_D	0.151106	orthologs
Papaver_setigerum_B-Papaver_setigerum_D	0.0672535	orthologs
Papaver_setigerum_B-Papaver_setigerum_D	0.0648181	orthologs
Papaver_setigerum_B-Papaver_setigerum_D	0.185054	orthologs
Papaver_setigerum_B-Papaver_setigerum_D	0.117267	orthologs
Papaver_setigerum_B-Papaver_setigerum_D	0.0941797	orthologs
Papaver_setigerum_B-Papaver_setigerum_D	0.294022	orthologs
Papaver_setigerum_B-Papaver_setigerum_D	0.173313	orthologs
Papaver_setigerum_B-Papaver_setigerum_D	0.156837	orthologs
Papaver_setigerum_B-Papaver_setigerum_D	0.118034	orthologs
Papaver_setigerum_B-Papaver_setigerum_D	0.207921	orthologs
Papaver_setigerum_B-Papaver_setigerum_D	0.155185	orthologs
Papaver_setigerum_B-Papaver_setigerum_D	0.0596467	orthologs
Papaver_setigerum_B-Papaver_setigerum_D	0.0748614	orthologs
Papaver_setigerum_B-Papaver_setigerum_D	0.127824	orthologs
Papaver_setigerum_B-Papaver_setigerum_D	0.16363	orthologs
Papaver_setigerum_B-Papaver_setigerum_D	0.0743713	orthologs
Papaver_setigerum_B-Papaver_setigerum_D	0.0264665	orthologs
Papaver_setigerum_B-Papaver_setigerum_D	0.151891	orthologs
Papaver_setigerum_B-Papaver_setigerum_D	0.126591	orthologs
Papaver_setigerum_B-Papaver_setigerum_D	0.208132	orthologs
Papaver_setigerum_B-Papaver_setigerum_D	0.382144	orthologs
Papaver_setigerum_B-Papaver_setigerum_D	0.0607297	orthologs
Papaver_setigerum_B-Papaver_setigerum_D	0.103162	orthologs
Papaver_setigerum_B-Papaver_setigerum_D	0.306759	orthologs
Papaver_setigerum_B-Papaver_setigerum_D	0.135926	orthologs
Papaver_setigerum_B-Papaver_setigerum_D	0.13637	orthologs
Papaver_setigerum_B-Papaver_setigerum_D	0.242074	orthologs
Papaver_setigerum_B-Papaver_setigerum_D	0.146209	orthologs
Papaver_setigerum_B-Papaver_setigerum_D	0.168685	orthologs
Papaver_setigerum_B-Papaver_setigerum_D	0.203483	orthologs
Papaver_setigerum_B-Papaver_setigerum_D	0.138522	orthologs
Papaver_setigerum_B-Papaver_setigerum_D	0.09446	orthologs
Papaver_setigerum_B-Papaver_setigerum_D	0.174286	orthologs
Papaver_setigerum_B-Papaver_setigerum_D	0.131498	orthologs
Papaver_setigerum_B-Papaver_setigerum_D	0.225438	orthologs
Papaver_setigerum_B-Papaver_setigerum_D	0.108671	orthologs
Papaver_setigerum_B-Papaver_setigerum_D	0.117709	orthologs
Papaver_setigerum_B-Papaver_setigerum_D	0.135417	orthologs
Papaver_setigerum_B-Papaver_setigerum_D	0.0946448	orthologs
Papaver_setigerum_B-Papaver_setigerum_D	0.0702685	orthologs
Papaver_setigerum_B-Papaver_setigerum_D	0.0637037	orthologs
Papaver_setigerum_B-Papaver_setigerum_D	0.219613	orthologs
Papaver_setigerum_B-Papaver_setigerum_D	0.196837	orthologs
Papaver_setigerum_B-Papaver_setigerum_D	0.112203	orthologs
Papaver_setigerum_B-Papaver_setigerum_D	0.0801989	orthologs
Papaver_setigerum_B-Papaver_setigerum_D	0.122264	orthologs
Papaver_setigerum_B-Papaver_setigerum_D	0.223557	orthologs
Papaver_setigerum_B-Papaver_setigerum_D	0.11525	orthologs
Papaver_setigerum_B-Papaver_setigerum_D	0.073421	orthologs
Papaver_setigerum_B-Papaver_setigerum_D	0.130448	orthologs
Papaver_setigerum_B-Papaver_setigerum_D	0.155403	orthologs
Papaver_setigerum_B-Papaver_setigerum_D	0.130865	orthologs
Papaver_setigerum_B-Papaver_setigerum_D	0.0822506	orthologs
Papaver_setigerum_B-Papaver_setigerum_D	0.0690948	orthologs
Papaver_setigerum_B-Papaver_setigerum_D	0.173809	orthologs
Papaver_setigerum_B-Papaver_setigerum_D	0.114318	orthologs
Papaver_setigerum_B-Papaver_setigerum_D	0.171698	orthologs
Papaver_setigerum_B-Papaver_setigerum_D	0.0972801	orthologs
Papaver_setigerum_B-Papaver_setigerum_D	0.118589	orthologs
Papaver_setigerum_B-Papaver_setigerum_D	0.156314	orthologs
Papaver_setigerum_B-Papaver_setigerum_D	0.208054	orthologs
Papaver_setigerum_B-Papaver_setigerum_D	0.146817	orthologs
Papaver_setigerum_B-Papaver_setigerum_D	0.258097	orthologs
Papaver_setigerum_B-Papaver_setigerum_D	0.0587928	orthologs
Papaver_setigerum_B-Papaver_setigerum_D	0.180741	orthologs
Papaver_setigerum_B-Papaver_setigerum_D	0.0383121	orthologs
Papaver_setigerum_B-Papaver_setigerum_D	0.158632	orthologs
Papaver_setigerum_B-Papaver_setigerum_D	0.0477828	orthologs
Papaver_setigerum_B-Papaver_setigerum_D	0.060253	orthologs
Papaver_setigerum_B-Papaver_setigerum_D	0.143077	orthologs
Papaver_setigerum_B-Papaver_setigerum_D	0.0444673	orthologs
Papaver_setigerum_B-Papaver_setigerum_D	0.146849	orthologs
Papaver_setigerum_B-Papaver_setigerum_D	0.086112	orthologs
Papaver_setigerum_B-Papaver_setigerum_D	0.29953	orthologs
Papaver_setigerum_B-Papaver_setigerum_D	0.120436	orthologs
Papaver_setigerum_B-Papaver_setigerum_D	0.157284	orthologs
Papaver_setigerum_B-Papaver_setigerum_D	0.173034	orthologs
Papaver_setigerum_B-Papaver_setigerum_D	0.196323	orthologs
Papaver_setigerum_B-Papaver_setigerum_D	0.139935	orthologs
Papaver_setigerum_B-Papaver_setigerum_D	0.156635	orthologs
Papaver_setigerum_B-Papaver_setigerum_D	0.161	orthologs
Papaver_setigerum_B-Papaver_setigerum_D	0.0804059	orthologs
Papaver_setigerum_B-Papaver_setigerum_D	0.206048	orthologs
Papaver_setigerum_B-Papaver_setigerum_D	0.127187	orthologs
Papaver_setigerum_B-Papaver_setigerum_D	0.168255	orthologs
Papaver_setigerum_B-Papaver_setigerum_D	0.129519	orthologs
Papaver_setigerum_B-Papaver_setigerum_D	0.0826001	orthologs
Papaver_setigerum_B-Papaver_setigerum_D	0.106592	orthologs
Papaver_setigerum_B-Papaver_setigerum_D	0.106389	orthologs
Papaver_setigerum_B-Papaver_setigerum_D	0.133669	orthologs
Papaver_setigerum_B-Papaver_setigerum_D	0.1158	orthologs
Papaver_setigerum_B-Papaver_setigerum_D	0.143227	orthologs
Papaver_setigerum_B-Papaver_setigerum_D	0.150665	orthologs
Papaver_setigerum_B-Papaver_setigerum_D	0.199167	orthologs
Papaver_setigerum_B-Papaver_setigerum_D	0.0900855	orthologs
Papaver_setigerum_B-Papaver_setigerum_D	0.0770455	orthologs
Papaver_setigerum_B-Papaver_setigerum_D	0.0509471	orthologs
Papaver_setigerum_B-Papaver_setigerum_D	0.102836	orthologs
Papaver_setigerum_B-Papaver_setigerum_D	0.107958	orthologs
Papaver_setigerum_B-Papaver_setigerum_D	0.149629	orthologs
Papaver_setigerum_B-Papaver_setigerum_D	0.0928718	orthologs
Papaver_setigerum_B-Papaver_setigerum_D	0.133931	orthologs
Papaver_setigerum_B-Papaver_setigerum_D	0.220735	orthologs
Papaver_setigerum_B-Papaver_setigerum_D	0.0744056	orthologs
Papaver_setigerum_B-Papaver_setigerum_D	0.0830446	orthologs
Papaver_setigerum_B-Papaver_setigerum_D	0.164459	orthologs
Papaver_setigerum_B-Papaver_setigerum_D	0.0827682	orthologs
Papaver_setigerum_B-Papaver_setigerum_D	0.412884	orthologs
Papaver_setigerum_B-Papaver_setigerum_D	0.120058	orthologs
Papaver_setigerum_B-Papaver_setigerum_D	0.218618	orthologs
Papaver_setigerum_B-Papaver_setigerum_D	0.0739766	orthologs
Papaver_setigerum_B-Papaver_setigerum_D	0.0802685	orthologs
Papaver_setigerum_B-Papaver_setigerum_D	0.0747659	orthologs
Papaver_setigerum_B-Papaver_setigerum_D	0.177521	orthologs
Papaver_setigerum_B-Papaver_setigerum_D	0.10498	orthologs
Papaver_setigerum_B-Papaver_setigerum_D	0.177137	orthologs
Papaver_setigerum_B-Papaver_setigerum_D	0.112815	orthologs
Papaver_setigerum_B-Papaver_setigerum_D	0.15719	orthologs
Papaver_setigerum_B-Papaver_setigerum_D	0.152879	orthologs
Papaver_setigerum_B-Papaver_setigerum_D	0.191745	orthologs
Papaver_setigerum_B-Papaver_setigerum_D	0.0864396	orthologs
Papaver_setigerum_B-Papaver_setigerum_D	0.115246	orthologs
Papaver_setigerum_B-Papaver_setigerum_D	0.0771389	orthologs
Papaver_setigerum_B-Papaver_setigerum_D	0.132729	orthologs
Papaver_setigerum_B-Papaver_setigerum_D	0.228253	orthologs
Papaver_setigerum_B-Papaver_setigerum_D	0.22163	orthologs
Papaver_setigerum_B-Papaver_setigerum_D	0.114295	orthologs
Papaver_setigerum_B-Papaver_setigerum_D	0.126597	orthologs
Papaver_setigerum_B-Papaver_setigerum_D	0.151769	orthologs
Papaver_setigerum_B-Papaver_setigerum_D	0.0824162	orthologs
Papaver_setigerum_B-Papaver_setigerum_D	0.0796891	orthologs
Papaver_setigerum_B-Papaver_setigerum_D	0.161353	orthologs
Papaver_setigerum_B-Papaver_setigerum_D	0.0861107	orthologs
Papaver_setigerum_B-Papaver_setigerum_D	0.108182	orthologs
Papaver_setigerum_B-Papaver_setigerum_D	0.144024	orthologs
Papaver_setigerum_B-Papaver_setigerum_D	0.275423	orthologs
Papaver_setigerum_B-Papaver_setigerum_D	0.189254	orthologs
Papaver_setigerum_B-Papaver_setigerum_D	0.153909	orthologs
Papaver_setigerum_B-Papaver_setigerum_D	0.113858	orthologs
Papaver_setigerum_B-Papaver_setigerum_D	0.139738	orthologs
Papaver_setigerum_B-Papaver_setigerum_D	0.0669485	orthologs
Papaver_setigerum_B-Papaver_setigerum_D	0.165592	orthologs
Papaver_setigerum_B-Papaver_setigerum_D	0.0901875	orthologs
Papaver_setigerum_B-Papaver_setigerum_D	0.108573	orthologs
Papaver_setigerum_B-Papaver_setigerum_D	0.0761994	orthologs
Papaver_setigerum_B-Papaver_setigerum_D	0.16457	orthologs
Papaver_setigerum_B-Papaver_setigerum_D	0.143393	orthologs
Papaver_setigerum_B-Papaver_setigerum_D	0.287907	orthologs
Papaver_setigerum_B-Papaver_setigerum_D	0.0746714	orthologs
Papaver_setigerum_B-Papaver_setigerum_D	0.122226	orthologs
Papaver_setigerum_B-Papaver_setigerum_D	0.188717	orthologs
Papaver_setigerum_B-Papaver_setigerum_D	0.131254	orthologs
Papaver_setigerum_B-Papaver_setigerum_D	0.158236	orthologs
Papaver_setigerum_B-Papaver_setigerum_D	0.124183	orthologs
Papaver_setigerum_B-Papaver_setigerum_D	0.0621784	orthologs
Papaver_setigerum_B-Papaver_setigerum_D	0.100248	orthologs
Papaver_setigerum_B-Papaver_setigerum_D	0.0855035	orthologs
Papaver_setigerum_B-Papaver_setigerum_D	0.265422	orthologs
Papaver_setigerum_B-Papaver_setigerum_D	0.202656	orthologs
Papaver_setigerum_B-Papaver_setigerum_D	0.105292	orthologs
Papaver_setigerum_B-Papaver_setigerum_D	0.216916	orthologs
Papaver_setigerum_B-Papaver_setigerum_D	0.320617	orthologs
Papaver_setigerum_B-Papaver_setigerum_D	0.174508	orthologs
Papaver_setigerum_B-Papaver_setigerum_D	0.114213	orthologs
Papaver_setigerum_B-Papaver_setigerum_D	0.160969	orthologs
Papaver_setigerum_B-Papaver_setigerum_D	0.16032	orthologs
Papaver_setigerum_B-Papaver_setigerum_D	0.199835	orthologs
Papaver_setigerum_B-Papaver_setigerum_D	0.0810387	orthologs
Papaver_setigerum_B-Papaver_setigerum_D	0.116455	orthologs
Papaver_setigerum_B-Papaver_setigerum_D	0.178052	orthologs
Papaver_setigerum_B-Papaver_setigerum_D	0.111082	orthologs
Papaver_setigerum_B-Papaver_setigerum_D	0.0865077	orthologs
Papaver_setigerum_B-Papaver_setigerum_D	0.169262	orthologs
Papaver_setigerum_B-Papaver_setigerum_D	0.146036	orthologs
Papaver_setigerum_B-Papaver_setigerum_D	0.115723	orthologs
Papaver_setigerum_B-Papaver_setigerum_D	0.101777	orthologs
Papaver_setigerum_B-Papaver_setigerum_D	0.0775714	orthologs
Papaver_setigerum_B-Papaver_setigerum_D	0.113909	orthologs
Papaver_setigerum_B-Papaver_setigerum_D	0.0598733	orthologs
Papaver_setigerum_B-Papaver_setigerum_D	0.126287	orthologs
Papaver_setigerum_B-Papaver_setigerum_D	0.186571	orthologs
Papaver_setigerum_B-Papaver_setigerum_D	0.159347	orthologs
Papaver_setigerum_B-Papaver_setigerum_D	0.045048	orthologs
Papaver_setigerum_B-Papaver_setigerum_D	0.107849	orthologs
Papaver_setigerum_B-Papaver_setigerum_D	0.134281	orthologs
Papaver_setigerum_B-Papaver_setigerum_D	0.102201	orthologs
Papaver_setigerum_B-Papaver_setigerum_D	0.166308	orthologs
Papaver_setigerum_B-Papaver_setigerum_D	0.0882121	orthologs
Papaver_setigerum_B-Papaver_setigerum_D	0.0569666	orthologs
Papaver_setigerum_B-Papaver_setigerum_D	0.132127	orthologs
Papaver_setigerum_B-Papaver_setigerum_D	0.0910289	orthologs
Papaver_setigerum_B-Papaver_setigerum_D	0.113683	orthologs
Papaver_setigerum_B-Papaver_setigerum_D	0.141133	orthologs
Papaver_setigerum_B-Papaver_setigerum_D	0.116877	orthologs
Papaver_setigerum_B-Papaver_setigerum_D	0.0714583	orthologs
Papaver_setigerum_B-Papaver_setigerum_D	0.06855	orthologs
Papaver_setigerum_B-Papaver_setigerum_D	0.10056	orthologs
Papaver_setigerum_B-Papaver_setigerum_D	0.154678	orthologs
Papaver_setigerum_B-Papaver_setigerum_D	0.116822	orthologs
Papaver_setigerum_B-Papaver_setigerum_D	0.0775087	orthologs
Papaver_setigerum_B-Papaver_setigerum_D	0.137365	orthologs
Papaver_setigerum_B-Papaver_setigerum_D	0.211228	orthologs
Papaver_setigerum_B-Papaver_setigerum_D	0.0934199	orthologs
Papaver_setigerum_B-Papaver_setigerum_D	0.144455	orthologs
Papaver_setigerum_B-Papaver_setigerum_D	0.20244	orthologs
Papaver_setigerum_B-Papaver_setigerum_D	0.163841	orthologs
Papaver_setigerum_B-Papaver_setigerum_D	0.122118	orthologs
Papaver_setigerum_B-Papaver_setigerum_D	0.144804	orthologs
Papaver_setigerum_B-Papaver_setigerum_D	0.162796	orthologs
Papaver_setigerum_B-Papaver_setigerum_D	0.0579668	orthologs
Papaver_setigerum_B-Papaver_setigerum_D	0.100015	orthologs
Papaver_setigerum_B-Papaver_setigerum_D	0.100422	orthologs
Papaver_setigerum_B-Papaver_setigerum_D	0.0758589	orthologs
Papaver_setigerum_B-Papaver_setigerum_D	0.0850767	orthologs
Papaver_setigerum_B-Papaver_setigerum_D	0.101489	orthologs
Papaver_setigerum_B-Papaver_setigerum_D	0.12284	orthologs
Papaver_setigerum_B-Papaver_setigerum_D	0.0631285	orthologs
Papaver_setigerum_B-Papaver_setigerum_D	0.122494	orthologs
Papaver_setigerum_B-Papaver_setigerum_D	0.128462	orthologs
Papaver_setigerum_B-Papaver_setigerum_D	0.144917	orthologs
Papaver_setigerum_B-Papaver_setigerum_D	0.220406	orthologs
Papaver_setigerum_B-Papaver_setigerum_D	0.118826	orthologs
Papaver_setigerum_B-Papaver_setigerum_D	0.23283	orthologs
Papaver_setigerum_B-Papaver_setigerum_D	0.315996	orthologs
Papaver_setigerum_B-Papaver_setigerum_D	0.105024	orthologs
Papaver_setigerum_B-Papaver_setigerum_D	0.0866728	orthologs
Papaver_setigerum_B-Papaver_setigerum_D	0.0859261	orthologs
Papaver_setigerum_B-Papaver_setigerum_D	0.189107	orthologs
Papaver_setigerum_B-Papaver_setigerum_D	0.0956639	orthologs
Papaver_setigerum_B-Papaver_setigerum_D	0.148715	orthologs
Papaver_setigerum_B-Papaver_setigerum_D	0.107367	orthologs
Papaver_setigerum_B-Papaver_setigerum_D	0.111262	orthologs
Papaver_setigerum_B-Papaver_setigerum_D	0.118806	orthologs
Papaver_setigerum_B-Papaver_setigerum_D	0.124737	orthologs
Papaver_setigerum_B-Papaver_setigerum_D	0.124866	orthologs
Papaver_setigerum_B-Papaver_setigerum_D	0.0579391	orthologs
Papaver_setigerum_B-Papaver_setigerum_D	0.0781912	orthologs
Papaver_setigerum_B-Papaver_setigerum_D	0.102285	orthologs
Papaver_setigerum_B-Papaver_setigerum_D	0.0870543	orthologs
Papaver_setigerum_B-Papaver_setigerum_D	0.14529	orthologs
Papaver_setigerum_B-Papaver_setigerum_D	0.150377	orthologs
Papaver_setigerum_B-Papaver_setigerum_D	0.0852782	orthologs
Papaver_setigerum_B-Papaver_setigerum_D	0.0893989	orthologs
Papaver_setigerum_B-Papaver_setigerum_D	0.0716284	orthologs
Papaver_setigerum_B-Papaver_setigerum_D	0.223385	orthologs
Papaver_setigerum_B-Papaver_setigerum_D	0.0710811	orthologs
Papaver_setigerum_B-Papaver_setigerum_D	0.0569195	orthologs
Papaver_setigerum_B-Papaver_setigerum_D	0.115642	orthologs
Papaver_setigerum_B-Papaver_setigerum_D	0.113927	orthologs
Papaver_setigerum_B-Papaver_setigerum_D	0.0938317	orthologs
Papaver_setigerum_B-Papaver_setigerum_D	0.142033	orthologs
Papaver_setigerum_B-Papaver_setigerum_D	0.104114	orthologs
Papaver_setigerum_B-Papaver_setigerum_D	0.152604	orthologs
Papaver_setigerum_B-Papaver_setigerum_D	0.166475	orthologs
Papaver_setigerum_B-Papaver_setigerum_D	0.182573	orthologs
Papaver_setigerum_B-Papaver_setigerum_D	0.121827	orthologs
Papaver_setigerum_B-Papaver_setigerum_D	0.101634	orthologs
Papaver_setigerum_B-Papaver_setigerum_D	0.0435171	orthologs
Papaver_setigerum_B-Papaver_setigerum_D	0.126487	orthologs
Papaver_setigerum_B-Papaver_setigerum_D	0.124275	orthologs
Papaver_setigerum_B-Papaver_setigerum_D	0.126066	orthologs
Papaver_setigerum_B-Papaver_setigerum_D	0.1409	orthologs
Papaver_setigerum_B-Papaver_setigerum_D	0.072499	orthologs
Papaver_setigerum_B-Papaver_setigerum_D	0.246747	orthologs
Papaver_setigerum_B-Papaver_setigerum_D	0.188984	orthologs
Papaver_setigerum_B-Papaver_setigerum_D	0.264205	orthologs
Papaver_setigerum_B-Papaver_setigerum_D	0.0946179	orthologs
Papaver_setigerum_B-Papaver_setigerum_D	0.146082	orthologs
Papaver_setigerum_B-Papaver_setigerum_D	0.0848232	orthologs
Papaver_setigerum_B-Papaver_setigerum_D	0.070366	orthologs
Papaver_setigerum_B-Papaver_setigerum_D	0.0427647	orthologs
Papaver_setigerum_B-Papaver_setigerum_D	0.0932799	orthologs
Papaver_setigerum_B-Papaver_setigerum_D	0.0810485	orthologs
Papaver_setigerum_B-Papaver_setigerum_D	0.143448	orthologs
Papaver_setigerum_B-Papaver_setigerum_D	0.0764031	orthologs
Papaver_setigerum_B-Papaver_setigerum_D	0.13059	orthologs
Papaver_setigerum_B-Papaver_setigerum_D	0.133265	orthologs
Papaver_setigerum_B-Papaver_setigerum_D	0.185391	orthologs
Papaver_setigerum_B-Papaver_setigerum_D	0.142119	orthologs
Papaver_setigerum_B-Papaver_setigerum_D	0.17818	orthologs
Papaver_setigerum_B-Papaver_setigerum_D	0.133144	orthologs
Papaver_setigerum_B-Papaver_setigerum_D	0.0592644	orthologs
Papaver_setigerum_B-Papaver_setigerum_D	0.133664	orthologs
Papaver_setigerum_B-Papaver_setigerum_D	0.110075	orthologs
Papaver_setigerum_B-Papaver_setigerum_D	0.103585	orthologs
Papaver_setigerum_B-Papaver_setigerum_D	0.242562	orthologs
Papaver_setigerum_B-Papaver_setigerum_D	0.050568	orthologs
Papaver_setigerum_B-Papaver_setigerum_D	0.0698981	orthologs
Papaver_setigerum_B-Papaver_setigerum_D	0.23431	orthologs
Papaver_setigerum_B-Papaver_setigerum_D	0.137728	orthologs
Papaver_setigerum_B-Papaver_setigerum_D	0.125482	orthologs
Papaver_setigerum_B-Papaver_setigerum_D	0.0786365	orthologs
Papaver_setigerum_B-Papaver_setigerum_D	0.0829322	orthologs
Papaver_setigerum_B-Papaver_setigerum_D	0.55504	orthologs
Papaver_setigerum_B-Papaver_setigerum_D	0.117419	orthologs
Papaver_setigerum_B-Papaver_setigerum_D	0.0973039	orthologs
Papaver_setigerum_B-Papaver_setigerum_D	0.0731766	orthologs
Papaver_setigerum_B-Papaver_setigerum_D	0.255058	orthologs
Papaver_setigerum_B-Papaver_setigerum_D	0.174294	orthologs
Papaver_setigerum_B-Papaver_setigerum_D	0.131987	orthologs
Papaver_setigerum_B-Papaver_setigerum_D	0.0563767	orthologs
Papaver_setigerum_B-Papaver_setigerum_D	0.142859	orthologs
Papaver_setigerum_B-Papaver_setigerum_D	0.106195	orthologs
Papaver_setigerum_B-Papaver_setigerum_D	0.177031	orthologs
Papaver_setigerum_B-Papaver_setigerum_D	0.143507	orthologs
Papaver_setigerum_B-Papaver_setigerum_D	0.312226	orthologs
Papaver_setigerum_B-Papaver_setigerum_D	0.114051	orthologs
Papaver_setigerum_B-Papaver_setigerum_D	0.196809	orthologs
Papaver_setigerum_B-Papaver_setigerum_D	0.0692421	orthologs
Papaver_setigerum_B-Papaver_setigerum_D	0.210754	orthologs
Papaver_setigerum_B-Papaver_setigerum_D	0.107597	orthologs
Papaver_setigerum_B-Papaver_setigerum_D	0.0997419	orthologs
Papaver_setigerum_B-Papaver_setigerum_D	0.091952	orthologs
Papaver_setigerum_B-Papaver_setigerum_D	0.12226	orthologs
Papaver_setigerum_B-Papaver_setigerum_D	0.07676	orthologs
Papaver_setigerum_B-Papaver_setigerum_D	0.0813974	orthologs
Papaver_setigerum_B-Papaver_setigerum_D	0.124968	orthologs
Papaver_setigerum_B-Papaver_setigerum_D	0.0611126	orthologs
Papaver_setigerum_B-Papaver_setigerum_D	0.151003	orthologs
Papaver_setigerum_B-Papaver_setigerum_D	0.0505674	orthologs
Papaver_setigerum_B-Papaver_setigerum_D	0.069472	orthologs
Papaver_setigerum_B-Papaver_setigerum_D	0.239661	orthologs
Papaver_setigerum_B-Papaver_setigerum_D	0.095199	orthologs
Papaver_setigerum_B-Papaver_setigerum_D	0.097946	orthologs
Papaver_setigerum_B-Papaver_setigerum_D	0.0682869	orthologs
Papaver_setigerum_B-Papaver_setigerum_D	0.100561	orthologs
Papaver_setigerum_B-Papaver_setigerum_D	0.170828	orthologs
Papaver_setigerum_B-Papaver_setigerum_D	0.131698	orthologs
Papaver_setigerum_B-Papaver_setigerum_D	0.170991	orthologs
Papaver_setigerum_B-Papaver_setigerum_D	0.118332	orthologs
Papaver_setigerum_B-Papaver_setigerum_D	0.129038	orthologs
Papaver_setigerum_B-Papaver_setigerum_D	0.106503	orthologs
Papaver_setigerum_B-Papaver_setigerum_D	0.141612	orthologs
Papaver_setigerum_B-Papaver_setigerum_D	0.146765	orthologs
Papaver_setigerum_B-Papaver_setigerum_D	0.110548	orthologs
Papaver_setigerum_B-Papaver_setigerum_D	0.140179	orthologs
Papaver_setigerum_B-Papaver_setigerum_D	0.132623	orthologs
Papaver_setigerum_B-Papaver_setigerum_D	0.0897266	orthologs
Papaver_setigerum_B-Papaver_setigerum_D	0.123981	orthologs
Papaver_setigerum_B-Papaver_setigerum_D	0.0795313	orthologs
Papaver_setigerum_B-Papaver_setigerum_D	0.0742863	orthologs
Papaver_setigerum_B-Papaver_setigerum_D	0.173133	orthologs
Papaver_setigerum_B-Papaver_setigerum_D	0.105879	orthologs
Papaver_setigerum_B-Papaver_setigerum_D	0.100429	orthologs
Papaver_setigerum_B-Papaver_setigerum_D	0.1067	orthologs
Papaver_setigerum_B-Papaver_setigerum_D	0.126752	orthologs
Papaver_setigerum_B-Papaver_setigerum_D	0.131963	orthologs
Papaver_setigerum_B-Papaver_setigerum_D	0.144284	orthologs
Papaver_setigerum_B-Papaver_setigerum_D	0.171048	orthologs
Papaver_setigerum_B-Papaver_setigerum_D	0.0605741	orthologs
Papaver_setigerum_B-Papaver_setigerum_D	0.0898192	orthologs
Papaver_setigerum_B-Papaver_setigerum_D	0.125217	orthologs
Papaver_setigerum_B-Papaver_setigerum_D	0.141812	orthologs
Papaver_setigerum_B-Papaver_setigerum_D	0.146553	orthologs
Papaver_setigerum_B-Papaver_setigerum_D	0.106759	orthologs
Papaver_setigerum_B-Papaver_setigerum_D	0.107336	orthologs
Papaver_setigerum_B-Papaver_setigerum_D	0.167195	orthologs
Papaver_setigerum_B-Papaver_setigerum_D	0.231482	orthologs
Papaver_setigerum_B-Papaver_setigerum_D	0.0837914	orthologs
Papaver_setigerum_B-Papaver_setigerum_D	0.152926	orthologs
Papaver_setigerum_B-Papaver_setigerum_D	0.048603	orthologs
Papaver_setigerum_B-Papaver_setigerum_D	0.195757	orthologs
Papaver_setigerum_B-Papaver_setigerum_D	0.0812117	orthologs
Papaver_setigerum_B-Papaver_setigerum_D	0.0986881	orthologs
Papaver_setigerum_B-Papaver_setigerum_D	0.078864	orthologs
Papaver_setigerum_B-Papaver_setigerum_D	0.159689	orthologs
Papaver_setigerum_B-Papaver_setigerum_D	0.182355	orthologs
Papaver_setigerum_B-Papaver_setigerum_D	0.0950417	orthologs
Papaver_setigerum_B-Papaver_setigerum_D	0.171763	orthologs
Papaver_setigerum_B-Papaver_setigerum_D	0.0800968	orthologs
Papaver_setigerum_B-Papaver_setigerum_D	0.0979243	orthologs
Papaver_setigerum_B-Papaver_setigerum_D	0.0810807	orthologs
Papaver_setigerum_B-Papaver_setigerum_D	0.0451244	orthologs
Papaver_setigerum_B-Papaver_setigerum_D	0.146039	orthologs
Papaver_setigerum_B-Papaver_setigerum_D	0.210901	orthologs
Papaver_setigerum_B-Papaver_setigerum_D	0.176237	orthologs
Papaver_setigerum_B-Papaver_setigerum_D	0.149619	orthologs
Papaver_setigerum_B-Papaver_setigerum_D	0.149497	orthologs
Papaver_setigerum_B-Papaver_setigerum_D	0.175843	orthologs
Papaver_setigerum_B-Papaver_setigerum_D	0.104358	orthologs
Papaver_setigerum_B-Papaver_setigerum_D	0.0519149	orthologs
Papaver_setigerum_B-Papaver_setigerum_D	0.111315	orthologs
Papaver_setigerum_B-Papaver_setigerum_D	0.122925	orthologs
Papaver_setigerum_B-Papaver_setigerum_D	0.106889	orthologs
Papaver_setigerum_B-Papaver_setigerum_D	0.0794026	orthologs
Papaver_setigerum_B-Papaver_setigerum_D	0.135291	orthologs
Papaver_setigerum_B-Papaver_setigerum_D	0.0857535	orthologs
Papaver_setigerum_B-Papaver_setigerum_D	0.104685	orthologs
Papaver_setigerum_B-Papaver_setigerum_D	0.106127	orthologs
Papaver_setigerum_B-Papaver_setigerum_D	0.140923	orthologs
Papaver_setigerum_B-Papaver_setigerum_D	0.0831113	orthologs
Papaver_setigerum_B-Papaver_setigerum_D	0.0552723	orthologs
Papaver_setigerum_B-Papaver_setigerum_D	0.294541	orthologs
Papaver_setigerum_B-Papaver_setigerum_D	0.0694798	orthologs
Papaver_setigerum_B-Papaver_setigerum_D	0.184166	orthologs
Papaver_setigerum_B-Papaver_setigerum_D	0.0753256	orthologs
Papaver_setigerum_B-Papaver_setigerum_D	0.0726546	orthologs
Papaver_setigerum_B-Papaver_setigerum_D	0.263669	orthologs
Papaver_setigerum_B-Papaver_setigerum_D	0.0863028	orthologs
Papaver_setigerum_B-Papaver_setigerum_D	0.120881	orthologs
Papaver_setigerum_B-Papaver_setigerum_D	0.233975	orthologs
Papaver_setigerum_B-Papaver_setigerum_D	0.0535069	orthologs
Papaver_setigerum_B-Papaver_setigerum_D	0.10153	orthologs
Papaver_setigerum_B-Papaver_setigerum_D	0.0987646	orthologs
Papaver_setigerum_B-Papaver_setigerum_D	0.0632741	orthologs
Papaver_setigerum_B-Papaver_setigerum_D	0.084281	orthologs
Papaver_setigerum_B-Papaver_setigerum_D	0.127097	orthologs
Papaver_setigerum_B-Papaver_setigerum_D	0.176504	orthologs
Papaver_setigerum_B-Papaver_setigerum_D	0.0773007	orthologs
Papaver_setigerum_B-Papaver_setigerum_D	0.0891921	orthologs
Papaver_setigerum_B-Papaver_setigerum_D	0.166043	orthologs
Papaver_setigerum_B-Papaver_setigerum_D	0.0494946	orthologs
Papaver_setigerum_B-Papaver_setigerum_D	0.102924	orthologs
Papaver_setigerum_B-Papaver_setigerum_D	0.128878	orthologs
Papaver_setigerum_B-Papaver_setigerum_D	0.346759	orthologs
Papaver_setigerum_B-Papaver_setigerum_D	0.104069	orthologs
Papaver_setigerum_B-Papaver_setigerum_D	0.104082	orthologs
Papaver_setigerum_B-Papaver_setigerum_D	0.126827	orthologs
Papaver_setigerum_B-Papaver_setigerum_D	0.117502	orthologs
Papaver_setigerum_B-Papaver_setigerum_D	0.218736	orthologs
Papaver_setigerum_B-Papaver_setigerum_D	0.0852404	orthologs
Papaver_setigerum_B-Papaver_setigerum_D	0.0720832	orthologs
Papaver_setigerum_B-Papaver_setigerum_D	0.154501	orthologs
Papaver_setigerum_B-Papaver_setigerum_D	0.0608509	orthologs
Papaver_setigerum_B-Papaver_setigerum_D	0.0473618	orthologs
Papaver_setigerum_B-Papaver_setigerum_D	0.105023	orthologs
Papaver_setigerum_B-Papaver_setigerum_D	0.0955577	orthologs
Papaver_setigerum_B-Papaver_setigerum_D	0.0972197	orthologs
Papaver_setigerum_B-Papaver_setigerum_D	0.187415	orthologs
Papaver_setigerum_B-Papaver_setigerum_D	0.160088	orthologs
Papaver_setigerum_B-Papaver_setigerum_D	0.0963199	orthologs
Papaver_setigerum_B-Papaver_setigerum_D	0.0511753	orthologs
Papaver_setigerum_B-Papaver_setigerum_D	0.0844405	orthologs
Papaver_setigerum_B-Papaver_setigerum_D	0.168298	orthologs
Papaver_setigerum_B-Papaver_setigerum_D	0.099062	orthologs
Papaver_setigerum_B-Papaver_setigerum_D	0.0832434	orthologs
Papaver_setigerum_B-Papaver_setigerum_D	0.0920367	orthologs
Papaver_setigerum_B-Papaver_setigerum_D	0.101213	orthologs
Papaver_setigerum_B-Papaver_setigerum_D	0.136141	orthologs
Papaver_setigerum_B-Papaver_setigerum_D	0.095437	orthologs
Papaver_setigerum_B-Papaver_setigerum_D	0.104692	orthologs
Papaver_setigerum_B-Papaver_setigerum_D	0.0569464	orthologs
Papaver_setigerum_B-Papaver_setigerum_D	0.0841093	orthologs
Papaver_setigerum_B-Papaver_setigerum_D	0.161952	orthologs
Papaver_setigerum_B-Papaver_setigerum_D	0.118893	orthologs
Papaver_setigerum_B-Papaver_setigerum_D	0.224162	orthologs
Papaver_setigerum_B-Papaver_setigerum_D	0.145266	orthologs
Papaver_setigerum_B-Papaver_setigerum_D	0.0844532	orthologs
Papaver_setigerum_B-Papaver_setigerum_D	0.158724	orthologs
Papaver_setigerum_B-Papaver_setigerum_D	0.186921	orthologs
Papaver_setigerum_B-Papaver_setigerum_D	0.164726	orthologs
Papaver_setigerum_B-Papaver_setigerum_D	0.0959345	orthologs
Papaver_setigerum_B-Papaver_setigerum_D	0.128454	orthologs
Papaver_setigerum_B-Papaver_setigerum_D	0.193951	orthologs
Papaver_setigerum_B-Papaver_setigerum_D	0.104166	orthologs
Papaver_setigerum_B-Papaver_setigerum_D	0.0540365	orthologs
Papaver_setigerum_B-Papaver_setigerum_D	0.0808958	orthologs
Papaver_setigerum_B-Papaver_setigerum_D	0.116444	orthologs
Papaver_setigerum_B-Papaver_setigerum_D	0.0464738	orthologs
Papaver_setigerum_B-Papaver_setigerum_D	0.0458329	orthologs
Papaver_setigerum_B-Papaver_setigerum_D	0.104961	orthologs
Papaver_setigerum_B-Papaver_setigerum_D	0.166394	orthologs
Papaver_setigerum_B-Papaver_setigerum_D	0.158433	orthologs
Papaver_setigerum_B-Papaver_setigerum_D	0.161866	orthologs
Papaver_setigerum_B-Papaver_setigerum_D	0.164398	orthologs
Papaver_setigerum_B-Papaver_setigerum_D	0.155217	orthologs
Papaver_setigerum_B-Papaver_setigerum_D	0.112749	orthologs
Papaver_setigerum_B-Papaver_setigerum_D	0.101115	orthologs
Papaver_setigerum_B-Papaver_setigerum_D	0.0610761	orthologs
Papaver_setigerum_B-Papaver_setigerum_D	0.0950954	orthologs
Papaver_setigerum_B-Papaver_setigerum_D	0.0808292	orthologs
Papaver_setigerum_B-Papaver_setigerum_D	0.0419895	orthologs
Papaver_setigerum_B-Papaver_setigerum_D	0.0434418	orthologs
Papaver_setigerum_B-Papaver_setigerum_D	0.0847156	orthologs
Papaver_setigerum_B-Papaver_setigerum_D	0.0559941	orthologs
Papaver_setigerum_B-Papaver_setigerum_D	0.0763619	orthologs
Papaver_setigerum_B-Papaver_setigerum_D	0.146907	orthologs
Papaver_setigerum_B-Papaver_setigerum_D	0.191205	orthologs
Papaver_setigerum_B-Papaver_setigerum_D	0.0929578	orthologs
Papaver_setigerum_B-Papaver_setigerum_D	0.0570345	orthologs
Papaver_setigerum_B-Papaver_setigerum_D	0.137559	orthologs
Papaver_setigerum_B-Papaver_setigerum_D	0.136386	orthologs
Papaver_setigerum_B-Papaver_setigerum_D	0.082962	orthologs
Papaver_setigerum_B-Papaver_setigerum_D	0.122351	orthologs
Papaver_setigerum_B-Papaver_setigerum_D	0.077046	orthologs
Papaver_setigerum_B-Papaver_setigerum_D	0.106997	orthologs
Papaver_setigerum_B-Papaver_setigerum_D	0.192227	orthologs
Papaver_setigerum_B-Papaver_setigerum_D	0.11497	orthologs
Papaver_setigerum_B-Papaver_setigerum_D	0.0944121	orthologs
Papaver_setigerum_B-Papaver_setigerum_D	0.131972	orthologs
Papaver_setigerum_B-Papaver_setigerum_D	0.113786	orthologs
Papaver_setigerum_B-Papaver_setigerum_D	0.0468774	orthologs
Papaver_setigerum_B-Papaver_setigerum_D	0.6179	orthologs
Papaver_setigerum_B-Papaver_setigerum_D	0.0750079	orthologs
Papaver_setigerum_B-Papaver_setigerum_D	0.186354	orthologs
Papaver_setigerum_B-Papaver_setigerum_D	0.157149	orthologs
Papaver_setigerum_B-Papaver_setigerum_D	0.159183	orthologs
Papaver_setigerum_B-Papaver_setigerum_D	0.1044	orthologs
Papaver_setigerum_B-Papaver_setigerum_D	0.0399642	orthologs
Papaver_setigerum_B-Papaver_setigerum_D	0.133328	orthologs
Papaver_setigerum_B-Papaver_setigerum_D	0.0874785	orthologs
Papaver_setigerum_B-Papaver_setigerum_D	0.0693163	orthologs
Papaver_setigerum_B-Papaver_setigerum_D	0.0835576	orthologs
Papaver_setigerum_B-Papaver_setigerum_D	0.0426651	orthologs
Papaver_setigerum_B-Papaver_setigerum_D	0.101944	orthologs
Papaver_setigerum_B-Papaver_setigerum_D	0.0990896	orthologs
Papaver_setigerum_B-Papaver_setigerum_D	0.61894	orthologs
Papaver_setigerum_B-Papaver_setigerum_D	0.147091	orthologs
Papaver_setigerum_B-Papaver_setigerum_D	0.0830438	orthologs
Papaver_setigerum_B-Papaver_setigerum_D	0.121167	orthologs
Papaver_setigerum_B-Papaver_setigerum_D	0.134622	orthologs
Papaver_setigerum_B-Papaver_setigerum_D	0.110321	orthologs
Papaver_setigerum_B-Papaver_setigerum_D	0.0947238	orthologs
Papaver_setigerum_B-Papaver_setigerum_D	0.177796	orthologs
Papaver_setigerum_B-Papaver_setigerum_D	0.0802361	orthologs
Papaver_setigerum_B-Papaver_setigerum_D	0.0893996	orthologs
Papaver_setigerum_B-Papaver_setigerum_D	0.153978	orthologs
Papaver_setigerum_B-Papaver_setigerum_D	0.0588	orthologs
Papaver_setigerum_B-Papaver_setigerum_D	0.0674822	orthologs
Papaver_setigerum_B-Papaver_setigerum_D	0.0955413	orthologs
Papaver_setigerum_B-Papaver_setigerum_D	0.109847	orthologs
Papaver_setigerum_B-Papaver_setigerum_D	0.0753464	orthologs
Papaver_setigerum_B-Papaver_setigerum_D	0.0816539	orthologs
Papaver_setigerum_B-Papaver_setigerum_D	0.103868	orthologs
Papaver_setigerum_B-Papaver_setigerum_D	0.0700968	orthologs
Papaver_setigerum_B-Papaver_setigerum_D	0.212751	orthologs
Papaver_setigerum_B-Papaver_setigerum_D	0.0637159	orthologs
Papaver_setigerum_B-Papaver_setigerum_D	0.121364	orthologs
Papaver_setigerum_B-Papaver_setigerum_D	0.267651	orthologs
Papaver_setigerum_B-Papaver_setigerum_D	0.0869725	orthologs
Papaver_setigerum_B-Papaver_setigerum_D	0.0367344	orthologs
Papaver_setigerum_B-Papaver_setigerum_D	0.113195	orthologs
Papaver_setigerum_B-Papaver_setigerum_D	0.169423	orthologs
Papaver_setigerum_B-Papaver_setigerum_D	0.0607407	orthologs
Papaver_setigerum_B-Papaver_setigerum_D	0.0801019	orthologs
Papaver_setigerum_B-Papaver_setigerum_D	0.123304	orthologs
Papaver_setigerum_B-Papaver_setigerum_D	0.0925749	orthologs
Papaver_setigerum_B-Papaver_setigerum_D	0.138745	orthologs
Papaver_setigerum_B-Papaver_setigerum_D	0.0760575	orthologs
Papaver_setigerum_B-Papaver_setigerum_D	0.104239	orthologs
Papaver_setigerum_B-Papaver_setigerum_D	0.188828	orthologs
Papaver_setigerum_B-Papaver_setigerum_D	0.0734522	orthologs
Papaver_setigerum_B-Papaver_setigerum_D	0.0884444	orthologs
Papaver_setigerum_B-Papaver_setigerum_D	0.0290039	orthologs
Papaver_setigerum_B-Papaver_setigerum_D	0.113456	orthologs
Papaver_setigerum_B-Papaver_setigerum_D	0.0841724	orthologs
Papaver_setigerum_B-Papaver_setigerum_D	0.0962502	orthologs
Papaver_setigerum_B-Papaver_setigerum_D	0.038631	orthologs
Papaver_setigerum_B-Papaver_setigerum_D	0.0539262	orthologs
Papaver_setigerum_B-Papaver_setigerum_D	0.0525296	orthologs
Papaver_setigerum_B-Papaver_setigerum_D	0.0681291	orthologs
Papaver_setigerum_B-Papaver_setigerum_D	0.0903836	orthologs
Papaver_setigerum_B-Papaver_setigerum_D	0.101164	orthologs
Papaver_setigerum_B-Papaver_setigerum_D	0.0651887	orthologs
Papaver_setigerum_B-Papaver_setigerum_D	0.121926	orthologs
Papaver_setigerum_B-Papaver_setigerum_D	0.12172	orthologs
Papaver_setigerum_B-Papaver_setigerum_D	0.0999677	orthologs
Papaver_setigerum_B-Papaver_setigerum_D	0.14819	orthologs
Papaver_setigerum_B-Papaver_setigerum_D	0.11934	orthologs
Papaver_setigerum_B-Papaver_setigerum_D	0.143527	orthologs
Papaver_setigerum_B-Papaver_setigerum_D	0.0590103	orthologs
Papaver_setigerum_B-Papaver_setigerum_D	0.0356939	orthologs
Papaver_setigerum_B-Papaver_setigerum_D	0.0710201	orthologs
Papaver_setigerum_B-Papaver_setigerum_D	0.0710211	orthologs
Papaver_setigerum_B-Papaver_setigerum_D	0.0698691	orthologs
Papaver_setigerum_B-Papaver_setigerum_D	0.132144	orthologs
Papaver_setigerum_B-Papaver_setigerum_D	0.059915	orthologs
Papaver_setigerum_B-Papaver_setigerum_D	0.113857	orthologs
Papaver_setigerum_B-Papaver_setigerum_D	0.151696	orthologs
Papaver_setigerum_B-Papaver_setigerum_D	0.124016	orthologs
Papaver_setigerum_B-Papaver_setigerum_D	0.0777683	orthologs
Papaver_setigerum_B-Papaver_setigerum_D	0.457047	orthologs
Papaver_setigerum_B-Papaver_setigerum_D	0.173277	orthologs
Papaver_setigerum_B-Papaver_setigerum_D	0.0783612	orthologs
Papaver_setigerum_B-Papaver_setigerum_D	0.134532	orthologs
Papaver_setigerum_B-Papaver_setigerum_D	0.0542576	orthologs
Papaver_setigerum_B-Papaver_setigerum_D	0.0852263	orthologs
Papaver_setigerum_B-Papaver_setigerum_D	0.0722292	orthologs
Papaver_setigerum_B-Papaver_setigerum_D	0.224297	orthologs
Papaver_setigerum_B-Papaver_setigerum_D	0.250665	orthologs
Papaver_setigerum_B-Papaver_setigerum_D	0.285188	orthologs
Papaver_setigerum_B-Papaver_setigerum_D	0.0894389	orthologs
Papaver_setigerum_B-Papaver_setigerum_D	0.116159	orthologs
Papaver_setigerum_B-Papaver_setigerum_D	0.152102	orthologs
Papaver_setigerum_B-Papaver_setigerum_D	0.130824	orthologs
Papaver_setigerum_B-Papaver_setigerum_D	0.0893654	orthologs
Papaver_setigerum_B-Papaver_setigerum_D	0.0685932	orthologs
Papaver_setigerum_B-Papaver_setigerum_D	0.223676	orthologs
Papaver_setigerum_B-Papaver_setigerum_D	0.0600777	orthologs
Papaver_setigerum_B-Papaver_setigerum_D	0.156617	orthologs
Papaver_setigerum_B-Papaver_setigerum_D	0.104879	orthologs
Papaver_setigerum_B-Papaver_setigerum_D	0.0969193	orthologs
Papaver_setigerum_B-Papaver_setigerum_D	0.161064	orthologs
Papaver_setigerum_B-Papaver_setigerum_D	0.0727066	orthologs
Papaver_setigerum_B-Papaver_setigerum_D	0.130444	orthologs
Papaver_setigerum_B-Papaver_setigerum_D	0.108122	orthologs
Papaver_setigerum_B-Papaver_setigerum_D	0.12255	orthologs
Papaver_setigerum_B-Papaver_setigerum_D	0.133341	orthologs
Papaver_setigerum_B-Papaver_setigerum_D	0.13795	orthologs
Papaver_setigerum_B-Papaver_setigerum_D	0.123668	orthologs
Papaver_setigerum_B-Papaver_setigerum_D	0.0645141	orthologs
Papaver_setigerum_B-Papaver_setigerum_D	0.0670809	orthologs
Papaver_setigerum_B-Papaver_setigerum_D	0.0786716	orthologs
Papaver_setigerum_B-Papaver_setigerum_D	0.0554849	orthologs
Papaver_setigerum_B-Papaver_setigerum_D	0.14202	orthologs
Papaver_setigerum_B-Papaver_setigerum_D	0.253623	orthologs
Papaver_setigerum_B-Papaver_setigerum_D	0.0719529	orthologs
Papaver_setigerum_B-Papaver_setigerum_D	0.121451	orthologs
Papaver_setigerum_B-Papaver_setigerum_D	0.147609	orthologs
Papaver_setigerum_B-Papaver_setigerum_D	0.0841754	orthologs
Papaver_setigerum_B-Papaver_setigerum_D	0.0668971	orthologs
Papaver_setigerum_B-Papaver_setigerum_D	0.160614	orthologs
Papaver_setigerum_B-Papaver_setigerum_D	0.152825	orthologs
Papaver_setigerum_B-Papaver_setigerum_D	0.0961297	orthologs
Papaver_setigerum_B-Papaver_setigerum_D	0.164451	orthologs
Papaver_setigerum_B-Papaver_setigerum_D	0.0664399	orthologs
Papaver_setigerum_B-Papaver_setigerum_D	0.185928	orthologs
Papaver_setigerum_B-Papaver_setigerum_D	0.148294	orthologs
Papaver_setigerum_B-Papaver_setigerum_D	0.0702751	orthologs
Papaver_setigerum_B-Papaver_setigerum_D	0.205494	orthologs
Papaver_setigerum_B-Papaver_setigerum_D	0.0988683	orthologs
Papaver_setigerum_B-Papaver_setigerum_D	0.081471	orthologs
Papaver_setigerum_B-Papaver_setigerum_D	0.0640855	orthologs
Papaver_setigerum_B-Papaver_setigerum_D	0.0900299	orthologs
Papaver_setigerum_B-Papaver_setigerum_D	0.223562	orthologs
Papaver_setigerum_B-Papaver_setigerum_D	0.129412	orthologs
Papaver_setigerum_B-Papaver_setigerum_D	0.280061	orthologs
Papaver_setigerum_B-Papaver_setigerum_D	0.186977	orthologs
Papaver_setigerum_B-Papaver_setigerum_D	0.105672	orthologs
Papaver_setigerum_B-Papaver_setigerum_D	0.152568	orthologs
Papaver_setigerum_B-Papaver_setigerum_D	0.0994404	orthologs
Papaver_setigerum_B-Papaver_setigerum_D	0.0523636	orthologs
Papaver_setigerum_B-Papaver_setigerum_D	0.126519	orthologs
Papaver_setigerum_B-Papaver_setigerum_D	0.0515868	orthologs
Papaver_setigerum_B-Papaver_setigerum_D	0.204367	orthologs
Papaver_setigerum_B-Papaver_setigerum_D	0.172691	orthologs
Papaver_setigerum_B-Papaver_setigerum_D	0.131577	orthologs
Papaver_setigerum_B-Papaver_setigerum_D	0.0411473	orthologs
Papaver_setigerum_B-Papaver_setigerum_D	0.0670983	orthologs
Papaver_setigerum_B-Papaver_setigerum_D	0.128568	orthologs
Papaver_setigerum_B-Papaver_setigerum_D	0.165294	orthologs
Papaver_setigerum_B-Papaver_setigerum_D	0.143752	orthologs
Papaver_setigerum_B-Papaver_setigerum_D	0.192014	orthologs
Papaver_setigerum_B-Papaver_setigerum_D	0.149241	orthologs
Papaver_setigerum_B-Papaver_setigerum_D	0.0570871	orthologs
Papaver_setigerum_B-Papaver_setigerum_D	0.0854808	orthologs
Papaver_setigerum_B-Papaver_setigerum_D	0.0467929	orthologs
Papaver_setigerum_B-Papaver_setigerum_D	0.176719	orthologs
Papaver_setigerum_B-Papaver_setigerum_D	0.102799	orthologs
Papaver_setigerum_B-Papaver_setigerum_D	0.141475	orthologs
Papaver_setigerum_B-Papaver_setigerum_D	0.0947013	orthologs
Papaver_setigerum_B-Papaver_setigerum_D	0.0785807	orthologs
Papaver_setigerum_B-Papaver_setigerum_D	0.216006	orthologs
Papaver_setigerum_B-Papaver_setigerum_D	0.196541	orthologs
Papaver_setigerum_B-Papaver_setigerum_D	0.191183	orthologs
Papaver_setigerum_B-Papaver_setigerum_D	0.288737	orthologs
Papaver_setigerum_B-Papaver_setigerum_D	0.0621172	orthologs
Papaver_setigerum_B-Papaver_setigerum_D	0.100879	orthologs
Papaver_setigerum_B-Papaver_setigerum_D	0.170654	orthologs
Papaver_setigerum_B-Papaver_setigerum_D	0.0762691	orthologs
Papaver_setigerum_B-Papaver_setigerum_D	0.0839557	orthologs
Papaver_setigerum_B-Papaver_setigerum_D	0.130577	orthologs
Papaver_setigerum_B-Papaver_setigerum_D	0.146199	orthologs
Papaver_setigerum_B-Papaver_setigerum_D	0.0770755	orthologs
Papaver_setigerum_B-Papaver_setigerum_D	0.357807	orthologs
Papaver_setigerum_B-Papaver_setigerum_D	0.13169	orthologs
Papaver_setigerum_B-Papaver_setigerum_D	0.156341	orthologs
Papaver_setigerum_B-Papaver_setigerum_D	0.0336265	orthologs
Papaver_setigerum_B-Papaver_setigerum_D	0.0394973	orthologs
Papaver_setigerum_B-Papaver_setigerum_D	0.0876548	orthologs
Papaver_setigerum_B-Papaver_setigerum_D	0.108159	orthologs
Papaver_setigerum_B-Papaver_setigerum_D	0.101821	orthologs
Papaver_setigerum_B-Papaver_setigerum_D	0.131698	orthologs
Papaver_setigerum_B-Papaver_setigerum_D	0.389458	orthologs
Papaver_setigerum_B-Papaver_setigerum_D	0.090482	orthologs
Papaver_setigerum_B-Papaver_setigerum_D	0.0835869	orthologs
Papaver_setigerum_B-Papaver_setigerum_D	0.0863913	orthologs
Papaver_setigerum_B-Papaver_setigerum_D	0.155919	orthologs
Papaver_setigerum_B-Papaver_setigerum_D	0.0932674	orthologs
Papaver_setigerum_B-Papaver_setigerum_D	0.161352	orthologs
Papaver_setigerum_B-Papaver_setigerum_D	0.137237	orthologs
Papaver_setigerum_B-Papaver_setigerum_D	0.188148	orthologs
Papaver_setigerum_B-Papaver_setigerum_D	0.174721	orthologs
Papaver_setigerum_B-Papaver_setigerum_D	0.112383	orthologs
Papaver_setigerum_B-Papaver_setigerum_D	0.0986899	orthologs
Papaver_setigerum_B-Papaver_setigerum_D	0.11219	orthologs
Papaver_setigerum_B-Papaver_setigerum_D	0.115963	orthologs
Papaver_setigerum_B-Papaver_setigerum_D	0.162985	orthologs
Papaver_setigerum_B-Papaver_setigerum_D	0.142735	orthologs
Papaver_setigerum_B-Papaver_setigerum_D	0.0936615	orthologs
Papaver_setigerum_B-Papaver_setigerum_D	0.181946	orthologs
Papaver_setigerum_B-Papaver_setigerum_D	0.103702	orthologs
Papaver_setigerum_B-Papaver_setigerum_D	0.0869884	orthologs
Papaver_setigerum_B-Papaver_setigerum_D	0.10023	orthologs
Papaver_setigerum_B-Papaver_setigerum_D	0.161675	orthologs
Papaver_setigerum_B-Papaver_setigerum_D	0.0741373	orthologs
Papaver_setigerum_B-Papaver_setigerum_D	0.0685323	orthologs
Papaver_setigerum_B-Papaver_setigerum_D	0.0497243	orthologs
Papaver_setigerum_B-Papaver_setigerum_D	0.0466292	orthologs
Papaver_setigerum_B-Papaver_setigerum_D	0.0835078	orthologs
Papaver_setigerum_B-Papaver_setigerum_D	0.197291	orthologs
Papaver_setigerum_B-Papaver_setigerum_D	0.179426	orthologs
Papaver_setigerum_B-Papaver_setigerum_D	0.0674084	orthologs
Papaver_setigerum_B-Papaver_setigerum_D	0.183444	orthologs
Papaver_setigerum_B-Papaver_setigerum_D	0.109644	orthologs
Papaver_setigerum_B-Papaver_setigerum_D	0.119988	orthologs
Papaver_setigerum_B-Papaver_setigerum_D	0.0655108	orthologs
Papaver_setigerum_B-Papaver_setigerum_D	0.160574	orthologs
Papaver_setigerum_B-Papaver_setigerum_D	0.201616	orthologs
Papaver_setigerum_B-Papaver_setigerum_D	0.141602	orthologs
Papaver_setigerum_B-Papaver_setigerum_D	0.123185	orthologs
Papaver_setigerum_B-Papaver_setigerum_D	0.0807567	orthologs
Papaver_setigerum_B-Papaver_setigerum_D	0.0754347	orthologs
Papaver_setigerum_B-Papaver_setigerum_D	0.126038	orthologs
Papaver_setigerum_B-Papaver_setigerum_D	0.0862439	orthologs
Papaver_setigerum_B-Papaver_setigerum_D	0.174939	orthologs
Papaver_setigerum_B-Papaver_setigerum_D	0.141363	orthologs
Papaver_setigerum_B-Papaver_setigerum_D	0.178537	orthologs
Papaver_setigerum_B-Papaver_setigerum_D	0.100291	orthologs
Papaver_setigerum_B-Papaver_setigerum_D	0.0989316	orthologs
Papaver_setigerum_B-Papaver_setigerum_D	0.288021	orthologs
Papaver_setigerum_B-Papaver_setigerum_D	0.103642	orthologs
Papaver_setigerum_B-Papaver_setigerum_D	0.165571	orthologs
Papaver_setigerum_B-Papaver_setigerum_D	0.0630683	orthologs
Papaver_setigerum_B-Papaver_setigerum_D	0.0592475	orthologs
Papaver_setigerum_B-Papaver_setigerum_D	0.0901925	orthologs
Papaver_setigerum_B-Papaver_setigerum_D	0.101467	orthologs
Papaver_setigerum_B-Papaver_setigerum_D	0.0752885	orthologs
Papaver_setigerum_B-Papaver_setigerum_D	0.131764	orthologs
Papaver_setigerum_B-Papaver_setigerum_D	0.0952849	orthologs
Papaver_setigerum_B-Papaver_setigerum_D	0.179016	orthologs
Papaver_setigerum_B-Papaver_setigerum_D	0.0584879	orthologs
Papaver_setigerum_B-Papaver_setigerum_D	0.0673846	orthologs
Papaver_setigerum_B-Papaver_setigerum_D	0.124833	orthologs
Papaver_setigerum_B-Papaver_setigerum_D	0.108824	orthologs
Papaver_setigerum_B-Papaver_setigerum_D	0.163522	orthologs
Papaver_setigerum_B-Papaver_setigerum_D	0.174454	orthologs
Papaver_setigerum_B-Papaver_setigerum_D	0.0901181	orthologs
Papaver_setigerum_B-Papaver_setigerum_D	0.1226	orthologs
Papaver_setigerum_B-Papaver_setigerum_D	0.122539	orthologs
Papaver_setigerum_B-Papaver_setigerum_D	0.142964	orthologs
Papaver_setigerum_B-Papaver_setigerum_D	0.239843	orthologs
Papaver_setigerum_B-Papaver_setigerum_D	0.0836835	orthologs
Papaver_setigerum_B-Papaver_setigerum_D	0.0725503	orthologs
Papaver_setigerum_B-Papaver_setigerum_D	0.142431	orthologs
Papaver_setigerum_B-Papaver_setigerum_D	0.0699028	orthologs
Papaver_setigerum_B-Papaver_setigerum_D	0.0762271	orthologs
Papaver_setigerum_B-Papaver_setigerum_D	0.104381	orthologs
Papaver_setigerum_B-Papaver_setigerum_D	0.181638	orthologs
Papaver_setigerum_B-Papaver_setigerum_D	0.135791	orthologs
Papaver_setigerum_B-Papaver_setigerum_D	0.0929161	orthologs
Papaver_setigerum_B-Papaver_setigerum_D	0.0807696	orthologs
Papaver_setigerum_B-Papaver_setigerum_D	0.0544584	orthologs
Papaver_setigerum_B-Papaver_setigerum_D	0.10593	orthologs
Papaver_setigerum_B-Papaver_setigerum_D	0.0426859	orthologs
Papaver_setigerum_B-Papaver_setigerum_D	0.151259	orthologs
Papaver_setigerum_B-Papaver_setigerum_D	0.0767051	orthologs
Papaver_setigerum_B-Papaver_setigerum_D	0.0657041	orthologs
Papaver_setigerum_B-Papaver_setigerum_D	0.0803203	orthologs
Papaver_setigerum_B-Papaver_setigerum_D	0.130548	orthologs
Papaver_setigerum_B-Papaver_setigerum_D	0.106816	orthologs
Papaver_setigerum_B-Papaver_setigerum_D	0.116994	orthologs
Papaver_setigerum_B-Papaver_setigerum_D	0.107845	orthologs
Papaver_setigerum_B-Papaver_setigerum_D	0.0981064	orthologs
Papaver_setigerum_B-Papaver_setigerum_D	0.103205	orthologs
Papaver_setigerum_B-Papaver_setigerum_D	0.118853	orthologs
Papaver_setigerum_B-Papaver_setigerum_D	0.0685354	orthologs
Papaver_setigerum_B-Papaver_setigerum_D	0.137986	orthologs
Papaver_setigerum_B-Papaver_setigerum_D	0.0694583	orthologs
Papaver_setigerum_B-Papaver_setigerum_D	0.0622513	orthologs
Papaver_setigerum_B-Papaver_setigerum_D	0.0648517	orthologs
Papaver_setigerum_B-Papaver_setigerum_D	0.0319088	orthologs
Papaver_setigerum_B-Papaver_setigerum_D	0.0967087	orthologs
Papaver_setigerum_B-Papaver_setigerum_D	0.135386	orthologs
Papaver_setigerum_B-Papaver_setigerum_D	0.10824	orthologs
Papaver_setigerum_B-Papaver_setigerum_D	0.0814985	orthologs
Papaver_setigerum_B-Papaver_setigerum_D	0.0892051	orthologs
Papaver_setigerum_B-Papaver_setigerum_D	0.0901784	orthologs
Papaver_setigerum_B-Papaver_setigerum_D	0.090551	orthologs
Papaver_setigerum_B-Papaver_setigerum_D	0.462802	orthologs
Papaver_setigerum_B-Papaver_setigerum_D	0.138679	orthologs
Papaver_setigerum_B-Papaver_setigerum_D	0.201311	orthologs
Papaver_setigerum_B-Papaver_setigerum_D	0.191708	orthologs
Papaver_setigerum_B-Papaver_setigerum_D	0.144236	orthologs
Papaver_setigerum_B-Papaver_setigerum_D	0.0802054	orthologs
Papaver_setigerum_B-Papaver_setigerum_D	0.0719009	orthologs
Papaver_setigerum_B-Papaver_setigerum_D	0.0840339	orthologs
Papaver_setigerum_B-Papaver_setigerum_D	0.0714346	orthologs
Papaver_setigerum_B-Papaver_setigerum_D	0.139319	orthologs
Papaver_setigerum_B-Papaver_setigerum_D	0.0650583	orthologs
Papaver_setigerum_B-Papaver_setigerum_D	0.0857446	orthologs
Papaver_setigerum_B-Papaver_setigerum_D	0.162704	orthologs
Papaver_setigerum_B-Papaver_setigerum_D	0.0621964	orthologs
Papaver_setigerum_B-Papaver_setigerum_D	0.185182	orthologs
Papaver_setigerum_B-Papaver_setigerum_D	0.236218	orthologs
Papaver_setigerum_B-Papaver_setigerum_D	0.0996235	orthologs
Papaver_setigerum_B-Papaver_setigerum_D	0.0620013	orthologs
Papaver_setigerum_B-Papaver_setigerum_D	0.138411	orthologs
Papaver_setigerum_B-Papaver_setigerum_D	0.0486288	orthologs
Papaver_setigerum_B-Papaver_setigerum_D	0.177463	orthologs
Papaver_setigerum_B-Papaver_setigerum_D	0.0614385	orthologs
Papaver_setigerum_B-Papaver_setigerum_D	0.0808674	orthologs
Papaver_setigerum_B-Papaver_setigerum_D	0.539334	orthologs
Papaver_setigerum_B-Papaver_setigerum_D	0.117462	orthologs
Papaver_setigerum_B-Papaver_setigerum_D	0.107215	orthologs
Papaver_setigerum_B-Papaver_setigerum_D	0.19344	orthologs
Papaver_setigerum_B-Papaver_setigerum_D	0.0865946	orthologs
Papaver_setigerum_B-Papaver_setigerum_D	0.0463922	orthologs
Papaver_setigerum_B-Papaver_setigerum_D	0.0676718	orthologs
Papaver_setigerum_B-Papaver_setigerum_D	0.187537	orthologs
Papaver_setigerum_B-Papaver_setigerum_D	0.0750332	orthologs
Papaver_setigerum_B-Papaver_setigerum_D	0.136721	orthologs
Papaver_setigerum_B-Papaver_setigerum_D	0.100124	orthologs
Papaver_setigerum_B-Papaver_setigerum_D	0.102138	orthologs
Papaver_setigerum_B-Papaver_setigerum_D	0.127482	orthologs
Papaver_setigerum_B-Papaver_setigerum_D	0.0404824	orthologs
Papaver_setigerum_B-Papaver_setigerum_D	0.107692	orthologs
Papaver_setigerum_B-Papaver_setigerum_D	0.0942145	orthologs
Papaver_setigerum_B-Papaver_setigerum_D	0.0948245	orthologs
Papaver_setigerum_B-Papaver_setigerum_D	0.124131	orthologs
Papaver_setigerum_B-Papaver_setigerum_D	0.0921997	orthologs
Papaver_setigerum_B-Papaver_setigerum_D	0.15308	orthologs
Papaver_setigerum_B-Papaver_setigerum_D	0.0831263	orthologs
Papaver_setigerum_B-Papaver_setigerum_D	0.129776	orthologs
Papaver_setigerum_B-Papaver_setigerum_D	0.0949198	orthologs
Papaver_setigerum_B-Papaver_setigerum_D	0.0474483	orthologs
Papaver_setigerum_B-Papaver_setigerum_D	0.166153	orthologs
Papaver_setigerum_B-Papaver_setigerum_D	0.139467	orthologs
Papaver_setigerum_B-Papaver_setigerum_D	0.0727377	orthologs
Papaver_setigerum_B-Papaver_setigerum_D	0.16671	orthologs
Papaver_setigerum_B-Papaver_setigerum_D	0.082215	orthologs
Papaver_setigerum_B-Papaver_setigerum_D	0.244964	orthologs
Papaver_setigerum_B-Papaver_setigerum_D	0.067859	orthologs
Papaver_setigerum_B-Papaver_setigerum_D	0.135689	orthologs
Papaver_setigerum_B-Papaver_setigerum_D	0.0941205	orthologs
Papaver_setigerum_B-Papaver_setigerum_D	0.238189	orthologs
Papaver_setigerum_B-Papaver_setigerum_D	0.120629	orthologs
Papaver_setigerum_B-Papaver_setigerum_D	0.131356	orthologs
Papaver_setigerum_B-Papaver_setigerum_D	0.107569	orthologs
Papaver_setigerum_B-Papaver_setigerum_D	0.125635	orthologs
[truncated: 52,431 more rows]
