# Supplementary material for: Subgenome-aware analyses suggest a reticulate allopolyploidization origin in three Papaver genomes
Source: Nat Commun. 2023 Apr 19;14:2204. doi: 10.1038/s41467-023-37939-2 (PMC10115784; doi:10.1038/s41467-023-37939-2)
Supplement: Supplementary file 3 — Source Data [file 41467_2023_37939_MOESM3_ESM.zip › Supplementary Fig. 11 Whole genome alignmens of Chloroplast.txt]

>Akebia_trifoliata-NC_029427.1 Akebia trifoliata chloroplast, complete genome
------------------------------------------------------------
------------------------------------------------------------
------------------------------------------------------------
------------------------------------------------------------
------------------------------------------------------------
------------------------------------------------------------
------------------------------------------------------------
------------------------------------------------------------
------------------------------------------------------------
------------------------------------------------------------
------------------------------------------------------------
------------------------------------------------------------
------------------------------------------------------------
------------------------------------------------------------
------------------------------------------------------------
------------------------------------------------------------
------------------------------------------------------------
-----------------------------------------------------------g
gaaatgccatgatatgata--tatgatgggcgaacgacgggaattgaacccgcgcatggt
ggattcacaatccactgccttgagccacttggctacatccgcccccctactccctcaaac
tcacaaaaaaataaaaaaaaaaaaccatatggtagaaattgaatttctttttttgttatt
tttcattttttaatt--gagtagttcttacttttctt-----gatactaagatatactaa
gatacagatattgggcatgcaagaccaatcctttataaaaaagtagctttagtttcataa
tttccataatttatgaaaaaagtcaagtcaaaaaatttcgaggaacatataacatatata
aattcataaattatatattttatacagaacaaaagtatgatactcaataatgaataaacc
tatattcatttttattttagttaaaataaataaaaaaaaaaaaagagcagattctgcgaa
taaaaactactaaaactaaa---tgaaggaacaatacccgtcctct-tgatag-----aa
caagaaattgggtattactccttcaccttcaataactcggatacactaagacggaaatct
tatccatttgtcgctggagcttcgacagcagctaggtctagagggaagttgtgagcatta
cgttcatgcataacttccataccaaggttagcacggttaatgatatcagcccaagtgtta
attacacgaccttgactatcaactacagattggttgaaattgaaaccatttaggttgaaa
gccatggtgctgatacctaaagcagtgaaccaaatacctactacaggccaagcagctagg
aagaaatgtaaagaacgagaattgttgaaactagcatattggaagatcaatcggccaaaa
tacccatgagcagctacgatattataagtttcttcctcttgaccgaatctgtaaccttca
ttagcagattcattttcattggtttccctgatcaaactcgaggttaccaaggaaccatgc
atagcactgaatagggagccgccgaatacaccagctacgcctaacatgtgaaatgggtgc
ataaggatgttgtgctcagcctggaatacaatcatgaagttgaaagtaccagagattcct
agaggcataccatcagaaaaacttccttgaccaattgggtagatcaagaaaacagcggta
gcagctgcaacaggagctgaatatgcaacagcaatccaaggacgcatacccagacggaaa
ctaagttcccactcacgacccatgtaacaagctacaccaagtaagaagtgtagaacaatt
aactcataaggaccaccattgtataaccattcatcaacggatgctgcttcccagatcgga
taaaagtgcaaaccgatagctgcagaagtaggaataatggcaccagaaataatattgttc
ccataaagtagagacccagaaactggttcacgaatcccatcaatatctactggaggagca
gcaatgaaggcgataataaatacagaagttgcggtcaataaggtagggatcatcaaaaca
ccgaaccatccaatgtaaagacggttttcagtgctggttatccaattacagaagcgaccc
cataggctttcgctttcgcgtctctctaaaattacagtcatggtaaaatcttggtttatt
caatcatcagggactcccaagcacacaaattatctataattctaatataataatctaatt
tagaataatatagataattgaaggcttgttattcaacagtataacatgactgatatgccc
gtgtc--------aaccaatagcaacatcaatagatatagatcc-atatggctaactcta
tcataataatttttgcatgaataaagtgagtta----------caaaactggaataaaaa
ttttgtaatacggattttttttaatataaaatagattattatatatttttcttttatata
tttttcatctgaga--atgggttacccgggactcgaacccggaactagtcggatggagta
gagaatttccttgtagaaataggat-aaaaaatccctccccaaaccgtgcttgcattttt
cattgcacacggctttctctatgtaaacatctaaaactcagttccctaga--------cg
ggactctaataaagttgaatac----tcaaccgattc-----aaccac-----------t
acgagcatttcataattacacggaattatt-cttttttttcttcatttcatcat-----t
tagggatcaattccattttcatggtcttataaacaatcattcatgatttgcgaggtcgtt
gatacgaataatatccaaataccaaatacgttctctatataacctccgcaaaacagaaga
ggctcttgagaagatcaacgaaagaacttgttcttcctccgtaagaaattcttccaataa
ttcggaacctaatcttttcaaaaaagaacgtacagtactcttgtgtttacgagccaaagt
tctagcacacgaaagccgaagtatatactttatacgatacaaactcttttttgttgagga
tccgctgtaataatgagaaatatttctgcatatccgcccaaattgagcgataatatcaga
atcagatgaatcagcccgagccggcttactaatgggatgccctgatacattacaaaattt
cgcttgagccaatgatccaatcaaaggaataattcgaactatggtatcgaacttcttaat
agcaatatctataataaagatattttctaatatttgactccttaccactgaaggatttag
tcgtacatttgaaaaatagcccagaaagttgatggaatgattggataattggtttatatg
gatcctatccgtttgataccacaagtcaaaataacattgccagaaattgacaaagtaata
tttccatttattcatcagaagagaagtcccctttgaagccagaatggcttttccttgata
tctgacataatgcatgaaaggatccctgaacaaccataggatgttctgcaaatcattacg
aaaaactactacaagatgttctatttttccatagaaatgtgttcgctcaagaaaggctgt
agaagaggttgatcgtaaatgagaagattgtttaaggaaaaaaacgaatatggattcgca
tttatatacatgagcattatataggaacaagaataatctgcgattctcttttgaaaaaaa
agaaatggattttttttgagtaataagactatcccacttacaatactcgtagagaaagaa
tcgcaataaatgcaaaaagtgggcatcgtgtatccaacaacgaagggtttgaaccaagag
ttcaagatggatggggtaaggtattagtatatctaatacattatttaaatgtgagaattt
gtcctctaaaaagggaaatattgaatgaattgatcgtaaattatgagatttgaatatttc
tttcccttctagggaagatactaatcgcagcgagaatggaatttccacaatgattgcaaa
cccctctgatatcatttgataatcaaaattattcttgtgcccaacaaatggattttggtt
agaatcattagccgaaataatcaaat------gattctgttgatacattcgagtaattaa
acgtttcacaattagtgaactggattttttgtcataacctaaatggaaattttccac---
------aagaatcgatctatttaaaccatgcttatgagcaagtgcataaatatactcctg
aaagagaagtggatataggaagtcttgttgtcgagatctatctatgtctaaatatctttg
taattccttcatttgaaattagatttgaacca-----cagacaggggatttcatgggtta
tcaaataatacatagtgcgatacagtcaaaacaaggtataaggtatatagtaagaaaagc
atagatacctcgtagacagataggctaatgaacggattctctcttt-ttccatccaattt
gt----gttcattataggatacctagatggttagaaatcctttatttttgcaacccgatc
gctcttttgactttggaataaa--ttatcattatcaatataccgtttcttctacacattc
gtttccactc---------cagaatagagcta-------tagttaggattcagaaaaaaa
tcgataatccacttatgggagaaccttttcccgcatcaggcactaatctatttttaacgt
ctaattagatcgggtaatcattcgatttaagcacagaagctcgttgttttttgtttccct
ataattggagccgtagggctctatccatttattcgctcgacctaaccatgaatttctttt
tttgtcccgctctaagaaatcaaacaatattttgaagattttgtaccgatccggtgagga
tgaagtattttcatagttctccattgatacgacatgctgttttttccattcattcccttt
caggatcagtcgtagtcttacaaactctaccaacggtatggacgaatccgttccttcatc
caaatgtgtaaaagattctagccgcacttaaaagccgagtactctaccgttgagttagca
acccgaataatgtaattatggtgtgtagatatgaggtgtg-tagatacaatcggaatcaa
aaaaaaaaaaaaataactaacgaggttggatttcacgaccccatcaaaacattgacctag
caacccaa---taaaaaaaatttttatgcttgatta---ttaacctaaaaacgaacagat
caga----------------------------tacaaaataaaatacattatcagat---
aaataaagaaaaaaaaaaaaaaggacgggctagaaatttt-ctttatttaatttatccat
atatttttt-ttgcattcaaaagagacttcttgtgtcacatcgaatccaacgaacccatc
agttgcatgaagtaaagtaaaaaacgaaacttataggacgtagataaatagatctattta
tctacgatcgaattatatttgatcaatacactattgtcaatatgaacgttaagaaaccaa
---------aagaaatgcaatttaataatacagaaaaaaaaaggacctgtgttggattgg
cactacatagatgatccacataaataaaaaaaaagtgtggatgaaacagcaaaataacaa
tacggaagaagaaaatctcgggtttattcaatatcaatcaaggta---------------
----------caataagcaagcttgactccttttttgttgatggagtctca--acaaaaa
ctacccgattgagggtaatcccataatctaatagatcctgttagttcatagatcttgcta
gtgtatctattcatttgatcttttttctatccgtctcatatcacataatcacatagaagt
agaagaaatttttgtcgttatttgttatgttatttttatattagtcaaatatataatatg
gg------atcatatgagagactaataga-atagaaaataagaaataagaatagagcaag
aaaaaaaaaacggggaatagtgaagaaaaaattacaca-----aaacgagcataggggct
a-ccccctctttcttttcttttttattttagtaatgtaattaattgaatttaatttgatt
aatg------cgaagttccttaaagacctctgccttctttgaaatatcatgaacggttcc
tgtaggttgagcgcctttttcaaggaaatatagaatagcgggaacatttgaataagtttg
attctttatcggatcgtaaaagcccactttccgaagatctcttccttctcttcgggatcg
aacatcaattgcaacgattcgatagatgactcattgggatagatgtagatgaacaatg-c
cccccctagaaacgtataggaggttttctcctcgtacggctcaagaaagaatgattcgaa
tttttgtataatttatgtatatagtgacaaatagatccaaaaaatcatcaaatcgattag
ac-tatgatttgattcg-------ttttttcttcttactccctg--aaaaatcaaaaatc
atccgtactcataactcaagttagataattccaaaagagttcaaaggaaaatccttaggc
ccaggcatttcatttattgagctgtctcgaaccccttttgtttgtctcgtttagaatcaa
attttttgattcctcattctgat----ccagttgttg-----agacaattgaaaatggcg
ttttcttgttccgggatcctttatcttttctttgaatcattgggtttagacattacttcg
gtgatccttaatcgtttcaaaatggcagcaacataccttttgtgatttctttctatcgaa
aaatcatacgaacgatagattcccgtgtgatacac-----ttttgatcgaaaaagtttta
c---------caattccaacata---------atttatttacttt---tggatttgcaac
ttttgttcgaat----tgaatcctttcgatttctatatcgaagatatacttacgaagttg
ttccaacttattgattgacactaaccctagattcttgcctctga-----gaaatgaatca
atactttctgctcgagcttcatcatgtactatttccattataacccaacaaaat----gg
acgtt------ctagtagaacagaacaaactatgtcgagccaagagcaccttcattccta
tatcctatattatatatataatcaaatggcggatgtaataatccacgactg-atcatgtc
cttcaagtcgcacgttgctttctaccacatcgttttaaacgaagttttaccataacattc
ctctagtttggaaccggtatggaattgattcaatatggaatcatgaatagtcattggctc
aatcggtacatagtaatttctatttttatttttctagactatctatactatataaatagt
aggtatttctatttcatttatctggagaagtctcagc-aaagattcaatttgattaacta
c--------ctgtatgaatgaaccaat-ttcat---------------------------
------------------------------------------------------------
---ttataatatatttta------------------------------------------
-----------------taatttatttga-------attttttataaagttataagg---
------------------------------------------------------------
----------------------aacacgaatggacgagt---------------------
-----------------------------------------------t------------
------------------------------------------------------------
------------------------------------------------------------
------------------------------------------------------------
------------------------------------------------------------
------------------------------------------------------------
------------------------------------------------------------
------------------------------------------------------------
------------------------------------------------------------
------------------------------------------------------------
------------------------------------------------------------
------------------------------------------------------------
------------------------------------------------------------
------------------------------------------------------------
------------------------------------------------------------
------------------------------------------------------------
------------------------------------------------------------
----------------------------------------c-------ttctttag----
-----------------------atagggaatctagaattgac---------------tt
tattatagataggg----aatccagaggcttgtcgttcgcatttcgat------------
-tcagaatacagcattgata--attcaaataga-tatggcacgtaaagtttcgataagta
actagcttcaatatgaatatgatcgagacgggcatgggcatacactgaatggcccatctg
attgattttctttttgaatta-------tgcattgatctatgttcccatcctacctggat
cacaaatggatttagttacatctgcatgtcatttgcactcgattcggtttgtgaga----
--gagaaagatctgattcagaaaagaatcattagca-----atcataaacaatgatcaca
tt-----------gtattcaacattacac----tcttaaacagaagag-----tgttaga
gagaacaatctttattctgtatagaatcggactgctctgggacggaaggattcgaacctc
cgagtcgcgggaccaaaacccgatgccttaccgcttggccacgccccatttagatttcta
ttcaacattaatactaataaacactaataccggtattggtttttcgtcaattcctgccca
aatatctatgaaa-taggttagattgttgctaggatttgatacgtaaagttgtagaaata
aactgaatttattgatcattacatataattcaattaagatattgtatgaaagtatgattc
cttctattctcatttgagaattgaaaggtt----ttggattgggtgagt-caaagaaaaa
ata-aggattttttttgtctactttgatttaattttcatttctttttccccttagatcaa
tacctcaatcaaaatgaaattatgtccaagaatgaaatgtttgttatgcttaatatcttt
agtttgatctgtatctgtcttaattctgcccttcattcgagtacttttttctttgccaaa
ttgcccgaggcttatgcttttttcaatccaatcgtagatgttatgccagtcatacctgtg
ctcttttttctcttagcccttgtttggcaagctgctgtaagttttcgatgagatctttt-
------gtcctataaacattcatgatgttttcgataaaaaaaa-----------------
------------------------------------gattcaaacataaaaattcttgga
tagtcgcgatgaatctggatcacctcatttcctgattctgacct----------tctact
tcatagtgaacaagaaccctaata-------gggtccccacaata-----acgaattgtg
gatatgaaagataatttttgtaccgaaataatcttattac-----aaatgaatttctgca
aattcctttctttttcaaa----aac---------------------cactt--------
---------tttgatgtaaaaatagaaatagaatatgtggtat-aaaatggataatctat
tccc-ctttttccaaaaaaagatcttggagattgtgtaatgcttactctcaaactcttcg
tttacacagtagttattttctttgtttctctcttcattttcggattcctatctaatgatc
caggacgtaatcccggacgtgaggaataaaa------aaaaataaggga------ttttt
ctcgttttcttgtttgatttatttcttaatttgcttatcttttgattttctctattccag
acattttctcatagttaaat--------------gtctggaatagagaaaatc-----aa
aagggct----------caatatttctttttgaaattcgaaagaaaaatatcaagtcatc
agaggaaatggaaagagagggattcgaaccctcggtacgaataactcgtacaacagatta
gcaatccgccgctttagtccactcagccatctctcccaattgaaaaaaggataattacta
t-gttacacatgaagtaaggaaaaggtctttcgttattctatattctttctatattctat
agat-----------aaaat---ggataagatacaaattttatcagcaat-----tctta
ttccattcagata----acggagatatttccaacagaaaa-----aaaaag-agttaaag
aaaac-ctctttgatttcgtc---cgaaaggtc-----cttttattcc-cgacctggcta
gggactaacctagtccctagccgggccatttct-tgttttgttctaac-----gaatcat
agatcaa---atgtatctgatttgaaatcaaaaatttttga----aatattaaagcaaca
acaataggaaca---ggggctctttctattcctatgagatattgtatagaactatcattt
ctt---------------------------------------------------------
--aattattcttccttttacttttttcttcctt---------------------------
--------------------------------------ttctaga---------------
-------------------------------------------tttggaagaaaaaaa--
----------------------------aaagaaat------------------------
-------------------------------------------------aaaaatgaagc
tatggatttttgcacaatttatttttatgttctgacttcaatcttcaatggctcttt---
--cgggtcgggcctgtcactaaataactcccctagcaa---aaaaggtagaattcgttat
c-attatttaaatgagccttcattttcctatctcatcaagttcccccagc-gaaacacgt
caacactccaatttcatgattctgttctgatcttatcttaattgcgtctaatgccc----
ttgttcgacaaatgatccattcatatacaataatcacattgtggcgggtatagtttagtg
gtaaaagtgtgattcgttctattaacaacttaaatggttaaggggtctttcaatttgatt
catattccgattaaaaactttatttcttaagaggatttaatcctttacctctcaataaca
gatttgaggaagaatatacattctcgtgatttgtatccaagggtcaattaga-aattgaa
aaaaattggattatggaatcatgaagcataattgtgtgtgttttttttttgagttggatc
aagacttccaattgaatgagtatgagtaaaggatccatggataaagatacaaaaatttat
ttctaatcgtaactagatcttcaattttttgttt-gtaagggtgagattgaagcgaaata
gctattaaacgatgactttg-gtttactaaagccatcgaca----ttttgtttcagctcg
gtggaaacacaattcttttcctcaggattcggacaagtcgaaatagagaacgaaataact
agaaggatttgttaaaattcccctcttctagagggatcatctagaaagcgagttgttttg
g-----atgcattcagacataaaagcggacatagatgttatgggtcgaatttcttttttt
ttttgaatttcgtttacgacttagatctgggaatctatccatc-----ttccataaagga
gccgaatgaaaccaaagtttcatgttcggttttgaattagagacgttaaaaatga----t
gaattggcgtcgactataacctctagccttccaagctaacgatgcgggttcgattcccgc
tacccgccccatcatattaattatgatacacgcatcattaatgcgaatacgcatctttat
ttcctaaattatctcaca----------tacaatccgatt-ct----tttttccgaacat
tccgaacaggatatataaaacagagatagaaaagaaaaaaaaaatgtgaaagaaaaaagt
tgaaatc-----aaaagcgtccattgtctaatggataggacagaggtcttctaaaccttt
ggtataggttcaaatcctattggacgcaatttatttccatcta-ttttttagctttctat
tctatagcatctatacc-aagaaagctatattgaataatttgatttgaatcagcaatgtt
tatcaac------gattccccttgtactactagtgctaaatttctttatgtttgttcctg
aagtagaaaccgttccatctgttcctgaatagcttccttcaaaaggacttctgcttcctc
ggtgaatgtcttggtagaagatatgatttcttggaactgaggtttatttgtttttaagta
ggtacgtaattgaacgagaaatttccttacctgtccaatttctaacgaatcaagatatcc
atttgttccggtataaatagtcactatctgttcttccaccgcgagaggggctgattggga
ttgtttgagcaactcgcgtaatcgttgacctcttgccaattgattctgagtagctttatc
gagatcagaagcgaattgtgcaaaagcttctaactccgcgaattgggccagttccaattt
tgatttgccagctacttgtttcatggctttaatttgagctgcagatcctactctggagac
agaaatacccacattaatagcaggtcggattccagcattgaatagatcggcggataagaa
tatttgtccatctgtaatggaaattacattagtaggaatataagccgaaacgtctcccga
ttgagtctcaactattggtaaagcagtcatacttccttcacctaaacgagaacttgattt
agcggctctttccaaaaggcgtgaatgcaaataaaaaacatctcctggataagcttcacg
gccgggtggtcttcgtaatagaagagacatttggcgataagcttgtgcctgtttggaggg
atcatcataaatgattgaagtatgtcgttcacggtacataaaatattcagccagagccgc
tcctgtataaggagcgaggtattgtaatgtagcaggtgagtctgctgtttcggctaccac
aatagtgtattccatcaccccccgttcctggaaagtagtcactacctgagccacagaaga
tgctttttgaccaatagctacataaacacatattacattttgccctttttgattgagaat
agtatctgtggctactgctgttttaccggtctgtcggtccccaataattaattctcgctg
accgcgtcctatagggatcatcgaatcaatagcaataagccccgtttgaagaggctcata
tacggaacgtctcgaaataatacctggagcgggagattcaattaaccgagattcagaagc
tacaatttcacctctaccatcaataggtttagccagagcatttacaacacgacccaaata
agcctcgctcaccggtatctgagcaattcttcctgttgcttttacagaacttccctcttg
tatcatcaaaccgtcacccattaatacgacaccaacattatttgattccaaattcagagc
aatgcctattgtaccctcttcaaattctactaattcacccgccattacttcatcaagacc
atgaatacgagcaatgccgtcgcctacttgaagcacaatgccggtattcacaatctttac
ttctctatcatattgctcaatacgttcacggataatattactaatttcgtcggctcgaat
ggttaccatgagtctttcgtaattctattctttttcagaaacaaaggaaaaaataaataa
tgcctacagta------gaaggactaatcagttatttctttcatcgccccaaacatgcca
atattagcactgatagtgcgtaaatgtaattcgctgttcaaacaactattcagagttact
agagctccttgtaaggcttgttggaaaactcgttggcggacttgattaatcgctctttgt
tgttcaaactgaatggtttcatttttgtaattttctaatcgttccaaattcttagaagtt
gaattaatcaaattcaatttttctcgttctatctcacggtatccattcactcgaaacgta
tctgcttccatttccactttccgtaaataggaccgggctttttccagctgttcaatggct
cttccacgtaattcttctgaatttcgaatagtactcaagattctctgttttcgattatct
aataaatcacttaatgaaagtagattatcttcccattcatttcaaaacttccatgatctc
ttcccgaaccaaacatgaatctttcgattcatttggctctcacgctcaattacttatgta
cttatggagtattcccttagcttttttttaatgtaatgagcctatcctct----tctgtt
cgtattccaacatatagaaactgatcattgatccaagaccctaatattcggaggactctt
ccgaccagacaaaaaatctgtaattaccagcaaagttgtttcttttttttatttattaat
tg--------aattttcttcaaatccaaaaaattcttcttattttactttatacataggt
tgtcgattcagcattggataaaaaaaggacggggtgcctatttttccagtaaatggttca
aatcatttttttatcgctatgagtgttctatatcggataaattggagctattcattttga
atattcattttgaaaccatcttcatactaactaacatagtggtagaaagagtaccaatgt
agcgcctggacttcaaacaatttagctttaaccatgttaagggtcccacattattggttg
atcgagaatcaaagttgat-----ttaccaatgagtcacgaaatgctatggttcgta-at
atgatttcttaatttattcagaagtaattcgcgagatcgtgcacctttc--tttcctagt
t-----------ataaaaaaagaaagtgcagctggttggatccagcctattcttgaaata
aacaactcgcacacactccctttccaaaaaagatcagtacaccaagtactatacttagat
ttattggatttgttgctaaaatatcggtattaaacccgaaactcccggcggatggccagt
gacccaaggaaacgaaagaatcggttacatttttcatatgatctcctc-ttatagatagg
actaacaaaatcgaacagagttctttatttatttttttgtattattatttgtattacttt
agcccctttttgat--ttgattgatttgttgattaatttc--cttatttcatttctcaat
atatttaattattaaattttgaaattagtcaatta-----------------ttatttca
att---------------------------------------------------------
--------ttattttgttgcaacgcttcctaa---aaaaaggggtttccattggactaag
aacgggaaggaagaaagcgagtggatctgcaaatttcctcatcctcaaatcagtccttcc
cacagggtattgtctcaatgaataagtgattgtcggaataaaatcttga-----------
tagaattcgaaaaagcaagcggcaagtccaaggcaataaaaaaaaaaaaagaaaaggccg
ttcacatttctaggattaaacaaaaggattcgcaaacaaaagcgctaatgccacgaccag
tccataaattgttaaagcttccataaaagccagactaagcaataaagtacctcgtatttt
accctctgcctctggttgtctcgcgataccttctacggcttggcccgcagcagtaccttg
accaactccaggtccaatagaagcaagccctacggccaatccagcagcaataacggaagc
ggcagaaaccagtggattcatggtaagctccttgcacaaaaagaaagaaatggttaatga
tacaatc--aaccaatgaattatgacttat----tatttattccattactaagatccat-
----ccagtcgaagtaactaagaactacgacttgaagtaatgagattattgaatcatcag
aactacttcgatatctc------gtttttagttcctatccatgaagtctttatcaatcca
ta------------aggctctagttcttccatttctttgtttgaaaccattctttcaatt
cttcgctcttt----ctcttctatatgctt--gatttcatctgtttattcattcgtcaca
gacgaaacagaaggac--ttttattggaatccccatc------taaattcacagtgggat
gggaaaggaa--ata-----------------agatatatggatagttcat-atataact
agtcaatatctactatcacatatacatatatttcttccataacgtaaaccaaccattcac
atcttatattctatattcatattcaaccagattcaaa-attattctttgaaacatacaca
agagttgacttatagccattacattacatatattcaa------tcccccccccttt---t
ttttcat-----------------------------tcctaacatcgtaatc--------
-----------------------ttttttgctactacactagatcat--------atata
c------------------------------------------cagatttgtattatttg
ta----------------------------------tctattatgt--------------
-----tccaaaatag-----cttatcttcagccgcccat---------------------
-----------------------------------acattgtgttgggataaa-------
--------------------------------------------cttaaaaaagaatact
att---------------------------------------------------------
------------------------------------------------------------
------------------------------------------------------------
--------ttgaaagctaatcaatgatgaccttccatggattcgcctatataagccgcgg
ctaaagttgcaaaaataagagcttgaatcccacttgtaaataatccaaggaacatgacag
gtataggaaccactgaaggtactaaagaaacaagaacagcaacgactaattcatcagcca
atatattcccaaaaagtcgaaagctaagcgataagggttttgtgaaatcttctaggatat
taattggtaaaagtattggagttggttgaatgtatttaccgaaataacccaatccttttt
tggtaagacccgcatagaaatatgccactgacgtaggtaaagctaaagcaacagtagtat
ttatatcattcgtgggtgcggctaactccccatgaggtaactgtatgattttccgaggta
aaagagcccctgaccagttagaaacaaaaataaataagaacagagttccaataaaggaaa
cccaaggaccatattcttctccaatctgagttttgctcaagtctcgaatgaattcaagaa
catattcgaagaaattctgaccgttggtcggaatggtttgtggattctgaacagctatag
tgactgagcctaataagatagcaattacgacccaagaagttataagtacttgggcatgga
tttggaaacctcctatttgccaatagaaatgttggcctacttccacaccggatatatcgt
ataacccttttagtgtgttgatggaacatggtagaacattcatcttgccctctgacagaa
atagaactt-aaaaaggaattattttgattcaaccatctctttatcgactcgcccacttg
aattgtatat-----ttcggataccaaataattacataatatccccagttatttttatct
cttttttgatattcagga-atagtaaccgat------tcaataaatctatggagttacgg
aagtaattcacttatcttat------tattaatcaacgatttcttatatagctagaacga
ccctcacaaattgcggatactaatttgttaagaattaatcggattgaagctatagcgtca
tcattggctggaatcgaaatatctgcgagatccgggtcacaatttgtatcgattaaacaa
attgttggaattcccaaaatgacacattctcgaagagccgtatattcttctggctgatca
acgatgattacaatatcaggtaaccccgtcatatatttgatgccgcctagatatgtttgc
aagtgaaataattgtctcttcaacattgctgcatctcttttcggaagacggttgagtcgt
cccgccttttggtccgctctcaagtccctgaacttatgaagtctcgtttctgtagtggac
caattcgttgacatacccccgagccattttttattaacataatgacatcgagcccttatt
gcagccgatgctattgaatcagctgctttttttttggtaccaactattaagaattgtttt
cccctacttgctgcatcaaaaactaaatcgcaagcttctgataaaaaacgagcagttcta
gtaagatttgtaatatgaatacctttacgctttgcagagatgtaaggcgccattctagga
ttccatttcctagtaccatgaccaaaatgaactcctgcttccatcatctcttccaaattt
atgttccaatatcttcttgtcatttctccccacacttcctctctttttttttttaagaga
cgaggtaccctg------aaataaataattgttccgatggaaccttctaccgtagattga
ccgttgatacacggtccaagccatgaattcttttct-----attcgttattttttatttt
t------attaccaaatcaaatgaccggaccagataagatagttaaagttaagttaaaag
gatgaatctgctcttaggaatcagtaaatcccgtaaatgattgttctgatgtatcatgga
aattctttgggatgcaagaatcaaataattctctgtggtggaccaaaatatctctcatgt
ccccctcgaatagattcttcttttggatttccaaaggaatgttgctgtgttgacttaaac
ggtgcactaatcctttaaatccggtaccaaccggtatcatcccccccagaacaacgttct
ctttcaggcctttcaaccaatcgatacgacctcgtagagcagcttttgctaaaactcgag
cagtttcttggaaactcgcttcggatatgaaactttgagtattcaaagatgccctcgtta
ttcccaataagacggctcggtaacagatcgcttcttccaaagcgcgccccgttcgttccg
ctcgcaacaatccaattagttctccgggtgaaaaaacgttagacattccctcttctgaaa
ccaacatttttgatgttatttgacgtacaataatttcaatatgcctattatggatctgca
ctccctgggatcgataaaccttttgaatcttattaaccaaagagatacgactttgcgcta
tggttagctcagcgccaatcaagaatccccaaggaattccaagaattcttgttatacgtt
cgttccaaccttcaaccctcttttctaagttcattgagattgaatcaaccgaacgcactt
ctaacacttgttctacttttggaagaccttgcgttatatcaccagatctcgatttttcat
atataaatgtaactaatgtatctccttcgtaaaggatttccccataatgaccatgaacgg
ttgttcctggagtagccaaatagggcttagctgatcttattactaaagagttaacatgaa
caattagaacctgaccagattttaggtgtggtccgtatttagatatacatacattttcac
aaataaactgtccaaggtttattattgccgatgtttcttcacaataatcgtgatggacaa
aataccaattcaaattgaatggattcaaaattatgttactgcatgaatcgggattataaa
ttctcccattttcgtccatgaaataatatttaagtacttg------gaaagtgtgtttta
aattgtcaagtagcaaatatttatttaccaagatctgattatgagttattaaatggtaaa
atgagtaaaaattcgtaattttagggacaatccctaaaggacccaacgaattcctaattg
gaagtagggaatcccttttaattgattcttttgtcacattgttatt---tttcaaaccgt
tgaatggacccattcgcgaacaattagatgatgacaaaattatcaaagattggcattcct
tatttctattcaacaacgtacgaatagttcctttatgttgggtaagtgat------tgtt
gaattcttgtcttggaataaaaa------ggattgagattggtgcgatctgatccattag
cggggatc------aatcctgaccctgccgaatcattccgtttcccggtatacgaaataa
gggacttcactaagtccattcttatgaaatctcgaattagatcatttaaccttacttgaa
caaaggaagcatgaacttcctctctagaagaaccatttttttcttggtcccaattcaata
ctaaacaagttcgaactaattgaatacttgtgtgagaaattcctcgaattggtttaccat
ttccataaaggatataattgacaactcgcagttgcacattatccctttcctgcaacagat
cctcggggaaaagcgttgctaaatttatcccgtccgctatttcatatgtgattacgggtc
gaaccaaaacaaaatactttttcttggtaggtgtgatccgttggacatagatccaatttt
tcaattttttggattctttagaatttttttttcccg------ttcctggtggtatcaaga
tgccgctgtgccaggatatcttatccgtctctccaggaaaatggatatccccagaaaata
ttttcagttcaagcctttttttttttctttccactcgaactaatccgcccactcggcttt
ttatatttaaagttatttgtgtatctactccaatgatactattgttccgtaccattatgg
aagaagatccgggtaagatatgcacctcctcgggaatgaaaaaaaatcgatcgattttca
gttggtcttttgacctaaattcttttgttcctcgatactcaatcaaatcctcttttttga
cgattgaatccacctctatagtgccatatttagtaattcccgaactgtttcttctgtatc
ggggatcatcgaaataagcaagaatactatttatacggaaaataccatttatgggtattt
caatcgagatacctgaacagggtattagttctttctctcgttcttgattaggttggaatg
gaatgatgaatctatttcttcgcctctttgccactaaatca------gaattctcgtgga
gaatggcaggatatgtgaaattacaatgacctttgcatatgattcgatcaggtcctgaat
aatccagaatcctcttcgcctttttaccagaaggatccgaacgaaacaatttatgtctca
cttgatcattagtcactgagaggttagaaatatatcttcgttcgagagaaaaagaattaa
cattcatttgatcttgatccttgtggagcgaaaaaggaactatactggatctgtacggat
ctcctgataatatccataaatgacttgtttttggtaggagatgaacattaccatatgtat
attcgggtgcatggtacacattagtactccagtgcatttctccctctgagtcagaataaa
tatgttttcgaaccctctctttaaaattcaagttggatgttcccgcgcgaatctcagcaa
tcacttgttctgattctacatattgatcattttgaactaaaagaaaactttttggtggaa
tattcacattatggagaatatcctgactttcaacaattacatataggtctatataacata
gaaaagcaggatgtccgtgacgtgtacgtgtgggatgaaccaaatcctcattgaatttga
tttttccattagaaggagcgcgtacatgttttgcagtcccgcctgtgaatactccaccgg
tatgaaaagttcttaatgttagttgagtacccggttctccaatggattgacctgcaataa
tacctactgcttctcccaattcgaccaggtcgccatgagtgggactccgaccataacata
atcgacagatccaagatgtactcctgcaagtaaagggggttcgaagagatattggttgtg
ctcgaaaggttatgaatcgattgacaagtccaatcccaatatcttgatttctaacggcaa
tgcatcgtgaacccatatatatatcgtctgctagtacacgaccaattaatgtttggataa
aaatgctttctgtcatcatcccatttcgaggactcacagaaatacctcggatggtgccac
aatctgttctacgtacaacaatgtgttgaactacttcaacaagtctgcgcgtgaggtatc
cagcatctgatgttcgcacagcagtatccacaacccctttgcgggctccatagcaggaaa
taatatattctgttaaagagagtccttcgcgtaaattgctttgaatgggtaaatcaatca
tttgtccttggggatccgacattaatcctctcatacctactaactggtgtacctgagatg
catttcctctagctcccgaaaaagacattatatggactggattagaagggtcagtcatcc
gaaaattaggattcatttcttgtcgcaaatattcacttgtagcataccatatctcaatgg
attggcgtaatttttctaccgcatgtacattcccataatgatggtgcttttccaaaatca
aactttgttgttcagcatcttggactagccatcccttagaaggtattgttaaaagatcat
caattcctaatgaaatggatgtagcagtggcttgctggaaacccagagtctttacttgat
ccaggatgtgtgatgtatatgccattccaaagtgatctattaatctgctaataagtcgtt
tcatggcagttccatctatcgctttattgtgaaagaccagatcgccccgttctgccataa
atacctccatattccgctgagtaggattcgacaataggtttgagtcagtgattcgaagac
ttcctttcctcgatcttgattcgcgtagaaattcaggaattatgatacgagttgagctgg
aaagacccgaattcccacaggtatcagtatcatataattacttagcttacgtactgtatg
agcaggcccggcaaaacccttgtatggcttcttcgatttctcgataaaaagaaatatgac
caacagtggttcgaatgtatatacaaaggatttcttttttgatatttcttactattagat
agtgcccataaatctcatgataggtacccaaagattcatattgaacttcgataggaactt
ctcttgatgcaataacgcgttgatctagtcgccaccggagccacaaaagactatctaaat
tgattcgtttctgccgataagctccaagtgcatcataggaactgcaaaaatagggttctt
tt------------gtatacctattatagttattatcgtcaattttttcattttgatagt
ttctgtgattacatggattatacctatttgcacaaatccctcgacgattcccgatcgtta
atacatagagtcccataagcatatcttgagttggtacggaaatgggatctccaatagctg
gagacaagagattcatatgagaaaacataagtaaacgcgcctctgcttgagcctccaaag
ataaaggtacatgaacagccatttgatccccatcaaagtctgcattgaatcccttacaaa
ctaatggatgtaaataaatagcacgtccttccactaaaatgggttggaatgcctgtatac
ctaatctatgcagagtgggtgctctattcagcaatacaggatgcccctgcataacttctt
gaagtatttcccacacaattggttctttttcgcgaattttacttttagcaactcctatgt
tcgaagcaatgtgttgtcggattagaccacgaattacaaatgtctggaaaagctctattg
ctatttcgcgaggcaatccacatcgatgtaatgaaagcgaagggccgacaacaatgacgg
aacgccccgaataatcgacccgtttaccaagcagagtctcacgaaatcttccctctttgc
cttcaattacatccgaaaacgacttgtaaactttattatgaccgtccctcattggttgtc
cgcggatcccattatcaagaagtgtatccacggcttcttgtactaatttctcctgacaca
ttactaattcccctggcgtagatctacttgttgttaatagatcggtaagagtattgttcc
gatagataactcttctatagagttcattaatatccgaactcattagtttacccccatcta
tctgaatgatcggtctcaattcaggaggaagaactggtaataggcacaaaaccatccgtt
ctggttctacatttgttcgaataaaatgcttagctaattccatgcgtctaaccaaaaaat
cctttcttcttccaatttttctatcttcccattcattaccggcggtcccttcttccccta
attctttccattctaccaatgaataatctgtaataagtcgcaaatccggatcggccaatt
gttctctgatagcacctgctccagtagagatttctcgatttcgaaatgtatcgaagcctt
gggtagtaaaaaaaagtgggatgctgtatttccaggattggatttcatattcgaatgaac
ctcgtaatcgtaagaaagtgggttttttagctatgggcctagcaaaagcaaaattaggat
aggttccga-------taggattt-ccccccttcaaaatcggacgtgagggtttcctctc
atccggctcaagtagttacaccaaataaagataaagaaaaggggttctcactttgtaatt
ttgttttagaaaaccccaaaaagatctactccttactcaagttcccaataaggaccaacc
aacatttcattgattcattc-----ttccttttactt------------tagattttctg
aattccttattttatttaattacgacagaaattcaatgaaatgggaaattcttgagtagt
ctacttcccttcgaatgaggaatcccctt-accttaaagg----aataccttggaaccca
taagggatttacttgtctatgtatctatgtatcgttccattcgatcttttaggtccctac
ttcacctcgacggttatgtcatgatgcccttcaaatc-aaagcctatatgcgatggatag
actcctgtaaccatgccatatttgcttacttgaacagaatttctttcta-----aaagaa
atggaatggttaatttcacgaaaaacgtctttttcacgaggcacaactagcaattcctat
ttatctgttacggaatcgaccatagatcaattcccctt-ttatttggagtattgaataca
cccaaaattctgagcttcatgttactccttccaagagacatgtcagagccagggcatccc
aatcggattgaatgggatgacggtttatcattccgaatctgtaaaatcagaatttcgatc
aaatcacacatcgcagtatacgaggccctctaattctttaagaggtttatctaaaagatt
cgcgatataactaggaagacgtttcaaataccacacatgggttactggacatgtcagttt
gatgtatcccatttgatatcttcgtatccgagaatcaacaaattcgactccgcattgttc
acaaaatttcgggtcttctttttcatctccgattactcgataatttccacaagcacaaat
tccactttttataggcccaaaaattctttcacaaaacaatccatctttttccggtttatt
ggttttgtaatgaaaagtatagggttttgtcacctctccaactatctctccattaggtag
gattttattggcccaagcacttatttgttgaggagaaactgatccaattcgaagttgttg
atgtttataccgatcgatcatagaagaaaaattctgattcattccgatcaagcttccttc
ctattaatctggaagttcttctcagatacaaggaaatgattaagttccagagccaaagat
cgtagttcgcgaacgagcaatcgaaaagattctggagcatcctcagggttaggtattgtt
cctccaatgatcgtagtaccaagtacttcctgacgagctctaatatgatcagatttgtaa
gtaagcatctcttgtaaaatatgagcaacaccaaatccctctagagcccaaacttccatt
tctccgacccgttgtcccccttgcttggcccttcctctaaggggttgttgtgtaacaagc
gcgtaatgtccactggaacgtccatggattttatcatcaacttgatgaattaatttcagg
atatacgactttcctattataacaggttgttcaaaaggatctcccgttcttccatcaaat
attctgctttttcccggagactcgggttcaaatacccatggattcgctgtttgcttactg
gcttcatataattcagaaaacactagttttctcgaagcctcttgctcatatctctcatca
aagggtgctattcggtaatgcctgtctagcagatcccccgctaacccgagcgagcattca
aatatctgccctacattcattcgggaaggtactcctaatgggttgaagaccatatcaaca
ggtgttccatcttgcaaataaggcatatcttgtataggcaaaattttggaaacgatacct
ttattcccatgtcttccagctactttatcacccactttgatttcacgtttctgtgaaata
tatacacgaatagtttctggattataactagaacccccctttttctggatccatctcaca
tcaataactcgacctttgccacctataggtagtttgagacaagtttcctttgcagtggat
acctgaatgccaagtatggctcgtaataatctatcttccggggcatacgacgattctttc
gccatctgaggcgttaatttacctactaaaatatcacccgtttcgacccaagatcccagc
attacaattccatttctgtctaaattgcggagtaaatgggcttctaaatgcggtatttcg
ttcgtgattctttcagggccttgacttgtcacatgagtctgaatttcatatttccgtatg
tgaaaagaagtataaatatctccatataccagacgctcactaatgagtaccgcgtcttca
aaattgtagccctcccacggcatataagctactaatacgttttttcccaaagcgagttcg
ccaccaactgtagcggcaccatccgctaaaatttgtccctttttaatgcatttaccccgc
ggaacctggggtttttgatgcatacaagtatttttgttggaacgttgatacataaccaat
ggaatgcttatagtgtctccattacctgataaaatgatcttgtcagtatcggtataaatg
atctttccctcgcgttcggctatagtggaaacccccgaatctagagccacttggcgttcc
aacccagttccaacaatgcacttctcaggttgagaaagcggaactgcttgacgttgcata
ttagaactcattaaagcacgattcgcatcattgtgctcgataaaaggaatgagggaagct
ccaatagaaaaatattggaaaggaaaaatgcttcgaagatgaatctgttcccatgcaata
gtcaggaattcttgacggtatcgagctggaacaacctgttcttcctgaacaccctgattc
aacgccaaagaatttcctgccgctaccatatagtattcgtctctacctggtgataaaaaa
accacccgtacctcttttgatctctcagaaatttcaaaaaatggtctttcaagagatccc
caatgaccaatcctcgcatgaatcgctaaagatccaataagtccaacattgattccttca
gacgtgtcaattgggcaaatacgcccatagtgactaggatggatatctcgtatccgaaaa
ctagcagttcgccctgtcaatcctccagggcccaaataactcgattttcgcccatgaact
atttgtgtcaatggattagttcgatccaaaacttgagataaggggtgtagaccgaaaaat
gattcataagtggttgttaatggagttgaagttaccaaattatgaggagtaggtatcaat
ttatgcctaattgccccagatatagttcctcgaaccgcattttctaaacgaaccagagcc
aatccgaattgatcttgtaacagatccgctacagaacgaatacgtttatttttcaagtga
ttcatatcatcaagtgtacccattccaaatttcattccgatcaaatgatccgaagctgcc
aatatatctcgtggtaacaaaaatgtattgttctgaggtatatcaagattcagtctccgg
ttcatatttcgtcgaccaatccttcctaattcacatctttgttgaaaaaatttcttttgt
aattccttacataaggactcagaaaataccggatccccgcctacacaagcaaattgttga
taaaactctaaaatggcattttcttttgacccaatcttttttttctccttatcattcggg
aaagacaagaaaatctcaggatagcaaacattatctataatttctcttagattcgaaccc
atagctgatgatggaactaaaatagatattttttgtttcctactcacacgagcccatatc
cttgcttttctatcaatctctaattccgatcttcctccccaatctgatattatggtaccg
gtatagaccgaaattccgttatggtccaattctgaacggtaataaataccagggctttgc
aatatttgattgatcacaattctgtatattccatttactatagaggttcccagggaattc
attagagggatgtttccgataaatatggtttgttcttgcatatccctaccggttttccaa
atgaatcccgcgggtacatataattcagaagaatatgtgagtaattcatacacagcatct
ctttcttttatcaagggttctaccaattgatatgtttccacaaataattgaaattcaatt
tcttgatctgtatcttcaatttttggaaacttataaagttcttccgtcaagccctgatca
ataaacctacaaaatccctcaaattgtatctgactaaacccaggtattgtaaacattccc
tcatttccatcccggagcatctttagtttcccatttatcgaaaaaatcccattcattggc
tcattcttcatcgaaccctatggatcgatctagcaatgatggaatgtatattctgtttac
tgaatcgcatgaaattttacccaacttcata-----tatgtaatgtatgaaatacgtata
atataatacgtataagcag-----aggaataaagagaattttctactcaaattcgaattt
gcaacagatacaaatggaaatgaattgataaaacattcctgtaaacaaatttctaccgct
tcgacttat---ggagtcttgtatagaatttcat--------------------------
--------------------------------------atcaaaagtgatccaatttcta
cccatc-ctattatattacgatccgattgggtaccagaaaaataaatggattccggattt
tgtctgttctctatgaatgagataaagaaagaataataaggaaaggaaccgtacaacagt
attaagtatag---agttt------atatttttttagcacttaact-----------ttt
ttcgctgattccattgttcaaaaaaggattcgcagagaagagagacattttacattttta
cccat-------ttgtgagtagaattcgcggaatacgattgaagtgtgtaagaggggttg
tatttattaagcacatgcagatattgctatatagctatccgcatatcgcctatcccagtt
ctccttggggcaacgcaggccgcgctatatcataatttcgattttatattcaatatattc
aatgaaaaattgaagcacgataattcccttaattccctataga-----------taagat
acctgattaggtatatctgtgtaacaatttctattctggggtttacagagacacataatt
gttgttataattga-----------------aattgaaaaggattgattattgaaaagaa
tcga-------------------------tactgattcgttgtgtatcaatttca-----
-----ttttcttatgttatgccatttgccattcattaaggaaacgcaatttgagatccaa
gaaccttt-----catgaattcacaatccgtagttaatggttcaaatttgccctaaattt
ttgattcagtgactaaaaatcta------cattttttcttgaaagaaaaataaaaacaga
agggaagtttttag-----gcgttgtgtgt-------tttgagatttgagatactataca
atc----gaagggaatcaactgaatccaatcaaaaaaggagggatttcttttaggtttag
gaaagggataaagaaaacgggactcaagatgcaaatctaatcaataattaataagtaatc
cgccccaaaagggggaatatttccatctattttgtat------cattttggcggcatggc
cgagcggtaaggcgggggactgcaaatcctttttccccagttcaaatccgggtgtcgcct
gatcaacaaaaaac-tcgaaat------cacttattgctgatataactcgccgaattctt
gcccagccgaagcag-------aggaaaag---------tgtcgatacgtgcttgatgtt
acgttaagaatctggaggttctata------aaggactgtcaatccttgcgcctaggatc
caagggaggattataagg------------gct--------aggccatcaagacttcgtg
a----ttcccttccagtac-----tagtgtctattgactgagtcttgagttagattggat
agtcggatggggaataaaattaggagttgtggaaaggactgaagagacttt----gtata
cagactcacgagagtctctgagtgctcagacattcaatcaatattggattg--------g
ttgtcttttctttatatagaatctattttatagaataaaagaaaagtaaaaaaa-----a
attctttttggtaactcccagcaag-aatgtaataggctgtctcccgattgtctctgtga
cacaatcgggagacagtaaggattagatcaaacaggagatagagatatgtgatgtgatag
atggcgatccatcttgattgtatattgttattacttttgctta--tg-aagggcaacaaa
aaaaa----acaataggtcttactatccctacatgttccatta------ataacattctc
ttgaaatttccaaagaagtaactg-----cgtatcttgcttgtgtttaatgctgcccgat
tctacccgaaatcatattaggaccttgttataggtggatttattggagtgggtcataaag
ctcgttcggtcagaatccctttttgactctgcgtcattaattccactatactattattag
tgattaataatgg----aagaatttcttcatattcatagagataggggacataattcaca
tggatatagtaagtcttgcttgggctgctttaatggtagtctttacattttccctttcac
tcgtagtatggggaagaagtggac-----tctagaggtactactaatttaattcagtttc
agtatagtattgagttgagtaatcaaactgtatcaattgtttcatagatcgttctgcaaa
gcgtttttaaata------aaaatatctccatttcaaaattctactggaatcccgtaaag
taatgtaaatgtaataaattgacta--gtaatatatgaataataacctttc------aat
caaacaaatatttcaatgattcctatattcgtattttgtttgaaaataaaag-ggataca
catgatatgaaattttttccaacctaattcttccgaaa-----tattctatttcgatg--
--aactagctcttatcagaattctatatatatgaatattacaatgaggaacaaccga-cc
ccctttttgatttgtttccctctttat------tgttcaaagaggaagtcgttctgttat
tacgtagatacgtactttctaccgaataccgaaggcaacatcgatatagtggttgtccaa
caaagtactacaaataataagatcttgcgttgggcgattcacatattgcgcacttactgt
ttgttttatactcctagaaa--tcttatttatgttttatcgacttacttcatatcatggt
tcaagcgttagaaatc-----ggtggggtctactacta-----cttccaaatccgaagaa
aatttcccagagaccccttggatcatctgtcaacggatcaatcaattactccttcggaat
gctaaaacaaagaattacttagtttctgttagaatattcattctaatactaatatttaga
atatttttctaatatgcccatactattcgtcttccattgattcgattgtttcggcggagc
ccgggatccatattggaaataatcagaaacctagttaaagtaattagaaccgtaaggcgt
aagagtcaaagttgacattcgagtatctcacattgatcggaatcactacaaatcaaatgg
atgtagcgaagaactagaatcggggtgctattaagat-gtccatataaca-----tatgt
aca-tgtacatatgttata----tggacatatatgaag-------atacata------tt
gcggattgatctatattaagcctata--tctttataca--atac-gatcc------aata
ctctacaatacaataatagatagtgcggtagaaaggttcctatatttctttctaccatac
tatcagat-ttcatatactgctgattctagtccgcttatttcatttaatacgtggaagtt
gaatccctttcatttcttcaatcattgattaagaaaagaactaagaagtcaagcttgatt
caaattaatcattttgactgactgtttttacgtaaataataagtaaaaaagcagtaggaa
ctagaataaacagcgcagtagcaataaatgcgagaatatttacttccataatctcatcgt
gtttttttttacttcac----aataactcgggatctaatcccataaagatgataaatctt
tctcctataaattcaatgggatgaattccatcctga-------tgatattgaatcggat-
-caatatcatgaataacaatatcggagctatcaaatggattcatcgtcgagaattgaata
gtataac-ataggaagatcttttatccatacgaaatcaaaa--atggaattcctgatcca
at----caagaatcccgttgaattgatcattctttttcagtctttcttttctataaccta
ccgtcttccttata-aatcatcagatgagatatcatcttacccgtcttccacttccagtg
gcgacaaaccccatataacatatagtagaagt--gaaatggaaaaaagaaggagttaagt
tctaaactaa----gtttttttatcatctc-----attttcgtggaagacaaagaggtgt
gataaagatgggtcccggtataggtataaaagatctaatattttttattttgattttatt
tcgacaaattcactat-tttg------gagtttgttctttcttcgataggaccct----t
caaatagaaatcaa-------aaaaaagcttatgcattccctcacta----a-------g
aggagtgga-----tccttg-------tttgatctttctttatat---------------
---------taatatcctctttccttggattgggactgggacaca--------tatatca
aaaattgagtgtgcaatttgaatgagatagat------tttttccaatgaggaattgagg
ttatacaaaatcggagctagaaaggcgaaaggaaggtcgtttt---------taatctga
aaaagattctgtcggggtagctatgttaaggttaagttcattttgtatcgtacactaaac
gaatt---ccaatttgtgtatgtactccgggaaaacatatgggtattcta----------
------------------------------------------------------------
------------------------------------ttccagttcatagatcaggagcaa
tcgaaaaagccagaccagcacggtatctctt-ggaatac-----tcaatatggtgctagc
aacaattgtaccaatctacatatgtctctcccccatcaatcggtactagttg--aagtaa
ttgaaattcccgtatttgttcgatgataaatgcgaa--acgaaaaaaaaaataaagaaaa
aatcaataaggatcccccactgggaattatattctgctccttgccccctccctctttaca
gaaaatagagaaatgaattgatggattcctcggatcctagatcgggactgacggggctcg
aacccgcagcttccgccttgacagggcggtgctctgaccgattgaactacaatcccaggg
aaaaaaagaaggtgtacagca-----tacatattcttatgatttcattcaaatc--attt
cta-----tttagaatcgtcgtgttgtaacagagacacgagtgatatatcaatatcc-ac
atggatatgga-----cttt-----agtgagaacgacacggataactagtaatcctattg
-----taaaatcgattgataataaatctttcaatg-------------------------
------------------------------------------------------------
------------------------------------------------------------
--------------------------------------------------aaaagagatt
ctttttttctttattcctccgtatcgggcgtttatagaggacaaattagttagattatct
------------gataatggatcggcg-----aattattgggccgagctggatttgaacc
agcgtagacatattgccaacgaatttacagtccgtccccattaaccactcgggcatcgac
cccggaagaatcaattctagacttattgat-aatccatgatcaacttcctttcgta----
--gtaccctacccccaggggaagtcgaatccccgctgcctccttgaaagagagatgtcct
-aaccactagacgatgggggcatacctgcccgatcgccatcatactatgctcatagtatg
aacagttttttggaattgtcaatataatgtaatggtatgactagatccgaaaaagctttc
cgcctttcatgattccatagaattt-tttgattcttcattcatgaaccattttatatttg
aatttgaattttatattctatctaatagaatttaaagaataaatagaatattataatgaa
gtgaagtataggatcccttcagggagggaattgtccgacaaaaaaagggtaaactccatt
cttcaactttgactcattgattcacgcattgttaagatgagatatgcctatttttctctc
acactaagccaggaaattaagaaacgatagaaa-----gttctttttttagagtt-tggt
tcagcgtacgagtcgaatctcttcatcacatgattcgaggaaatatcaactatcttg---
----gatctatgtcga-----attgtgtagcaatcaagttaatctcgttctgatggggat
taataaaagaaa------ttaaggtcggtct----tgaaacaattcattgc---------
----------------------------agtgatattt-------atcaaataaatataa
aaaaccata-tacttccta--------------------------aaaaaa---aatgat
ttttctgaatgatgcactatgcaaacatatacatatatgatatgtacatatattatatac
a----tataggtacatgcaatagattcatagtgg--attggatcatttaggaattgaatc
aaatgggcccttttaactcagcggtagagtaacgccatggtaaggcgtaagtcatcggtt
caaatccgataaggggctttttccacaaagctccagtctgagtcttcagtttggagcgga
gaatagagatattgttgatattt------ctaattt---------------aataaagta
accatccgcaaa------------acataataagttattaa-------------acataa
taagttatttttt------------attata------------ataatgata----atga
gttataaatt---------gtagtatagttataaagtgaaaattttttca----ttataa
tcatatcataagtaatcccacttagtgggaggatgactat--gtcactacaggctatact
tctactcatgtttcattattcaatatttttggtcct-ggacgtagatattatatctaccc
aa-----------ttatgaatcaccaaatattcccacttttccattattcc-------aa
tcaaatccatcgtaaagataagaaatcaacaaaagaaaaagtaagtggacctgacccatt
gaatcatgactagatcagctattctgatattcaaattcgata---gagatgga-----at
tgtagcag-----cggacctttttttct----tatttcatttccttggactac----gca
agaatttgtcgatatttccgattaaatcttcttgttcctggatgctccataggaataaat
tgttattccgttcctataaagagaaacgtttattccgagtcacaacacaagagccgtcta
ttttttgaatatctttctttgattccagaaaaagatcagtttatttttatatatctatat
aggatatagatatataa-atatatcagaccgtgacttgacctaccaaatatttc-----c
atatcgatgtatccgatattttt-gtttcgacaatgtgatggagaacggatgtgag----
-----aaagatacttttatttccagtctcctatta----tttaatattgtttgtatttca
ttttttcatttagggacagag----acaaaaaat--agggaatttctccccccccccctt
ttttttctgacagataaatgtaaagtcaatagggaactattcgaagtgtctttt------
ttggttcgatccat---------gataagatagactctagggttttagattcatctgaaa
gaaaagg-aaatataactaa-----agaaaagaagagaataacaaaaaaaaa--------
---------gaaagagtaaaaaaa---agtgataaat---tac-tatattatat------
---------------atggtactgtag-tagtttaataaaatatacaaatatacatagaa
cttaggagaatccatagagatatttattgatcttttcccaatatcacgaacaagatcc--
---aagaataagattagttaatggagcggggggataggtatgaggagcaactggtg-gcg
agagaagggatgatttgttccttgaatagttctttcaaaaactcaaaaacttcatctgat
tgatgagtcataagacaatttagggttcagatgtttattaagaataggaaagaataatcg
aattgaattcatggatttacctaggttaggtcggtttatggcccaatagaaagaaagtat
ttttatcttcgaagcctattggacggggcagtgtacgaggaat----------caaatga
ttgaaccctcacatgtcctgagaatattatgaggtgttcggaaatggttgaagtagttga
ataggaggatcactatgactatagcccttggtagatttaccaaagacgaaaatgatttat
ttgatattatggatgactggttacggagggaccgtttcgtttttgtaggttggtccggtc
tattgctctttccttgtgcctatttcgctttaggaggttggttcacaggcacaacctttg
taacttcatggtatacccatggattggccagttcctatttggaaggctgcaatttcttaa
ctgccgcagtttctactcctgctaatagtttagcacattctttgttgctactatggggtc
ctgaagcacaaggagattttactcgttggtgtcaattaggcggtctgtggacttttgttg
ctctccatggcgctttcggactaataggtttcatgttacgtcaattcgaacttgctcgat
ctgttcaattgcggccttataatgcaatcgcattctctgctccaattgctgtttttgttt
ctgtattcctgatttatcccctaggtcaatctggttggttttttgcacctagttttggtg
tagcagctatatttcgattcatcctcttcttccaaggatttcataattggacgttgaacc
catttcatatgatgggagttgccggcgtattgggcgctgctctgctatgcgctattcatg
gcgctaccgtagaaaatactttattcgaagatggtgacggtgcaaatacattccgtgctt
ttaacccaactcaagctgaagagacttattcaatggtcaccgctaaccgcttttggtccc
aaatctttggggttgctttttccaataaacgttggttacatttctttatgttatttgtac
cagtaaccggtttatggatgagtgctcttggagtagtcggtctggctctgaacctacgtg
cctatgacttcgtttcccaggaaatccgtgcagcggaagatcctgaatttgagactttct
acaccaaaaatattcttttaaacgaaggtattcgtgcttggatggcggctcaggatcagc
ctcatgaaaaccttatattccctgaggaggttctaccccgtggaaacgctctttaatgga
actttagctttagctggtcgtgaccaagaaaccaccggtttcgcttggtgggccgggaac
gcccgacttatcaatttgtccggtaaactactcggggctcacgtagcccatgccggatta
atcgtattctgggccggagcaatgaacctatttgaagtggctcatttcgtaccggagaag
cccatgtatgaacaaggattgattttacttccccatctagctactctaggttggggggtg
ggtcctggtggggaagttatagacacctttccatactttgtatcgggagtacttcactta
atttcctctgcagtattgggctttggtggtatttatcattcgcttctcggacccgaaact
cttgaagaatcctttccattcttcggttatgtatggaaagatagaaataaaatgaccaca
attttgggtattcacttaatcttgttaggtataggtgcttttcttctagtactcaaggct
ctttattttgggggtgtatatgacacctgggctcctggggggggagatgtaagaaaaata
accaacttgacccttagtccaggtgtcatatttggttatttactaaaatcaccctttggg
ggagaaggatggattgttagtgtggatgatttagaagatataataggaggacatatatgg
ttaggttccatttgtatacttggtggaatctggcatatcttaaccaaaccctttgcatgg
gctcgccgtgcacttgtatggtctggagaggcttacttgtcttatagtttaggtgcttta
gctgtctttggtttcatcgcttgttgctttgtctggttcaataataccgcttatcctagt
gagttttacgggcccactgggccagaagcttcgcaagctcaagcattcacttttctagtt
agagaccaacgtcttggggctaacgtgggatccgctcaaggacctaccggtttagggaaa
tatctaatgcgttccccgactggagaggtcatttttggaggagaaactatgcgtttttgg
gatctccgtgctccctggttggaacctctaaggggtcccaatggtttggacttgagtagg
ctgaaaaaagacatacaaccttggcaagaacggcgttccgcggaatatatgactcatgct
cctttaggttctttaaattccgtgggtggtgtagctaccgagatcaatgccgtcaattat
gtttctcctagaagttggttagctacctctcattttgttctaggattcttcctattcgtg
ggtcatttgtggcatgcgggcagggcccgtgcagctgcagcaggatttgaaaaaggaatt
gatcgtgatttggaacctgttcttttcatgacccctcttaactgagacaggagatcaaat
gcctgaagtaggaagcaaattgattccatcatacat------attgggatcagaccatac
tta---------------aaaagtattcccttttcctttctttttttttcaaccatttat
atctatt----tgtttcgcctggctcggctatcc------------------------ta
tcccacctagccaggcgaaacaaataaag--aaaaaatctattcaacgagcaaaaggaga
gagagggattcgaaccctcgatagttcgttgttcagaactataccggttttcaagaccgg
agctatcaaccactcggccatctctccaaaagacaatctctattttatttgtattccccc
gaatagaacat-------ggccatatgagttcataccagtactatctgtagaaacatccc
agatgtgaatctagatttcgatctatatatctg---------tatagatag-ataaatgc
atgatccagcacagcatgcccgtttgttttgtgaagtaaataaaaatt------cgactc
catgtccgaataaaatcaagcggtaataagtcctatcggatcaatgggttcattgtcaaa
tccctccatgatttattttattacaattttttggctgagagagggatgaaatggtatagt
tcatttgttggtggcttggaggattagaagcatgattttagctttccaattggctgtttt
tgcattaattgttacttcattaatcttattgattagtgtacccgttgtatttgcttcttc
tgatggttggtcaagtaacaaaaatgttgtattctccggtacatcattatggattggatt
agtctttctggtagctatccttaattctctcatctcttga-----acctatttggtattt
tccggatcaaaaaatgaaatgacccctccctcgaatcccttcgggttgtgagacacatac
acattataataataattatataattatagttatagaattcaatat----caatagaattc
ccgaaaatgaaaataaataaaaaaaa-gcgggggaggggtcaaagt---caaacttcttg
ga------tgaaaaaataaa--gaat----------------------------------
------------------------------------------------------------
--------------aat----aattggaatcgtcctg----aagatagtatccggccccg
-cacaaatatgatccagacatgatatatcatatatgtgg-----ggacatatatgtgcgt
atcaggaac-aaaaaaatgcggatatggtcgaatggtaaaatttctctttgccaaggaga
agacgcgggttcgattcccgctat---ccgcctatggtgaagtaatgtaataggataaat
gattcggtatagtatagttgaccacggtagggtagtggttctatcttcccccttcttt-t
cctcccgtcccaaaagaaaaacagtaagtaattactagttaacagaggcatacctaaa-a
tttgtttgacaaaaacaaaaaaaaaaaaaagaatattgcggagacaggatttgaacccat
gacctcaaggttatgagccttgcgagctaccaagctgctctactccgcgctgaagagaag
agctgggacctaatggataaacaaggattggatgtacccctctaccatatctatacaaat
agaatagcccatttatagagaatggtaaagggggccctctatgatcatcgatcatagaga
tcaatagaaacatgaagggatattttgatccctaccaacttgatcttgttgcccccggca
acaaacatgcatgaaccatttcacgaagtatgtgtccggataacccaaagtctcgatagt
tagctcttggtcttccggtcgaaaaacaacgtcgatgaagacgtgtaggtgcactattac
gcggtggggattgtaattttccatgaatttcccatttgtcactcaacgacagaactttgc
ttatttcttttcttgaggatcgacgaatcaaatgatatttctgttccaatctctgcctct
tcttctccctctgaatcaaacttttccttgccataatggttcagttcctattattatcaa
tgatacaagtcggatcctagatgtagaaata-taagaag-gtggacccccttctacgtcg
aaccaaatgag--attgtcgctgatacagcatagcatataaaaaaaaaaatgaattaacc
aaatttgcctgatgtagaggcaatcaagaaagctgcataagtgaatatataacctacaga
aaagtgggctaatccaaccaatcttgcttgcacaatggacagagccactggtttatctct
ccatcgaatcaaattagccaaaggtgtgcgttcatgagcccatgctaaagtttcaatcaa
ttcctgccaatatccacgccaggagattaagaacataaatccagtagcccaaacaagatg
tccaaataggaacatccacgcccagaccgataaactattcataccaaaagggttatatcc
attgataagttgtgaagagtttaaccataggtaatcccttaaccatcccatcaaataagt
ggaggattcattaaactgtgaaacgttaccctgccataatgtgatgtgcttccaatgcca
ataaaaagtaacccatccaatggtatttaacatccagaaaactgccaaataaaatgcgtc
ccaagccgaaatatcacaagtaccgcctcgtcccggaccgtcgcaaggaaaactataacc
gaaatcctttttatctggcattaacttggaaccgcgtgcatctaaagcaccttttactaa
gatcaatgtagttgtatgtaaacctagagcaatagcatgatgaaccaagaagtctccagg
gcctattgttaagaatagtgaattactattctcattaacagcatttaaccagccgggcaa
ccatatgcttcgacccgcattgaatgctggaccattcgttgaagataaaagcacatcgaa
cccatatgaagtcttaccatgagcagattgtatccattgggcaaatatgggttcgatcaa
gatttgtttctctggagtaccaaaagcgagcatgacatcgttatgaacataaagtcccaa
ggtatggaaccccagaaataggctggcccaacttaaatgggatttgatagcttctttatg
gtctaacattcttgccaatacattatcctcattctgttccggattgtaatctctaatgaa
gaatatagctccatgagcaaaggcgcctgtcatgatgaatcctgcaatgtattggtgatg
agtatataatgcagcttgagtagtaaagtcttgtgctatgaatgcataagcaggtaaaga
atacatgtgttgagctaccaaagaagtaataacccctaaagaggctagagcaaggcctaa
ttgaaaatgaatcgaattattgattgtgtcataaagacccttatgtccacgccccaatcg
accccccggaggaatatgtgcttctaaaagatctttcatactgtgcccaatcccgaagtt
agttctatacatgtgaccagctatcaggaaaagaattgcaatagctaaatgatgatgagc
aatatcggtcagccataaactttgcgtttgtggatggaatcccccgagaagggttagaat
ggcagttcccgcgccttgggaggtaccaaataaatgactaccggaatcggggttttgggc
ataaatattccattgacctgtaaaaagtgggcctaacccttggggatgtggtaatacatc
taagaaattattccatcgaacgtactcccccctggatccgggaatagcgacatgaactaa
atgccccgtccaagccaaggaacttactccgaagagtcctgacaaatgatgattgaggcg
ggattcggcatttttgaaccacgaaacgcttggtttccatttcggttgtaggtgtaacca
acctgctattaaggatatggcagaaagaaataatagaaaaagagctccagtataaagatc
ttcattagttcgtaagccgattgtataccaccactgataaacaccagaataagcgatatt
cactgggccgagagcaccccctcgagtaaaggcttccacagccggttgaccaaaatgagg
atcccaaattgcatgagcaataggtcttacatgtaaagggtcctgtacccatgactcaaa
atttccttgccaagctacatgaaacagatttccggaagtccacagaaaaattattgctaa
ctgcccgaagtgagaagcaaaaatattctgataaagacgttcctcagtaatatcatcatg
actctcgaagtcatgtgcggtagcaataccaaaccaaatacgacgagtagtggggtcctg
agctaagccttggctaaaccttggaaatcttaatgccataatgcctttcaaatcctccta
gccattatcctactgcaataattcttgctaagaagaacgcccatgttgtggcaattccac
ccagaaggtaatgggttactcctacagcacgtccttgtacaatgctcaaggctctaggct
gagtagcaggagcaacttttaatttgttatgagcccaaacgatggattcaataagttctt
gccaataaccacgaccgctgaatagaaacattaaactgaaagcccaaacaaaatgagcac
caaggaaaaaaaggccatatgcagataatgacgaaccataagactgaattacctgggatg
cctgtgcccataagaaatcacggagccacccattaatagtaatggaactctgcgcaaagt
ttcctcccgtgatatgagttaccaccccttgatcatttatactcccccaaacatccgact
gcattttccaactgaaatggaatattactaccgaaattgcattgtacatccagaatagac
ctaagaagacatgatcccaggcggatacttgacatgttcctcctcttccaggtccgtcac
aagggaaacgaaaaccaagatttgctttatcaggtatcaaacgggaactacgagcaaata
gaacacctttaagtagtatcaataccgtcacatggatcgtaaatgcatgaatgtgatgta
ccaaaaaatctgcggttcctaatggaataggtaacaaagctactttgccgcctactgcta
ctaaaccaccacccccccaagtcaagctagtgcttgttgttgcaccaggagctgttgcac
caggtgctaaagcatgggtgttttgtatccattgagcaaagatgggttgtaattgtatag
cggtatctgaaaacatatcttggggacgccctaaagcactcatggtatcattatgaatat
acaaaccaaaactgtgaaagcctagaaatatgcatacccagttgagatgtgatatgattg
catcgcggtgcctaaggacacgatctaatagatcgttgtatcgagtagttggatcatagt
ctcttaccataaaaatggctgcatgcgcagcagcaccaactatgagaaatccaccgatcc
acatgtgatgtgtgaacaacgaaagttgtgtaccatagtcagtagctagatatggataag
ggggcatggaatacatatggtgagctacaacaatggttaaagagcctaacatagctaggt
taagagataattgagcatgccatgacgttgttagaatctcatagagacctttatggccct
ggcctgtaaatggacctttatgagcctctaaaatatctttcaggctatgaccaatgcccc
agttggtcctatacatgtgaccagctatcaggaaaagaattgcaatagctaaatgatggt
gtgcaatatcggtcagccatagaccccctgttactggatctaatcctccacgaaaagtaa
gaaattctgcatattttgaccaattcaaggtgaaaaatggggttgctccctcggcaaaac
tgggataaagttgagccaaaagatcccgattcaagatgaattcatgaggaagtgggatct
ctttaggatctactccagcgtctagaaattggttaatcggtaaagatacatgtacttggt
gccctgcccaagaaagagatccaagtcctagtaaccccgctaagtggtgattcaacatgg
attctacatcttggaaccaagccaattttggagcagctttgtgataatggaaccaaccag
caaaaagcattaacgctgcaaagaccaatgcaccaattgcggtacaatagagttgtaatt
cactagttattccagatgctcgccaaagctgaaaaaaaccagaggttatttgtattcctc
ggaaacccccgcccacatcaccattcaatatttcttggcccactattggccaaactacct
gggcactgggtccaatgtgagtaggatcgcttagccatgcttcataattggaaaaacggg
caccatggaaatacatgccactcagccaaagaaatatgatggagagttgaccgaaatggg
cactaaatacttttcgagagatctcctccaaatcactggtatggctatcaaaatcgtgag
catcggcatgtaggttccagatccaagtggtagtatcggggcccttagctattgttcttg
agaaatgaccgggtctggcccattcctcgaaagaagtttttacgggatccctatccacca
aaattttcacttctggttccggcgaacgaataatcattgagtcctcctctttccggacaa
cacatacaaagagacccgccaacagtcaagtaattagtgaacctctgagagatatttaga
attagttcctttcttttctatctcccatctatccattttctttagttattcactagagca
attatgatctggaagtcgatccggggcaagtgttcggatctattatgacatagccatgag
gcgctcaacggaccttta------------------------------------------
------------------------------------------------------------
------------------------------------------------------------
--------------------ataagagacaccccggtatctattctataatttagtcatt
cgaaggtctttttatttagtttcaatagcgtaaagggatctattctgtactgtatccgcg
tatcgtttatcccta-----cgaggtgccaaacgaaattgaacgatttgattttagaagg
gatataatgaaattccttaattggctcttcccagaggaatgatccattttagttgactga
tggatccagcaaacaattataataaatcaaaaaataactgaaattaattaactagagtgt
tcttattcaaaccgcctcgtgatcttcaaccaattatgcgcttcaatataattccctgga
gtaagcgctatagcttgtttccaatactcagcagcttgatcggaccaagcctctgcaatt
tcagaatctccctgtcgaatggcctgttctcctcggtcggaatagg-gggtcaattcctt
tccttagaaccgtacttgagagtttcctacctcatacggctcagcaggcaattattttgg
tgtccc------ctcttaatctaccctat-ctaaatgactaagatttcccgtaaat----
-ctatccca-tttttgtttctcgggt------taacc------a-----gaagaggttaa
ttacatttacatgagtttcaaacttgaattttgatt--caaaatcagttttatcttttct
cccaccttcagaaggatgaagcataggcatcttctgctatcgttagaattttctgaaagg
taactatctcggtttcatataaaaattcatatagaatccttgaaaaagactttcctgcat
----------aagaaaggacttactatctttgggatctgatgctacaccgctgctcaata
cctcagtggatcgactctattacataagttgattcctaacttttctctcatattatgaca
-caagtaagcag----ttcttattggatcggccaaaaacctcgctaattgatctttacgg
tgcttcctctatcaattagatcttttatcctttatccatagaacatag-----tattata
ggcatatctgtttcttcatatttcggcttctatgaagtctctttctttgctacagctgat
aaaaatcgttgctttgtacgatacatatgtaggaagcccattttctttctagtatttact
agcggatttga----tctttccctctttctatagtggagatagtcgcacgtaatgacaga
tcacggccatattattaaaagcttgtggtaagaatgggtttcgttctagtgcccggaaat
aatattccaaagctttcgtatgttctccgttgcttgtgtggataaggcctatgttataga
gtatataacttcgatcatagggatcaatctctagtcgcatagcttcataataattctgta
aagcttccgcataatttccttcggattgagctgacatccgttacggtcgttcattttttt
ttttcaaagaatccccgttccagaaccgtacatgagattttcacctcatacggctcctcc
cttctgtgcataat----gataataatccatggaatcaaaaaag-attgaaatattctca
ttatgaactgacaggggctaacgtttttacaagaaatctctagccaaccctcctgcaaga
ggtcttttcttaacaccaagcgtattggtgctagatcgaaaaggtaactccaacaatttc
tttgtcctcaacgccccctatttccaggaattagtcacttcaacggtcttcgatggttat
acgggtatccaaagtacgaacgagatggatgtttgttgtcccaaccatttttgttagtcc
cgatcccgataaggaagggggtaatt------tataacaaagttttcgtgttgttgattc
ctaggtgtagtgcttcttcccctatgccccgcctattgg----tactagtggagtaggat
tgacctgtaatacagaa------tccataggtgtaaccttttgctcaagactagaatcga
caattcaagcatctgaggccgcatcaatcggggatacacgacagaaggaattgttctat-
ttccaaacttcaccttcaacaagcgtagg------------tttatttcactcatttttt
ttttttctttctatcccgaatc-------atgtgccctt-ctcgtaagaccgagaacgat
a-------aataaataaacagaatcaaatcgcaccatctctgtaataggtaaatgcctct
ttttctcttgaagttgtcggaattattcgtaataagatattggctacaattgaagaggtc
ttatcaataaaatttccatttatctgcgatctaggcatagttaacaatccattctataat
tcttctcattacctctcgtgggaaaataatcccacaaacaaaggaattgtacagtacgaa
ataacat-aaaaaaagactcgttctaaaaaaaaat----gcggaccttccactcaaattg
-------------------------------------ttcctttttgacagggatcgata
ggaaatatttgcatccgattggatttcatccaaatcaaatgtagtagtataccaatgaac
ggaactattactatttcatcg----------------------aagttaaagaataaaga
a-tttttcctacagattatgataactcgagaagttttgattggattatgatccggaaaaa
taatcgaataatcattctatgatcaaaaaagaaccatctattttgtgtggatagcgtgta
tacaccatacaatgaaaatagaaaaatccctgagatgattcatgaatttgtaatagatct
atggggtaaggagttgttgttttgttgagaaatctgaaytctcattacctctcgtgggaa
aataatcccacaaacaaaggaattgtacagtacgaaataacataaaaaaactcgttctaa
aaaaaatgcggaccttccactcaaattgttcctttttgacagggatcgataggaaatatt
tgcatccgcttggatttcatccaaatcaaatgtatcaaatgtagtataccaatgaaccga
actattactatttcatcaaagaatcaaggaattttttctatatgatatgataactcgaga
agttttgattggattatgatccaaagaggaataaagaggagaataatcattctatgatca
aagaataaccatctattttgtgtggatagcgtgtatacaccatacaatgtaaatagaaaa
atccctgagatgattcatgaatttgtatttgtaatatatctatggggtaaggagttgttg
ttga-------gaaatccgaaactggaaagggagtttttcattcctatgggaccgtagta
taaatagaaccatggtctaaatgtaaccgtaaccagagtataaaatatagatcctatcag
tcgattcgttccaattcattggtttaatccggtataactataaatatccgaaaaagacgg
gatcgtc----gtcttcacaaacatgaatagatatatctttatctttcttttgtttttat
ttaatggtttttcacaagaaaaaaaaatatatatatatttttttttttatcctccgagcc
tcaa----aggaagatctttctttgatgaaaagttttctctttttttttctatttataat
ttataattgttatattctaaatattataacagattggccataccta-----------ata
atatgaatgactcgctattcactcggtttctgggtaataatcataccataagattctgta
ggagagatggccgagtggttcaaggcgtagcattggaactgctatgtaggcttttgttta
ccgagggttcgaatccctctctttccgtacgttca----cctaattcaggaacgttactg
accgcaatgtatcaaatccaattcaaat-aacaatggataccattattccaacagttagc
cctttccttgatctagattctctattcctaattgaaattgctgtggtacggaaaatcctg
a--aaagagtggccacggaatgcaaatatccccgccgatccatttatgatacatca-atg
ggagaacaatcctggtcaaaccc-----cttacctaaggtcgacttacttcggcgaaagg
ggg----------tcaaattctccgaac-----ctttgttattttagttaggttcaagtc
tggcgggaataatattctacgactagcaactcatttattttcaaaccgatccacttacta
tctattatttgattgactaatcctttatactgggatgagtgaagagtcaaatgttttggc
aattcctcatgagaggatgaatcaagataattttgaatcagagctctggatttttgttca
tcccttgtcgtaataatatctcggggttggcagcggtaacttggtatatccactatacga
ccattaactaaaatatgcctatggttaactaattgtcgggctccgggaatggtcgaagcc
atacccaatcgaaaaaggatgttatccaaacgcatttcaagtaattgtagtaaaacctga
cctgttgacccttttgcttttccagcgatacgaacgtatttaagtaattgtcgctctgtc
agaccataatgaaaacgcaatttttgtttttcttctaggcgaatacgatattgagatctt
tttccggaacgagattggtttctaagatcacttccgggtctaggccttttactagttagt
cccggtaaagcccccagacggcgtatttttttgaaacgaggccctcggtaacgagacata
aagactcctttatttatatttattttattgaaatttcatttttaaagaataaacctaaat
taagactgaact------aaatgataaacgaagcgaaatctactg-----aagtactata
ctacaaataagaataagatgaattgta-tcaatatccagattc-tttatgtatataggaa
attagggatactttatcctgatttgttcgatagagatct----aattgctccaatc----
ggtttttttattcagagttggaagttcttacgccataatggatcagttacctttggagaa
aggggaagaaatcttctcaatattctttcaatattccttgctttcaaggagacgttatta
ctcatgta--aaagtaaaaa-atagaccatagaccaaagaaaaaaaaaagccggctatcg
gaatcgaaccgatgaccatcgcattacaaatgcgatgctctaacctctgagctaagcggg
ctcacataacagaaa-----ttgtattgtgcataggaatttagtgaact-----------
-actggg------atcttagctattcataatgaata------------------------
----------------------------------------tataaca-------------
-------atataacaattaagataccgataca-ctatatgatatataatatcattttcga
tttaaataaattgaatttttctatttctataatttctata---------ttgaatattta
ttttcatttta---------catgattctaaatcattaatatattattcaatacaatatt
attatataataataatataattattatataattattataaggattagttatagcacttat
ttatattatagtctatttatattagagtcgaacttctcaatttctaatttatagtagaat
aat----------tatattctaattatagcgggttagcccgaaaggtaggggataaga--
--caaaaaaaaaagaatcgaccgttcgagtattccaaatcgcgc-ggaaaaatgagagga
agagaggcatatatatgtggtatatatccatccatattgaattgcggatacatcaatgat
agaatcatctctgattc---gaccaaatac------aggtactccga-tagagaga----
-------------agatagacaagaaat-caaa-taggaggagacagagccactttttcg
atataggaa-----tccgtatctaat--gtctaatga-attcaacggttccagcataaat
gaaagaaag-aaggggatggcatcccaatgagatcctagtctcaaaacaaa--aaagaag
ggggatatggcgaaattggtagacgctacggacttgattggattgagccttggtatggaa
acctactaagtgataactttcaaattcagagaaaccctggaatgaaaaatgggcaatcct
gagccaaatcctgttttcagaaaaaaaa------aggttcagaaagcgagattaaaaaaa
taaaggaaggataggtgcagagactcaatggaagctgttctaacgaatggagttggctgc
gttgcgttcgtagaggaatccttctattg-----------aaactccagaaaggatgaag
gatgaacctat-----atacgtacgtatacgtactgaaatatcaaa----------agat
taatgacgatcaa------aatat-------tttttt---------tatat-gaaaaacg
gaagaattattgtgaatcaatttcaagttgaaggaaaaatcgaatattcactgatcaaat
cagtcattccatagtctgatagatcttttgaagaactgactaatcggacgagaataaaga
tagagtcccattctacatg------tcaataccgacaataatgaaatttatagtaagagg
aaaatccgtcgactttagaaatcgtgagggttcaagtccctctatcccc-----aagaaa
aaggcccgttttactccttaactat---------------actatgttatcctttttttg
tcagcggttccaaattcgctaagtttctcattcactccactctttcacaaatggatcgga
gcataaatgtttc-----tctcttatcacaagtcaagtcttgtgat-------atatacg
tacaaatgcacacctatgagcaaggaatccccatttgaatcatttaatttacagtcca--
----tatgatttac-----ttaaacttacaaagttacaaagtcttct----ttttgaaga
tgcaagaaattcccgggcctgggtacgactttgtaatgcttttttgaatc----------
--tctttaattgacataaactcaagccctctag----------tagtatagagatgatgc
atcgggaaaggtcgggat------------------------------------------
---------------------------------------agctcagctggtagagcagag
gactgaaaatcctcgtgtcaccagttcaaatctggttcctggcat---------------
-------------------------------------gtggt-----taataatagatac
tcataaaattaataaaatgaatcgatacggattgg--------catatatattcgttaat
agtctagatcatgata-atacttatccagttgggtgtctagagat-----atccccccta
t----tttttt------------------------------------gtagatgggtaag
gtaaagagtatacctattctaggtaaagaaaaaa-------------aaaaatgagat--
------------------------------tctttttcctcttcttttttgtt-------
tgttca--------------gacgctgcctcctatccctatcgttcaaaaagaatgttaa
tacttcatacataatacatatcccaaaaggtaagttagttggttgaacaacccaaaag--
----------tagagaa--gtggaaagatgggaatagacaagattcatttcagatacagt
acaaatagaatccga---tcccttttcatttctttgtagtttttttcatattctatattc
tatttcttcatt--cccccctccgttactttataaagcccatctaagtgatgtgcgcggt
acaaaatgaatggt-----gcagaactcctttggttc------actttattagcctggct
catccata----------------------------------------------------
-----------------------atatgtatgaatgagagtccaatgactc---tgtttc
gtctcgaacagaatcagaatgtaaaaatattccttgaatatc------------------
---------------------------------------------------------tag
agtcgtagaagtaaagatgagtttcttatca-----ttcaatgagcatcttgtatttcat
aaaaattaggggcaatataatccttacgtaaaggccatcctatccaaccttcaggcatca
aaatacgtttcaggcgtggatgattatcataagagattcccaacatatcataagattccc
gttcttgaaaatccgcacttttccaaatccagaaaacagacggaattctaggattccccc
ttggggcaaatacttttatgcagacctcctctggttgatccacaccatactgtattatcg
taagatgatacacactagctaacagtccgcctggtgctacatcataggcacactgcgagc
gtagataattgtaaccatatacatatgaaatgacagcaatggagtgccaatcctcgggct
tgatttgtaaagtctctattccttggtaatcgaaacccaaagatctatgaactagcccat
gcttaactagccaagcagacaaacgaccctgcatctttttgatctctcccggatttgaat
ttgtataagtatttcacatttacgatgaaatttatgaaaattgacc-------cgccatt
tgttattctgcac-------aaaagcatcctacctaattcactaattcgtgggaagatac
tgaacttttgtatttgaaaactg------tttc-----agaagggatctctgaagtagat
ggcgattgatagagtaatccttgatcataatttccagtatgagtactgcgtccaacatta
aacttgtgattggtagtaaaacatcgattctcctgttgagacctaattctatcttcatcg
atttctcgagataccttcttacgaagtttggttatagcatctataactgcctccggttta
ggcggacaacccggcaaataaacatccacaggaattagcttatcgaccccccgaacagta
ctataagaatcggtactgaacatccctcctgtaatagtacaggctcccatagcaatgaca
tattttggttcaggcatttgctcatataatctgactaaagaaggagccattttcattgtg
actgtgccggctgttaaaattaggtccgcttgcctaggactcgatcttggtaccagtcca
taacgatcaaagtcgaatcgagagcctattaatgaagcaaattcaatgaagcaacaactg
gtaccatagagaagcggccataaactggagagtcttgaccaattcgaaagatcatttgat
gtagttgaaataacggaattgtgggttgttcgatcaagtaacggaaactcactggaattc
ataactgtctcaatgtaatttttttcttcttttttatttttattgtctgaatattcagga
gctaagaccattccaatgccccttttcgccatgcataaactgaaccaacaattgggataa
gcacgaaaattaaagcttctataaatacggatacacccaatacatcgaaactcatcgccc
atggataaagaaaaaccgtttcaacatcaaaaacaacaaaaactagagcaaacatataat
aacggattcggaattgtacccatgcatcgcccattggttctatacccgattcataactag
aaagtttctctggtccttcgctaatcggggccaaaactccggaaattagaaatgccaaaa
taggaataacacttgatattattagaaatgcccagaaaatatcatattcgtgaagcagaa
acatagatgcactcctat-gaatgtggaaa----atataccggattagtcgattcgaatt
ggaattctgaatgaattcagaactgtttagtcga------aataacaattcgttttaatc
gaac----cgcctagctttgtttgtttgctgagggtcatgtctcgtttcaagattcattg
aaatgcat----------------------------------------------------
------------------------------------------------------------
---------------------------tttttttttagttt-------------------
------------------------------------------------------------
------------------------------------------------------------
------------------------------------------------------------
------------------------------------------------------------
------------------------------------------------------------
----------------------------------------------------cctg----
------------------------------------------------------------
------------------------------------------------------------
------------------------------------------------------------
------------------------------------------------------------
------------------------------------------------------ctctga
ac--gatccccgt-----------------------------------------------
------------------------------------------------------------
------------------------------------------------------------
------------------------------------------------------------
------------------------------------------------------------
---------------------------------------aagc-----------------
------------------------------------------------------------
------------------------------------------------------------
------------------------------------------------------------
------------------------------------------------------------
------------------------------------------------------------
------------------------------------------------------------
------------------------------------------------------------
------------------------------------------------------------
------------------------------------------------------------
--gagcatgtggtaatgcttctatttcgatggagcaatcgaccggcca------tctaca
aataacaaacaaaaatgaatgaggaaatttaaactataactatacaaattatacaaatac
tcagtttttttgtgaattttcaattcatttacattt----caattagggctatacggact
cgaaccgtagaccttctcggtaaaacagatcaaac---ttaatattatcgaaatgattcg
aactgtttcaaagacccaacatgcattttttt----ttgcattgggctctttcatcaact
gatataaatatcaattagtccgccatattttttcttgacagaaagataacgagatggctc
cacgtgctctgattcattattttgattctgatccaggagcaataccaaagtgtttcaaag
aagagttaccttgacgtaggtctgcctccggcctagatcaacctaagttaaatggagtct
ctatcgctctgtccaaagagtcaaatatgaaacttcatacaccttaaagttccataggac
gaaaagagatttttttgaggtccttatactcattatgcctagcattgaatggactgggta
ttcaccttatcaattatcaaatcaatgatgggttctatttggtgcctaaattggcacacg
gattgaccaa--ccaaatatttgtcaggctattgttctcttgttgcctcgaatccatgga
gtaagacatcgacttctcaataagagaaattctgttgattgcatgatggactcccctgaa
aaaacattggcgcgcgtgtaaacgaggtgctctacctaactgagctatagcccttgtgct
tgttataaatattttaacatgtagataatttcttgtcaagatgaatattccat-gatccg
atatgatagctctctgatctgttttctgc------caaggattggtattgcttagaagta
agattccatctataatccatcgatgtgatgggtccctttttgtttctctttttgatgata
aatgacctacttaacccagtggttagagtattgctttcatacggcaggagtcattggttc
aaatccaatagtaggtagaacttattagataccattgactccggtatctaataagttttt
ctattca--ccttccttt--tttatggattttggatcttttccatcctcccactactcgt
attctatattaataattaatattaattcatttagtaaattcat-----tttttttcgttg
catcacagaatccgcttatactgaattttattcaatcggtagaattcaaaaatagtgtat
gtattaagataaacagaacttat--tttgcttatttggacgc----accaactagttaag
aaattacattgatagcctctactcgtgtcctagctcgtctgagagctaaattcgcctcaa
ttgtttgtctcttgccttcagctctactcaagttagcttccgctatttcaagagtttgct
gagcttcttgcagatcaatgtcactacccttctccgcatcatttactaaaatggtgatct
cattattgcctattctagcgaaaccgcccatcagagccattgttaaccattggtcgttaa
gatagattctcaaaatacctatatctacagccgtggcaataggggcgtgatttgttaata
caccgatttggccactattagtagataaaatgatttctttcacttctgaatcccaaacaa
ttcgattaggagtcagtacacaaagatttaaggtcatttcttcaagttgctctccacttc
taagttcatagccttcgcggtagcttcatcgatgttacccaccaaataaaaggcctgctc
aggaagaccatctaattctccggaaaggatcagttgaaaccccctaattgtttctgttaa
accaacatatttccctggagaaccagtaaatacttctgctacgaagaagggttgtgataa
gaaacgctcaatttttcgtgctcttgctacggttaaacgatcatcttcggataattcgtc
caatccaaggatagctataatgtcctgaagttctttgtaacgttgtgaagtttgcttaac
tctttgcgcagtttcataatgttcctcaccaacgatccgaggttggagcatagttgacgt
tgaatctaaaggatctactgctggatagatacctttggcagctagtcctcttgatagtac
ggtagtagcatctaaatgtgcaaatgtcgtggcaggagcagggtcggtcaaatcgtccgc
aggtacataaactgcttgaatagaagttatggatccctctttggtagaagtaattctttc
ttgcaaagaacccatttctgtactaagggtaggttgataacctacagcagaaggcattct
gcctaataaagcagatacttcggatcctgcttggacgaaacgaaaaatattgtcgataaa
aagaagtacgtcttgttcattaacatcccggaaatattccgccatggttagagcagtcaa
accaactctcatacgagctcccggcggttcattcatctgaccataaactagagctacttt
agattctggaatattttgttcattaattactcccgattctttcatttccatgtaaagatc
atttccttcacgagtacgttcacctactccgccaaatacagatacacccccatgagcttt
ggcaatgttgttgatcaattccatgatgagtactgttttacccactccagctcctccgaa
tagtccaatttttcctccacggcgataaggagctaaaagatccactactttaatccctgt
ttcaaaaatagataattttgtatctaactgtataaaggcaggcgcagatctatgaatagg
agatgttgtgcgagtatctacaggacctaaattatcaacaggctctccaagaacattgaa
aattcgtccaagagtcgctccaccgactggaacacttagtggagctcccgtgtcaatcac
tttcattcctctcatcagaccatctgtagcactcatagctacagctctaactcgattatt
tcctaataattgctgtacctcacaagtcacattaatttgctggtcaacagtatctcgacc
tttaactaccaaagcgttgtaaatattaggcatcttgcccggtggaaaggctacatccag
taccggaccaatgatttgagcaatacgacccaggtttttttcttcaagtgcggaaacccc
aggaccagaagtagtaggattgattctcataatagaataataatcaagtgaaatatgtcg
aaattt------ttttgcaaaccgaatc--gaaaaatgtccgatagcatagcaagttggt
cggttaattcaataaaataagaaatgggagttagtattcgatttcgttggtacc-----a
tccaaccgaatccaattcaattg-------tttactcagtcaatgagtgaattttcaagt
tcaaccaacctattttaaaaaaatcaaggagatgaataagaatcatgaagaagtgtttca
tttctctatcattatagacaatcct-cccatattatatatggaattagaacctgaactct
ctttatctttatgattcat--tattt----ttatc-acattggcccttgtttcttatttc
agca----tttcgatttcggcctattctttttataccctttcgtggataaattccgtata
ttttcacatctaggatttactttacatatacaactataacatatatcactgtcaagagtg
aatttattattagtattagttagattcacaaaaag-taaaaagtaagggattagaaact-
--------------------tgaaaaaaaaaggcttgggttgcgacatacatatgaaaga
gtatacaataa------tgatgtatttggcgaatcaaataccatggtctaataacaaacc
attctgattagttgataatattagttgataattttgtgaaagattactgcgaaaggtt--
----tcattaacgcctaatccatgtcgagtagaccttgtcgttgtgagacttattaattc
atgagttgtaaggagggacttatgtcaccacaaacagagactaaagcaagtgttggattc
aaagctggtgttaaagattacaaattgacttattatactcctgactatatcaccaaagat
actgatatcttggcagcattccgagtaactcctcaacctggagttccacctgaagaagca
ggggccgcggtagctgcggaatcttctacaggtacatggacaactgtgtggaccgatgga
cttaccagccttgatcgttacaaaggacgatgctacgacatcgagcctgttgctggagag
gagaaccaatatatttgttatgtagcttaccctttagacctttttgaagaaggttcggtt
actaacatgtttacttccattgtgggtaatgtatttgggttcaaagcgctacgcgctcta
cgtctggaggatctgcgaatccctacctcttatgttaaaactttccaaggcccgcctcat
ggcatccaagttgagagagataaattgaacaagtatggtcgtcccctattgggctgtact
attaaaccaaaattgggattatctgctaagaactacggtagagcggtttatgaatgtctc
cgtggtggactggattttaccaaggatgatgaaaacgtgaactcccagccatttatgcgt
tggagagaccgtttcctattttgtgccgaagcaatttataaatcacaggccgaaacaggt
gaaatcaaaggacattacttgaatgctactgcaggtacatgcgaagaaatgatgaaaaga
gctgtatttgccagagaattgggagttcctatcgtaatgcatgactacttaacgggggga
ttcactgcaaatactagcttggctcattattgccgagataatggtctacttcttcacatc
caccgtgcaatgcatgcagttattgatagacagaagaatcatggtatccatttccgtgta
ctagctaaagcgttacgtatgtctgggggagatcatattcacgctggtaccgtagtaggt
aaactggaaggggaaagagaaatcaccttgggctttgttgatttactacgtgatgatttt
attgaaaaagaccgaagtcgcggtatttatttcctgcaagattgggtctctctaccaggt
gttttgcccgtggcttcagggggtattcacgtttggcatatgcctgctctgaccgagatc
tttggggatgactccgtactacagttcggtggaggaactttaggacacccttggggaaat
gcaccgggtgccgtagctaatcgagtagccctagaagcgtgtgtacaagctcgtaatgag
ggacgtgatcttgctcgtgaaggtaatgaaattatccgtgaggcttccaaatggagccct
gaactagctgctgcttgtgaagtatggaaggagatcaaattcgaatttgaagcaatggat
actttgtaatccagtaaattagtaatccagtaattaccgttcgttcccttaattgaattg
caattcaactcggcccaatcttttcct---aaaaggattgagccgaataaagaatgaggc
tcctagtgcatatatattttttgcatataga----tcagacttgatctagatatatacga
tcttaaatac---aagatctaagactaaacaactcaaatgcttctattgtattgttggat
tcagaattaatcctatggatccctggga-----ttggtggattattttatctttatatcc
cgtagtttcggaca-----tgggatcgagctaaggatcacaacgccttctacccatcctg
tatattgtcctttt-----tgttccgtgttgcaatagaaacttattattctcc---gaaa
ttatacgaaaatgaattcttcagaggagagaacctatatttatcttttcaatgataattt
gtacacgacataggataaacctctctttattatttatatataatatataaagatttgata
tttataattgaatatttataattataattgaaga-aagggttccatcatat-catatata
gtgaagtcacatgttatcccgattcccacaaagga---gaatcat---ttcttttaatac
tcactcgttat-----tagttaatgatcctagtgattggatctatatgcttattccgaga
ggaaataatcaaatgattattcatcgaatgactattcatctattgtattttcattcaaat
caaatagggggcaggaagactctatggaaaaatggtggttcaattcgatgtcctctaacg
aggagttagaacacaggtgtggtctaagtaaatcaatggatagtcgtggccctattggaa
atatcggtggaagtgacgaccccgttataaataatatagataaaaacattcatagttggg
gtgatagtgacagctctcgtt------gcaataatgttgatcatttattcggtgtcaggg
atattcggagtttcatctctgatgacacttttttagttagggatagtaatggttacaatt
attccatatattttgatattgaaaatcagatttttgagattgacaacgatcggtcttttc
tgagtgaactagaaagtgttttttctagttatctaaattctagttatcttaataatgggt
ctaagagtgacaatcactactatgatcgttacatgtatgatactaaatatagttggaata
atcacattaatggttgcattgacagttatcttcgttctgaaatcagtattgatagttaca
tttcaagcggtagcgacaattacagtaacagttacatttatagttacatttgtag-----
-------------tgaaggcgtaagcagtgaaagcagaaatagtattagttc---cacta
gcacaaataaaagcgatttcaatatgagagg------taaggatctcgagagaaataaaa
aatacaggcatttgtgggttcaatgcgaaaattgttatggattaaattataagaaattgt
ttaggtcaaaactgaatatttgtgaacaatgtggatatcatttgaaaatgagtagttcag
atagaatcgaactttcgattgatccgggcacttgggatcctatggatgaagacatagttt
ctattgaccccattgaatttcattcggaggaggaatcttataaagatcgtcttgattttt
atcaaagaaagacagggttaactgaagctgttcaaacaggtataggtcaactaaaaggta
ttcccatagcaattggggttatggattttcagttcatggggggcagtatgggatgcgtag
taggcgagaaaatcacccgtttgatcgagtatgctactaatagatctctacctgttatta
tagtgtgtgcttctgggggagcccgcatgcaagaaggaagtttgagcttgatgcaaatgg
ctaaaatttcttccgctttacataattatcaatcaactaaaaagtcattctatgtatcaa
tccttacatctcctacaaccggtggagtgacagctagttttggtatgttgggagacatta
ttattgcggaacccgaggcctacattgcatttgcaggtaaaagagtaattgaacaaacat
tgaataagacaatacctgatggttcacaaacggctgagtatttattccataagggcttat
tcgacccaatcgtaccacgtaatcctttacaagacgttctgagtgagttatttcagctcc
acggtttctttcccttgaataaaaa------ttcgatcaagtagagcattaaattattca
aataagttattttctttggagcgaacaag--tcgaacaagtattgagtttatcgg-----
---aatcaataataagaactacgaatggggttttacttgagggcataagatctaa-----
ttgtagaaaggatcagaagttgcggataattattctaatcattttattattatttttcct
-ccagatccattttttttctac------------ctatattcatgattattaatcaggaa
gtctc-catcaacaggata-aaagagttaa----ttataattattcactccgcgaactta
gg-----------aaaataaaaaatca-aaagaatttcatgttcccttcttatatattct
atagatatagaaagatatagaataattcaaatataaatataaagaataatataaaaaata
tagaac-----agaaatctcgatcttgcctattcctatatctcctgggaactcccgttct
ttattagaaat----------tagaattc-------------------------------
-------------------aattataagataaggacaaaagaacaagaataataaagtgg
gttggcatatatatattttatgtataaaggtgaatagttacacttatttagttctccatt
ccttgcacttattattatatacttataatacttataatagattaatagatatacttatca
acttatcataagatatcttt------ataacaggtacaaatattaaatcgaggtatccat
tctatgacaactttcaatttaccctctatttttgtgcctttagtaggcctagtatttccg
gcaatttcaatggcttctttatctcttcatgttcaaaaaaacaagattgtttagatccga
tgggaccaaatctcatcacttttttttttcaagact-------tggatcataatagagat
atctatttagtttagtggaatatggtacaacacgtggccgcttccgaacacaaatgaaag
agctgttatgcacgcggaaacatgacatgatatatggatcggataaatgcattcat----
--tattttaatatagatcagcggatgtctgaaatggaaagtcaatgtatctatatgtatg
tagatatccatagtgggatcatatgaagggaatgttattttttgatatctaaccgattcg
atgaattattcctaatggttcac-----atcataatagtgctagttgatgagagttactt
tgggaacaaaaaaatggaaagtcaaattcattttgatttgggttattctctcaattccca
taaaatgcaactggatttagtatgaactggcgatcagaacgtatatggatagaacttata
acggggtctcgaaaaacaagtaatttctgctgggcctgtatcctttttttaggttcacta
ggattcttattggttggaacttctagttatcttggtaggaatctgatatccttatttccg
tctcagcaaatcgttttttttccacaagggatcgtgatgtctttctatgggatcgcaggt
ctgttcattagctcctatttgtggtgcacaatttcgtggaatgtgggtagtggttatgat
cgattcgatagaaaagaaggaatagtgtgtatttttcgttggggattccctggaataaat
cgtcgcatcttccttcgattccttatgagagatatccagtcgattcgaatagaggttaaa
gagggtctttctcctcgtcgtgtcctttatatggaaatcagaggccagggggctattccc
ttgactcgtactgatgataatttgactccacgagcaattgaacaaaaagctgctgaatcg
gcctatttcttgcgcgtaccaattg-aagtattttgaaatgaact--gaagaatgaatac
tttctcagcattggggaagga------cctcaggaatcctcttttttatataacttaact
gaagtcttttcagaatgcctattcgagcaaaagcagacgtatatggaacaagcagaaaac
ggagtggttttttccaccaaaactttttttttatgcgtatggaaatcactcaattttttc
--ttcatactagtaacaagtctactaagtatggattcatcacatatatcagaacagttca
ga------atacagaattca------tctttttg--------ggtccaatat-----ttt
gaattaatatgttagatatagctggatcatatct-----tataaattacttctc-tttta
ttttgtcaattgatgtttctttt-----catcctttcttttgctctttgataatcaaacg
atttgatct--------------cttataactataa----ccatccaatttct--ctctt
tttttgccacttgtttttgattt---catcacatcaatatttttcataagtttcccccaa
ttattcctgaaatttttcctgggctatggtatgggtagccagcgaaacttttcgaaaaaa
tggatctaagtctaagtaagggggttctttcgtcttgaaatccgaataatattcattact
tgaagtgtctcttttgggcattcatcgaaaggatgcagttactttgaatttgaacaattg
agatatctggaaaca--atattttattatttcttcattcgaagcggatccttattcta--
----tttctagattc-----aaatccaaggactaaccaattaattacaaataaaaaaaac
acacacagggaatagatccacaggttcgataccttgtttgttatagaactcatgcttcat
agaaatatcagatcggatagagtcgatgaataaggtgggtccatttactatttacagatt
caaaatgccaaaaaataaagcattcaccctcctccgatatcttgcatctatagtattttt
gccctggtggatctctctctcatttaataaaagtctggaatcttgggttactaattggtg
gaatactaggcaatccgaaacttttttgacttatattcaagaaaagaacgttctagaaaa
attcatagaattagaagaactattccttttggacgaaatgataaaggagtacccggagac
acatatacaaaagcttggtataggaatccacacagaaacgatagaattggtcaagatgca
taatgaaggtcatatccataccattttgcacttctcgacaaatataatctgtttcgctat
tctaagtggttattctattctgggtaatgaagaacttgtcattcttaattcttgggttcg
ggaattcctctataacttaagcgacacaataaaagctttttctattcttttattaactga
tttatgtatcggattccactcgccccatggttgggaactaatgattggctatgtctacaa
agattttggatttgctcataacgatcaaattatatctggtcttgtttccacttttccagt
cattctagatacaatttttaaatattggatcttcctttatttaaatcgtgtatctccgtc
acttgtagtgatttatcattcaatgaatgactaaaaa------agattcattgatattta
tccaatcataatgtttgttacttcg--------tacataaacaaaacattcacaatctta
ctcatt--agatttctatttctacccacccaagggattc-------ttc-ctgt-----a
ttccagtaaaattattccagtacaatagcagaatcgtggatagggaactatactatacta
gtaacctacctaatttattgtagaaattttcgggatcaatgattggaccatgcaaaatag
caataccttttcttggataaaggaacagatgactcgatccatttccgtatcgatcatgat
atatgttgtaataactcggacacccatttcacatgcatatcccatttttgcacaacaggg
ttatgaaaatccacgagaagcgactgggcgtattgtatgtgccaattgccatttagctaa
taagcccgtggatattgaggttccacaagcggtacttcccgatactgtatttgaagcagt
tgttagaatcccttatgatatgcaactgaaacaagttcttgctaatggtaaaaagggggc
gttgaatgtgggggctgttcttattttacctgagggattcgaattagctccccccgatcg
tatttctcccgagatgaaagaaaagatgggcaatctgtcttttcagagttatcgccccac
taaaaaaaatattcttgtgataggtcctgttcccggtcagaaatatagtgaaatcacctt
tcctattctttccccggaccccgctactaagaaggacgttcacttcttaaaatatcctat
atacgtaggtgggaacaggggaaggggtcagatttatcccgatggtagcaagagtaacaa
tacagtctataatgctacagcagcgggtatagtaagcaaaatcatacgtaaagaaaaggg
gggatatgaaataaccatagcggatgcatcggatcgacgccaagtggttgatattatacc
tccaggcccagaacttcttgtttcagagggtgaatccatcaagcttgatcaaccattaac
gagtaatcccaatgtgggtggatttggtcagggagatgcagaaatagtacttcaagatcc
attacgtgtccaaggcctttttttcttcttggcatctgttattctggcacaaatcttttt
ggttcttaaaaagaaacagtttgagaaggttcaattgtccgaaatgaatttctagatcca
cggatttataa-------atatcaagttgctaaaaagggccaaattcttgt-tgtgttga
tcgatgcaattatgtatgggtatggtcaaaaataataacaatgaaaagcc-----ttttg
tttgttttgtttatac----tgtttttctgcgagatgttgggaattacttgtattccact
------gct-----agtaatatactaa-a--------------gaaaaa-----ta-ttt
gacttgaccccgacctcccccccccctttttttcaatccaaattggggtggtgtgactat
gtcactatttccaaatggtaaatgccatgaaatatatc-----actcgttttctattcga
t-tattatc-------tattcttattctaatctaatagaatcaaataagaatag------
--------------ataagtagg-----aggaaaacataaagcaagggaaaaatgaaa-g
gatcaaaagat----tctaggagggattacttgtcttcctaatcttcgacacaagaaacg
g----tattttcgcacccctttcttgt-tcgaaataataataatttttgatcccgtt---
------cgtcaaagattactatatataatatataattatattattgatttttttagattt
ttttttctagggttatcagaacctc-tttgtttagatttataatatatttgtttagattt
ataatataaaatataaataagaaaaagaaatagtgggcaagcaaaacaaaaaacggg---
-----gggattactcatagagtaaatagaactttttcaatgaatttataa----------
----aaaaag--------------------------------------------------
------------------------------------------------------------
---------tcagaaaa-------------------------------------------
------------------------------------------------------------
----aaaaaaggaagggagtggtttgaaacatcggggcaa-aaggcccgttttatcattt
atgcgaatagaagattattattatgttaactatgttgactggaggaatttcgaacttttt
ttatggtatgaaata-aatcaaagtctcgttggaagagtaagaactcaacgggaccttga
ccctcttt-----atctt----atctaattcgagggtcaaggtcccgttgagttctta--
--ctttttcatgtctacaacccagttcatacgat-tactacagggatgaacccaatccgg
aatatgaaccgtaaaagaaaacacctagtgaaccgatcacaggaataccagttacagtac
ctatcagccaaagaggaatccttccagtagtatcggccatttaccccatttccctccata
tttcatcaagtggtcatgctagagacataaacagtcatggataattataataatgagatc
cttccgaatgggata-agagaattcctactattctatctctttctttctcttactcttaa
ttgaagaaataattggaaaataaaacagcaagtacaaaaataagtaataacccccagtaa
agactggtacgattcaattcaacattttgttcgttcgggtttgattgtgtcatagctcta
taatttggattaggtt---tttatcgttggatgaactgcattgctgatattgaccccaaa
aaagaaacggtaggtacagctagtccgtgaacagccaaccatcttactgtaaaaattgga
taggttcgatctatagtcattggg-cctcctaaaaggatctactaaattcatcgagttgt
gccaaagaatcaaaacggccagttattaatggaattccttgtcggctctctgtaaaatac
tcgtttgggcgagggcttccaaacacatcgtaagctaaacctgtgctgacgaataaccag
cccgcaatgaatagggaaggtatagtaatgctatgaataacccagtatcgaatactcgta
ataatatcagcaaaagaacgttctcccgtgcttccagacatt--ctgagctccacatatt
cttgtacagtcaaaagggggatcgattccgcgaaagatgggatcagtaaatggaaatcca
ctgatatttcatctttgtg-agatcgtcaatagtgtaccgagggcgtctttagagtatac
cgaatcagtatagctatccttcttctgacacagcaacgcaatttcgatcagtatc-----
gaaaagaagtggtacataa--------ttcctttcttgttccttatctatgcagaaccat
gtgccatgcaatagaaacttcctgaaattcctgtagtagg--------ggatttcttccc
attactagctttggactagaaactgaagatctggtaaagtgtaagtccgac----ggggt
tgggttctcaaaat-----taatgaaagagattatcatattcccacaattcgattagatg
cgaaatctagaaacctccctttcatggttgtgt---tgtataaaagggttttttgttcga
atcctttcaattcaaggaattgcttaggagtacaataacagtagtag-agagtattcgat
gaaacaaacagaacaaacaataaataattggaacaattcatatccgtgatgtaaccattg
ttgcat----tagagccaaagg-----ttccttcttgacctcgctacaaggatgggactc
cataacataatgttaatagaattctatggaaagatagaatgtagaatctaaaaggaaaag
ataatgaaattactagtcttagaattgagttggaccaaaataaaggttttatttcttcga
gcgatcgtgcgagactttttt------ctcttcgtt--tgagatattatgtgcaattaat
gaacccac-tactg--------------------------aatctaatgagttaaagtaa
aaggtgttattaaggtcggtcgt----tccaaaatagaaaatgtattcgctacaattgaa
acagaaaagaaatgatcaaaatagaaat-gattttcaaattt----tattccatagtgat
tcaaagagagtttcatttg---------------tgaatgaagttccgcgacaaacttct
tacttct------------------------------------------tattact----
----ttttactttacgcaagagttgctcaatgaatctgttgatttggaatcatgtgatcg
gtagatgtcacatatgatgaatc--------aatcttttttttttttctacgtttgtcac
tctatctttgttagtg-cgtctat-------aatgaataatga------ctcatgaatca
aaaactttcaattgggactgattctgtcaattgggattttttcttatcctcggatctttc
aaaaaattgaaacttaggtaagtgtttt---ataaacatatgtataaaaagaacg-----
tatctcatttagctccttcatgcctactataacgagttatttcggttttctactggcagc
ttcaactataaccccagctctatttattggtctgagcaagatacgacttatttga-----
------------------aattcatattaattgaataaacaatccataaaactaaatgtt
tatgtgaga------gtacaggtagtctatagttccttcccgcgtcaattgtaaattctt
ggttattgagattca-tgggcgattcggattaatatttagggatagatattacctctctt
ttttcctctt----------tcaaacaaattgaaatgattgaagttttactatttggaat
cgtgttaggtcttattcctattactttggctggattattcgtaactgcatatttacaata
cagacgcggtgatcagttggacctttgattaagtaacatctttttttttgattgacctcc
-tcctttctt-taatccgcaggaggtcaa------attcgggttgctgttcaagttagtg
aagttgtttcattgtaattcgacttaagaaggaagtaagaagaacgaaatcacgctctgt
aggatttgaacctacgacatcgggttttggagacccacgttctaccgaactgaactaaga
gcgctttc-ttatcacaatagataggaccgt---------aaag-aaaagga--------
---tttgtaccccccaatgcattttgcatgagtatagtatcataaac-----tcaaagag
tatgtatgtccaagtttaatggatctcaattgatcctgc-----------------gtta
ctgctcctgggagaagtaataggtagggatgacaggatttgaacccgtgacattttgtac
ccaaaacaaacgcgctaccaaactgcgctacatccc------tttcaattggcctacagt
gtcattgtagagaatccccgttttgttttccacatcgttatttcctccatt--gat-ata
caattcaaatttatcttgccatttcttcttt-ttggtctcatatctcatataacatataa
tgaaaggattatatacata-----------------------------------------
------------------------------------------------------------
-----------------------------------ggattccgcgtacacatacaaggga
tctttaactacatatgtatctgatcatatatgtattacaatattacaataaagaaggagg
attttcaatgcgagatataaaaacatatctctccgtggcccctgtgctgagtactctatg
gttcgggtctttagcgggtctattgatagagatcaatcgtttattcccagatgcgttgac
attcccctttttttca----------------tgacataggaagggataaagaagattag
agatacactaaataatctgtgactaatacttctccctt----tctttagttttgttcttt
---tttca----gtttttt--------------aggataaagaaggaaagagaaagaaga
aaagtagattcaacctcagcgaaactcgggttcaggctcta--------attaatag---
----agtgcgaacggaaatacaaaacggaaatacaaatgggggtctaggacaac----aa
aatcatacaagatacttaaatgaaatactat-----actggaattagaaataattgatag
ttataaattgatagttagaaatgcttg-------------------tattacttat----
--tattactttattgattgcaattgcaacgaaatctttcataattggatttcgagttagc
aacttctattttgtttttcccttttttcttcttcgtttcggatcgaaaatagaagagtta
agtgaatccaaa-------ggaggttcatggccaagggtaaagatgtcagaataagagtt
attttggaatgtaacagttgtgtccgaaacggtattaataaggaatcaccgggcatttcc
agatatattactcaaaagaatcgacacaatacacctagtcgattggaattgagaaaattc
tgtccctattgttacaagcatacgattcataaggagataaagaaatagatcaaac-----
--agaccgcgtgtgtgccacccttataaggaaccggaac------aaattacatatataa
tatacatatataaatataaactataatatacatatataaatataaaccaatcaaatccta
tttcggtcggatcccaaattaatcaattagaattaggaaataggattttagagat-aagg
aataaatcatggataaatccaagcgaccctttcttaaatccaagcgatcttttcgtaggc
gtttgcccccaattggatcgggagatcgaattgattatagaaacatgagtttaattagtc
gatttattagtgaacaaggaaaaatattatctagacgagtgaatagattgactctgaaac
aacaacgattaattactattgctataaaacaagctcgtattttatctttgttaccttttc
ttaataatgagaaacaatttgagagaactgagtcgatccctagaactactggtcctagaa
ccagaaatta--------------------------------------------------
----------------------------------------------attgtaacggcgta
ag--aaaaaaaaagaatcggaaaagaatcaa------------tctttttttatt-----
-gacacgtattcgttcatttttacatatttat-------------ttctactctaccttc
ccggagttcattctccgggg------accttcgtttaaatcattccagtagattcgttcg
aatctacttatttaatgatctcattggaaatcatgtatagacaattcctatgtgatatag
ctatttgtgcaagtattttacgattaagaagcaactgcctcttgtacagatcatgtatta
atcgactataaatattggataccctattctcacgaattcctgcatttatccgagtgatcc
acaaacgacgaaaatgtctcttttgcctacccctatcccgatgagcagaaaccaaagctc
tcattttttgttgagtagtagttcgagtaagtcttgaatgagctcctcgaaaggttgatg
caaataaacgaatttttgttctacgtctccgagctatataccctcgtctaattctggtca
ttgaatcaaatgaaacttttatgaataactaattgttgatttcttttctttcagtcattc
ttttaacctctcctggtctattaataacaaaactgattcttccgatgtataaaataagaa
ttccaatggcttttgctactatgactttcccaaccacgattttttat---ttttccagg-
----catttcacctcgaaa-taagaaattgtatcgataactaggtatcaaaaaaatagtc
aattaaaagaaatgaattgaaattaataaataataaatcaagtacaagtataagtcgtaa
aggtaaatggataaatataaataaatagtgggttccatcgtttctatggttacttcttaa
acagtgaggtcctctctatacaccggagccccttccctcatttaatcaaatgttattagt
aacttgtacagttcacattctttgactctacccatgaattatccagtaataggtcttttc
acaatgagatccacccatacagtaacggcatttaattatgaaggttggctaggtagctga
ccctgttagtccgttcttgcaagagtaggagcataatctttctgcttcttatcttaacta
ctattttccccgct-------taatgaataaccatttgctaccaatggggaattgcttct
catctcaaattgaggtgactggatttgcaccaatggaaaccataaatttcatacacaata
gaggcttttt-----tgtttagatagtga-atggggtt------cttcca-----tttta
ttggtacgtactggtcattgatactggaaaaatagtctcctttcttttgttccagctcat
gatctgaacgagtcgcacatacaccctagtacatgttcctcgacgctgaggacatccccg
aagagcgggggattttgtgacatttctgattggctgtcttgtgtttctaataagttgttt
aatagttggcatattgaatcgtatacagaatgggctggtttagatcgatcctaaccggat
aattatgaattgaattatttccatttacaattaaaatgaaaaattttaccgcattttatt
cctgattttcttccggttaagaagataaaatatcaaat--cggggtttattcga------
attat----ggttcgaaatg-----gaatcacggatttacgtggaatccccggtattttc
gactgctacaagatcaacaattccatgatcttgggcttctgttgctgacataaacgcatc
tctttccatgtcttcggatacaacccataaaggtttgcctgttctttgtacataaaccct
tgtgagggtttcgcggagtttcagcagttcttccgcttccaggaaaaattctcctgtttg
tgcctcataaaaagcactagcaggttggtggatcattaccctgatgatataacataatga
atggttctcctatctcgcacgatcgggcgaaggaaagagataaagaataacaagaagaaa
aaaaaagatggaattcaacaaccgtacaggcatcctttgtgcattgcatacggctccaca
atggactttacttctcccttacattgaagaaaga-gagaaatcggatctatcagacccag
atcgttaagtgatccatttaccacccttcctttcgggggagttaaaaaatactatgatgg
ttccgttgctttatatatttatctcgtctgtgattcagcaatcccaaagtttctttttga
tccg---atcaaataaagaaaaaatgatc---ttgttttttttttcattttagtactctt
tcataacataaatatttgaaagagacttc----------tagtatgaaaacaaaaaagtt
tgtgacgctgaactggacccccgatagataagataaaatcggaaata-cttttgtctcat
actactctctcgatacataatctcatgttatgaaaaaacaataggggtttgctcatatcg
aactcgaagtgccgtgctattattacttattattttttttattcatattccatatggcga
aggcatagttttcttttttctctcaaatcaaataaaaaacgcattggcgccaagcgtgag
ggaatgctagacgtttggtaatttctcctccgaccaggaggaaagatcccattgaagcgg
ctaatcctatgcagactgtatgtacatctgttggcacatattgcatagtatcaaaaatgc
ctattccgggtattacccacccgccgggggagtttataaacaaataaagatccctggtct
catcctccatactgagatatatcatgagacctataagttggttcgcgatctcgatatcaa
ctgcttggcctaaaaaaagtaatctttctcgataaagtcggttgattaggacaaaattgt
atcccttaggaaccgtacacgcacctttggatgcatacggttcaaaa---aaaaattgcg
--aaaaaaaaagaatcaatgtgttgagtccagccctctttcttttttcatagcatttcat
agcaggacttttcgaattcc-------taacgaaggga-----ctttttcttccattttt
-------aaagaaggatgagttt----tcgcttctccct-----aaaaaagaattgactc
aacttatcgaattaacctctcattgatgtattgtttcatcgaaatccaatcca-------
aattacgatgtaattttcttgttcgtgaatgggcctcttcaattcttttaggtttatgct
ctactccgggtaaagatctgcccgatttcgatttgcacatataggacaaatgatcccaat
accacttcttt----ttgttacgacttctcttttttttcaattcatttca-tgtcttcca
c--caaatattcgatgaag------------tctcttcattgattcgcagtttgagatcg
ctcatatggt---ataaatataggaagc--------------------atttatgataca
agtggtaatcatacatatattaccaattgggtattgtctgaacggagcctggatacttca
tt-ttattggtccaaccaagccaaccataaattattctaat---------------tgag
aatattaatatcgatccccccaa-aaatggatctaattgcgcttcacgctccaaattatt
gatggttcaatcaatctt----tcttgggcgaaacagaggatatctcgatcgggggagag
aacggggaaatcccatatgacccaatatgtctgacaagtcgcactatacgtcaatccaaa
ctgcatcgtcatctccaggaagccgaaaaggtacttttggaacaccaataggcattaagg
gaaagaaaaaggcgtgtt-aagtact-atacatcactttgatgtggaaacgtaacaatgg
gtttattgttttc----------atagtattgccgtttatcggatcttatccatagattg
gaaagttcatagaggaatacgaaatgaataaaggaaaattct----------gacgaat-
gggtcgggctgttcgaatgatgaa-caagtatctatgcattcgttcatagaaaatgg--g
accaatccccccattgcgtattgatacttatcgggtatagaatagatctgcttctctttg
ttcctacgaacagaattgttccattattaccaacggaatggaataaatattcaccctttg
ctccgagataatccactgaaaa-ggggaggtccatagcatag---------tctccaatg
cgataaagttacatagtgtctatttttctttgataaaggagtatttccatgggtttacct
tggtatcgtgttcataccgtcgtattgaatgatcccggtcggttgcttgctgtccatata
atgcatacagctctagtttctggttgggccggttcgatggccctatacgaattagcagtt
tttgatccctctgaccccgttcttgatccaatgtggagacaaggtatgttcgttataccc
ttcatgactcgtttaggaataaccaattcatggggcggttggagtattacaggcgggact
atcacgaatccgggtatttggagttacgaaggtgtggccggggcgcatattgtgttttct
ggcttgtgtttcttggcagctatctggcattgggtgtattgggatctagaaatattctgt
gatgaacgtacaggaaaaccctctttggatttgcccaagatctttggaattcatttattt
ctttcaggggtagcttgctttgggtttggcgcatttcatgtaacaggcttgtatggtcct
ggaatatgggtgtccgatccttatggactaactggaaaagtacaatcggtaaatcccgcg
tggaacgtagaaggttttgatccttttgttccgggaggaatagcctctcatcatattgca
gcagggacattgggcatattagcgggcctattccatcttagtgttcgcccgccccaacgt
ctatacaaaggattacgtatgggtaatattgaaactgtcctttccagtagtatcgctgct
gtcttttttgcagcttttgttgttgctggcactatgtggtatggttcagcaactaccccg
atcgaattatttggtcccactcgttatcaatgggatcagggatacttccagcaagaaata
tatcgaagggttggcgccggtctagccgaaaatcaaagtttatcagaagcttggtctaaa
attcccgaaaaattagctttttatgattacatcggcaataatccagcgaaaggaggatta
ttcagagcgggctcaatggacaacggggatggaatagctgttggatggctaggacaccct
atctttagagataaagaagggcgcgagctttttgtacgtcgtatgcctactttttttgaa
acatttccagtagttttggtagacggagacggaattgtgagagccgatgttccttttcga
agggcagaatcgaagtatagtgtcgaacaagtaggggtaactgttgagttctatggtggc
gaactcaacggcgttagttatagcgatcccgctactgtgaaaaaatatgctagacgtgct
caattgggtgaaatttttgaattagatcgtgctactttgaaatccgatggtgtttttcgt
agcagtccaaggggttggttcacttttgggcatgcttcgtttgctttgctcttctttttc
ggacacatttggcatggtgctagaaccttgttcagagatgtttttgctggtattgaccca
gatttggatgctcaagtggaatttggaacattccaaaaacttggagatccaactacaaag
agacaagtagtctgatacaacattg-----------------------------------
---------------------------------------------ggtacccgagaaatc
ttgagttgaatcaccgccctttctttga---ctcttgcc----ctttct----------t
tatctgggagatgatcccaaacgaacaggtgtggaagctataattgtaaaccacaatcga
atctatggaagcattggtttatacattcctcttagtctcgactctaggaataattttttt
cgctatcttttttcgagaaccacctaaagttccgactaaaaaga--tgaaat--------
--------gatttttcattatctcaattgaa-----gtaatgagccgcc-----caa---
-tattgggcggct-----cattacttcaactagtccccgtgttcctcgaatggatctctt
agttgttgagagggttgcccaaaagcggtatataaggcgtacccggtaaaacttacaagt
aaaccagatataaagatggcgaccagggttgctgtttccattattatataa-tttctaat
ttcaagaccacaatggatctatgataagatcgtttatttacaacggaatggtatacaaag
tcaacagatctcaaccaatgcaataggatttatggttacacaaaccgttgagggtagttc
tagatctggtccaagacgaacgattgtaggggatttattgaaaccattgaattcggaata
tggtaaagtagctcctggatggggaactacccctttgatgggtgttgcaatggctctatt
tgcggtattcctatctattattttggagatttataattcttccgttttactggatggaat
ttcaatgaattaggtccataagagccatgaagtactggat-----tttcaatccaaaatg
aatcgcttaagttaggactcggatttctaggccattctggtagttcgaccgtgaaattcc
tttgtttcggtatttccggaatatgagtgtgtgacttgttataattgatcctattgatag
tacagagaatgggtctgtcatcttgatagagatggttctgcctcgtcggatattcattct
agtatctggagcacagaatatatggaataaatcaagaaatatttgaactatgattcatac
ctactattcagatctcgcgaccggactcaaaaaaaaaagaaaagagttcaaattataaat
cgaaagagttttcttccttcaaaatccagcttatgctt--------attttgaccaaagg
acaaatgtttctctggatttttagtaatttaatttattcgttgaaattgaataagtgatg
atcaaatggttcttactcagagaacctttttttggtttagcttgggggctttagtgaatc
atcgtggttctagtatgaatctgaggtttcaatcgattcatagggtctcaac--------
-------------aagataattcctatcaataata--------------aacaaaagaaa
ataaat-aaacactaaagtaaat------ccgcattataacaaattcaaataaaatagga
aaagagaagattcaagaggcctgtaacgatcaacataaagaaaaatgagctgacttgata
ttttggcattatcatcac---------------aaagaggagcttcgggttttttggtcc
ttcgtatattcagcgaa--gatggaatcgggggact--------aagaagtttcaaactt
tctattaca----tatccgtatatcc------gttgcaaccagtattttggtgtttccgc
ttgagctgtacgagatgaaattctcatatacagttctcggggggggggagtccccttggt
ttacctatctcaataaagtatatgattggttcgaagaacgtctcgagattcaggcgattg
cagatgatataactagtaaatatgttcctcctcatgtcaacatattttattgtctaggag
ggattacgcttacttgttttttagtacaagtagcgacggggtttgccatgactttttact
atcgtccgaccgttaccgaggcttttgcttctgttcaatacataatgactgaagctaact
ttgggtggttaatccgatcagttcatcgatggtccgcaagtatgatggtcctaatgatga
ttctgcacgtatttcgtgtgtatctcaccggtggatttaaaaaacctcgtgaattgactt
gggttacgggtgtggttctgggtgtattgaccgcatcttttggtgtaactggttattcct
tacctcgggaccaaattggttattgggcagtcaaaatcgtgacaggtgtacctgaagcta
ttcctgtaataggatcacctttggtcgagttattacgcggaagtgctagtgtgggtcaat
ctactttgactcgtttttatagtttacacacttttgtattacctcttcttactgccgtat
ttatgttaatgcacttcccaatgatacgtaagcaaggtatttcgggtcctttatagagat
agagaaggcagatcatagatatttggaatcaatcatatatcattttggggaggaacaata
gtatttcattgctacaaatatggattat-----tgaaaagaataagacatgtatttggat
atttcccttcaactcctcaatattgtattatgtattatttatttgatatttgatacgaat
agttgaagtggattctccgaagagaagatggattatgggagtgtgtgacttgaactattg
attggcccgtgcagagatattattttttctgccacattggaattgacaaccaaatgtgtc
tctgttccaaccaccgcgtaagccccatatagaggctagtttggttggttcgcttgagga
gaattttttctatgatcagacccga-----------tcgtgcatgaacaggctccgtaag
atccag-----tagaatgagtgatgtggcatgatccagattagg----ttctatctattc
cacttacttaatagtatggaaatgcattcatttcctctgcatcgattccgatttatcata
ctatcggagtgaaacaagggatctaaagaagaacagaggctagactatagtagtaacaag
taaatcctttgt-------acgtaa----actcgagagattttggggataaacaccaatt
gcaaggcatgagacgacccaaaaagcacttgatcatgatcaaatttgtaagcttacttgg
gtattgagcatttacctgtaactgtaaaaactgaattttttgcaatggatagttgcaact
ccggaaaattgaatccggtaaatcttt------tcttccatag----agtcatatatgtg
ttgatatagatgacatatggactttatacgaatct-----atttaattcctttgattctt
gctcgagccggatgatgaaaaattatcatgtccggttctttcgggggatggatccataag
aattcacctatcccaataacaaagaaacctgacttgaatgatcctgtattaagagctaaa
ttggcgaaagggatgggtcataattattacggagaacccgcatggcccaatgatctttta
tatatttttccagtagtaattctaggtactattgcatgtaacgtaggtttagcggttcta
gaaccgtcaatgattggtgaaccagcggatccatttgcaactcctttggaaatattacct
gaatggtacttttttcccgtatttcaaatactccggacagtacccaataagttattgggg
gttcttttaatggtttcagtaccagcaggattattaacagtaccttttttggagaatgtt
aataaattccaaaacccatttcgtcgtccagtagctacaaccgtctttttgattggtacc
gcagtagccctttggttgggtattggagcaacattacctattgagaaatctttaacttta
ggtcttttttaaattgattcaaccgtgaaat------aaaataccacgacgtatgtatct
agggaatagtcg-----cttcaccgtgaatcctccctagatacatctattcaattgaatt
cttgctctattccga------------atctaaggatcgtgctgaagatt----caaaac
caattgaattttcatctttctttttatttaatttatattataaattaaataaaaagaaag
atgaaatcattccactggatttaaaattgaaaacttattctttggtaaatcaattgcgaa
atgcttttgtagaatgcccaatatccgttttacatcttctatgcgaaaatgttcaatttt
cataagatcttcttgactcttattcaaaaggtctaataatgtatgtatattggacctttt
gaggcaattataggtcttggaaggcaattctgattggtcaataaaaatacatttcaatgc
tatttcttttttgtttttccttagtttagccaatctatcatgaaagggaaaaaaaggtaa
agtaac------cctgttttgattgtcctctaaatgggtgtcctgttcttccgcatgtag
aaaaggaataaataaatcaatcaaattacgggaggcttcgtgaagtgcttctttaggagt
taaacttccattcgtccatatttcgagaaaaagtatctcttgtttttcattcccattccc
ataagaatgaatactatgattcgcatttcgaacaggcataaatacagcatctataggata
acttccattttgagtgttatttggtgttttcatacgatatccacgattcctctcgatttg
taatccaatacacaaatcaattggttctgtcaggctagctatctgttgggtagtatcaac
gatttccacagaagacggtgagatgatgtcttgcgcagttacgtatccaggacccctgac
gcaaatatatgcgtcgcgagttccatacagattacttctcaatacaatttctttcaaatt
cattaaaatttcatgtactgattcttcaatacctactatggtagaatattcatgtggtat
tttttcagattttgcacgtgtgatacatgttccttctatttcgccaagtaaagcccgtcg
catcgcgatgcctatcgtatcggcttgacccttcataagcggagatagaataaaacggcc
ataataaagacgcttattgtctgctcttgattcaacacacttccactgtagtgtacgagt
agatactgctactgcctctcgaagcatagtaa-tattatttgatcagatcattgaatcat
ttatttctcttgaaatctgttcaattcttatttctacacacgtctttttttaggaggtct
acatccattatgtggcataggggttatgtctcgtacgaaacttaatactataccacttct
acgaatggctcgtaatgctgcatctcttccgagaccaggaccttttatcctgacttctgc
tcgttgcataccctgatccactactgtacgaatagcatttcctgctgccgtttgagcagc
aaatggcgtccctcttcttgtgcccctgaatccacaagtaccggcggaggaccacgaaac
cacccgaccccgtacatctgtaaccgtcacaatagtattgttgaaacttgcttgaacatg
aataactccctttggtattctacgtccattcttacgtgaaccaatatgtccattcctacg
tgaaccaattcttgatatgggttttgccatattttatcatctcataaatatgagtcaggg
atatacggatatatccatttcatgtcaaaacagatccttt-----atttgtacattgggt
cctttagagaatccctttttagaaagattatccttgtctctgtttatgcctcgggttgga
acaaattactataattcgtccccgcctacggatcagtcgacatttttcacaaattttacg
aacggaggcccttattttcatatttgtcattccttatcttaattccgaatctactccttg
gaagaaaataagtctcttgagattttgaacctcgaa-----ttgtatccctacgaaagaa
atgttgaaaaaaaaaagccacctaatcgttcgaatctttgttgcggagtctataaattat
acggcccctggttgaatcataacgacttacttcaatttttactctatcccccggtagtat
ccgtataaaactgcgtcggatctttcctgaaacataacctagaatcagatcttcattatc
taaacgaacccggaacataccatttggaagtgattcagtaattaaaccttcatgaatcca
tttttgttctttcattccaggtaaccccctt-gaaatatcaactaatggaggaggcgtga
tattagacaacccgtccttcctcttttt-----ttttcacaaaacaaaaaataggaagtt
acggatgcaattcagataccaaaaagatcaccatatataacacaaaatttctcccccgat
tccttctagtcgagcttctcggtctgtcattatacctcgagaagtagaaagaattacaat
ccccattccccctaaaatcctaggaattcgttgatagttggaatagattcgtagaccggg
tcggctgatacgttttaaaatagttctatatggtcctttcctattccttctatgtcgcag
agttgaaaccaagaaatttttgttgctttctcgatgttttctcacgttttcgataaagcc
ctctcgtagaagtattttaacaatggtttcggtgatattagtagatgctattcgaaccgt
tccttttttatccatgtcagcatttcgtatagaagttattatgtcggcaatagtgtccct
acccatgacgaactataattattggtgcctccgaattttgatataatcaacatgctccat
------ttttttttatgaattattttattaaaggtatatgcgtgagacaca---------
--atccactaattacttgaatctatttcatttcagatacc----gtactata----atca
tgatctcatctattagt----------------atttataatacctcaggagctaatgat
actattttagtaaaattcaactgtctcaattcccgagcgatcgcaccaaaaactcgagtt
ccttttggatttccttcttgatcaatgacaactgctgcattgtcatcatattgtattatc
ataccgttgtcacgtttgagttctttacatgtacgtacaattacagctctgatcacttct
gatctttgtagaggcatattgggcactgcttctttgattacagcaacaataacgtcacca
atatgagcatatcgtcgattactagctcctatgattcgaatacacattaattctctagcc
ccgctgttgtctgctacatttaaatgggtctgaggttgaatcatatcatttttttttttt
tatcttttctttcaatgcaaggggcgaagaaaaaaaaaaacaag--aaatattgtttgtc
gaaaaataaataaacctgcgt---ttgttttttttattacaaagacccctttcctttggt
tc--cacatccctatcccgcaataacgaattgagttcgtataggcattttggacgcagct
attgaaatagcttctctggctacattttcggatactccacccatttcataaagtattcga
ctcggtttaacgacagctacccaatattcgggagatcccttccccgaacccatacgtgtt
tccgtaggtcttactgtaacaggtttgtctggaaatatacgtacccagatttttccccca
cgacgcgcatatcgtgtcattgctcgtcgccctgcttctatttgtctagatgtgatccaa
gcgggttcaagtgcctgaagagcgtatctaccgaaacaaatacgatttcctcgataagat
attcccttcattcttcctctatgttgtttacggaatctggttcttttggggttatagtcg
atggttgtt------tctcaatgccatctctacttcagaaccggacatgagactttcttc
tcatccagctcctcgcgaatgaaacgattcaataatattaaagatattcatgtatttaat
gaataatactccga------atcatgggagtttttgagatctaatccgtcgcgtaggaa-
ttgtataccttg-tttgtatatacaactagacgtagatttata----ttattatctataa
tattataacgtcttttagactgatagaatgcattttcttttttacttttgttgaatcgcc
caaaactaagcaatccact-aaggctttcgcgggcgaatatttcctctttcaatatctgt
ttcattcgtag-----gggcattccataacctcttagaataaa-tgaat-------tggt
tcgttccgccatcccacccaatgaatcattaggattcgttttcaatagaatcttctgcag
tcacaggtttcgtcgttcccatcgcttctcgattaatggttaggtctgaactctgcaatg
gagctcttaattaaatttg---ttcctgagtcaatctcctcagtctttattgactcgatg
ctctttaatttcattatctttaatttcattatttaattataatttaattataataaatat
ataataaatattataattatttatatttattattcttttttgtttttatgaataggattc
atctaattataattctaa--attattaattagaattataaattatggacgaatccgtatt
gatgctttattacactgct----tataagatgattcatagaccatacatattggaatcct
atatcattgatattctctttctctctttctttcacccttccatttatccacatcc--ctt
tattttcatttcacaacctataatataatcagattgatttttctttgatg----------
aa-----aaaaaatatttcagttgttacaactatatgatcgatatatcatatagtgactg
gttccttggatccagataatacgaagcaatgagctggttattagttgtatagttattagt
ttatactatgggctggtccgct-gtttttttcatcctaaccctaaattaaataaaaaacc
aacgagtcacacactaagcatagcaattataccaaagaaaagctcaatcgaattgttatt
gaaccct----------at------------------agaattaa----gaagtataaat
aacta-aaaaaagagaatgactcatttttttatttttgattgaatggaattgattgagcg
gaaaaagactaaaatcatttgtta--ttttttgttccattgctggataga----------
acggaaagacaaagaacc----attattcctcgtctgcgaatatccaaattttgatgcct
aataccccatagatagttcgaactgtataggaacaataattaattttagctcgaatggtt
tgtaagggaaccctgccttctctgatccattcgacacgtgcaatttcttttccgtcgata
cgccccgcaatttgtacttgaattccttttgtatccgcttgttccgttaattcaatagct
tttttcattgccttgcgaaatgaaactctattctttaattgtccggctataaattctgca
agaatattaggttgtccgtaaggttttgcaattcttgtgatagcaatgttaagttttcgg
ttcgcagaatgaaatcctttttgtatagtgttctgtaattcttcgattcctcgtggtcta
ccctctattaacaattttgggaatcccatatagagtatgacctggatcagatcgattctt
tttttaatctctatacgtgcaattccctcgacacctgaggatattctcatatttttttgt
acataagtcttgatataatcctgtattttttgatcttcctgcagaccctcggaataactt
tttggttgtgcaaaccaaagggaatgatgactttgggttgtaccaagtctgaaaccaagt
ggatttattttttgtcccata------------ccgcctcgctctcgc------------
------tagtagcccatttcagtctgtcccgatctatca---------------------
------------------------------------------------tatatagatacc
tctctctaatatctgtatacttatctttatatatccatccatattttcttaaccagatga
aatattttggatctttagaaatatcttgcaatacaatagttatatgacaggtgggttttt
ttatcggataactacgtcctcgagctcgaggttttaaccgtttcacaatagtacctctgt
taacttcggctttactaatgattaaatctgcttcgttgaaacccatattgtgactagcat
ttgctgctgcagaataaaccaatttaaaaatgggataacatgctcgataaggcatcagtt
ctagtatcataagtgtttcttcgtaggaacgcccacgaatctgatcaattactcttcgcg
ctttgtgagcagacatacgtatatgctgacctaaagcgtatacttctacatccgggtccc
tctttatcataaggttcacctcccaccaatgaacgatgagcacctagatttactttaatt
aaattcacattaacgacgagatctattatcggttctcgcatgtccccggaaattcagagt
aggtgcaaattctcccaatttgtgacctaccatacgatctgttataaaaatgggcaaatg
ttcctttccattatgaatagcgattgtatggccgatcattgtaggtataatggtagatgc
ccgggaccaagttacaattatttctttttctgccctcatgttgagcttctcaatttttcc
caataaatgattagctacaaaaggatttttttttagtgaacgtgtcacagctaattacac
tcctatctttttttttttttcttttgtaaagacgaagaaacatattctattttcaatatt
ctcctattcctatttactacggcgacgaagaatcaaactattactatatttattcctttt
tctacttcttcttccaagcgcaggataaccccaaggggttgtgggtttttttctaccaat
tgaggccctcccttcaccacccccatggggatggtctacagggttcataactactcctct
tactacaggacgcttacctagccaacgcttagatccggctctacccaaacttttctggtt
caccccaacattacccacttgtccgactgttgctgagcagtttttggatatcaaacggac
ctccccagatggtaattttaatgtggccgatttaccctcttttgcaatcagtttcgctac
agcacccgctgctctagctaattgtccaccctttccaagtgtgatttctatgttatgtat
ggccgtgcctaagggcatatcggttgaagtagattcttcttttcttttgatcaatcaaaa
ccccttcccaaactgtacaagcttcttccaaagcatacggctttctggatgtatatgatg
atatctagacagatggatcttatatgaattgtatgctgaagtaccacatgagtggatata
taggaatccaaatctgccgaatcactcatgttatgatcttctacatcctaggtctccccg
ttccgtcatctggcttatgttcttcatgtagcattcagaccgaatgactctatgaaatta
cgtcgatacttccacatattacgggtaacgtaggagacatctcta-----tttttccccg
gggggtagaattaccactgcttagctttcaattcgcctctgaccatcaaatgaaatgtga
ataacccgtcctcctctctttgaaacaaggggcgcttccggttctgtcggtgcttcaaac
aattttgtcttctccatattaccatatctctagagtcaataattttctatgaggaactac
tgaactcaatcacttgctgccgttacccttcagttttctgttgaggtctatcccgtagag
gtactcaaattggatcagtgatcgatttctaggtttcgtcgtaaacctaattggttactt
ccaattacgtaaatcaatggttcaaaccgcactcaaaggtagggcatttcccattgagat
aggaacttctgtaccagaaacaatggtatctccaattatagcccctctgggatgtaaaat
atatctcttctcaccatccccatagtgtatgagacaaatgtatgcatttcgattagggtc
atattctatggttacgattctaccagatatgtctttttcattccgtcgaaaatcgatttt
acggtatagacgcttatgacctccccctctatgccttgcggtaatgattcctctggcatt
acgacctttaccacaatgac---gctgtccatagatcaaattatttcgtggattggattt
cacttgactgtcgacggctccattgcgtgtgttcggggtagaagttttgtataaatgtat
cgccgtgttattaagtattttga--tttaagttcttttctttctaagaggtggaatagaa
taacccggttgaagcgtaatgatcatacgtctgtaatgcattgtatgtcccataataggt
cctcccattcttctaccctttcccgggagtcgatgactattcatagctattaccttgaca
ccaaagaagagttcgacccaatgctttatttctgtcctagttgatcctgattcgacatta
gaagtatattgattgttccccaataaccgaatacttttgtctgtaaatactgcatatttg
attccatccataaatccatttgcttccctatgagttccagtatcgataagaatttgagtt
cttactgttcctatgttatggtatgaatataccataccaattcgttatgtatggatgatg
agattccattgatacagagccaattccaatagacttattgaacgttcccattggcgtgca
tccagcaggaattgaacctacgaatttgccaattatgagttgggcgctttaaccattcag
ccatggatgcgtaacagggatcatcgtacatcgtaaataaccaaattccaattgaaatga
aatccttaggaggaatcaatgaagcagaaatcaatgacacgacatcaattcaaatcctgg
atcttcgaattgagagagatattgagagagatcaagaattctcactatttcttagattca
tggaccaaattcgattcagtgggatctttcactcacatttttttccaccaagaacgtttt
atgaaactctttgacccccgaatttggagtatcctactttcacgcgattcacagggttca
acaagcaatcgatatttcacgatcaaaggtgtagtactgcttgtagtagcggtccttata
tatcgtattaacaatcgaaatatggtcgaaagaaaaaatctctatttgatggggcttctt
cctatacctatgaattccattggacccagaaatgatacattggaagaatcttttgggtct
tccaatatcaataggttgattgtttcgctcctgtatcttccaaaagggaaaaagatctct
gagagttgtttcatggatccgaaagagagtacttgggttctcccaataactaaaaagtgt
atcatgcctgaatctaactggggttcgcggtggtggaggaaccggatcggaaaaaagagg
gattctagttgtaagatatctaatgaaaccgtagctggaattgagatctcattcaaagag
aaagatatcaaatatctggagtttctttttgtatcctatacggatgatccgatccgcaag
gaccatgattgggaattgtttgatcgtctttctccgaggaagaagcgaaacataatcaac
ttgaattcgggacagctattcgaaatcttagtgaaacactggatttgttatctcatgtct
gcttttcatgaaaaaagaccaattgaagtggagggtttcttcaaacaacaaggagctgag
tcaactattcaatcaaatgatattgagcatgtttcccatctcttcgcgagaaacacgtgc
ggtatttctttgcaaaattgtgctcaatttcatatgtggcaattccgccaagatctcttc
gttagttgggggaagaatccgcacgaatcggatttttttaggaacgtatcgagagagaat
tggatttggttagacaatgtgtggttggtaaacaaggatcggttttttagcaaggtacgg
aatgtatcgtcaaatatgcaatatgattccacaagatctattttcgttcaagtaacggat
tctagccaattgaaaggatcttctgatcaatccagagatcatttcgattccattagtaat
gaagattcggaatatcacacattgataaatcaaagagagattcaacaactaaaagaaaga
tcgattct------ttgggatccttcctttcttcaaatggaacgaacagagatagaatca
gaccgattcccgaaatgcctttccggatattcctcaatgtcccggctattcacggaacgt
gagaagcagatgaataatcatctgcttccggaagaaatcgaagaatttcttgggaatcct
acaagatcaattcgttcttttttctctgacagatggtcagaacttcatctgggttcgaat
cctactgagaggtccactagagatcagaaattggtgaagaaacaacaagatgtttctttt
gtcccttccaggcgatcggaaaataaagaaagggttgatatattcaagataattacgtat
ttacaaaataccgtctcaattcatcctatttcatcagatccgggatgtgatatggttccg
aaggatgaaccggatatggacagttccaataagatttcattcttgaaccaaaatccattt
tttgatttatttcatctattccatgaccggaacagggggggatacacgttacaccacgat
tttgaatcagaagagagatttcacgaaatggcagatccattcactctatcaataaccgag
ccggatctggtgtatcataagggattttccttttc------tattgattcctacggattg
gat------caaaaaaaattcttgaatgaggtattcaactccagggatgaatcgaaaaag
aaatctttattggttctacctcctattttttatgaagagaatgaatctttttatcgaagg
atcagaaaaaaatcggtctggatctcctgcgggaatgatttggaagatccaaaacaaaaa
aaagtggtatttgctagcaacaacataatgaaggcagtcaatcaatatagattgatccaa
aatctgattcaaatccaatatagcacctatgggtacataagaaatgtatcgaatcgattc
tttttaatgaatagatccgatcgcaacttcgaatatggaattcaaagggatcaaatagga
aatgatactctgaatcatagaactataatgaaatatacgatcaaccaacatttatcgaat
ttgaaaaagagtcagaagaaatggttcgatcctcttatttctcgaactgagagatccatg
aatcgggatcctgatgcatatagatacaaatggtccaatgggagcaagaatttccaggaa
catttggaacatttcgtttctgggcagaagagccgttttcaagtagtgttcgatcgatta
cgtattaatcaatattcgattgattggtccgaggttatcgacaaacaaga----------
-----------tttgtctaagtcacttcgtttctttttgtccaagtcacttctctttttg
tccaagtcacttctctttttgtctaagtc---------------------acttcctttt
ttctttgtgagtatcgggaatatccccattcataggtccgagatccgcatctatgaattg
aaaggtccgaatgatcaactctgcaatcagttgttagaatcaataggtgttcaaatcgtt
catttgaagaaattgaaacccttcttattggatgatcatgatacttccaaaaaatcgaaa
ttcttgatcaatggaggaacaatatcaccatttttgttcaataagataccaaagtggatg
attgactcattccatactagaaagaatcgcaggaaatcctttgataacactgattcctat
ttctcaatgatatcccacgatcgagacaattggctgaatcccgtgaaaccatttcataga
agttcattgatatcttctttttataaagcaaatcgacttcgattcttgaataatccacat
cacttctggttctattgtaacaaaagattccctttttctgtggaaaaggcccgtatcaat
aattatgatcttacgtatggacaattcctcaatatcttgttcattcgcaacaaaatattt
tctttgtgcgtcggtaaaaaaaaacatgtttttttggagagagatactatttcaccaatc
gagtcacaggtatctaacatattcatacctaacaattttccacaaagtggtgacgaaacg
tataacttgtacaaatctttccattttccaattcgatccgatccattcgttcgtagagct
attgactcgatcgcagacatttctggaacacctctaacagagggacaaatagtcaatttt
gaaagaacttattgtcaacctctttcagatatgaatctatctgattcagaagggaagaac
ttgcatcagtatctcaatttcaattcaaacatgggtttgattcacactccatgttctgag
aaatatttaccatccgaaaagaggaaaaaacggagtctttgtataaagaaatgcgttgag
aaacggcagatgtatagaacctttcaacgagatagtgctttttcaaatctctcaaaatgg
aatctgttccaaacatatatgccatggttccttacttcgacagggtgcaaatatctaaat
ttcacccttttagatactttttcagacctattgccgatactaagtagcagtaaaaaattt
gtatccatttttcatgatattatgcatggatcagatatatcatggccaattcctcagaaa
aaattgtgggcgattcttccacaatggaatctgataagtgagatttcgagtaagtgttta
cataatcttcttctgtccgaagaaatgattcatcgaaataatgagtcacccgttccattg
ataggggcacatctgagatcaccaaatgctcgggagttcctctattcaatccttttcctt
cttcttgttgctggatatctcgttcgtacacatcttctctttgtttcccgagcctctagt
gagttacagacagagttcgaaaagatcaaatctttgatgattccatcatacatgattgag
ttgcgaaaacttctggatagatatcctacatctgaacagaattctttcgggttaaagaat
ctctttctagttgctctggaacaattaggagattctctagaagaaatacggggttctgct
tttggcggcaacatgctattgggtggtggtcccgcttatggggtcaaatcaatacgttct
aagaagaaatatttgaatatcaatctcatcgatc---------tcataagtatcatacca
aatcccatcaatcgaatcactttttcgagaaatacgagacatctaagtcgtacaagtaaa
gagatctattcattgataagaaaaagaaaaaacgtgaacggtgattggattgatgataaa
atagaatcctgggtcgcgaacagtgattcgattgatgatgaagaaagggaattcttggtt
cagttctccaccttaacgacagaaaaaaggattgatcaaattctattgagtctgactcat
agtgatcatttatcaaagaatgactctggttatcaaatgattgaacaactaggatcagtt
tacttacgatacttagttgacattcataaaaagtatctaatgaattatgagttcaataga
tcctgtttagcagaaagacggatattccttgctcattatcagacaatcacttattcacaa
acctcgtgtggggctaatagttttcatttcccatctcatggaaaacccttttcgctccgc
ttagccctatccccctctaggggtattttagtgataggttctataggaactggacgatca
tatttggtcaaatacctagcgacaaactcctatgttcctttcattacggtatttccgaac
aagttcctggatgacaagcctaaaggttatcttattaatgatatcgat---------att
gacgatattgatgatagtggcgatag------------------cgatgatgaccttgat
acggagctgctaactatgacgaatgcgctaactatgtatatgtatatgacgccgaaaata
gaccgatttgatatcacccttcaattcgaattagcaaaagcaatgtctccttgcataata
tggattccaaacattcatgatctgtatgtgaatgagtcgaattacttatccctcggtcta
ttagtgaactatctctccagggattgtgaaagatgctccactaga---aatattcttgtt
attgcttcgactcatattccccaaaaagtggatcccgctctaatagctccgaataaatca
aatacatgcattaagatacgaaggcttcttattccacaacaacgaaagcactttttcact
ctttcatatactaggggatttcacttggaaaagaaaatgttccatactaatggattcggg
tccataaccatgggttccaatgcacgagatcttgtagcacttaccaatgaggccctatca
attagtattacacagaagaaatccattatagacactaatacaattagatccgctcttcat
agacaaacttgggatttgcgatcccaggtaagatcggttcaggatcatgggatccttttc
tatcagataggaagggctgttgcacaaaatgtacttctaagtaattgccccatagatcct
atatctatctatatgaagaagaaatcatgtaaggaaggggattcttatttgtacaaatgg
tacttcgagcttggaacgagcatgaagaaattaacgatacttctttatcttttgagtttt
tctgccggatcggtcgctcaagatctttggtctctacccggacccgatgaaaaaaattgg
atcacttcttatggattcgttgagaatgattctgatctagttcatggcctattagaagta
gaaggcgttctggtgggatcctcacggacagaaaaagattgcagtcagtttgataatgat
cgagtgacattgcttcttcggtccgaaccaaggaatcccttagatatgatgcaaaatgga
ttttgttctatcgttgatcagagatttctatatgaaaaatacgaatcggagtttgaagaa
ggggaaggagaaggagccctcgacccgcaacagatagaggaggatttattcaatcacata
gtttgggctcctagactatggcgcccttgtggcaatctatttgattgtattgaaaggccc
aatgaattgggatttccctattgggccaggtcatttcggggcaagcggatcatttatcat
aaagaggatgagcttcaagagaatgattcggagttcttgcagagtggaaccatgcagtac
cagacacgagatagatcttccaaagaacaaggcttttttcgaataagccaattcatttgg
gaccctgcagatccattctttttcctattcaaagatcagccctttgtctctgtgttttca
cgtcgagaattctttgcagatcaagagatgtcaaaggggcttcttacttcccaaacagat
cctcctacatctatatataaacgctggttcatcaagaatacgcaagaaaagcacttcgaa
ttgttgattcatcgccagagatggcttagaaccaatagttcattatctaatggatctttc
cgttctaatactctatccgagagttatcagtatttatcaaatctgttcctatctaacgga
acgctattggatcaaatgacaaagacattgttgagaaagagatggcttttcccggatgaa
atgaaacatttgattcatgtaacaggagaaagatttcccattctttagccggaaagacat
------gtggccatgaaagagggattaagtggaacagaattgaccgggtggtagagtcgt
ggaaacgcttgtttcttccatattttggacc------ttagctccatggaacaatatgct
actgctgaaacatggaagaattgaaatcttagatcaaaacactatgtatggatggtatga
actgcctaaacaagaattcttgctaaacaagaattcttgaacggcgaacaaccagagcct
attactcactacataaaaaaatt---------------------tccattaatgaaacat
gtaaatccattggaaaataaaaaatacgcatgtccgatgaaatggttgttgctatctgct
ccaataacgaa-----tcattggtttaactgaataactaaataaaatagatagacctttc
tcttcgtctcaggcc---------------------------------------------
------------------------------------------------------------
------------------------------------------------------------
------------------------------------------------------------
------------------------------------------------------------
------------------------------------------------------------
---------------------------------acccctgtgtgattcctcttgaagcat
atactcggggggtgggtgcagggcggacgatttcaaagcggactccccattcattggata
gagaagatcgccgagatttcgtgatccgctgccgaacttattccaattccaacagctcgg
actcggatcgtggggatcgccggaatacttcgtatcaacagatactcggtatatcaatat
cgattcgatccgagatctcttattgaattgctcattcaatgagcattctcaatattatgc
cttgaagaggactcgaacctccacgctctttagcacgagattttgagtctcgcgtgtcta
ccatttcaccatcaaggc-----atcttgaaagtgaatcgtattccatgaatatgatatc
tatctagtgtgatgtat-ggaatatatgacatgacaaagg---tggagtatttctatcga
tcggtcatgtcatataggcccgagtcggacatccaattgcttcgatttgaattatccgga
----ggataccttatatatatctatatatcaaaaagatgtacaatcaaacctacttctcg
attcaatagaagcccaaagaagtgaatatggtacccaaataacgagagatatgtaaaaag
caggtccgattacgcctattcctaatcctaaatggaatgtaacgacgtagggatccatat
gtaaacatagtatctatttacatacgctcgaatgaccccttctcataatgagaatgtaca
taaccctattccggtctggtccggtatggaatgaacttataatcatggaatcgactcgat
catcagattataagttcata-----accccagcccattcccattttgggcggaacagatc
tactaattctttgattccagttagtaagaaggatcttgaactaagaaatagaccctagaa
gctaaaaaagggtatcctgagcaattgcaataattgggttcattgatattcctggtatag
tagatgctatcacacatacaatcatactcaattcgatggaattgtttgatcttaaaggag
atcttctataatttcgcacgtgaggggttatttcttggtttcgtccagtcattaataact
tgattatttttagataatagtagatagaaacaacgcttgtaaggagtcctattgaaacca
agaaatataggcctgcctgccatccacaccagaatagatagagttttccgaaaaaacctg
ctagtggaggaagacctcctagggataagagacatagggctaaagagagagccaaaaaag
gatctttcgtgtataatcctgcataatctcgaatgttatcagttccggtacgtagaccaa
atgatacaatgcaagcaaaagttcctagattcatggagatatagaacagcatataagtta
tcatgcttgcatatccatcatttgagtctccaacaattattccaataattacatatccga
tttgacctatggacgaatatgcaagcatacgtttcatgcttgtttgagtaatagcaatga
gattccccaatatcatgctaagaatagctaggatttccagaagaagatgccattcgtttg
atgagaaataaaaaggaatatcgaaaattcgagtggctgaagctgaagcagctactttcg
aagtaacagaaagaaaagcaacgactggagtgggagagtcagagtcgaaaagaggattcc
tcacttctttctctcattcaaaaccgtgcatgagactttcatctcgcacggctcctaagt
gata----aaagaagaactcatcttctttc-ttttttgattaccttcctcgcgtatgtat
aagaccgaatccattcgatttctaaaaaggattactaatccttaacttttcgaggaatcc
ttcatcagcggttgtgaatgactgactttttcaatcttttcgaccttggttccgtaggag
caa-gtcagaaagattgagaaatagaaccatctgatttgattcgttctcaatagccatga
gatgatcatcttagggtgatccctttgtcgacggatgctcctattacactcgtagtctct
gaaggatgagaaccaactatgtagcatctacattgagaattcaagtattgtatacgtcat
tagtccgatcctttgta------gg---aactacccgtaataacgaacttgcaaaatgga
tctgtttatcataaagagattcgttgttcctgaccctgcttcaccttaattgttatttga
acaaaaagatcacaataaacttttggtaaaagttatgtcttggtccgagtggggatagca
tttctcttctgcatgtccatggagttttgaaaaatccaaacatctcagagatagatatag
aggtaggaatttatcgaacgaaccgcactccttcgtatacgtcaggagtccattgatgag
aaggggctggggaaagcttgaacccaattcctacagtgatgaatataagcgcaattgaaa
ttcctggggagttatacatttgtgtattgataagaccattcactatttcttgaagctcga
tctctcccccggatgaaccatatagccaagagaaaccatgaaccagaatagaagagcttg
ccccacccatgagtaaatatttcgtagtagcctcattagaccgtacatctctcttggtat
atccagataataggtaggagcataaactgaaacattctggagctacaaagatagttatta
aatcgttagcaccacataaaaacattcctcctagagtagctgttaatacgaataacagaa
actctgttatagccatttctgtacattcaatgtactctacggatagaggaatacatagag
ttgaacatagtaaaataagaaattgaaagatttcgttgaaattgttcgtttggaaatttc
ccgaaaagctaatcataggttcttctctccatcggaacaatagggccgttatgctcatta
ctaaacttgttgaagagatgaaatataaccaaggtatatctttttgatcagaggttgaat
cgatcatcagaagaagaattaggccaaaaattaggatacattctgggaaaataaaacttc
catggaagagaagcaaatgaaacgctttcataaaaattctcgtagaatcgagaatgaagt
tttcattctgtacatgccagatcatgaattagtaactgcatccaatctccaaaaaagtcc
caattgtttcgaactttctatttttgga-atgggatatttacggaatccccatgaatagg
atcaaagcttattccatggtatttacatgagattcctct------ttcttattcttaagc
aagcccccgagagggcttagttgatccatgatttatgtttcatctttcgtttccttttcg
tttgtttc--gagaaagatatcgatcaattccgattctttcttt-ttctattgattcttt
tccgatcgagatgtatggatccatggatcta-----------------------------
-------------------------------tgtgtctatatagatcctgttcatggatt
aacgaaaatgtgcaaaagctctatttgcctctgccattctatgagtctcttcctttttgc
gtatggcatcaccactccctttggcagcatccactaattcggaacttaatttgaaagcca
tatttcgacccggacgttttcgggatgcccctaataaccaacgaatggcaagcgcttttc
cttgtgtagatcctatttcaatgggaacttgttgagtcgatccgcctacacgtcttgctt
ttactgctatatcgggagttactccacgtattgcttgacgtaaaacagatagtggatttg
tttctgtcttttgttgaatctttttcagggctcgatagataatttgataagccaatgatt
tttttccgtgtttcagaatacggttaaccaacatgttaactaatcgattacgataaattg
gatcggattttgcagttttttcttctgcagtacctcgacgtgacatgagcgtgaaagagg
ttcaagaattcgttttcttttta-taagggctaaaatcacttattttggctttttgaccc
catattgtagggtggatctcgaaagatatgaaagatctccctccaagccgtacatacgac
tttcatcgaatacggctttccacagaattctatatgtatctatgagatcgagtatggaat
tctgtttactcacttaaaattgagtatccgtttccctccttttcctgctaggattggaaa
tcctgtattttacatatccatacgattgagtccttgggtttccgaaatagtataaaaata
aaaagaagtgcttcgaatcattgctatttgactcggacctgttctaaaaaagtcgaggta
tttcgaattgtttgttgacacggacaaagtcagggaaaacctctgaaatgatttcaatat
tggaccttggacatataatagttccgaatcgaatctctttagaaagaagatcttttgtct
catggtagcctgctccagtccccttatgaaactttcgttattgggttagccatacacttc
acatgtttctagcgattcacatggcatcatcaaatgatacaagtcttggataagaatcta
caacgcactagaacgcccttgttgacgatcttttactccgacagcatctagggttcctcg
aacaatgtgatatctcacaccgggtaaatccttaacccttcctcctcttactaagactac
agaatgttcttgtgaattatggccaataccaggtatataagcagtgatttcaaatccaga
ggttaatcgtactctggcaactttacgtaaggcagagtttggttttttgggggtgatagt
ggaaaagttgacagataagtcacccttactgtcactctacagaaccgtacatgagatttt
cacctcatacggctcctcgttcaactctttcgaagtcattggatcttt-tcctcgttcca
gaatctcctcccttcttccactccgtcccgaagagtaactaggaccaattcagtcacgtt
ttcatgttccaattgaacactttccatttttgattattctca-----------aaggaga
agattcttctttttaccaaacatatgcggatccaatcacgatctgaatcttataacttat
aataaacttataataagaacaagagatcttcctcaatcaatccctttgcccctcattctt
cgagaatcagaaagatccttttcgagttttaatttgtttatttggaatctgggttctttt
cttctacttaatttcatattgaatttcttaatttttatt----------------tactt
tgtagttctattttctttccctctcttttctttttattcccttccatcattccttaagtc
ccataggtttgatc------ctgtagaatctgacccattttctcatcgagcgaagggtac
gaaataaatcagattgattttttgatcaaaagtactatgtgaaatcttc-----ggtttt
tttcctcttcctctatcccataggtacag-----------cgtttgaatcaatagagaac
cttttcttctgtatgaatcgatattatgacattccaattccttcccgatacctcccaagg
aaaatcccgaattggatcccaaattgacgggttagcgtgagcttatccatgcggttatgc
actc-ttcgaataggaatccattttctgaaagatcctggctttcgtgctttggtgggtcg
tctgagatcctttcgatgacctatgttgtgttgaagggatatctata-----tgatccga
tcgattgcgtaaggcccgcggtagcaacagaaccggggaaagtatacagaaaagacagtt
cttttctattatattagtattagttagtgatcccggctcggtgagtcctttcttccgtga
tgaactgttggcaccagtcctacattttttctctgtggaccgaggagaaaggggggctca
gcgggaa-----------------------------------gaggattgtac-------
---------catgagagaagcaaggacaaggaggtcaacctgtttcaaatatacaacacg
gattctggcaatgcaatgtagttggaccctcatgtcgatccgaatgaatcaacctttcca
cggaggtaaatctttgcctgctaggcaagaggatagcaagttacaaa---ttctgtctcg
gtaggacatgtatttctattactatg-----aaattcataaatgaagtagtt--aatggt
ggggttaccattctct-ttt-ttgtagtgacgaatcttgtatgtgttcctaagaataaga
aaaggaatttgtccatttttcgaggtctcaaaggggcgtggaaacacataagaactcttg
agtggaaattgaaaagagatgtagcgccagttccttcggaaatggtaagatctttgg---
-----cgcaagaagaaggggttga-------tccgtatcatcttgacttggttctgcttc
ctctctttttt-taacaataccgagtcgggttcttctcctacccgcatcgaatagaacat
gctgagcaaaatcttcttcatgtaaaacctgctcgatttagatcgggaaaatcgtacgga
ttttatgaaaccatgtgctctggctcgaatccgtagtcaatcctatttccgataggagca
gttgacaattgaatccaatttttcccattattttcgtatccgtaatagtgc-----gaaa
agaaggcccggctccaagttgttcaggaatagtggaatagtggcgttgagtttctcgacc
ctttgccttaggattagtcagttctatttctcgatgggggcaggg-aagggatataactc
agcggtagagtgtcaccttgacgtggtggaagtcatcagttcgagcctgattatccc---
taaacccaatgtgagtttttctattttgacttg-ctcccccgccgtgatcgaatgagaat
ggataagaggctcgtgggattgacgtgagggggtagggatggctatatttctgggagcga
actccaggcgaatatgaagcgcatggatacaagttatgtcttggaatgaaagacaattcc
gaatccgctttgtctacgaacaaggaagctataagtaatgcaactatgaatctcatggag
agttcgatcctggctcaggatgaacgctggcggcatgcttaacacatgcaagtcggacgg
gaagtggtgtttccagtggcggacgggtgagtaacgcgtaagaacctgcccttgggaggg
gaacaacagctggaaacggctgctaataccccgtaggctgaggagcaaaaggaggaatcc
gcccgaggaggggctcgcgtctgattagctagttggtgaggcaatagcttaccaaggcga
tgatcagtagctggtccgagaggatgatcagccacactgggactgagacacggcccagac
tcctacgggaggcagcagtggggaattttccgcaatgggccaaagcctgacggagcaatg
ccgcgtggaggtagaaggcccacgggtcgtgaacttcttttcccggagaagaagcaatga
cggtatctggggaataagcatcggctaactctgtgccagcagccgcggtaagacagagga
tgcaagcgttatccggaatgattgggcgtaaagcgtctgtaggtggcttttcaagtccgc
cgtcaaatcccagggctcaaccctggacaggcggtggaaactaccaagctggagtacggt
aggggcagagggaatttccggtggagcggtgaaatgcgtagagatcggaaagaacaccaa
cggcgaaagcactctgctgggccgacactgacactgagagacgaaagctaggggagcgaa
tgggattagataccccagtagtcctagccgtaaacgatggatactaggcgctgtgcgtat
cgacccgtgcagtgctgtagctaacgcgttaagtatcccgcctggggagtacgttcgcaa
gaatgaaactcaaaggaattgacgggggcccgcacaagcggtggagcatgtggtttaatt
cgatgcaaagcgaagaaccttaccagggcttgacatgtcgcgaatcctcttgaaagagag
gggtgccttcgggaacgcggatacaggtggtgcatggctgtcgtcagctcgtgccgtaag
gtgttgggttaagtcccgcaacgagcgcaaccctcgtgtttagttgccaccgttgagttt
ggaaccctgaacagactgccggtgataagccggaggaaggtgaggatgacgtcaagtcat
catgccccttatgccctgggcgacacacgtgctacaatggccgggacaaagggtcgcgat
cccgcgagggtgagctaaccccaaaaacccgtcctcagttcggattgcaggctgcaactc
gcctgcatgaagccggaatcgctagtaatcgccggtcagccatacggcggtgaattcgtt
cccgggccttgtacacaccgcccgtcacactatgggagcgggccatgcccgaagtcgtta
ccttaaccgcaaggagggggatgccgaaggcagggctagtgactggagtgaagtcgtaac
aaggtagccgtactggaaggtgcggctggatcacctccttttcagggagagctaatgctt
gttgggtattttggtttgacactgcttcacacccaaaaagaagcgagctacgtctgagct
aagcttggagatggaagtcttctttcgtttctcgatggtgaagtaagaccaagctcatga
gcttattatcctaggtcggaacaagttgataggatccccttttttacgtccccatgtccc
tcccgtgtggcgacatgggggcgcaaaaaggaaag-----agagggatggggtttctctc
gcttttggcatagcgggccccctgtgggaggcccgcacgacgggctattagctcagtggt
agagcgcgcccctgataattgcgtcgttgtgcctgggctgtgagggctctcagccacatg
gatagttcaatgtgctcatcagcgcctgacccggagatgtggatcatccaaggcacatta
gcatggcgtactcctcctgttcgaaccggagtttgaaaccaaacttctcctcaggaggat
agatggggcgattcaggtgagatccaatgtagatccaactttctattcactcgtgggatc
tgggcggtccgggggggaccaccacggctcctctcttctcgagaatccatacatccctta
tcagtgtatggacagctatctctcgagcacaggtttaggttcggcctcaatgggaaaata
aaatggagcacctaacaacgcatcttcacagaccaagaactacgagatcaccccagaatg
aaaggggtgacggagggatcgtaccattcgagccttttttttcatgcttttcccggaggt
ctggagaaagctgcaatcaataggatttccctaatcctcccttcccgaaaggaagaacgt
gaaattctttttcctttccgcagggaccaggagattggatctagccataagaagaatgct
tggtataaataactcgcttcttg------gaccccctcagtcactacgaacgcccccgat
cggtgcaatgggatgtgtctatttatctatctcttgactcgaaatgggagcaggtttgaa
aaaggatcctagagtgtctagggttgggccaggagggtctcttaacgccttcttttttct
tctcatcggag-----ttatttcacaaagacttgccatggtaaggaagaaggggggaaca
agcacacttggagagcgcagtacaacggagagttgtatgctgcgttcgggaaggatgaat
cgctcccgaaaaagaatctattgattctctcccaattggttggatcgtaggtgcgatgat
ttacttcacgggcgaggtctctggttcaagtccaggatggcccagctgcgccagggaaaa
gaatagaagaagcatctgactccttcatgcatgctccacttggctcggggggatatagct
cagttggtagagctccgctcttgcaattgggtcgttgcgattacgggttggatgtctaat
tgtccaggcggtaatgatagtatcttgtacctgaaccggtggctcactttttctaagtaa
tggggaagaggaccgaaacatgccactgaaagactctactgagacaaagatgggctgtca
agaacgtagaggaggtaggatgggcagttggtcagatctagtatggatcgtacatggacg
gtagttggagtcggcggctctcctagggttccctcagctgggatccctggggaagaggat
caagttggcccttgcgaacagcttgatgcactatctcccttcaaccctttgagcgaaatg
cggcaa-aaggaaggaaaatccatggaccgaccccatcgtctccaccccgtaggaactac
gagatcaccccaaggacgcctttggcatccaggggtcacggaccgaccatagaaccctgt
tcaataagtggaacgcattagctgtccgctctcaggttgggcagtaagggtcggagaagg
gcaatcactcattcttaaaatcagcattcttaagaccaaagagtcgggcggaaa--aggg
gggaaagctctccgttcctggttctcctgtagctggattctccggaaccgcaagaatcct
tagaatgggattccaactcagcaccttttgagattttgagaagagttgctctttggagag
cacagtacgatgaaagttgtaagctgtgttcgggggggagttattgtctatcgttggcct
ctatggtagaatcagtcggggaggcctgagaggcggtggtttaccctgtggcggatgtca
gcggttcgagtccgcttatctccagctcgtgaacttagccgatacaaaggtatatgatag
cacccaatttttccgattcggcagttcgatctatgatttatcattcatggacgttgataa
gatccttccatttagcagcaccttaggatggc--agccttaaagtgaacggtgaggttca
aacgaggaaaggcttacggtggatacctaggcacccagagatgaggaagggcgtagcaag
cgacgaaatgcttcggggagttgaaaataagcatagatccggagattcccgaataggtca
acctttcgaactgctgctgaatccatgggcaggcaagagacaacctggcgaactgaaaca
tcttagtagccagaggaaaagaaagcaaaagcgattcccgtagtagcggcgagcgaaatg
ggagcagcctaaaccgtgaaaacggggttgtgggagagcaatacaagcgtcgtgctgcta
ggcgaagcagtggaatgctgtaccctagatggcgagagtccagtagccgaaagcatcact
agcttacgctctgacccgagtagcatggggcacgtggaatcccgtgtgaatcagcaagga
ccaccttgcaaggctaaatactcctgggtgaccgatagcgaagtagtaccgtgagggaag
ggtgaaaagaacccccatcggggagtgaaatagaacatgaaaccgtaagctcccaagcag
tgggaggagaccagggctctgaccgcgtgcctgttgaagaatgagccggcgactcatagg
cagtggcttggttaagggaacccaccggagccatagcgaaagcgagtcttcatagggcaa
ttgtcactgcttatggacccgaacctgggtgatctatccatgaccaggatgaagcttggg
tgaaactaagtggaggtccgaaccgactgatgttgaagaatcagcggatgagttgtggtt
aggggtgaaatgccactcgaacccagagctagctggttctccccgaaatgcgttgaggcg
cagcagttgactggacatctaggggtaaagcactgtttcggtgcgggccgcgagagcggt
accaaatcgaggcaaactctgaatactagatatgaccccaaaata------acaggggtc
aaggtcggccagtgagacgatgggggataagcttcatcgtcgagagggaaacagcccgga
tcaccagctaaggcccctaaatgaccgctcagtgataaaggaggtaggggtgcagagaca
gccaggaggtttgcctagaagcagccacccttgaaagagtgcgtaatagctcactgatcg
agcgctcttgcgccgaagatgaacggggctaagcgatctgccgaagctgtgggatgtaaa
aatgcatcggtaggggagcgttccgccttagagagaagcactcgcgcgagcaggtgtgga
cgaagcggaagcgagaatgtcggcttgagtaacgcaaacattggtgagaatccaatgccc
cgaaaacctaagggttcctccgcaaggttcgtccacggagggtgagtcagggcctaagat
caggccgaaaggcgtagtcgatggacaacaggtgaatattcctgtactaccccttgttgg
tcccgagggacggaggaggctaggttagccgaaagatggttatcggttcaaggacgcaag
gtgaccttgctttttcagggtaagaaggggtagagaaaatgcctcgagccaatgtccgag
taccaggcgctacggcgctgaagtaacccatgccatactcccaggaaaagctcgaacgac
cttcaacaaaagggtacctgtacccgaaaccgacacaggtgggtaggtagagaataccta
ggggcgcgagacaactctctctaaggaactcggcaaaatagccccgtaacttcgggagaa
ggggtgcctcctcacaaaggaaagggggtcgcagtgaccaggcccgggcgactgtttacc
aaaaacacaggtctccgcaaagtcgtaagaccatgtatgggggctgacgcctgcccagtg
ccggaaggtcaaggaagttggtgacctgatgacaggggagccggcgaccgaagccccggt
gaacggcggccgtaactataacggtcctaaggtagcgaaattccttgtcgggtaagttcc
gacccgcacgaaaggcgtaacgatctgggcactgtctcggagagaggctcggtgaaatag
acatgtctgtgaagatgcggactacccgcacctggacagaaagaccctatgaagctttac
tgttccctgggattggctttgggcctttcctgcgcagcttaggtggagggcgaagaaggc
ctccttccgggggggcccgagccatcagtgagataccactctggaagagctagaattcta
accttgtgtcagcacctacgggccaagggacagtctcaggtagacagtttctatggggcg
taggcctcccaaaaggtaacggaggcgtgcaaaggtttcctcgggccggacggagattgg
ccctcgagtgcaaaggcagaagggagcttgactgcaagacccacccgtcgagcagggacg
aaagtcggccttagtgatccgacggtgccgagtggaagggccgtcgctcaacggataaaa
gttactctagggataacaggctgatcttccccaagagttcacatcgacgggaaggtttgg
cacctcgatgtcggctcttcgccacctggggctgtagtatgttccaagggttgggctgtt
cgcccattaaagcggtacgtgagctgggttcagaacgtcgtgagacagttcggtccatat
ccggtgtgggcgttagagcattgagaggacctttccctagtacgagaggaccgggaagga
cgcacctctggtgtaccagttatcgtgcccacggtaaacgctgggtagccaagtgcggag
cggataactgctgaaagcatctaagtagtaagcccacctcaagatgagtgctctcctatt
ccgacttccccagagcctccggtagcacagccgagacagcgacgggttctctgcccctgc
ggggatggagcgacagaagttttgagaatccaagagaaggtcacggcgagacgagccgtt
tatcattacgataggtgtcaagtggaagtgcagtgatgtatgcagctgaggcatcctaac
agaccgctagacttgaaccttgttcctacatgacccgatcaattcgatcgggcactcgcc
ccatctattttcattgttcaactctttgacaacatga-----------------------
---------aaaaaccaaaagctctgccctccctc----tctatccaagggatgggaggg
cagaggcccttggtttggtgtcccctccggtcaagaattggggcc------tcacaatca
ctagccaatatg---------------cttttatctca------tgcctttcttcgttca
tggttcgatattctggtgtcctaggcgtagaggaaccacaccaatccatcccgaacttgg
tggttaaactctactgcggtgacgatactgtaggggaggtcctgcggaaaaatagctcga
cgccaggatgataaaaagcttaacgcctctcattcttattacttattcaatatgaaaaaa
aatgaaaaatgaaaaggtcgtctt------attcaaaaccccaattatgacatcccttct
ctcccacttcacacctcggaaggcaccgttc-------------ttatagagagaaacgc
gcttt-cacatcttcttaacccgaaatggaaatggctgaggagaggaaaggttcctttgt
gagggtactcccggtaacagatccagtggagacgggatggggcctgtagctcagaggatt
agagcacgtggctacgaaccacggtgtcgggggttcgaatccctcctcgcccacaaccgg
cccaaaagggaaggacctttcctttacctctgggggtaggaaaatcctgatcgggatagc
ggacccaaag--------cttgggtgtgggtcttt-tgtcgaaatggaatggtcttcctt
tattattaattaataaattattattatttctcgcgaatgattccatcattaaatatagta
tgcccggtcctaatcagcat------atttttttgt-tttactccccgcaactcttcctc
agccag----gcttgggctgaatagcagagcaagtacaagtattagtagcatagcaaaaa
tgcgttactcgtcattaatatgtttgctcgcggtaattgtggcctctcgggagaatcgat
gactgcatctttgatgcactgctagtactagtatatctgagaattctgaattggctagtt
gtaaatagcccca-----atggaa------caaaggattatcccggatctacaccgaggt
attgacggtgattctcaaatatcgcagaacagaatgtgatacgatgagatagaatgcaat
agaaacaatgcaatagaaacaaagacagggaacaggttacctactcctaacggtcaaagc
gagccc-----tttcattctgaatttttgaattcagaatgaatcaaatctccccaagtag
gattcgaacctacgaccaatcagttaacagccgaccgctctaccactgagctactgagga
acaacgggaaattagatctcatagagttaaattcccgttctcaacccatgaccactatga
g-ccgaagcttccttcgtaactcccggaactccttcgtagtggctccgttccatgcctca
tttcatagggaacctaaaagtggctctatttcattatattccatccatatccc-------
--------------aattccattcatttaacatccctttggtgtcattgacataagagat
gtcgtttctagcctatctgtttctatttctatatatggaaagttaa--------------
-----gaaatcatcatataataatcgagatcatataataatcgagaaattgcaatagaaa
agagaaaaggggggtttgtgatgattttgaaatcttttctactaggtaatctattatcct
tatgcatgaagataatcaattcggtcgttgtggtcggactctattatggatttctgacca
cattctccatagggccctcttatctcttccttctccgagctcgggttatggaagaaggaa
ccgagaaggaggtatcagcaacaactggttttattacgggacagctcatgatgttcatat
cgatctattatgcgcctctgcatctagcattgggtagacctcatacaataactgtcctag
ttctaccgtatcttttgtttcatttcttctgga------acaatcacaaacacttttttg
attatggatccactaccagaaattcaatgcgtaatctcagcattcaatgtgtattcctga
ataatctgatttttcaattattcaaccatttcattttaccaagttcaacgttagccagat
tagtcaacatttatatgtttcgatgcaacaacaagatgttatttgtaacaagtagttttg
ttggttggttaattggtcacattttattcatgaaatgggttggattggtattattctgga
tacggcaaaatcattctattagatcgaataagtaccttgtgtcagaattgagaaattcta
tggctcgaatttttagtattctcttatttatcacctgtgtctactatttaggcagaatac
cgtcgcctattgtcactaagaaactga---aagaaacctcagaaacggaagaaagggggg
aaagtgaggaaaaaacagatgtagaaatagaaacaacttccgaaacgaaggggactaaa-
---cagaaaca-------agaaggatccaccgaaaaaga--------cccttcccc----
--ttccctttgttcggaagaaaaggagga-------------------------------
----------tccggacaaaatagatgaa-------------------------------
--------------------------------acggaagagatccgagtgaa--------
------------------------------------------------------------
------------------------------------------------------------
-------------------------------------tggaaaggaaaaaacaaaggatg
aattccactt------------------------------------------tcactt--
------------------------------------------------------------
---------------------------------------------taaagagacatgcta
taaaaatagcccagtttctgaaaattcttatcttgatggaaatcaagaa----------a
attcaaagttagaaaaaggaagtaatttatttcattttttaaaaagagactattaaaata
aaaataatagaatttttttttttatttaataatataattctattttttttcgtttctt--
--------gaatataaataat-------------tgactaatttgaa-------------
------------------------------------------------------------
------------------------------taaaaacaaggaaaaatatagagatattct
tat-----------agatttccattaaaaagatagtat----------------------
------------------------------------------------aaaataaattac
taaaaagattgatacataaaataaataaaaaaagagataagaagagattcgtccgccccc
tacatatttgatcccttctcctacaaaaaaactggtaacaccaacaccattcgtaattcc
atcaattacttgtctatcaaaaaaatgaattagttcagctaatcctcttatacctttaat
taaggtttttgcataaaaaacgtctatgtaaccacgattatatgaccaattatatatcac
atttattattttatcccagagacttctcttaggcccaattttaacaaatgcatttcttaa
ggccaaattgtggaaaggcgcataaacaggcctatataaaagggatgctataagtattcc
gaagtaggctatactgactgaaaaaattgcatttgtcagaaattcataccaatccacgga
attgttagaatttggatgtaaaaggtttatagacggagttaaccattttgataatatatt
caaatccattcctccttgatcaaaaggaattcctatggatccaacgaacgaagttaataa
gaacaatacaagcaaggggaatagcatagcattgtctgattcgtggggatacaaggaagt
gcctgtattggcattggcaaattgagtaatagtaataa---agggtcgcatcagatttct
taa------attcccatcaatcagatatgttttttgcgaaaaaaaggaagacctttcatt
attattcattgttattgttgataaaagaaaatt------tttgtttctcgctttcaatgc
ctctttaccccatatagatattgaatagaaggagctattttttttgccactgtaattttg
aaaatgaacgtttaaatgcccttcaaaagtaagtaaatacacccgaaacatataaaatgc
ggttaatcctgctgtggaataagctattatcgcgaaaataggtgaatacaaccaactatc
attaagaatttcgtctttggaccaaaaacaagcaagaggtggaataccacaaagagaaag
tgtccctaataaaaaagaagtttttgtaattggcacatattttgttaaaccacccataag
agccatgttctgacttttatctggagaataaccaacaatggtttccattgaatgaataat
tgatccggatcctaaaaataataatgctttcgaataggcgtgagtgatcaaatgaaataa
agcagctctatatgaccccatacctaaagctaacataatataacccaattgagacattgt
agaataggctaaacttctcttaatgtctctttgagcaagagccaaagtagctcctaatag
tactgttattatacctatcaaagaaattagattcattatgtaaggtatagctatgaaaag
aggaagaagtcgagctacaagaaaaattcccgctgctaccatagtagcagcatgtataag
agccgaaataggagtaggcccctccatggcatcaggtaaccatacatgaagggggaattg
tgccgatttagcaacagcccctaggaatagtaggaaggcacacagagtaagcaataaaga
attgacgccactatta------tcaatcaagttattgactatttcgaacaaatcccgaaa
ttcgaaactacccgttatccaataaagacctaagattcctaataatagaccaaaatcccc
tacacgattagttacaaatgctttttgacaagcatttgccgcaattggtcgtgtgaacca
aaaacctattaatagatacgaacacattccaactaattcccaaaaaatataaatttgtat
caaatttgaactagtaactaatcctaacatggaagtattgaaaaaactcatataagcaaa
aaatctcaaatatccttgatcatgagccatatagttatcactataaataagaaccattat
tcccacagtagtgattaatattgacataatagaagtaagtggatcgatcaaatggccgaa
ctctaaagaaaaatcattactgatggtccaagacgatacatattgatagctaggactgcc
atttatttgctgaatagacagatcggctgaaaaaatcataacaatacttaataataaaac
actaggaaaagcccacatacgacgaagattctttgttgccgtcggaacaagtagaagtcc
cactcctattgctataggaaccggaagtggaacgaaaggtatgatccatgcatattgata
tgtatgttccataagaaaatcacacttttaaaatttttaattacttattaattgtttccg
attcaccagctcttatctcttctttttgggaagcagcaataaaa----taattaaataaa
atcaagatatgaaag----aactcaaatagaattttcaattctaa----atcgtttttga
ttct---ttcccaactacttcaaatattgaaatcaagaagtcacaattggtcaaatgata
ggatccaatcactggtgaaagg----ttactacttagtt------attaactaagatatt
tatgaagatacaga-----agtgtgagattttcaatc---------cttccattattatt
aacattgatatccatggagcaaggaaaaa-------------taattatagcaaaagaag
tg-----------cttaagtctgatatggat-----------------------cataga
atccaccaataaaccccccc----------------aaaaaaacctcgttattttcgtta
atttattcggtattggtaattattacctagttcggtgtggaactgattgagtgg------
-cttacattacaataaaatcaaatttatgcttata-------------------------
-----ataaactcta-gatatcggtaacttcg----ccatccat-----cacttcgccat
agaactgaaagaataaattactaaaaaaaaaatgaccttttttctcaag------tcatg
tatcgtt-taagag----------------------attaattacta-----gtgtcatt
ctaatt--------ttcgaatttcaatt--------------------------------
------------------------------------------------------------
---------------------------------aggtaaggattctgaaacctttcgatt
tat------------------------------------ttatgaattgaaaccctttag
tgtggaatt------------------------------------------------ctt
ttcttatcaacagcaaccaat-tagatttctatg-----gaaatagatcccatagatccg
aatgagga------tataaaagtactaatcattacaaattagtatttattttattctttt
ttcggatat------tgtatgtaatagaaaattggatgcaata-----------------
--taaaaaaaataacatat----------catagggctagtttatgcaatgt--------
--------ccgcyatattatcatatcctcgaggag--ata------------aataatat
atagctaggaaaacaaaaacaagcaacgatcctttttgaacaatacatgtctttcacatc
caactgtaacaatgagtaacctctttatttttgaatggcggttccgaagaaacgtacttc
tatgtcaaaaaagcgtattcgtaaaaatatttggaaaggaaagggatattggacagcggt
aaaagctttttctttagcgaaatctctttcgactggtaattcaaaaagtttttttgtgcg
acaaacaagtaataaagtcgtggaataatcagaatcaat--------atgaatccatgaa
ttggctaattcaatttcattcaatttataagatgcatt----attccca-----ttacct
atca------------ttttgaactaatcaatatgagaatgagatggaattaactattgt
-ggtatgtagaataacaattcttc--tgtctac---------tggattc--taaaaaagg
tact-----------------attaaaaaaaacag---gtagttaagcacaagatacaaa
gtttcatatttcctttagtaggtttttctaatttgtgggatggggattgtcattttccca
atccattcacttttcccaataaaa--------------aagtattctttt----------
------agggagagtttctttgattttatatcccaaata------tagattccatgtttg
tactacagactcgatcaagatctctatc--tatatagatagagatcttgataactatatt
ctttagaatatagaagaaattttttttgtaagtacgatgtacgataaaattccgatagag
attcaaactcttttg-----------ttatatgtccagcccaatacctaattggtttgtt
aaatcctaacatgaattatggacacaatgagaat-------cccaacaattaataaagtt
ttgataccaagctatccaaatcaaaatatttacagaaattcctcgactatagtgatcaaa
ttgtgat-----------------------------------ccataaaatttgtttttt
ttttattttttcggatccatgaaatcaaataaatgagaaaaaaaaatcgtaaaaaaatca
gaataaggtataaggtataaaagacattttttagttctatccctggattgaggaaagttg
gaactata---aatagttctttcc---tcaatccaggagagcttaagccgcgagaa-agc
cttttgt-----gcaaactaa-------cccatcccccaatactaaggattattgaacgt
tcaaataggaatttgaacgagtctttcttcatcgatt--------------------ttg
tattgaattgactcctt-caatctcgacgattgaatagggatgggctattatgatttcga
gcaagccgctatggtgaaatcggtagacacgctgctcttaggaagcagtgctagagcatc
tcggttcgagtccgagtggcggcatcttctaaa--aaatacaataaatcctataatcaat
aatgaaatgaattcaattgctaatttccattacattgt------tgaaggaccctcctct
ttgtgcgtttaggatttttttttatgatatttttgactttagaacatatattaactcaca
tttgtttttcgatcgtttcgatggtaattacgatttatttgatgactttattagtccacg
aaatcgtgggactatatcattcgtcagaaaaaggcatgatagccacttttctctgtataa
caggattattagttactcgttggatttattcgaggcatttacccttaagtgatttatatg
aatcattaatgctcctttcatggagtttctccattattcatatggttccctattttagaa
accagaaaaattatttaagcgcaataaccgcaccaagtgctatttttacacaaggctttg
ctacttcgggtcttttaactgaactacatcaatccacaatattagtccctgctctccaat
cccaatggttaatgatgcacgtaagtatgatgatattgagctatgcagctcttctatgtg
gatcattattatcagtagctcttctagtcattacatttcgcaaaagcatagagagttttg
gtaaaatcaatcatttattgatcagcagtgctccattttcctttggtaggattcaagaca
tgaatgaaagaagcaatattttacgaagaacttcttttctttcgtttagaaattatcaca
ggcatcaattgattcagcaattggatcgttggagttatcgtatcattagtctaggattta
tatttttaaccataggtattctttcgggagcagtatgggctaatgaggcatggggatcat
attggaattgggaccccaaggaaacgtgggcatttattacttggaccatattcgccattt
atttacatactagaacaaa------taaaaatttgcaaggcgctaattctgcaattgtgg
cttctatcggatttcttataatttggatatgctattttggggtaaatttattaggaatag
gtctacatagttatggttcattcacattaatatc-taattgaggaaaggacctgacaaat
acaatacatag----gaatag-----cgtagataatgaaagcgtgtgtgagtttttgaga
accatttgaatcaagtaatgattcaaatggttctcaaaaactccaaacgtatcggattac
aattcacttca------------------------------aatac--------------
---------------------------------------ttatttttttattgtacaatg
aacaattttttaaatcacaggatgatttt-ttttatgtcttgttg-----atgaaaacta
cctataaaagtaattagatagaatagcctccaccttgtcaactgataatgagagaacgaa
atccggataaataccaatacttagtacaggtagaaagatacagatcgaaacaaatagttc
tcgtggtccagaatccaaaaaagaaaagtttggagcattaaattgcttgtgtccatagaa
catctgacgtgacatagataatgaataaataggagttaatatcattccaattgccattac
aaaagtaattagtatttttgtaattaaaaaatatttggggctggtaataattccaaaaaa
tactaccaattctgcaacaaaaccactcattccgggcaatgcaagagaagccatcgagaa
gctactgaacattgtaaagatttttggcattggcatagctattcctcccatttcgtcgag
ataaacaagacgtattctatcataactcgttcctgccaagaaaaaaagtgcagcaccaat
aaatccatgagagattatttgtaaaatggctccattgagtcccgtatcggttagggaacc
aattcctagaattataaaacccatatgagatacggaggaataggcgattctcttttttaa
attgcgttgaccgggagatgttgaagctgcatagattatttgcattgtgcctacgatcat
caaccagggagaaactatagaatgagcatggggtaataattccatattgatccgaaccaa
tccatacgctcccatttttaataagattccggctagaagcatacatgtactgtaatgtgc
ttctccatgggtatctggtaaccatgtatgcaggggtataatcggtgatttgacagcata
agcaataagaaatccaaaatagaatattagttccaatgccataggatacgattgattggc
tgatgtttcaaaatttaatgttggttcattggaaccatataaacccatacccggaactcc
cagtaagagaaagatagaaccccctgcagtatacaaaatgaactttgtagctgagtacaa
acgtttcttccctccccacatggatagaagtaggtaaacgggaattaattctaactccca
cataatgaaaaaaagtaaaagatctcgagaagaaaatgatcctatttgaccgctgtacat
tgctaacatcaggaaatggaacaatcgcgaatctcgagtaactggccaagccgccaaagt
agctaaagtagtgatgaatcctgttagtaaaacgggtcctatggaaagtccatcgattcc
tagtctccagtgaaaatcaaaaatatttatccatttataatcctgttctaattggattaa
tggatcgtccaattggaaatgataacagaacgcataggtcgttagaagtaagtccaataa
aattatacatatagtataccagcgaatcaccttatttcccctatgagggagaaagaaaat
tgaagaacccgcaaatatcggcaaaacaacaattagtgttaaccaaggaccataattcgt
ggtaaagac-----aagatacactttgaccataaaaaaccgc-----gctcgaaatcaaa
taatatatatcgagtacggtttttttgtcggtaaagagaaatcaaatggattcaagtgga
gttttccggaacgtatcaataagctagacccatgctgcgagttgtctcatgccataaata
aacccgaacactcaagaaatccgttgggcaagcagattcacacctcttacaacctacaca
gtcttctgttcttggagcagaagcaatttgcttagctttacatccgtcccaaggtatcat
ttctaatacatctgtgggacaggctcgtacacattgagtacaccctatacatgtatcata
aatctttactgaatgtgacattggatctataaatttttggaacgtgataaa-ttttcgat
ctagtaaaaa------taaatcatatattgtagataccagacgaatcaatgatttcccag
aattgttttctaatcaatctacttctggatctgctcaggagaaagcgccaagatactttg
atttcgtatgttttagcaaacatggtcata----cgtttatgtggtac---ataccgatt
tgaattggtgaatattctattctttaatttatatgattatcacatttatatgattaccac
tatttattcaaaaaattcgattgattgatacgagttgattttctgttacgatgaattgat
gaaacaatcgctggtccaatagctgcttcagcggctgcaatagctataacaaaaatggag
aaaacgtctccttttaattggcgactatcaaataaatcagaaaatgttacgaaatttata
ttaaccgcattcagtataagctcaagacacataagtgctctaaccatattgcggcttgtg
atcaatccatagataccgatagaaaataaataggcactcaaaacaagtacatgttcgagc
atcattgaccaactccttatgaatctcgatt-----------catttcaatataaacaa-
aacaacaatttaaccaattcaattgactagactataataagtatggaataaaggaaggta
ggtattagtaatagatttcactaaa----aacatttccatttttttatacatatacatga
acaat------ttgaaaatggaattgaaggaaaatggatgagataagg-----caaaaca
aac-gaagtactcatttt------------------------ttatctttctaaatcttt
attactgacgagccatagcaattgcacctatcaaggcaactaaaagaattatagaaatga
gttcaaatggaagaaaaaaatctgttgataaatgaatcccaatttgttgaccattattta
tcaagtcctgctctataatctggtttgatcttgtagtccaactaatcccgtaccatgacg
tatctgagatagtagtaattagtgaaacaaaaatacttgtacaaactagtgaagtgactc
catcgccaacggtccaaagatggaaatcattgtaatattctgacccattcatgaacatca
cagcaaatacgattaagacatttatggcgcccacgtaaataaggagctgtgcagcagcta
caaaatgcgagttggatggaatatggaataaggatatacaaacaagaaccaatcccaacg
aaaaggcagaataaattggattggtaagtaataccactcctagacctcctaatataagac
ccgatcccaaaaatactaaaagaaaatcatgtattggtccaggtaaatccattatatgta
aaataaatga-----gagtcgaaatgtttcatgaccttattcaccagacaggaa------
---aaacgaagttacctttttttttttattttgatacgttcctaattgaattcaatcct-
------------catgaggtgtgggttgatgtagatacacttaattaattcaatttatat
taattgaatttctaattgaatcccatttcatttctctatcc----------aaaagagtt
gtttgaattctatttatagattattc-tctttctctatgttatatattata-tatttata
ttgaattgattgttttgttagatttcgaaatcatcatggatatatgaatag---------
-----agtttctattcaaagaaagacgtgattctcaccaacccatagttag---------
--------gatttttagttattgaccaaacaaaatgaaagaagcttcgctc------ctt
taaatcaaaactgaattttagtaattggtaatcgttcttgactcaaggggtttatccgtg
ga-tttttttatttgagttgaattcataattgtttgaattgtgtaatctccaattactga
cattggtaaccgacccaaagcaatttgattataattcaattcatgacgattataagtaga
aagttcatattcttcagtcatggataaacagtttgttggacaatactcgacgcagttacc
acaaaatatacagattccaaaatcaatactgtaactaagcaatcgtttctttcgaataga
agtttccaatctccaatcaacaacgggtagatctatagggcatacacgaacacatacttc
acaagcaatacatttatcaaattcaaagtggattcgaccgcggaaacgctctgatgcgat
caatttttcataaggatattgaatagttacaggtaaacgattcgtgtgggataaggtaat
catgaagctttgaccgatgtaccttgcagctcgtactgtttggtgaccataattcatgaa
cccagttaccatagggaacatatcgtgaatatctatgaataatttgatgtttctttctct
tgtttaggagaagttatgaagc-----tagaatatcgtatgtctttacagtgaaaggagt
tgggaagaagttgttaataatagattacctagagaaataggtaaaagaaatttccaccca
agatttaatagttggtccattctcatcctaggtaaagtccatcttgttgtgataggaatg
aacaggaacaaataagctttagctaatgtaataaagataccaattgtcgttccaaagatt
ccacccacttcattttttccgaaaagttcaggaatgaatatgtacggaatagaaagatcc
caaccgcctaagtaaagtactgttacaaataatgaagaaactagtagatttagataggaa
gcaacgtaaaataaaccaaatttgatacctgaatattcggtttgataacccgctactaat
tcttcctctgcttctggtaaatcaaaaggtaatctctcacattctgctagggaagaaatt
agaaaaaccgtaaaccctataggttgacgccacacattccaccccaaaaaaccatatttt
gactgcgcctcaactatatcaactgtacttgaactgttagataatcatagtcggtgataa
catcactgttcccatcgctattgcagaaccgtacatgatacttcagcttcatacggctcc
tcgatggccacaaataaatctaaggactggttcgatagcttctcgatatgt--ttgtatg
gtagatagagtaaagatacatcggagagtcccaaattagaccaatgcaattctgtctgct
ataatacaaataaaaagtgcttcggaattgatctcatcc-------tttagaatttcaat
ttgtttttat-------------aacttaatccttcaatattcactaaaatactcgtcgt
at---caatggatatttcgacccatatctttcgattacg--aaaaagaattagacattct
ctatataataatataatatatattcttagtcattagttcatgaatcatgataagaattct
atctg--------tatgactatggatagagaaaaaaaagaataa----aaaagatttctt
attctt--tttttccattgcaattgccttccatttcttttgttccta------attcttc
tttctcaga-----aaagaggcctctaaaaaaat--------aaaaataaaggattactt
cgttcctgatagccatttctttaatcagtggataggagcatactctggatcgggatcatg
gggaagtactgcttgatcatttctaccaacttaaagccccctttaggattccttttatgt
tatgccgaaataccc---ctt-agggataacttacattatctccattactaatcctttgt
gtaccttggtgttcctaaccgtccactcatttttgctcgatccccagtatggtaatacat
acaatagt--------------------caaaactccatacagttgatcctttgtacccg
cttcaaaccatgatgactaatcaaccaatcttggggtaaacagtttctactgctgtttat
gtttacttctgtttaactcttgtacatagggaatgagactcaatctttttactgccaatt
tataagctgttttgtttcactcatataactatcgagtttagttcatcaccccaaattatg
aatccaaaaatgaagatatctattcaatacattcaat------ttttgtcctag------
-aaagaaataggtaaaagttcatgtctcaacgaatcgcacgtagagatattgataacaca
catagagttaatggtatttcataactaatcgattgagcagctgctcgtaaaccacctaaa
aaggaatatttattatttgatccatatcctgacataagaagtccaataggagcaatactt
gaaatggcaatccataaaaaaacacctatactgagatcggctagaacaaggcgatagcca
aaaggaattactgaataacttagtaaaatagatatgaccgctatagatggtccgatactg
aataaacgaatatctcccctagatggaagaagatcctctttgaaaagcagtttggttcca
tctgctagagcttgaagaattcccaaaggaccggcgtattcaggtccaatacgttgttgt
acccctgcggatatttgtctttctaaccacacaattactagtacccctattatgattccc
aatacaggagtaaaaatagggacaagcaaccatatgagcccatagacctcttttaaggat
tccgatctgaaaaaagaattgatagcttgtgcttctgtcgtatcaattatcatttcaacg
atcaacttctcccataatgatatctatactacctagtatcgtcataatatcagccaattt
cattcttttaactagctgaggaagaatttgcaaattgataaaacctggtggacgaatttt
ccatctccagggaaaaacactctgatctcctatcataaaaattcccaattccccttttgg
ggcttccactctcacgtaaagttcttgtttcgataattcaaaagcgggcgaggttttttt
actaatgaatcggtattcaaaatcattccattcggaatcccttgctctatcgaagcgtcg
gacttctaaattttcatagggcccccctggaattccttccaaagcttgttgaataatttt
tatggattccatcatttcactgattcggactaaataacgagctaatgaatctccttcttt
ttgccattggacttcccaatcaaattcgtcgtaacactcataatgatcaactttccgaag
atcccattgaattcccgaagctcgtagcattgggcctgataaaccccaatttattgcttc
ctctcccccaataatgcccactccttcaactcgttccaaaaaaatgggattccgcgtaat
aagcttttgatattcagtaacccctgttaaaaaataatcgcagaaatccaaacatttatc
tatccaaccatgaggtagatcagcagctactcctccaatacggaaataattatgcatcat
tcgcatacctgtggcagcttcgaatagatcatatatcaattctctttctctgaaaatata
gaagaaaggggtctgcgcaccgatatccgccataaaaggtccaagccataacaaatgaga
agctatacgactcagttcaagcataatgactctgatatagctggctcttttaggtacttg
aatatttcccagctgctctggtgcatttaccgttattgcctctgtaaacatggtcgctaa
ataatcccaacgggttacataaggcagatattgtataattgttcgattttctgcaatttt
ttccattcctctgtgtaaataacccaatatgggttcacagtcaataacatcttcaccatc
gagagtaacgatgagtcgaagaacaccatgcattgatgggtggtgaggacccatattgac
tatcatgaggtcttttcttgtagctggtacagtcatat-gttttttcccgattcattatt
ccatgaattgctgaaaacgaaacgaagttcatccaaattcaagatctaat-aaatataaa
ataaataaaaaataaagtaattcaaatcgtcaaattaacttaacgagtttttggctcccg
aatagccaactgcccaattaattctttataacgtactctatttttctttgacaaataagc
cagcagccgttgacgttttcccagaattttc------cgtagacctctctgagataaata
gtcttttctgtgcaattgcaaatgtgaagtaagtctccgtatcttattggtgaaattgaa
tacttgaaattc------aacagaaccc--tt------ctttttttc-----tttttctt
cttgcga-----aataactgagattaatgaatttt------ttaccata-----aaaaga
attcttct---ccccttttttcttttttttacattta---cagatatggattttaccgat
tagtaataataatgccaaacggt------tgaatctggtatacacaataatctggattga
ttcata------tactgct-tgttctatcaaattcaattaatcaataatcaaatttgcaa
tttgattcggatatagata-------aaaaacatggtatgcttctgcaacc---------
-acaaaagagagaaatttggacataagataagaggagtctgcccattcattcctagatct
aattcataagttcattgaatcagtatcatgt--------------acgat-aat------
--------------------gtattctaacac-aacgggtgtgtacatctgttt---ttc
ctataccatatccgatatgacacgtgattgatgtataagaaatggatt-----atcaacc
aattttcaatcgtggatacatatgtatccttgacatactgaaacgactaccattattagt
attaaaccaatagcgattcatacaaactaaatcttcgaatcgataattgggccaaagaaa
taa---------------tttgaacttaatgaatt---------------------tatt
tgtatctatattaagatgcttgccctcatccagaaattgaccacaggtccttacattgtt
ctca------ttgcagaatactggatttctatccaaaagattcacatttcccgaatttaa
acaaatgagaattctcaattctctacgccgcctaggagatgaaatattttcaggaacaag
taaatcataatgattttcgtctctgttcccatccagcctttcatgtc------ttgcaat
agattcatcaaaaccattcttatcaacattttttttttctcggcatcttcgattagtttg
gtacttacgcttatggaccagtgaaatagctatggtttgatacataatcaattgtccatc
ccattttatagacagacgaaccggttcgataatcaatattcctttttttattaattctgg
aggagttagatctttctgaattagcattacatccagactcatttcttcgctttgaataga
ggatatagcaatttcctgtggatttatcagtctaagcagaaggcaatatacctggagatt
tttgattattctttgattcaaatgagcatcccatctcaattgaaaacacaaatatcgttt
caggaggaaagcgaggtctgctgccgcggtgttcttagtcttagattgcttttcctttct
ac---tttgaatatctgatcccccataattgtctttaacatct-----------------
-------------ttctgttggtttgatagatctgagccaaaatctccttggcctgcttg
ctctttttcttct-----------------------------------------------
-ttatttccattttcgaattcaaattcaagagattttttttgagtaggtgatatacgaag
acctgttttttgctttccgttgagatttttattttcactagcatttgcatttcc------
aataaaattgaaaagaagtgatttgattagtatgagccacggttgaatcttatatgcatc
ataaagtaacacaaattctgggaaaaaccaaagttccagattcgacatgggatgatttcg
tatttcttcattcattcccatccagtcaaaagaggtttttgtttgacggaatgagttgat
ttgtttatgaatcgcgagataaaaaagatctttcttatcaattttatcaattatttgaga
ataatt------agtcccagtcttagtttttttattgatgttgtctccggtatccatatt
ggtccagtcctcaatatcgatcttttttctaagacaaaaattaaaaattctccaatcaaa
ata------ttttctatccgtatttttatccgtatcaataatagaatcttctcttagata
atcactaatagctacaccgtctaacacataaaaaaattcggggttatatgtgttgcaa--
-------ttataggagatgtctaggacctcgttgacttgtaatggtgatccaaaaatata
tgagtccctcttatgttcataattaatatatttatgtgataaaagatcatatctgtagtt
tttttttaattt---tgctttttga------ctcggtaatgaatccactgcataattctt
ttttttctcataatgaattaataggtctttatcatatgaatccaaattttttgagtcttt
------tttttgaaccatataactttgattgactctatttcgccatttttgcagtcctaa
tctagaccatctagtctgggataaatcgtattga------gaatgaccccttaaccagtt
tttccattcattcattccaaaattgcgaagtttcttatgccttgattcggaatgaaatat
ttcttgtgttccaacataatcctttattttatccttaagaaaaagagatgttccgttata
ttgaagtacaggcctcaagtgatacttgttaataacttcggtttgtgataatttgtaaaa
tacatatgcctgtgacaaggaggatagggcacaaaaactctgtgaattcttattattaat
at------tcgaaagcgaatgttttatagtcgaaataaaatgaattgtattttgatttgt
------ttcattaattccttcttgatttgtttcatcattgtaaccatatttctcaataat
ttttt------cttttgattcaagggaaag------ttttacattgatcctcggaatatg
aataatacatagaagg---------tatattctttcaagaaataattttataaaatagtg
ccatttgcttattaatcgttcacttattct------ttttaatatctgccaaatattttt
ctttttcggcgattctaatcttttatcatcacaacttgtctccttaggaccaatctttat
atctggagttagaaatatttttttcttgtcttttgttattttttcgatttgatttctgat
tgtacttgtcctattaatcagatccttcatttttgtttctgtcagtgaataatttgtcca
atccagggatctaattcgaatggacgattcatgaataatctgattacttattatagttat
agaattttttccatttttattttgactcgattcatgtacttccctcaatccaaataagag
aattggatttgtttttgcaagctttttcattattctttttataaatcgaactatttcgat
aac------ccatcttgttttttcttttaagacctttagaaaactttttgttttttcttt
aaaaattattagaactagaaaacatttctttttaacttttctaatttttttttcaagttc
tttataaatgggtccaaaaaaagaaggtcgttttcggagagcaccaaaaggaagttcagc
ttccattccaagaacggttaaaaaacaaaaattagatttttttcctt---tctttttcat
tggatttctatgatgggatcgtagcttagatctgtgccaaggtttcagacagaaaggaaa
taggacctttatctgaataccgtcaattaaccaatcttttggcaattctgtttcggaaaa
ttgaataccattataggtgcatctaacatgcatttctctacgccactctttcaaatcctc
gttccactctgggacttgaaataataacatacggccgatatttttggctattatcaatga
aggcaatactatatattttctaagaatcgattggattattaatatagaacttcttactgc
ttgagcaaatataatagtatcccaagtttctggtattgctgtctctttattttccccgtt
tttatcctccgttttttgctccttttcttttgcctt---ttcctcttcagaatccgaagt
tttgaattccgtgctttttcccatccaattcctaaaaatgagattaatcattc------c
ggagatatcaaaagaaaaaaaaaaagttttgtctattctgtccaaaaaaagcggggaatg
cacatttgtttgaaacagctcccaaataactgttttgcgtctttgagcgcgcgtggatcc
tttgattagatctcgacgaaaatccgattgttttgcataatgtatcaaaaacacctcttc
catttcagcacgattactggtaatttcatcatgattactggtataagtattgatattctg
cttgttat------cagtcaaaagaacttcgttatcagtaaaaatgactacacgtttgct
ttttcgtggacgaatgccaagagaa------cctggcgactcttctacttctgcctccgg
ttctttctctttcgaagtctcggtcaatttgtatgcccatggagtcatctttttattgat
ctcttttattcgactcgattcagttctaattgtttgattattcggatccgttataactgc
atcgaagaaatattttgcttgatttt------------------------ctgaatcaat
tcttccttgctctgacactaaagaacggcctttcaaattcggcgttggttccccaattaa
tttacccattggagtcaagaaatggctaatgtctgtcgataatgacttgccctgaaatgt
atctattttctgttcaaattcttggtaatcagtaagaaggatatcgtgaagcttatttat
ccaaatcgtttctatggaatcttttatcgaggtgattaaataataattcatgt------t
tgagtgtgaatacaattttttgcttg------ttccgcgatagggtccgttcaaaaaagg
atcatacattttaggcaagcattgttgttcagtctcatcattgcacaatctaatcctttt
ttcgagtacatccaaagcaagagacctgttgtcgagagcttccattcgattgctaaattc
gttgctcaggttgtttcttttttgttcattggtataaacccaatgattatacagttcttc
agaggagagtttttctgtcgtgcataaaaacacct---ttcgttgtatcatttccaaaaa
agttgataaactgggtggatatgtaaaagagattctttgttttccatcacttcggcatgt
ataaaaaaaatattgtgagttttcatttattagagcattttcaaatcgagcattttttat
ttttatatatcgtactggacgattccattttttatggttgaaaagaagagtcacaacagg
tttttcaaaccagaggg------------tttgaaaagttcctttttctaactttgaatt
ttcttgatttccatcaagataagaattttcagaaactgggctatttttatagcatgtctc
tttaaagtgaaagtggaattcatcctttgttttttcctttccattcactcggatctcttc
cgtttcatctattttgtccggatcctccttttcttccgaac------aaa------ggga
aggggaagggtctttttcggtggatccttcttgtttctgtttagtccccttcgtttcgga
agttgtttctatttctacatctgttttttcctcactttcccccctttcttccgtttctga
ggt---ttctttcagtttcttagtgacaataggcgacggtattctgcctaaatagtagac
acaggtgataaataagagaatactaaaaattcgagccatagaatttctcaattctgacac
aaggtacttattcgatctaatagaatgattttgccgtatccagaataataccaatccaac
ccatttcatgaataaaatgtgaccaattaaccaaccaacaaaactacttgttacaaataa
catcttgttgttgcatcgaaacatataaatgttgactaatctggctaacgttgaacttgg
taaaatgaaatggttgaataattgaaaaatcagattattcaggaatacacattgaatgct
gagattacgcattgaatttctggtagtggatccataatcaaaaaagtgt------ttgtg
attgttccagaagaaatgaaacaaaagatacggtagaactaggacagttattgtatgagg
tctacccaatgctagatgcagaggcgcataatagatcgatatgaacatcatgagctgtcc
cgtaataaaaccagttgttgctgatacctccttctcggttccttcttccataacccgagc
tcggagaaggaagagataagagggccctatggagaatgtggtcagaaatccataatagag
tccgaccacaacgaccgaattgattatcttcatgcataaggataatagattacctagtag
aaaagatttcaaaatcatcacaaaccccccttttctcttttctattgcaatttctcgatt
attatatgatc-tcgattattatatgatg-atttcttaactttccatatatagaaataga
aacagataggctagaaacgacatctcttatgtcaatgacaccaaagggatgttaaatga-
--------------------atggaattgggatatggatggaatataatgaaatagagcc
acttttaggttccctatgaaatgaggcatggaacggagccactacgaaggagttccggga
gttacgaaggaagcttc-ggctcatagtggtcatgggttgagaacgggaatttaactcta
tgagatctaatttcccgttgttcctcagtagctcagtggtagagcggtcggctgttaact
gattggtcgtaggttcgaatcctacttggggagatttgattcattctgaattcaaaaatt
cagaatg-----aaagggctcgctttgaccgttaggagtaggtaacctgttccctgtctt
tgtttctattgcattgtttctattgcattctatctcatcgtatcacattctgttctgcga
tatttgagaatcaccgtcaatacctcggtgtagatccgggataatcctttg------ttc
cat-----tggggctatttacaactagccaattcagaattctcagatatactagtactag
cagtgcatcaaagatgcagtcatcgattctcccgagaggccacaattaccgcgagcaaac
atattaatgacgagtaacgcatttttgctatgctactaatacttgtacttgctctgctat
tcagcc----caagcctgg--------------------------------ctgaggaag
agttgcggggagtaaaacaaaaaaatatgctgattaggaccgggcatactatatttaatg
atggaatcattcgcgagaaataataataatttattaattaataataaaggaagaccattc
catttcgaca-aaagacccacacccaag--------ctttgggtccgctatcccgatcag
gattttcctacccccagaggtaaaggaaaggtccttcccttttgggccggttgtgggcga
ggagggattcgaacccccgacaccgtggttcgtagccacgtgctctaatcctctgagcta
caggccccatcccgtctccactggatctgttaccgggagtaccctcacaaaggaaccttt
cctctcctcagccatttccatttcgggttaagaagatgt-gaaagcgcgtttctct----
---------ctataagaacggtgccttccgaggtgtgaagtgggagagaagggatgtcat
aattggggttttgaataagacgaccttttcatttttcattttttttcatattgaataagt
aataagaatgagaggcgttaagctttttatcatcctggcgtcgagctatttttccgcagg
acctcccctacagtatcgtcaccgcagtagagtttaaccaccaagttcgggatggattgg
tgtggttcctctacgcctaggacaccagaatatcgaaccatgaacgaag------aaagg
catgagataaaag---------------catattggcta------gtgattgtgaggccc
caattcttgaccggaggggacaccaaaccaagggcctctgccctcccatcccttgg----
atagagagggagggcagagcttttgg--------------------------------tt
ttttcatgttgtcaaagagttgaacaatgaaaatagatggggcgagtgcccgatcgaatt
gatcgggtcatgtaggaacaaggttcaagtctagcggtctgttaggatgcctcagctgca
tacatcactgcacttccacttgacacctatcgtaatgataaacggctcgtctcgccgtga
ccttctcttggattctcaaaacttctgtcgctccatccccgcaggggcagagaacccgtc
gctgtctcggctgtgctaccggaggctctggggaagtcggaataggagagcactcatctt
gaggtgggcttactacttagatgctttcagcagttatccgctccgcacttggctacccag
cgtttaccgtgggcacgataactggtacaccagaggtgcgtccttcccggtcctctcgta
ctagggaaaggtcctctcaatgctctaacgcccacaccggatatggaccgaactgtctca
cgacgttctgaacccagctcacgtaccgctttaatgggcgaacagcccaacccttggaac
atactacagccccaggtggcgaagagccgacatcgaggtgccaaaccttcccgtcgatgt
gaactcttggggaagatcagcctgttatccctagagtaacttttatccgttgagcgacgg
cccttccactcggcaccgtcggatcactaaggccgactttcgtccctgctcgacgggtgg
gtcttgcagtcaagctcccttctgcctttgcactcgagggccaatctccgtccggcccga
ggaaacctttgcacgcctccgttaccttttgggaggcctacgccccatagaaactgtcta
cctgagactgtcccttggcccgtaggtgctgacacaaggttagaattctagctcttccag
agtggtatctcactgatggctcgggcccccccggaaggaggccttcttcgccctccacct
aagctgcgcaggaaaggcccaaagccaatcccagggaacagtaaagcttcatagggtctt
tctgtccaggtgcgggtagtccgcatcttcacagacatgtctatttcaccgagcctctct
ccgagacagtgcccagatcgttacgcctttcgtgcgggtcggaacttacccgacaaggaa
tttcgctaccttaggaccgttatagttacggccgccgttcaccggggcttcggtcgccgg
ctcccctgtcatcaggtcaccaactt--ccttgaccttccggcactgggcaggcgtcagc
ccccatacatggtcttacgactttgcggagacctgtgtttttggtaaacagtcgcccggg
cctggtcactgcgaccccctttcctttgtgaggaggcaccccttctcccgaagttacggg
gctattttgccgagttccttagagagagttgtctcgcgcccctaggtattctctacctac
ccacctgtgtcggtttcgggtacaggtacccttttgttgaaggtcgttcgagcttttcct
gggagtatggcatgggttacttcagcgccgtagcgcctggtactcggacattggctcgag
gcattttctctaccccttcttaccctgaaaaagcaaggtcaccttgcgtccttgaaccga
taaccatctttcggctaacctagcctcctccgtccctcgggaccaacaaggggtagtaca
ggaatattcacctgttgtccatcgactacgcctttcggcctgatcttaggccctgactca
ccctccgtggacgaaccttgcggaggaacccttaggttttcggggcattggattctcacc
aatgtttgcgttactcaagccgacattctcgcttccgcttcgtccacacctgctcgcgcg
agtgcttctctctaaggcggaacgctcccctaccgatgcatttttacatcccacagcttc
ggcagatcgcttagccccgttcatcttcggcgcaagagcgctcgatcagtgagctattac
gcactctttcaagggtggctgcttctaggcaaacctcctggctgtctctgcacccctacc
tcctttatcactgagcggtcatttaggggccttagctggtgatccgggctgtttccctct
cgacgatgaagcttatcccccatcgtctcactggccgaccttgacccctgt------tat
tttggggtcatatctagtattcagagtttgcctcgatttggtaccgctctcgcggcccgc
accgaaacagtgctttacccctagatgtccagtcaactgctgcgcctcaacgcatttcgg
ggagaaccagctagctctgggttcgagtggcatttcacccctaaccacaactcatccgct
gattcttcaacatcagtcggttcggacctccacttagtttcacccaagcttcatcctggt
catggatagatcacccaggttcgggtccataagcagtgacaattgccctatgaagactcg
ctttcgctatggctccggtgggttcccttaaccaagccactgcctatgagtcgccggctc
attcttcaacaggcacgcggtcagagccctggtctcctcccactgcttgggagcttacgg
tttcatgttctatttcactccccgatgggggttcttttcacccttccctcacggtactac
ttcgctatcggtcacccaggagtatttagccttgcaaggtggtccttgctgattcacacg
ggattccacgtgccccatgctactcgggtcagagcgtaagctagtgatgctttcggctac
tggactctcgccatctagggtacagcattccactgcttcgcctagcagcacgacgcttgt
attgctctcccacaaccccgttttcacggtttaggctgctcccatttcgctcgccgctac
tacgggaatcgcttttgctttcttttcctctggctactaagatgtttcagttcgccaggt
tgtctcttgcctgcccatggattcagcagcagttcgaaaggttgacctattcgggaatct
ccggatctatgcttattttcaactccccgaagcatttcgtcgcttgctacgcccttcctc
atctctgggtgcctaggtatccaccgtaagcctttcctcgtttgaacctcaccgttcact
ttaaggc--tgccatcctaaggtgctgctaaatggaaggatcttatcaacgtccatgaat
gataaatcatagatcgaactgccgaatcggaaaaattgggtgctatcatatacctttgta
tcggctaagttcacgagctggagataagcggactcgaaccgctgacatccgccacagggt
aaaccaccgcctctcaggcctccccgactgattctaccatagaggccaacgatagacaat
aactcccccccgaacacagcttacaactttcatcgtactgtgctctccaaagagcaactc
ttctcaaaatctcaaaaggtgctgagttggaatcccattctaaggattcttgcggttccg
gagaatccagctacaggagaaccaggaacggagagcttt--ccccccttttccgcccgac
tctttggtcttaagaatgctgattttaagaatgagtgattgcccttctccgacccttact
gcccaacctgagagcggacagctaatgcgttccacttattgaacagggttctatggtcgg
tccgtgacccctggatgccaaaggcgtccttggggtgatctcgtagttcctacggggtgg
agacgatggggtcggtccatggattttccttcctt-ttgccgcatttcgctcaaagggtt
gaagggagatagtgcatcaagctgttcgcaagggccaacttgatcctcttccccagggat
cccagctgagggaaccctaggagagccgccgactccaactaccgtccatgtacgatccat
actagatctgaccaactgcccatcctacctcctctacgttcttgacagcccatctttgtc
tcagtagagtctttcagtggcatgtttcggtcctcttccccattacttagaaaaagtgag
ccaccggttcaggtacaagatactatcattaccgcctggacaattagacatccaacccgt
aatcgcaacgacccaattgcaagagcggagctctaccaactgagctatatccccccgagc
caagtggagcatgcatgaaggagtcagatgcttcttctattcttttccctggcgcagctg
ggccatcctggacttgaaccagagacctcgcccgtgaagtaaatcatcgcacctacgatc
caaccaattgggagagaatcaatagattctttttcgggagcgattcatccttcccgaacg
cagcatacaactctccgttgtactgcgctctccaagtgtgcttgttccccccttcttcct
taccatggcaagtctttgtg-----aaataactccgatgagaagaaaaaagaaggcgtta
agagaccctcctggcccaaccctagacactctaggatcctttttcaaacctgctcccatt
tcgagtcaagagatagataaatagacacatcccattgcaccgatcgggggcgttcgtagt
gactgagggggt------ccaagaagcgagttatttataccaagcattcttcttatggct
agatccaatctcctggtccctgcggaaaggaaaaagaatttcacgttcttcctttcggga
agggaggattagggaaatcctattgattgcagctttctccagacctccgggaaaagcatg
aaaaaaaaggctcgaatggtacgatccctccgtcacccctttcattctggggtgatctcg
tagttcttggtctgtgaagatgcgttgttaggtgctccattttattttcccattgaggcc
gaacctaaacctgtgctcgagagatagctgtccatacactgataagggatgtatggattc
tcgagaagagaggagccgtggtggtcccccccggaccgcccagatcccacgagtgaatag
aaagttggatctacattggatctcacctgaatcgccccatctatcctcctgaggagaagt
ttggtttcaaactccggttcgaacaggaggagtacgccatgctaatgtgccttggatgat
ccacatctccgggtcaggcgctgatgagcacattgaactatccatgtggctgagagccct
cacagcccaggcacaacgacgcaattatcaggggcgcgctctaccactgagctaatagcc
cgtcgtgcgggcctcccacagggggcccgctatgccaaaagcgagagaaaccccatc---
--cctctctttcctttttgcgcccccatgtcgccacacgggagggacatggggacgtaaa
aaaggggatcctatcaacttgttccgacctaggataataagctcatgagcttggtcttac
ttcaccatcgagaaacgaaagaagacttccatctccaagcttagctcagacgtagctcgc
ttctttttgggtgtgaagcagtgtcaaaccaaaatacccaacaagcattagctctccctg
aaaaggaggtgatccagccgcaccttccagtacggctaccttgttacgacttcactccag
tcactagccctgccttcggcatccccctccttgcggttaaggtaacgacttcgggcatgg
cccgctcccatagtgtgacgggcggtgtgtacaaggcccgggaacgaattcaccgccgta
tggctgaccggcgattactagcgattccggcttcatgcaggcgagttgcagcctgcaatc
cgaactgaggacgggtttttggggttagctcaccctcgcgggatcgcgaccctttgtccc
ggccattgtagcacgtgtgtcgcccagggcataaggggcatgatgacttgacgtcatcct
caccttcctccggcttatcaccggcagtctgttcagggttccaa--actcaacggtggca
actaaacacgagggttgcgctcgttgcgggacttaacccaacaccttacggcacgagctg
acgacagccatgcaccacctgtatccgcgttcccgaaggcacccctctctttcaagagga
ttcgcgacatgtcaagccctggtaaggttcttcgctttgcatcgaattaaaccacatgct
ccaccgcttgtgcgggcccccgtcaattcctttgagtttcattcttgcgaacgtactccc
caggcgggatacttaacgcgttagctacagcactgcacgggtcgatacgcacagcgccta
gtatccatcgtttacggctaggactactggggtatctaatcccattcgctcccctagctt
tcgtctctcagtgtcagtgtcggcccagcagagtgctttcgccgttggtgttctttccga
tctctacgcatttcaccgctccaccggaaattccctctgcccctaccgtactccagcttg
gtagtttccaccgcctgtccagggttgagccctgggatttgacggcggacttgaaaagcc
acctacagacgctttacgcccaatcattccggataacgcttgcatcctctgtcttaccgc
ggctgctggcacagagttagccgatgcttattccccagataccgtcattgcttcttctcc
gggaaaagaagttcacgacccgtgggccttctacctccacgcggcattgctccgtcaggc
tttggcccattgcggaaaattccccactgctgcctcccgtaggagtctgggccgtgtctc
agtcccagtgtggctgatcatcctctcggaccagctactgatcatcgccttggtaagcta
ttgcctcaccaactagctaatcagacgcgagcccctcctc-gggcggattcctccttttg
ctcctcagcctacggggtattagcagccgtttccagctgttgttcccctcccaagggcag
gttcttacgcgttactcacccgtccgccactggaaacaccacttcccgtccgacttgcat
gtgttaagcatgccgccagcgttcatcctgagccaggatcgaactctccatgagattcat
agttgcattacttatagcttccttgttcgtagacaaagcggattcggaattgtctttcat
tccaagacataacttgtatccatgcgcttcatattcgcctggagttcgctcccagaaata
tagccatccctaccccctcacgtcaatcccacgagcctcttatccattctcattcgatca
cggcgggggag-caagtcaaaatagaaaaactcacattgggt---ttagggataatcagg
ctcgaactgatgacttccaccacgtcaaggtgacactctaccgctgagttatatccc-tt
ccctgcccccatcgagaaatagaactgactaatcctaaggcaaagggtcgagaaactcaa
cgccactattccactattcctgaacaacttggagccgggcc-----ttcttttcgcacta
ttacggatacgaaaataatgggaaaaattggattcaattgtcaactgctcctatcggaaa
taggattgactacggattcgagccagagcacatggtttcataaaatccgtacgattttcc
cgatctaaatcgagcaggttttacatgaagaagattttgctcagcatgttctattcgatg
cgggtaggagaagaacccgactcggtattgttaaaaaa-agagaggaagcagaaccaagt
caagatg-------atacggatcaaccccttcttcttgcg--------ccaaagatctta
ccatttccgaaggaactggcgctacatctcttttcaatttccactcaagagttcttatgt
gtttccacgcccctttgagacctcgaaaaatggacaaattccttttcttattcttaggaa
cacatacaagattcgtcactacaa-aaa-agagaatggtaaccccacca--ttaactact
tcatttatg-----aatttcatagtaatagaaatacatgtcctaccgagacag-aatt--
tgtaacttgctatcctcttgcctagca---------------------------------
------------------------------------------------------------
------------------------------------------------------------
------------------------------------------------------------
-------------------------------------ggcaaagatttacctccgtggaa
aggttgattcattcggatcgacatgagggtccaactacattgcattgccagaatccgtgt
tgtatatttgaaacaggttgacctccttgtccttgcttctctcatggtacaatcctcttc
ccgctgagcccccctttctcctcggtccacagagaaaaaatgtaggactggtgccaacag
ttcatcacggaagaaaggactcaccgagccgggatcactaactaatactaatataataga
aaagaactgtcttttctgtatactttccccggttctgttgctaccgcgggccttacgcaa
tcgatcgg-----atcatatagatatcccttcaacacaacataggtcatcgaaaggatct
cagacgacccaccaaagcacgaaagccaggatctttcagaaaatggattcctattcg-aa
gagtgcataaccgcatggataagctcacgctaacccgtcaatttgggatccaattcggga
ttttccttgggaggtatcgggaaggaattggaatgtcataatatcgattcatacagaaga
aaaggttctctattgattcaaacg-----------ctgtacctatgggatagaggaagag
gaaaaaaacc-----gaagatttcacatagtacttttgatcaaaaaatcaatctgattta
tttcgtacccttcgctcgatgagaaaatgggtcagatt------ctacaggatcaaacct
atgggacttaaggaatgatggaagggaataaaaagaaaagagaggg--------------
-aaagaaaa-tagaactacaaagtaaataaaaattaagaaattcaatatgaaattaagta
gaagaaaagaacccagattccaaataaacaaattaaaactcgaaaaggatctttctgatt
ctcgaagaatgaggggcaaagggattgattgaggaagatctcttgttcttattataagtt
tattataagttataagattcagatcgtgattggatccgcatatgtttggtaaaaagaaga
atcttctcctt-----------tgagaataatcaaaaatggaaagtgttcaattggaaca
tgaaaacgtgactgaattggtcctagttactcttcgggacggagtggaagaagggaggag
attctggaacgagga-aaagatccaatgacttcgaaagagttgaacgaggagccgtatga
ggtgaaaatctcatgtacggttctgtagagtgacagtaagggtgacttatctgtcaactt
ttccactatcacccccaaaaaaccaaactctgccttacgtaaagttgccagagtacgatt
aacctctggatttgaaatcactgcttatatacctggtattggccataattcacaagaaca
ttctgtagtcttagtaagaggaggaagggttaaggatttacccggtgtgagatatcacat
tgttcgaggaaccctagatgctgtcggagtaaaagatcgtcaacaagggcgttctagtgc
gttgtagattcttatccaagacttgtatcatttgatgatgccatgtgaatcgctagaaac
atgtgaagtgtatggctaacccaataacgaaagtttcataaggggactggagcaggctac
catgagacaaaagatcttctttctaaagagattcgattcggaactattatatgtccaagg
tccaatattgaaatcatttcagaggttttccctgactttgtccgtgtcaacaaacaattc
gaaatacctcgacttttttagaacaggtccgagtcaaatagcaatgattcgaagcacttc
tttttatttttatactatttcggaaacccaaggactcaatcgtatggatatgtaaaatac
aggatttccaatcctagcaggaaaaggagggaaacggatactcaattttaagtgagtaaa
cagaattccatactcgatctcatagatacatatagaattctgtggaaagccgtattcgat
gaaagtcgtatgtacggcttggagggagatctttcatatctttcgagatccaccctacaa
tatggggtcaaaaagccaaaataagtgattttagcccttataaaaagaaaacgaattctt
gaacctctttcacgctcatgtcacgtcgaggtactgcagaagaaaaaactgcaaaatccg
atccaatttatcgtaatcgattagttaacatgttggttaaccgtattctgaaacacggaa
aaaaatcattggcttatcaaattatctatcgagccctgaaaaagattcaacaaaagacag
aaacaaatccactatctgttttacgtcaagcaatacgtggagtaactcccgatatagcag
taaaagcaagacgtgtaggcggatcgactcaacaagttcccattgaaataggatctacac
aaggaaaagcgcttgccattcgttggttattaggggcatcccgaaaacgtccgggtcgaa
atatggctttcaaattaagttccgaattagtggatgctgccaaagggagtggtgatgcca
tacgcaaaaaggaagagactcatagaatggcagaggcaaatagagcttttgcacattttc
gttaatccatgaacaggatctatatagacacatagatccatggatccatacat-------
-----------------------------------------------------ctcgatc
ggaaaagaatcaatagaa-aaagaaagaatcggaattgatcgatatctt--tctcgaaac
aaacgaaaaggaaacgaaagatgaaacataaatcatggatcaactaagccctctcggggg
cttgct------taagaataagaaagaggaatctcatgtaaataccatggaataagcttt
gatcctattcatggggattccgtaaatatcccat-tccaaaaatagaaagttcgaaacaa
ttgggacttttttggagattggatgcagttactaattcatgatctggcatgtacagaatg
aaaacttcattctcgattctacgagaatttttatgaaagcgtttcatttgcttctcttcc
atggaagttttattttcccagaatgtatcctaatttttggcctaattcttcttctgatga
tcgattcaacctctgatcaaaaagatataccttggttatatttcatctcttcaacaagtt
tagtaatgagcataacggccctattgttccgatggagagaagaacctatgattagctttt
cgggaaatttccaaacgaacaatttcaacgaaatctttcaatttcttattttactatgtt
caactctatgtattcctctatccgtagagtacattgaatgtacagaaatggctataacag
agtttctgttattcgtattaacagctactctaggaggaatgtttttatgtggtgctaacg
atttaataactatctttgtagctccagaatgtttcagtttatgctcctacctattatctg
gatataccaagagagatgtacggtctaatgaggctactacgaaatatttactcatgggtg
gggcaagctcttctattctggttcatggtttctcttggctatatggttcatccgggggag
agatcgagcttcaagaaatagtgaatggtcttatcaatacacaaatgtataactccccag
gaatttcaattgcgcttatattcatcactgtaggaattgggttcaagctttccccagccc
cttctcatcaatggactcctgacgtatacgaaggagtgcggttcgttcgataaattccta
cctctatatctatctctgagatgtttggatttttcaaaactccatggacatgcagaagag
aaatgctatccccactcggaccaagacataacttttaccaaaagtttattgtgatctttt
tgttcaaataacaattaaggtgaagcagggtcaggaacaacgaatctctttatgataaac
agatccattttgcaagttcgttattacgggt------a---gttcctacaaaggatcgga
ctaatgacgtatacaatacttgaattctcaatgtagatgctacatagttggttctcatcc
ttcagagactacgagtgtaataggagcatccgtcgacaaagggatcaccctaagatgatc
atctcatggctattgagaacgaatcaaatcagatggttctatttctcaatctttctga-c
ttgctcctacggaaccaaggtcgaaaagattgaaaaagtcagtcattcacaaccgctgat
gaaggattcctcgaaaagttaaggattagtaatcctttttagaaatcgaatggattcggt
cttatacatacgcgaggaaggtaatc-aaaaaagaaagaagatgagttc----ttctttt
atcacttaggagccgtgcgagatgaaagtctcatgcacggttttgaatgagagaaagaag
tgaggaatcctcttttcgactctgactctcccactccagtcgttgcttttctttctgtta
cttcgaaagtagctgcttcagcttcagccactcgaattttcgatattcctttttatttct
catcaaacgaatggcatcttcttctggaaatcctagctattcttagcatgatattgggga
atctcattgctattactcaaacaagcatgaaacgtatgcttgcatattcgtccataggtc
aaatcggatatgtaattattggaataattgttggagactcaaatgatggatatgcaagca
tgataacttatatgctgttctatatctccatgaatctaggaacttttgcttgcattgtat
catttggtctacgtaccggaactgataacattcgagattatgcaggattatacacgaaag
atccttttttggctctctctttagccctatgtctcttatccctaggaggtcttcctccac
tagcaggttttttcggaaaactctatctattctggtgtggatggcaggcaggcctatatt
tcttggtttcaataggactccttacaagcgttgtttctatctactattatctaaaaataa
tcaagttattaatgactggacgaaaccaagaaataacccctcacgtgcgaaattatagaa
gatctcctttaagatcaaacaattccatcgaattgagtatgattgtatgtgtgatagcat
ctactataccaggaatatcaatgaacccaattattgcaattgctcaggataccctttttt
agcttctagggtctatttcttagttcaagatccttcttactaactggaatcaaagaatta
gtagatctgttccgcccaaaatgggaatgggc-----tggggttatgaacttataatctg
atgatcgagtcgattccatgattataagttcattccataccggaccagaccggaataggg
ttatgtacattctcattatgagaaggggtcattcgagcgtatgtaaatagatactatgtt
tacatatggatccctacgtcgttacattccatttaggattaggaataggcgtaatcggac
ctgctttttacatatctctcgttatttgggtaccatattcacttctttgggcttctattg
aatcgagaagtaggtttgattgtacatctttttgatatatagatatatataaggt----a
tcctccggataattcaaatcgaagcaattggatgtccgactcgggcctatatgacatgac
cgatcgatagaaatactc---cacctttgtcatgtcatatatt-ccatacatcacactag
atagatatcatattcatggaatacgattcactttc-----aagatgccttgatggtgaaa
tggtagacacgcgagactcaaaatctcgtgctaaagagcgtggaggttcgagtcctcttc
aaggcataatattgagaatgctcattgaatgagcaattcaataagagatctcggatcgaa
tcgatattgatataccgagtatctgttgatacgaagtattccggcgatccccacgatccg
agtccgagctgttggaattggaataagttcggcagcggatcacgaaatctcggcgatctt
ctctatccaatgaatggggagtccgctttgaaatcgtccgccctgcacccaccccccgag
tatatgcttcaagaggaatcacacaggggtgg----------------------------
------------------------------------------------------------
------------------------------------------------------------
------------------------------------------------------------
------------------------------------------------------------
------------------------------------------------------------
--------------------------------------------------cctgagacga
agagaaaggtctatctattttatttagttattcagttaaacc-----aatgattcgttat
tggagcagatagcaacaaccatttcatcggacatgcgtattttttattttcc--------
-------------aatggatttacatgtttcattaatggaaatttttttatgtagtgagt
aataggctctggttgttcgccgttcaagaattcttgtttagcaagaattcttgtttaggc
agttcataccatccatacatagtgttttgatctaagatttcaattcttccatgtttcagc
agtagcatattgttccatgg------agctaaggtccaaaatatggaagaaacaagcgtt
tccacgactctaccacccggtcaattctgttccacttaatccctctttcatggcc-----
-acatgtctttccggctaaagaatgggaaatctttctcctgttacatgaatcaaatgttt
catttcatccgggaaaagccatctctttctcaacaatgtctttgtcatttgatccaatag
cgttccgttagataggaacagatttgataaatactgataactctcggatagagtattaga
acggaaagatccattagataatgaactattggttctaagccatctctggcgatgaatcaa
caattcgaagtgcttttcttgcgtattcttgatgaaccagcgtttatatatagatgtagg
aggatctgtttgggaagtaagaagcccctttgacatctcttgatctgcaaagaattctcg
acgtgaaaacacagagacaaagggctgatctttgaataggaaaaagaatggatctgcagg
gtcccaaatgaattggcttattcgaaaaaagccttgttctttggaagatctatctcgtgt
ctggtactgcatggttccactctgcaagaactccgaatcattctcttgaagctcatcctc
tttatgataaatgatccgcttgccccgaaatgacctggcccaatagggaaatcccaattc
attgggcctttcaatacaatcaaatagattgccacaagggcgccatagtctaggagccca
aactatgtgattgaataaatcctcctctatctgttgcgggtcgagggctccttctccttc
cccttcttcaaactccgattcgtatttttcatatagaaatctctgatcaacgatagaaca
aaatccattttgcatcatatctaagggattccttggttcggaccgaagaagcaatgtcac
tcgatcattatcaaactgactgcaatctttttctgtccgtgaggatcccaccagaacgcc
ttctacttctaataggccatgaactagatcagaatcattctcaacgaatccataagaagt
gatccaatttttttcatcgggtccgggtagagaccaaagatcttgagcgaccgatccggc
agaaaaactcaaaagataaagaagtatcgttaatttcttcatgctcgttccaagctcgaa
gtaccatttgtacaaataagaatccccttccttacatgatttcttcttcatatagataga
tataggatctatggggcaattacttagaagtacattttgtgcaacagcccttcctatctg
atagaaaaggatcccatgatcctgaaccgatcttacctgggatcgcaaatcccaagtttg
tctatgaagagcggatctaattgtattagtgtctataatggatttcttctgtgtaatact
aattgatagggcctcattggtaagtgctacaagatctcgtgcattggaacccatggttat
ggacccgaatccattagtatggaacattttcttttccaagtgaaatcccctagtatatga
aagagtgaaaaagtgctttcgttgttgtggaataagaagccttcgtatcttaatgcatgt
atttgatttattcggagctattagagcgggatccactttttggggaatatgagtcgaagc
aataacaagaata---tttctagtggagcatctttcacaatccctggagagatagttcac
taatagaccgagggataagtaattcgactcattcacatacagatcatgaatgtttggaat
ccatattatgcaaggagacattgcttttgctaattcgaattgaagggtgatatcaaatcg
gtctattttcggcgtcatatacatatacatagttagcgcattcgtcatagttagcagctc
cgtatcaaggtcatcatcg------------------ctatcgccactatcatcaatatc
gtcaat---------atcgatatcattaataagataacctttaggcttgtcatccaggaa
cttgttcggaaataccgtaatgaaaggaacataggagtttgtcgctaggtatttgaccaa
atatgatcgtccagttcctatagaacctatcactaaaatacccctagagggggatagggc
taagcggagcgaaaagggttttccatgagatgggaaatgaaaactattagccccacacga
ggtttgtgaataagtgattgtctgataatgagcaaggaatatccgtctttctgctaaaca
ggatctattgaactcataattcattagatactttttatgaatgtcaactaagtatcgtaa
gtaaactgatcctagttgttcaatcatttgataaccagagtcattctttgataaatgatc
actatgagtcagactcaatagaatttgatcaatccttttttctgtcgttaaggtggagaa
ctgaaccaagaattccctttcttcatcatcaatcgaatcactgttcgcgacccaggattc
tattttatcatcaatccaatcaccgttcacgttttttctttttcttatcaatgaatagat
ctctttacttgtacgacttagatgtctcgtatttctcgaaaaagtgattcgattgatggg
atttggtatgatactt---------atgagatcgatgagattgatattcaaatatttctt
cttagaacgtattgatttgaccccataagcgggaccaccacccaatagcatgttgccgcc
aaaagcagaaccccgtatttcttctagagaatctcctaattgttccagagcaactagaaa
gagattctttaacccgaaagaattctgttcagatgtaggatatctatccagaagttttcg
caactcaatcatgtatgatggaatcatcaaagatttgatcttttcgaactctgtctgtaa
ctcactagaggctcgggaaacaaagagaagatgtgtacgaacgagatatccagcaacaag
aagaaggaaaaggattgaatagaggaactcccgagcatttggtgatctcagatgtgcccc
tatcaatggaacgggtgactcattatttcgatgaatcatttcttcggacagaagaagatt
atgtaaacacttactcgaaatctcacttatcagattccattgtggaagaatcgcccacaa
ttttttctgaggaattggccatgatatatctgatccatgcataatatcatgaaaaatgga
tacaaattttttactgctacttagtatcggcaataggtctgaaaaagtatctaaaagggt
gaaatttagatatttgcaccctgtcgaagtaaggaaccatggcatatatgtttggaacag
attccattttgagagatttgaaaaagcactatctcgttgaaaggttctatacatctgccg
tttctcaacgcatttctttatacaaagactccgttttttcctcttttcggatggtaaata
tttctcagaacatggagtgtgaatcaaacccatgtttgaattgaaattgagatactgatg
caagttcttcccttctgaatcagatagattcatatctgaaagaggttgacaataagttct
ttcaaaattgactatttgtccctctgttagaggtgttccagaaatgtctgcgatcgagtc
aatagctctacgaacgaatggatcggatcgaattggaaaatggaaagatttgtacaagtt
atacgtttcgtcaccactttgtggaaaattgttaggtatgaatatgttagatacctgtga
ctcgattggtgaaatagtatctctctccaaaaaaacatgtttttttttaccgacgcacaa
agaaaatattttgttgcgaatgaacaagatattgaggaattgtccatacgtaagatcata
attattgatacgggccttttccacagaaaaagggaatcttttgttacaatagaaccagaa
gtgatgtggattattcaagaatcgaagtcgatttgctttataaaaagaagatatcaatga
acttctatgaaatggtttcacgggattcagccaattgtctcgatcgtgggatatcattga
gaaataggaatcagtgttatcaaaggatttcctgcgattctttctagtatggaatgagtc
aatcatccactttggtatcttattgaacaaaaatggtgatattgttcctccattgatcaa
gaatttcgattttttggaagtatcatgatcatccaataagaagggtttcaatttcttcaa
atgaacgatttgaacacctattgattctaacaactgattgcagagttgatcattcggacc
tttcaattcatagatgcggatctcggacctatgaatggggatattcccgatactcacaaa
gaaaaaaggaagtgacttagacaa---------------------aaag-----------
----------agaagtgacttggacaaaaagagaagtgacttggacaaaaagaaacgaag
tgacttagacaaatcttgtttgtcgataacctcggaccaatcaatcgaatattgattaat
acgtaatcgatcgaacactacttgaaaacggctcttctgcccagaaacgaaatgttccaa
atgttcctggaaattcttgctcccattggaccatttgtatctatatgcatcaggatcccg
attcatggatctctcagttcgagaaataagaggatcgaaccatttcttctgactcttttt
caaattcgataaatgttggttgatcgtatatttcattatagttctatgattcagagtatc
atttcctatttgatccctttgaattccatattcgaagttgcgatcggatctattcattaa
aaagaatcgattcgatacatttcttatgtacccataggtgctatattggatttgaatcag
attttggatcaatctatattgattgactgccttcattatgttgttgctagcaaataccac
ttttttttgttttggatcttccaaatcattcccgcaggagatccagaccgatttttttct
gatccttcgataaaaagattcattctcttcataaaaaataggaggtagaaccaataaaga
tttctttttcgattcatccctggagttgaatacctcattcaagaatttttttt------g
atccaatccgtagga------atcaatagaaaaggaaaatcccttatgatacaccagatc
cggctcggttattgatagagtgaatggatctgccatttcgtgaaatctctcttctgattc
aaaatcgtggtgtaacgtgtatccccccctgttccggtcatggaatagatgaaataaatc
aaaaaatggattttggttcaagaatgaaatcttattggaactgtccatatccggttcatc
cttcggaaccatatcacatcccggatctgatgaaataggatgaattgagacggtattttg
taaatacgtaattatcttgaatatatcaaccctttctttattttccgatcgcctggaagg
gacaaaagaaacatcttgttgtttcttcaccaatttctgatctctagtggacctctcagt
aggattcgaacccagatgaagttctgaccatctgtcagagaaaaaagaacgaattgatct
tgtaggattcccaagaaattcttcgatttcttccggaagcagatgattattcatctgctt
ctcacgttccgtgaatagccgggacattgaggaatatccggaaaggcatttcgggaatcg
gtctgattctatctctgttcgttccatttgaagaaaggaagg------atcccaaagaat
cgatctttcttttagttgttgaatctctctttgatttatcaatgtgtgatattccgaatc
ttcattactaatggaatcgaaatgatctctggattgatcagaagatcctttcaattggct
agaatccgttacttgaacgaaaatagatcttgtggaatcatattgcatatttgacgatac
attccgtaccttgctaaaaaaccgatccttgtttaccaaccacacattgtctaaccaaat
ccaattctctctcgatacgttcctaaaaaaatccgattcgtgcggattcttcccccaact
aacgaagagatcttggcggaattgccacatatgaaattgagcacaattttgcaaagaaat
accgcacgtgtttctcgcgaagagatgggaaacatgctcaatatcatttgattgaatagt
tgactcagctccttgttgtttgaagaaaccctccacttcaattggtcttttttcatgaaa
agcagacatgagataacaaatccagtgtttcactaagatttcgaatagctgtcccgaatt
caagttgattatgtttcgcttcttcctcggagaaagacgatcaaacaattcccaatcatg
gtccttgcggatcggatcatccgtataggatacaaaaagaaactccagatatttgatatc
tttctctttgaatgagatctcaattccagctacggtttcattagatatcttacaactaga
atccctcttttttccgatccggttcctccaccaccgcgaaccccagttagattcaggcat
gatacactttttagttattgggagaacccaagtactctctttcggatccatgaaacaact
ctcagagatctttttcccttttggaagatacaggagcgaaacaatcaacctattgatatt
ggaagacccaaaagattcttccaatgtatcatttctgggtccaatggaattcataggtat
aggaagaagccccatcaaatagagattttttctttcgaccatatttcgattgttaatacg
atatataaggaccgctactacaagcagtactacacctttgatcgtgaaatatcgattgct
tgttgaaccctgtgaatcgcgtgaaagtaggatactccaaattcgggggtcaaagagttt
cataaaacgttcttggtggaaaaaaatgtgagtgaaagatcccactgaatcgaatttggt
ccatgaatctaagaaatagtgagaattcttgatctctctcaatatctctctcaattcgaa
gatccaggatttgaattgatgtcgtgtcattgatttctgcttcattgattcctcctaagg
atttcatttcaattggaatttggttatttacgatgtacgatgatccctgttacgcatcca
tggctgaatggttaaagcgcccaactcataattggcaaattcgtaggttcaattcctgct
ggatgcacgccaatgggaacgttcaataagtctattggaattggctctgtatcaatggaa
tctcatcatccatacataacgaattggtatggtatattcataccataacataggaacagt
aagaactcaaattcttatcgatactggaactcatagggaagcaaatggatttatggatgg
aatcaaatatgcagtatttacagacaaaagtattcggttattggggaacaatcaatatac
ttctaatgtcgaatcaggatcaactaggacagaaataaagcattgggtcgaactcttctt
tggtgtcaaggtaatagctatgaatagtcatcgactcccgggaaagggtagaagaatggg
aggacctattatgggacatacaatgcattacagacgtatgatcattacgcttcaaccggg
ttattctattccacctcttagaaagaaaagaacttaa--atcaaaatacttaataacacg
gcgatacatttatacaaaacttctaccccgaacacacgcaatggagccgtcgacagtcaa
gtgaaatccaatccacgaaataatttgatctatgga---cagcgtcattgtggtaaaggt
cgtaatgccagaggaatcattaccgcaaggcatagagggggaggtcataagcgtctatac
cgtaaaatcgattttcgacggaatgaaaaagacatatctggtagaatcgtaaccatagaa
tatgaccctaatcgaaatgcatacatttgtctcatacactatggggatggtgagaagaga
tatattttacatcccagaggggctataattggagataccattgtttctggtacagaagtt
cctatctcaatgggaaatgccctacctttgagtgcggtttgaaccattgatttacgtaat
tggaagtaaccaattaggtttacgacgaaacctagaaatcgatcactgatccaatttgag
tacctctacgggatagacctcaacagaaaactgaagggtaacggcagcaagtgattgagt
tcagtagttcctcatagaaaattattgactctagagatatggtaatatggagaagacaaa
attgtttgaagcaccgacagaaccggaagcgccccttgtttcaaagagaggaggacgggt
tattcacatttcatttgatggtcagaggcgaattgaaagctaagcagtggtaattctacc
ccccgggga-----aaaatagagatgtctcctacgttacccgtaatatgtggaagtatcg
acgtaatttcatagagtcattcggtctgaatgctacatgaagaacataagccagatgacg
gaacggggagacctaggatgtagaagatcataacatgagtgattcggcagatttggattc
ctatatatccactcatgtggtacttcagcatacaattcatataagatccatctgtctaga
tatcatcatatacatccagaaagccgtatgctttggaagaagcttgtacagtttgggaag
gggttttgattgatcaaaagaaaagaagaatctacttcaaccgatatgcccttaggcacg
gccatacataacatagaaatcacacttggaaagggtggacaattagctagagcagcgggt
gctgtagcgaaactgattgcaaaagagggtaaatcggccacattaaaattaccatctggg
gaggtccgtttgatatccaaaaactgctcagcaacagtcggacaagtgggtaatgttggg
gtgaaccagaaaagtttgggtagagccggatctaagcgttggctaggtaagcgtcctgta
gtaagaggagtagttatgaaccctgtagaccatccccatgggggtggtgaagggagggcc
tcaattggtagaaaaaaacccacaaccccttggggttatcctgcgcttggaagaagaagt
agaaaaaggaataaatatagtaatagtttgattcttcgtcgccgtagtaaataggaatag
gagaatattgaaaat--agaatatgtttcttcgtctttacaaaagaaaaaaaaaaaaaga
taggagtgtaattagctgtgacacgttcactaaaaaaaaatccttttgtagctaat----
------------------------------------------------------------
------------------------------------------------------------
------------------------------------------------------------
------------------------------------------------------------
------------------------------------------------------------
------------------------------------------------------------
------------------------------------------------------------
-------------------------------------------------
>Eschscholzia_californica-MK281585.1 Eschscholzia californica chloroplast, complete genome
------------------------------------------------------------
------------------------------------------------------------
------------------------------------------------------------
------------------------------------------------------------
------------------------------------------------------------
------------------------------------------------------------
------------------------------------------------------------
------------------------------------------------------------
------------------------------------------------------------
------------------------------------------------------------
------------------------------------------------------------
------------------------------------------------------------
------------------------------------------------------------
------------------------------------------------------------
----------------------------------------------tttgatt-------
------------------------------------------------------------
------------------------------------------------------------
--------------------------------------------tattac-----tattt
cgaattctaaattaaaatgattaaaatgggcgaacgacgggaattgaacccgcgcatggt
ggattcacaatccactgccttgatccacttggctacatccgcccctctattccctccaaa
------------------------------tccaaaatatgagaatcctaccattcatac
ttagaaataaaaaaatggagtctttcttatctttgtt-----catactgag---------
-atagagatattgtacataaaatgccaatcctttctataaaa------------------
------------------------------------------aaacattagattaacttt
gattcctaaaatttttttattaagtaaaaaaaatc-------------------------
-acaaaaattcttatatgaattg--------------------------------tgaat
aaaatagtactaaaactaaa---tgaaggagcaataccgaatttct-tgtttt-----at
caagagggcgggtactgctccttcaacttcaaggattcatatacactaagaccgaagtct
tacccatttgtagatggagcttcgacagcagctaggtctagagggaaattgtgagcatta
cgttcatgcataacttccataccaaggttagcacggttgatgatatcagcccaagtgtta
attacacgaccttgactgtcaactacagattggttgaaattaaaaccatttaggttgaaa
gccatggtgctaatacctaaagcagtgaaccagatacctactacaggccaagcggctagg
aagaaatgtaaagaacgagaattgttgaaactagcatattggaagatcaatcggccaaaa
taaccatgagcggctacgatattataagtttcttcctcttggccgaatctgtaaccttca
ttagcagattcattttctgtggtttccctgatcaaactagaggttaccaaagaaccatgc
atagcactaaatagtgaaccgccgaatacaccagctacgcctaacatgtgaaatggatgc
ataaggatgttgtgctcagcctggaatacaatcatgaagttgaaagtaccagagattcct
agaggcataccatcagaaaagcttccttgaccaattgggtagatcaagaaaactgcggta
gcagctgcaacaggagctgaatatgcaacagcaatccaagggcgcatacccagacggaaa
ctaagttcccactcacgacccatgtaacaagctacaccaagtaagaagtgtagaacaatt
agctcataaggaccgccattgtataaccattcatcaacggatgctgcttcccatatcggg
taaaaatgcaaacctatagctgcggaagtaggaataatagcaccagagatgatattgttt
ccataaagtagagacccagaaacaggttcacgaataccatcaatatctactggaggagca
gcaatgaaggcgataataaatacagaagttgcggtcaataaggtagggatcatcaaaaca
ccgaaccatccaatataaagacggttttcggtgctggttatccagttacagaagcgaccc
cataggctttcgctttcgcgtctctctaaaattgcagtcatggtaaaatcttggtttatt
caatcatcagggactcccaagcaaacaaattatctataa---------------------
---atagaaattaataattgaaggcttgttattcaccagtataacatgacttatatgccc
gtgtc--------aaccaag---------ataaaatatctatct-atatggctaggccca
tcatactggttgttgaatgaataaagtcaaggtaattc----aaaaaaatagaatacgga
tttataaa-------------------aggatatat-attatctttactggatattgata
ttttcggtatgata--atgggttgcccgggactcgaacccggaactagtcggatggagta
gagaatttccttgttgaaataggataaaaaaatccctccccaaaccgtgcttgcattttt
cattgcacacggctttccttatgtatacatctaaaactcagttccctaga--------ca
ggattctaagaaagttgaatac----tcagttgattcaaccaaaccactattg------c
atgagcatttcagaattgcaatgaatgaatttcatttttgtaatttttcatcat-----t
ttgggatcagttcgatttaaactggctcataaccaatcatgaataattggccaggtcatt
gacacgaagaatatccaaataccaaatctgttctctatagaacctccgcgaagaagaaga
ggttctttggaagatcaaagaaaaaacttgttcttcctccgtaaagaattcttccaacaa
ttccgaacctaatcttttcaaaaaagcgcgtactgtacttttgtgtttacgagccaaagt
tctagcacacgaaagtcgaagtatatactttatttgatacaaactctttttttttgagga
tccgctgtaataatgagaaagatttctgcatatacgtccaaatcgatctataatatcaga
gtctgataaatcggcccaagccggcttactaatgggatgccctaaaacgttacaaaattt
cgctttagccaatgatccaatcaaaggaataattgggactatagtatcgaacttcttaat
agcaatatccattataaatgtattttctagcatttgactccttaccattgaaggatttag
ttgtacacttgcaagatagctcagaaactcgagggaatgattggataattgatttatatg
gattctatctggttgagaccagaaggaaaaatggcattgccataaatttacaaggtgata
tttccatttattcatcagaagagaacttccctttgacgctagaatggattttccttgata
tctgacataatgcatgaaaggatctttgaacaaccataggatagtctgaaaatcattacg
caacactactgcgggatgctctatttttgcatagaaatgtgttcgctcaagaaggattcc
aaaagatgttgatcgtaaatgaaaagattgtttacgtagaaaaacgaatatggattcgca
ttcatatacatgagagttatataggaacaataagaatctttgattctcttttgaaaaaag
agaaatagctttcttttgagtaataagactattccaattaggatactcatggagaaagaa
tcgcaataaatgcaaagagggggcatcttgtatccaagagcgaagggtttgaactaaaat
ttccagatggacggggtggggtattagtatatctgacacatgatttaaatatgataattt
atcatctaaaaaaggaaatattgaatgaattgatcgtaaattatgagattttgttatacc
ttttccttctatagaagatcctaatcgcagtgaaagtggaatttccacaataactgcaaa
tccctcggatatcatttgataataaacatttttattgtgtccaacaaattgattttgttt
aaaaacattagccgaaataatcaaat------acttctgttgatacattcgagtaattaa
acgtttcacaagcagtgaactggatttattgtcataacct------acatttttcacagt
ttcataaggaatcgatctatttaaaccatgatcatgagcaagtgcataaatatactcctg
aaggagaagtggatataggaagtcttgttgccgagatctatctatttctaaatatccttg
taattcctccatttgaaattcgatttgaaaca-----aaggcaaaggatttcttgggttc
acaaacaatacatagtgcgatacagtcaaaacaaggta-------tataataagaaaata
atagatacctcggagacagataggctaatcaacggatcttccctttattacatccactt-
gtttgggttcattataggataagaaaattgttagaaatcctttatttttgcaagccgatc
gctcttttgactttggaataat--tcatctttatcaatataccctttcttctacacattc
gtccccactccatac----tataatggagatatagtgaatagttaggattcataaaaaaa
tcgataatccacctataggagaaccctttcccgcatcaagcactaatatatttttaacgt
ataattagatcgggtaatcattcaaattaagaacataagctcgttgctttttacttccct
ataattggagccatagggctctatccatttattcactcgaccaccccgtgaatt-----t
tttttcacaccccaagaattcaaacaata---------ttttgtaccgatctggtaaggg
tgaaatattctcagagtttttcattgatacgacatgctgttttttccattcattcccttt
caggatcagtcgtggtcttacaaactttaccaatggtatggacgaatccgttgcttcatc
caaatgtgtaaaagattctagccgcacttaaaagccgagtactctaccgttgagttagca
acccgaataatgtaattatggtt-----------acggtgttagatacgacaaaaataaa
aataaatacgaaag--------agactggatcgcacgaccccatcaaaagattgaactat
caacaaat---aaaaaaagcattttatggtcaatta---tgaacataaaaatgaacagat
caaa----------------------------tgaaatatagaagaaattccc-------
agataaatatagaaaa------------tctatagacctttttttctttattttatctat
ttttt--------cattcatagaaggtctcttgtgtcacagcaaatccaacgaagacatc
attttcataaagt-----aaaaaaccaaacttatgggacgtggataaatagatctattta
tccacgatccaattatatttgttcaatgccctattgtcaatatgaacgttgaaaaaaaaa
aaaaaaaataagaaattaaattgaaa----------------------------------
----------------taaaaaaataaggaaggagta-----------------------
--------ggaaaaatctcgggtttatttaatataactaaaggta---------------
-----------aataagcaaacttgactccttgtttcttggtggaatccca--acaaaaa
ccatccgattgagaataatcccataattttttggatcctatta------------tttta
tttcatctattgactcaatcctttttctatccgtctcatatcac---------------g
aaaaggtattttt------------atcgttatttctagaat---------------atc
ggattataattatatgagag--cgatacatatagtaaatagg---tataaatagagcaag
aaaaagagtgaataataaaaaaaaaaaaaaattcaaca-----aagttagcatatgggcg
a-ccccctctttctttttcttttt------------tcattaattttagttcgtttgatt
aacg------cgaagttctttaaatacctctgccctctttgaaatatcataaacggttcc
tgtgggttgagcacctttttcaaggaaatatagaatagcgggaacatttgaataagtttg
attctttatcggatcgtaaaaacccactttacgaagatctcttccttctcttcgggatcg
aacatcaattgcaacgattcgatagatggctcattgggatagatgtagatgaacaatg-c
cccccctagaaacgtataggaggttttctcctcgtacggctcgagaaagaatgattcgaa
t-----------ttgtgtatataatgtcaaatagatcaataaaatcctcaaattcattaa
ac-tatgatttcattcg-----ttttttt--ttcttccttcccg-aaaaagaaaaaaatc
attcgtactcataactcaagttctataattatcaaagagctcaaaggaaaatccttaggc
ctaggaattttctttattgagctgtctctaaccccctttcttggtctcatttagaatcca
--ttttttattcctcattctgac----ccaattattgtagtaagacaattgaaaatggtg
ttttcttgttccgggatcttttatctttgctttgaatcattgggtttagacattacttcg
gtgatctttaatcgtttcaaaatggcagcaacataccttttgtgatttctttctagcgaa
gaatcatatgaacgattgattcccgtgcgatacacttttgttttgatcgaaatagttttc
t---------caattccaagaaa---------atttcctttgtttatttga------aac
ttttgttcgaat----tgggtcctttctatttctaattcgaagatatatttacgaagttg
ttccaacttattaattgacactaaccctagatccttgcccttga-----gaaatgaatca
atgctttctgctcgagctccatcatgtactatt-----tacaacccaacaaaata-gggg
ttgtt------ctagtggaacagaacaaactatgtcgagccaagagcaccttcatttcta
t-------------------ataaaatggtgggtgtaagaatccacagccg-atcatgtc
cttcaagtcgcacgttgctttctaccacatcgttttaaacgaagttttaccataacattc
ctctagtttggaaccggtatggaattgattcaatatggaatcatgaatagtcattggctc
aattggtacatagtaatctacacttt-atacttt-------gtttttctatatagaa---
aggtaatt-------atttatctggagaagtctcagc-aaggattcactttaattaaccg
cctattttattgtatgaatgaaaaaat--tcatttatcaaagaacacgaata---aacaa
gttcttctttaatctgc------------atcttc-----aacagattgttcaagacgat
caatt---------------------------------------------aaagaaaaca
aa-----agaagggt----ctttaattag-------attcccaatcccgcaacaaaatga
ataaattaatataatattaagtattaaccaaataaactagtccaatgaactggaaaggcc
gtaagttaatcgatag------aat--aaattaatcaac----ctcacacttc-------
ttcgagtacc----aagggctcataaagaatcattaaaagggttta---atttaaccaat
ttcctacttcgatatcattattattttttattattttttgaataaagttttccagtaaag
atcaaattggatttcgaaatcaatcaaaaggttatcacaatcatatcataacg----agt
cgataaaaatgtttatcagatatctcattgattaaagtaaagagagcaaaatttgatcat
cataaaagaaatatatgtttctttttcaattgaatcatcaatgattcaaactagaactag
atagataaattgagaaacaaatccaattgatttcttttttttgtagggaggggtgagata
gagatagaaaatactcgtgtaaggtaaggtttagggcgttagtttttaatctgattgaga
aaataaaaatcggaagaatacgatctttccatattcatcagataaaccgaacaattgtca
ctggagggagtcgcgggatcacagatctttttcatcaaaatcgaaatgtcactgacatag
aacaataacaatgtatacaatacatatactatcggcattggttaattttctatatatttt
tgtttttgacttcaaggtcaagaatctt--------------------------------
------------------------ttcattgatttacaattaatcattagaaccagctac
taaatacaaaaattaggttcaaagaaaatacacctgttacatattgaactt--tttttgt
taatgagatccggcagacaga---------------------------------------
------------------------------------------------------------
---------------------------------caaagataaacgagtccagatcaatcc
gttgttgcta-ttttttttaggccaacccagtcttagaagccttcttactcttaatccca
gtcctggaattgaaattccatcagtaccaaaaactccct-c-------ttatttagaatg
tttagaattccggatcc------atagagaatt-------agtaattggactaccctatt
tactttagatataggg--aatatctaagattttcttttgcatttccat------------
-aaaaaatgcgtcattgata--atttcagtaga-tataggccataaagtttttctaagta
attat---------gaatatgagcgagacgggt------agacgctgaacggctcatcct
at---ttttgattttgaattcaaccattaatattaatctat-ttctcagcctagtcggct
cacaaatggatttagttccatctgcatgtcatttacgctggatt-ggtttgtgag-aaaa
a-aggaaagatatgattcagaaaagaatcaatagaa-----atcagaaacaaggatcaca
ttatattc-----atattcaacattacat----tcttaaactaaagagacgattgttaaa
gagaaaaatctttattctg-atagaatcggactgctctgggacggaaggattcgaacctc
cgagtcgcgggaccaaaacccgttgccttaccacttggccacgccccatttatatttcta
t------ttgacactaataaacactaatatcggtattgtttattcgtcaattcccaccca
aatatctatggaa-taggttagattgttgctaggatttgacccgtgtagttgtagaattc
aactgaatttattgatcattacatataattcaattaagatattgtatgaaagtatgactc
cttctattctcgtttgagaactgaaggatt----tttgattgggtaagt---aaaagaaa
a---agaagaattttggtctacctt------actttcttcattttttccctt-ctatcaa
taactcaatcaaaatgcaattatctccaagaaggaaatgtttgttatgctgaatatcttt
agtttgatctgtatctgtcttaattctgcccttcattcgagtagttttttcttcgccaaa
ttgcctgaggcttacgcttttttcaatccaatcgtagatgttatgccggtcatacctgtg
ctctttcttctcttagcccttgtttggcaagctgctgtaagttttcgatgaga--tcttt
actactgtcctaaaaacattcatgattttttcgataaaaaaag------actctaacaat
tgataagatcagctaagttttacattatcaacccttgattcaaacatttaaattcttgga
tagtcatgatgaatctggatcacctcatttcctcattctgatct----------tctact
tc-catttaacaaggaccctattaaatttagggtcccccataatcaaaatatcgaattag
gtcatgaaagataattttggtaacgaaagaatcttattacattacaaataaatttctgaa
aattcctttcttttctaga----aac---------------------cacttcattt---
---------cttggtgtca------aaataggatatgtggtataaaaatggataatctat
tccc--ttttttccaaaaatgatcttggagattttgtaatgcttactctcaaactcttcg
tttacacagtagtgatattctttgtttctctcttcatcttcggattcctatctaatgatc
caggacgtaatcctggacgtgaggaataaaa------aaataaa-----------gcttt
ttcgttttccttgcttgttgatttcttcattttcttatg-----attcttttgattccag
acatttaactat----------------------gataaaatcagagaaaat------ga
aagggtc------------tcagtatttttttgaattcgaaagaaaaatagaaagtcatc
agaggaaacggaaagagagggattcgaaccctcggtacaaataactcgtacaacggatta
gcaatccgccgctttagtccactcagccatctctcccaatt-------------------
------------------aaaaaaagtattt------------------ctttattcttt
ctt------------tatttttatagatagaaagaaattggattagcaatccaattcgaa
tttaatttcgata----aggggggtatctccaac-----------agaaat-aaaaaaag
aatat-ctctttgatttcgtc---cgaaagatc-----cttttactcc-cggcctggcct
gg-------tcagtgcctagccaggccatttttgtgtcttgttttattccaatgaatgat
aaatcaaatgatttatctgatttgaaaacaaaaatac------ttattattgaagcaaca
acaataggaacaggaaggactatttccattcctat--gatataggatagaaatgtcattt
cttattat--ttttctcggttt----------gtaaaaaaagacccatcatattttt---
--taatagtataactataatttagttatttcttcaagggacaaactttat------ttga
acatttgaat-----ccataaaaaatactatgattttcttctac-------------taa
atccaattgattggcccgaattcctaaaatcgaacagttgaa-tatgaataaaataaata
g-g---------aaagggttgtcttc--gaaaaaag------------------------
------------------------------------------------------------
------------------------------------------------------------
-----------------------------------------aaaagatagaacttattat
ttaaatagtaaataagccttc-ttttcctatccc------ctcccccggc-aaaatacgt
caacactccaatttcatgattctgttctgaacctatcttgattacgtaggattccc----
ttgttcgacaaacagtccattcatatacaataattacattgtagcgggtatagtttagtg
gtaaaagtgtgattcgttctattaaccccttaaatagttaaggggtctttcgg-ttaatt
cctattccgatcaaaaactttatttcttaaaaggatttaatcctttacctctcaatgaca
gatttgaggaggaatatacattatcgtgatttgtatccaagggtcaat-----attga--
-aaaataggattatggaattacgaaacataat-----------tttttt--aattggatc
aaaacttccaattgaatgagtatgcgtaaagggtccatggacgaagatgaaaaagtgtat
ttc-aatcgtaactagatcttcaattttttgttt-gtataggggaaattgaagcgaaata
gctattaaatgatgactttg-ttttactagagccatcaaca----tattgtttcagctcg
gtggaaacacaattcttttcctcaggattctctcaagtagaaatagagaacgaaataact
agaagtatttgttagaaatcccctcttctagagggatcatctataaagcgagttgttttg
gatgcaatgcattcagaccaaaaagctgacataggtgttatgggtcgaatttcctttttt
t------ttatgtttacgacttagatctgggaatctatccatcttccattccataaagga
gccgaatgaaaccaaagtttcatgttcggttttgaattagagacgttaaaaatta----t
gaatcgacgtcgactataacccctagccttccaagctaacgatgcgggttcgattcccgc
tacccgctcca---tattaagtctgatacacacataattgatgtgaatacgcatcttgat
ttactaaattctctcaca----------tacaatccgatt-ct----tttt--------t
tccaaacagga----------------a-ctagtaaaggcaaaatccgaaagaaaaaata
cggaatg-----aaaagcgtccattgtctaatggataggacagaggtcttctaaaccttt
ggtataggttcaaatcctattggacgcaatttatttccatctatttttttagatttctat
gcca--------aggtc-aagaaagatattttgaa-----tgatttgaatcagagacgtt
tatcaat------gatttcccttgtattaagagtgatcaatttctttatctttgttcctg
aagtataaaacgttccatctgctcctgaatggcttccttcaaaaggacttctgcttcctt
ggtgaatgtcttggtagaagatatgatttcttgcaattgaggtttattcgtttttaagta
agtccttaattgaacgaggaatttctttacctgcccaatttctaacgaatcgagatatcc
attcgttccggtataaatagtcactatctgttcttccaccgtgagaggggctgattggga
ttgtttgagcaattcacgtaatcgttgacctctcgccaattgattctgagtagctttatc
caaatcagaagcaaattgtgcaaaggcttctaactctgcgaattgagccagttccaattt
tgatttgccagctacttgtttcatggctttaatttgagctgcggatcctactctggagac
agaaatccccacatttatagcaggtcggattccagaattgaatagatcggcggataagaa
tatttgtccatctgtaatggaaattacattggtaggaatataagccgaaacgtctcccga
ttgagtctctactattggtaaagcagtcatactcccttcgcctaaaagagaacttaattt
agcggctctttccaaaagacgtgaatgcaaataaaaaacatctcctggataagcttcgcg
acctgggggtctccgtaatagaagagacatttggcgataagcttgtgcttgtttggaggg
atcatcataaatgattgaagtatgtcgttcacggtacataaaatattcagccagagccgc
tcctgtataaggagccaggtattgtaatgtagcaggtgagtccgccgtttcggctaccac
aatagtatagtccatcgctccccgttcctggaaagtagtcactacctgagccacagaaga
tgctttttgaccaatagctacataaacacatattacattttgccctttttgattgagaat
agtatctgtggctactgctgttttaccggtctgtctgtccccaataattaattcccgctg
accgcgtcctatagggatcatcgaatcaatagcaataagccctgtttgaagaggctcata
tacggaacgtctcgaaataatacctggagcgggagattcaattaaccgagattcagaagc
tgaaatttcacccctaccatcaataggtttagccagagcatttataacacgacccaaata
agcctcgctcacaggtatctgagcaattcttcctgttgcttttacagaacttccctcttg
tatcattaaaccgtcacccattaatacaacaccaacattatttgactccaaattaagagc
aatgcctattgtaccttcttcaaattctactaactcgcctgccattacttcatcaagacc
atgaatacgagcaatgccgtcacctacttgaagtacagtgccggtattcacaatctttac
ttctctattatattgctcaatgcgttcacggataatattactaatttcgtcggctctaat
cgttgccatgagtctttctta-----tttctttttcagaagcaaggg---aaaaaaataa
tacctacagta-gagtagaaggactaatcagttatttctttcatcgcaccaaacatacca
atatttacattgatggtgcgtaaatgtaactcgctgttcaaacaactattcagagttcct
agagctcgttgtaaggcttgttggaaaacccgttgtcggacttgattaatcgctctttgt
tgttcaaactgaatggtttcgtttttgtaattttctaattgttccaaattcttataagtt
gaattaatcaaattcaatttttctcgttctatttcagaatatccattcactcgaaactga
tcggcttccatttccactttccgtaagcgggccctggctttttccagctgttcaatggcc
cccccacgtagttcttctgaatttcgaatagtactcaagatcctctgttttcgattatct
aataaatcacttaatgaaagtagattatcttctcattcagttcaaaacttccatgatctc
ttcccgaaccaaacatgaacctttcgattcatttggctctcacgctcagt--------ta
cttatggggcatttccgtatctttttttttatgtaatgagcctatcctctcttctctgtt
catattccaaaatg-gaaaatagatcattgatccaagaccagaacattcggaggactctt
ccgaccagac-aaaaatctgtaattatcggcaaagttgtttctttttttttatt------
----------aattttctgaaaattcaaaaaatgctttttacttt-----atacataggt
cgtcgattcagcattg---gaaaaa-gggtagggtgcccatttttccagtaactggttca
aatca---ttttatcggtatgagtgttatatatcggataaattgccaac-----------
-tatttattttgaaaccatctccat----actaacatagtggtagaaagagtacc-atgt
cgcgcctggacttcaaacggtttagttttaaccatgttaatagtcccacattattggttg
atagagaatcaaagtggat-----ttaccaatgagtcacgaaatgctatggttcgtccat
atgatttcttaacttattcagaagtaattcgcgagatcgtgcacccttc--tttcctagt
t-atagttataaagaaaaaaagaaaatgcagctggttagatccagcctattcttgaaata
aacaactcgcacacactccctttccaaaaaagatcaatacaccaagtactacacttagat
ttattggatttgttgctaaaatatcggtattaaacccgaaactcccggcggatggccagt
gacccaaggaaacgaaagaatcggttacagttttcatatgatctcctc-ttatagatagg
actaacaaaatcaaacagagttc----------------------attttgtatcacttc
atccc-ttttt-----tt--------------------------ttattgatttctaaat
agatttcattattctagttttcaattgttttattat----------------ttattgta
attgaagttcccactaagaaaaatacttattcgaattaggtccagatctcatgtcaattg
tgaaatacctcgtttgttgcaacgctttctaaaaaccaaaaaggtttcaattggagtaag
aacgggaagaaagaaagcgagtgggtctgctaa-ttcctcatcctcaaatcagtccttcc
cgcgggatattgtctcaacgaataagtgattgtaggagtgaaatcttga-----------
tataattcaaaaaaataagtggcaaattcaaggcaataaaataag-------aaaaaact
gtcaaatttctaggattaaacaaaaggattcgcaaataaaagtgctaatgccacgaccag
cccataaattgttaaagcttccataaaagccagactaagcaacaaagtacctcgtatttt
accctctgcctctggttgtctcgcgataccctctacggcttgtcccgcagcagtaccttg
accaactccgggtccaatagaagcaagccctacggccaatccagcagcaataacggaagc
ggcagaaatcagtggattcatggtaagctcctcgcaccaaaataaagaaatggttaatga
tacaatc--aaccaatgaattattacttacctaagatatatccaattgaagtaactaaga
actttgaattgaagt-----------------------aatgatattattgaatcatcag
aacgacttctatatctc------gtttttagttcccacccatggagtctttatcaatccc
tac------------ggctctagtccttccatttcgt-----------------------
---------------ctgtgatgaatgaat-------------------------aaaca
gatgaaatgggaggacttttctattgggattctcatc------taaattcacagtgggat
cgtaaaggaa--ata-----------------agatctatgaatagttcataatataact
agtcaatatataatatcacatatacatatgtttcttacatagcgtaaaccaactattccc
atcttatatac-at-------tacatccggattcgagaatccccctttgaaacatacaca
agagttggcttatagc-----cattatatatgcctaattcga-cctcctaacctat---t
tttt------tctcatctgtaaattattctttgccttttctttatcattatcccgcatga
atccaaatagacggat--------------tcattagcctaaatcattac-------ata
tcaatacaatatcagaatttgattgatctaattgcatgcaa--ttaattagaatttcttt
ca----atcgttgaattaactcaaatgaaatggcaatcgttctata--------------
--gaatatagaacat-cgtttttttgtttaatcgcacatcggaaccaaatagcataacaa
tttttattcaaagcaggaatcgtaata-----------tcgtaattgaatgaacaaatcg
aaatagaatattcattgggggtatgacataaatgggccgggaatcttaggaaaaagatct
tttagatctc-------t----tttttttacaattcctgaatatcaatcatatcggaatc
ttttttgctactactctagattgtatctaccatatttgtatatattatgttcccaaaata
gcttatgcttatcttgagtcgcccatacatt---------taggctaaaaaaa--gacta
agactcttttgaaagctagtcaatgatgaccctccatggattcacctatataagccgcgg
ctaaagttgcaaaaataagagcttgaataccacttgtaaataatccaaggaacatgacag
gtataggaaccactgaaggtactaaagaaacaagaacaacaactactaattcatcagcca
atatattcccgaaaagtcgaaaactaagtgataagggttttgtgaaatcttctaggatgt
taattggtaaaagtattggagttggttgaatgtatttaccgaaataacccaatccttttt
tggtaagacccgcatagaaatatgccacggacgtaggtaaagctaaagcaacagtagtat
ttatatcatttgtgggtgcggctaactccccgtgaggtaactgtatgattttccgaggta
aaagagcccctgaccagttagaaacaaaaataaataggaacatagttccaataaagggaa
cccaaggaccatattcttctccaatctgggttttgctcaagtctcgaatgaattcaagga
catattcgaagaaattctgactgtcggtcggaatggtttgtggattccgaacagctatag
tcgctgaacctaataagatggcaattacgacccacgaagtaataagtacttgggcatgga
cttggaaaccacctatttgccaatagaaatgttggcctacttccacgctggatatatcgt
ataagccttttagcgtgttgatggaacatggtagaacattcatattgccctctgacagaa
atagaactt-aaaaaggaattattttgattccactatctctttctcaactcgtctacttg
aatcatatatttcagttcggataccaagtaatcacataatatccccagttatttttatct
cttttttgatattcagaa-atagtaaccgattcaatatcaataaatctatggagttcccg
aagtaattgacttatcttat------tattaatcaacgatttgttatatagctagaacgg
ccctcacaaattgcgaatactaatttgttaagaattaatcggattgaagctatagcatca
tcattggctggaatcgaaatatctgcgagatccgggtcacaatttgtatcaattaaacaa
atcgttggaattcccaaagttacacattctcgaagagccgtatattcttcttgctgatca
acgatgattacaatatcaggcaaccccgtcatatatttgatcccacccagatatgtttgc
aagtgatataattgtctcttcaacattgctgcatctcgtttcggaaggtggttgagtctt
cccgtcttttgttccgctctcaaatccctgaacttatgaagtctcgtttctgtagtggac
caattcgttgacataccaccgagccattttttattaacataatgacaccgagcccttatt
gcagccgatgctactgaatcaactgctttatttttggtaccaactattaagaattgtttt
cccctacttgctgcatcaaaaactaaatcacaagcttctgataaaaaacgagcagttcta
gtaagatttgtaatatgaatacctttacgctttgcagagatgtaaggtgccattctagga
ttccatttcctagtaccatgaccaaaatgaactcctgcttccatcatctcttccaaattt
atgttccaatatcttcttgtcatttctccccacgcttcctctttttttttttttaagaga
tgcggtaccctaaatcctaaataaataattgttccgatggaaccttctaccgtagattga
ctgttgatacacgcgccaagccattaatttctttct-----attaactata---tatctt
t------attaccaaatcaaatgaccggaccaggtag-----ttaaagttaagttaaaag
gatgaatcccctcttaggaatcattaaatcccgtaaatgattgttctgatggatcatgga
aattctttgggatgcaagaatcaaataattctctgtgttggaacaaaatatctctaaatt
ctcccctgaatagattcttcttttttatttccaaaggaatgttgctgtgttgccttgaac
ggtacactaatcctttgaatccggtaccaacaggtatcatcccccccagaacaacgttct
ctttcagacctttcaaccaatcgatacgacctcgtagagcggcttttgctaaaactcgag
cagtttcttgaaaactcgcttcggatatgaaactttgagtattcagagacgccctcgtta
ttcccaataagacggctcgataacagatcgcttcttccaaagcgcgccccgttcgttccg
ctcgcaacaatccaattagttctccgggcaaaaaaacattagacattccatcttctgaaa
ccaacacttttgatgttatttgacgcacaataatttctatatgtctattatgaatttgca
ccccctgggatcgataaaccttttgaatcttattaaccaacgagatacgactttgtgcta
tggttaactcagcgccaatcaaaaatccccaaggaattccaagaattcttgttatacgcc
cgttccaaccttcaaccctcttttctaggttcattgatattgaatcaatcgagcgcactt
ctaacacttgttccacttttggaagaccttgcgttatatcacccgatctcgatttttcat
atataaatgtaactaatgtatctccttcgtaaagggtttcaccataatgtccatgaacag
ttgctcccggagtagccaaatagggtttagctgatcttattactaaagagtcaacacgaa
caattagaacctgacccgatttgaggtgtggtccatatttggatatacatacattttcac
aaataaactgcccaagactaattattgtcgatgtcgattcacaataatcgtgatggagaa
aatgccaattcaaattgaatggattcaaaatcatgttattgcctgtatcgggattataaa
ttctcccattttcatccattaaataagatttaagtacttg------gaaagtctgtttta
aattgtcaagtagcaaatatttatttaccaagatctgattatgagttattaaatgataag
atgaagaaaagttcgcaattttaggcacaatccctaaaggacccaacaaatttctaattg
taattagggggtcccttttaattgattcttttgtaacattgttgttatatttaacaccgt
tgaatggtcccattcgagaacaattagatgatgacaaaatgatcaaagattgggattcct
tatttcggttcaacaacgtacgaatagttccttgatgttggggaaatgattgttgatgtt
gaatccctgccttgggataaaac------ggattgagattggtacgatctgatacattat
tagggatcaatataaatcctgacccccccggatcattcctttttccggtatacgaaatag
gggacttcactaagtccattcttatgaaatctcgaatcagattatttacccttacttcaa
caaaggaggcatgaacctcctctacagacgaaccccttttgtcttggtcccaattcaata
ctaaacaagttcgaactaattgaatacttgtgtgagaaattcctcgaattggttttccat
ttccataaaggatataattgacaactcgaagttgcacattatccctttcctgcaacagat
cgtggggaaaaagcgttgctaaatttatcccatccgctatttcatatgtgactacgggtc
gaaccaaaacaaaatacttttttttgatgggcgtgatccgttggacatagatccaatttt
tccattttttggattccttagcatttttatttcccg------ttcctggtggtattaaga
tgccgctgtgccaggatatcttatctgtctctccaggaaaatggatatctccagaaaata
ttttcagttcaatcctttttttttttctctccacccggaccaatccacctactcggcttc
ttatatttaaagtgattcgtgtatctaccccaataatactattgttccgtaccattatgg
aagaagatccggataagatatgcacttcctcgggaatgaaaaaaaatcgatctactttct
tttggtatttttgcctaaattcttttgctcttcgatactcaatcaaatcctcttttttga
taatagaatgcatctctatagtctcatatttagtaattcccgaactgtttcttctgtatc
ggggatcgtcgaaataagcaagaatactatttctacggaaaataccatttatgggtattt
caatcgagatacctgaacggggtattagttctttatctcgttcttgattagattggaatg
ggatgatgaatctatttcttcgcctctttgccaataaatcagaattcgaattctcatgga
gaatggcaggatatataaaattacaatgaccattgcatatgattcgaccaggccctgaat
aatcaagaaccctccgcccgcttttaccagaagactccgaactaaaaaatttatgtttca
cttgatcattagtcacggagaggctagacatatatcttcgttcggaaaaaagagaatgaa
cattcatttgatcttgatccttgcggggtgaaacagggactatactggatctgcacaaac
cccctgataatatccataaatgacttgtttttggtaagagatgaacattaccatatgtat
attcaggtgcatgatacacatcggtactccaatgcatttccccctctaagtcagaataaa
tatgttttcgaaccctctctttaaaactcaaggtggatgctcccgcgcgaatctcagcaa
ttacttgttcggattctacatattgatcattttgaactaaaagaaaactttttggtggaa
tattcacattatgtataatatcctgactctcaatagttacatacaggtctatataacata
gaaaagcaggatgtccatgacgtgtacgtgtgggatgaaccaaatcctcattgaatttta
tttttccattagaaggagctcgtacatgttctgcagtaccacctgtgaataccccaccgg
tgtgaaaagttcttaatgttagttgagtccccggttccccaatagattgacccgcaataa
tacctactgcttctcctaattcgaccaggtcaccatgagtgggactccgaccataacata
atcgacagatccaagatgtactcctgcaagtgaagggggttcgaatacatattggttccg
ctcgaacgcttatgaatcgattgacaaggccaatcccaatatcttgatttcgaatggcaa
tgcatcgcgaacccatatatatatcgtctgctaatacacgaccaattagtgtttggataa
aaattctttctgtcatcatcccatttcgaggactgacagaaatacctcggatggtgccac
aatctgttctacgtacaacaatgtgttgaactacttcaacaagtctgcgcgtgaggtatc
cagcatctgatgttcgtacagcagtatccacaactcctttgcgggctccgtaacaagaaa
ttatatattccgttaaagagagtccttcgcgtaaattgctttgaatgggtaaatcaatca
tttgtccttgggggtccgacattaatcctctcatacctactaattgatgtacttgagatg
catttcctctagctcccgaaaaagacattatatggactggattaaaagggtcggtcatcc
ggaaatttggattcatttcttgtcgcaaatattcactcgtagcataccatatctcaatgg
attgacgtaatttttctaccgcgtgtacatttccataatggtggtgtttttccaaaacca
aactttgttgttcagcgtcttggactagccatcccttagaaggtattgttaaaagatcat
caattcctaatgaaatggatgtagcagtggcttgccggaaacccagagtctttacttgat
ccaggatgtgtgatgtatatgccattccaaaatgatcgatgaatctgctaataagtcgtt
ttatggcagttccatctatcgctttattgtgaaagaccagatcggccctttctgccataa
gtacctccatattccgctgagtaggattcgacaataggtttgagtcagtgatttgaagac
ttcctttcctcgatcttgagttgcgtagacattcaggaattatgatactagttgaatcgg
agagacccgaactctcacgg------gtatcatataattacttagcttaggcaccctatg
agcaggcccgataaaagccttgtatggcttcttcgatttctcgataaaaagaaatatgac
caacagtggttcgaatgtatatacaaagcatttcttttttgacacttcttactattagat
agtgtccataaatctcatgataggtaccaaaagagtcatattgaacttcgataggaactt
ctcttgatgcaatgacccgttgatctagtcgccaccggagccacaaaggactatctaaat
tgattcgtttctgccgataagctccaagtgcctcataggaactagaaaaatggggttctt
tttcttttg------tatac---ttatagttattatcgtcaattttttgattttgatagt
ttatgtgattccagggattatacctatttgcacaaatacctcgacgatttccaatcgtta
atacataaagtcccataagcatatcttgagttggtatggaaatgggatcgccaatagctg
gagacaagagattcatatgagaaaacataagtaaacgagcctccgcttgagcctccaaag
ataaaggtacatgaacagccatttgatccccatcaaagtctgcattgaatcccttacgaa
ctaatggatgtaaacaaatagcacgcccttccactaaaatgggttggaatgcctgtatgc
ctaatctatgtagagtgggtgctctattcagcaatacaggatgcccctgcataacttctt
gaagtatttcccatacaatgggttctttttcccgaattttacttttagcaactcctatgt
tggaagcaaggtgttgtctgattagaccacgaattacaaatgtctggaaaagctctattg
ctatttcgcgaggcaatccgcatcgatgtaatgaaagcgaagggcccacgacaatgacgg
aacgccccgaataatcgacccgtttaccaagcagagtctcacgaaatcttccttctttgc
cttcaattatatctgaaaacgacttgtaaactttattatgaccgtccctcattggttgtc
cacggatcccattatcaagaagtgtatccacggcttcttgcactaatttctcctgacaca
ttactgattcccctggcgtagatctgcttgttattaatagatcggtaagagtattgttcc
gatagataactcttctatagagttcattaatatccgaactcattagcttacccccgtcta
tctgaatgatcggtctcaattcgggaggaagcactggtaataggcacaaaaccatccgtt
ctggttctacatttgttcgaataaaatgcttagctaattccatgcgtctaaccaaaaaat
cctttcttcttccaatttttctatcttcccattcattaccagtgggcccttcttccccta
actctttccattctaccaacgaataatctgtaataagtcgcaaatccggatcggctaatt
gttctctgatagcacttgctccagtcgagatttctcgatttcgaaatgtatcgaagcctt
gagtagtaaaaaaaagtgggatgctgtatttccgggattggatttcatattcgaatgaac
ctcgtaatcgtaagaaagtaggttttttagctacggtcctagcaaaagaaaaattgggat
aggttccga-------taggattt-ccccccttcaaaaccggacgtgaaggtttcctctc
atccagctcaagtagttacaccaaataaagataaag-aaaggggttctcactttcaaatt
ttgttctagaaaacccc-caaagatctactccttactcaagttcccagtcagggccaacc
aacatttcattgattcattcttccttttcttttagttagatcttttatttagattttctg
aattcc-----ttcttcaattacgacat-----aaatgaaatgttaaattcttgagtagt
ctactttccttcgaatgctgaatc------cccttaaaag----aataccttggaattca
taaggaatttacttgtct--------atgtatcattccatttgatcttttaggtctctac
ttcacctcgacggttatgacatgatgccctttaaatt-aaagcctatatgcgatgaatag
gcccttgtaaccatgccacatttgcttattggaacagaatttctttctaaactcaaagaa
atggaatgcttaattccacgaaagaagtctttttcacgaggtacaactagcaattcctat
ttatctcttacggaatcgaccatagatcaattccccttttatttgggagtcttaaataca
cccataattctgagcttcatgttactcc-accaagagacatgtcagagtcagggcatccc
aattggattgaatgggatgacagtttcttattcccaatctgtaaaataataattttgatc
aaatcacacatcgcagtatactaggccttctaattctttaagaggtttatctaaaagatt
cgcgatataactaggaagacgtttcaaataccacacatgagttactggacatgccagttt
gatgtatcccatttgatatcttcgtatccgagaatcaacaaactcgaccccgcattgttc
acaaaatttcgggtcttctttttcatctccgattactcgatagtttccacaagcacaaat
tccactttttataggcccaaaaattctttcacaaaacaatccatctttttctggtttatt
ggttttgtaatgaaaagtatagggttttgtcacctctccaactatctctccattaggtag
gattttattggcccaagcacttatttgttcaggagaaactaatccaattcgaaggtgttg
atgtttatatcggtcaatcatagaagaaaaattctgattcattccgatcaagcttcctgc
ctattaatctggaagttcttctcagatacaaggaaatgattcaattccagagccaaagat
cgtagttctcgaacgagcaatcgaaaggattctggagcatcctcgggtttaggtattgtt
cctccaatgatcgtagtaccaagtacttcctgacgagctctaatatgatcagatttataa
gtaagcatctcttgtaaaatatgagcaacaccaaatccctctagagcccaaacttccatt
tctcctacccgttgccccccttgcttggcccttcccctaaggggttgttgtgtaacaagc
gcgtaatgtccactggaacgcccatggattttatcatcaacttgatgaattaatttcagg
atataggactttcctattataacaggttgttcaaaaggatctcctgttcttccatcaaat
attctgctttttcccggatactcgggttcaaatacccatggattcgctgtttgcttactg
gcttcatataattcaggaaacactagttttctggaggcctcttgctcatatctctcatca
aagggtgctattcgataatgcctgtctagcagatcccccgctaacccgagcgagcattca
aatatctgtcctacattcattcgtgaaggtactcctaatgggttgaagaccatatcaaca
ggcgttccatcttgtaaataaggcatatcttgtctaggcaaaatttttgaaatgatacct
ttattcccatgtcttccagcgactttatcacctaccttgatttcacgtttctgtgaaata
tatacacgaatcatttctggattataactggaacccccctttttccggatccatctcaca
tcaataactcgacctctgccacctataggcaattttagacaagtttcctttgcagtggat
acctgaatgccaagtatggctcgtaataatctatcttccggggcataggatgattctttc
gtcatctgaggcgttaatttacctactaaaatatcacccgtttcgacccaagatcccagc
atcacaattccatttctgtctaaattgcggagtaaatgggcttctaaatggggtatttca
ttagtgatcctttcagggccttggcttgtcacatgagtctgaatttcatatttccgtatg
tgaaaagaagtataaatatctccatatactagacgttcgctgatgagtaccgcgtcttca
aaattgtagccttcccatggcatataagctactaatacgttttttcccaaagcgagttcg
ccaccaactgtagcaagaccatccgctaaaatttgtccctttttaatgcagttaccccgc
tgaacctgggatttttgatgcatacaagtatttttgttggaacgttgatacataaccaat
ggaatgcttagagtgtctccattacctgataaaattattttgtcagtatcggtataaatg
atctttccctcgtgttcggctatagcggaaacccccgaatcaagagctacttggcgttcc
aacccagttccaacaatgcacttctcggaccgaaaaagcgggactgcttgacgttgcata
ttagaactcattaaagcccgattcgcatcattgtgctcgataaaaggaatgagggaagca
ccaatcgaaaaatattggaagggaaaaatgcttcgaagatgaatctgttcccatgcaata
gtcaggtattcttgacggtatcgagctggaacaacctgttcttcctgaatgccctgattc
aacgccaaagaatttcctgccgataccatatagtattcatctctacttggtgataaataa
accacccgcacctctttgaatctctcagaaatttcaaaaaatgggctttctagagacccc
caatgaccaatcctagcatgaatagctaaggatccaataagtccaacattgattccttca
gacgtgtcaattgggcaaatacgtccatagtgactaggatgtatatctcgtatccgaaaa
ctagcagttcgccctgtcaatcccccaggacccaaataactcaattttcgcccatgaact
atttgtgtcaatggattagttcgatccaaaacatgagataaggggtgtaggccgaaaaat
gattcataagtggttgttaatggagttgaagttaccaaattatgaggagtcggtaccaat
ttatgcctaattgctccacatatagttcctcgaaccacattttctaaacgaaccagagcc
aatccgaattgatcttgtaacagatccgctacagaacgaatacgtttatttttcaagtga
ttcatatcatcaagtgtacccattccaaatttcattccgatcaaatcatccgcagctgcc
aatacatctcgcggtaacaaaaatgtattgttctgaggtatatcaagattcagtcttcgg
ttcatatttcgtcgaccaatccttcctaattcacatctttgttgaaaaaatttcttttgt
aattccttacataaggactcagaaaataccggatccccgcctacacaagcaaattgttga
taaaattccaaaatggcattttcttttgacccaatcttttttttctccttatcattcggg
aaagacaagaaaatttcggggtagcaaacattatctagaatttctcttagattcgaaccc
atagctgatgatggaactagaatagatattttttgtttcctactcacacgagcccatatc
cttgcttttcgatcaatctctaattctgatcttcctccccaatcggatattatggtggcg
gtatagaccgaaattccgttatggtccaattctgaacggtaataaataccggggctttgc
aatatttgattgatcacaattctgtatattccatttactatagaggttcccagggaattc
attagaggaatgtttccaataaatatggtttgttcttgtatatccctaccggttttccaa
attaatcccgcgggtacatataattcagaagaatatgtgagtgattcatacacagcatct
ctttcttttatcaagggttctaccaattgatatgtttccacaaataattgaaattcaatt
tcttgatctatatcttcaatttttggaaacttataaagttcttccatcaagccctgatca
atgaacctacaaaatccctcaaattgtatctgactaaacccaggtattgtagacagtccc
tcatttctatcccggagcatcttaagtttcccatttattgcaaaaatcccatt-attggc
acattcttcatcgaaccaaagggatcgatctagcaatgatggaatgtatattctgtttac
tgaatcacatgaaattttacccaactccatatcatatatgtaatgtatca----------
----aatacgtgtgaggggaagaaaggaataaagagaattttctactcaaattaaaattt
gcaacagataca----------aattgataaaacattcctggaaacgtaattatgccgat
tatactttt-ttggagtcttgtatagaatataaa--------------------------
-------------------------------------------aagtcgtccaatttcta
cctattattatgatattacaacccgattgggcactagaaaaataaat-gattcaagagtt
gatctcttctctatgaatgagataaagacagaataatcaggaac----------------
----agtacagtatagagtttct---tttttttttagcacttaact-----------ttt
ttcgccgattccattgttcaaaaaaggattcgtagagaagagagacactt-------tta
cccatttgttttttgttaataaaattcgtggaatatgattgaagtacgtaagggaggttg
tatttagtaaacactcgcagatctagctatctagctatccacatatctcctatcccagtt
ctacttgggacaagatgggacgtgctatatcataatttcaattttcgattcaatg-----
----aaaaattgaaacacga---------taattccctataggcaca-tatggctaagat
acctgattagatatatctgtgtaacaatttttgttctggggtttacatatatacataatt
cttgttataa------------tgtaacttgaattgaaaaggattcattatggaaaagaa
ttta-------------------------tactgattagttgtgtatcaacttta-----
-------tttttat-------------------------gaaacacaattttaaatccaa
gaaccctt-----cgtgaattca-agtcaatagttaatggttccaatttgccctgcattt
ttcattctgtaactgaaaacccg------caatttctcttgaaagagaaaaagg-----g
agggaagtttttat-----gcgttgtgtgt-------tttgagatttgagataccataca
atcaatcgaagggaatcgactggatccaaaaagaagata------tttttttagatttag
gaacgggataaagaaaacgggattcaagatgcaaattcaatc------------------
------aaaaaagaaaatatttccatctattt-------atattatattggcggcatggc
cgagtggtaaggcgggggactgcaaatcctttttccccagttcaaatccgggtgccgcct
catcgacaaaaaac-tcgaaatcctttattcgttctgctgacataactcgccgaattttt
gctcagcagaaatag-------aggaaaaagactaggactgt------------------
----------------------------------------aaatccttgcccctaggacc
cgagggaggattatagtataggaagggtctgtc--------tagctatcaagacttactg
a----ttcccttccactactagtgtagtgtctactgactgagttttgggttagattggat
aatcggatggggaatcaaattcgtagttgtggaacggggggcagatacctttatagtata
cagactcacgagagtctcgaaatgctcagacagccaatccatattggattggatagagaa
ttaccc--tttgt---------tttatttatagaataaaacaaaagttgaaaaaaa---a
cttcttttcgataacccccaatata-----------------------------------
-----------------------------------gaggt-----------atgcgatag
ggggtgatctatcttgattgtagattgccatggctcttgctta--tg-aagggcaagaaa
agaa-----accataggtcttactattcctacatgttccatta-----------ataac-
---ataataccaagggagtaactg-----cctatcttgcttgtgcttaatgcttcccgat
tctaccagaaatcata-taggaacttattatgtgtggatttattggattgtttcatcaat
agcgtttggtcagaatgcctttttgactctgcgccattgattccacta-----ttattag
tgatcaataatgt----aagaattcc------ttcatagagataggggacataattcaca
tggatatagtaagtcttgcttggtctgctttaatggtagtctttacattttccctttcac
ttgtagtatggggaagaagtggac-----tctagagatactactaat-------------
----------tgggttgagtaatcaaactgtattaattatttcatagatcgttctgcaaa
tagttttaaaata------aaaagatttccatttcaaaattctactggaatccagtaatg
taata----------------------gtaatatatgaataataacctttc------aat
caaacaaacatttcaatgattcccatgttcgtat----ttgtaaagtaaaagaagataca
catgagataaaattttttacaaccgaactcttcctaaa-----tattctatttcgatgaa
ctaactagttcttaccagaattt----tatatggatattacaatgagaagcaaccga-tc
ccctttttaatttctttccctctttactgttcatgttcaaagaggaagtcgttctgttat
tacgtagatacgtactttc-------tcccggaggcagcatagatatagtcgttgtccaa
cgaagtactacgaagaataagatcttat-ttggacgattcgcatattgcgcacttactct
ttgttttatactcctagaaatctcttatttatactttatcgaccc-----------tggt
ttaagcgttcgaaatc-----cgtgggatctactactcttttttttccaaatctgaagaa
ttttccataga-agtctttggatcatctgtcaacggctcaatcaattatttgttcggaat
gctaaaa-aaagtcttactttgtttctttta-----------------------------
----tttgatagaata-------------------attgatttgattctttcgacaaagc
ccgggatctatattggaaataataagaaaccc------agtaattataaccgtaaaa-gt
aagag-------caagattcgattatttcggattgatcgaaa-----gtaatacaaatag
atggagggaagaactagggttggggtgctatttaa---atgtaaattaca----------
----tatatgtaatttaca----tttaaatatatgaag-------atatata------tt
gtagattaatctatattaagcctatatctctttataga--atac-agtac------aact
ttagacaatacactaatagatagtgtggtagaaaggttcatatatttctttctaccatac
tatcggat-ctcatatactgctgattctagtccgctcatttcatttaaggcgcggaatgc
aaatcactttcatttcttcaatcattgac-----taagaactaagaagtcaagcttcatt
caaattaatcattttgactgactgtttttacgtagataataagtaaaaaagcagtaggaa
ctagaataaacagtgcagtagcaataaatgcgagaatatttacttccataatctcatcgt
ttttttttttacttcac----aataactcgggatctaatcccatagagatgataaatc-t
tctcctgtaaattcaatgagatgaattgcatcccgatgatatttgatattgaatcggat-
-caatatcatgaataacaatatctgagctatcaagtcgattcattgtcgagaattgaata
gtataac-ataggaagatcttttatccataacaaatcaaaa--attggatttctgataca
at----caataatcccgctgaattttt----------cattctttcttttctataatcta
cagccttccgtatacaatcatctgatgaggtatcatctgacccgtcttccacttctatta
gtcacaaacc--------caaacagtagaagt--aaaatggaaaaaagaagaagtgcagt
tctaaactaactaagtttttttatgatcta-----attttcgtggaagacaaagaggtgt
cataaagatggatcccggtat------aaaagatctaatatttcg---------------
---ataaattcactat-tttg------gagtttgctctttcttcggtaggacccc---ct
caaataaaatagga----agaaaaaaagattatgcattcccttacta----attactaag
aggggtaga-----tctttg-------tttgacctctcttt-tattataattaattctat
tttatattataatagccgcgttccttggattgggactgggacat-----atatcatatcc
aaaattcagtgtgcaacttgaataagatagatagac--tgtttccaattaggaattgagg
ttacacaaaataggagctagaag----aaaaggcagtagttttaatata-----agccga
aaaatcttctttcgggctaactatgttaaggttaagttaattttgtatcgtacaataaag
gaat----ccaatttgtatatgtgctcccgcgaaacggatgtgtattcta----------
------------------------------------------------------------
------------------------------------ttccattccatggatcaaaagcaa
tcgaaaaagtcagaccagtatggtatctctt-gtaatcctgaattgaatatgttcctacc
aacaattgtaccaatctacctatgtctct-ccccacgaatcggtacttgttg--aagtaa
ttgaaattcctgtatttgttcgatgagacacga-----aaaaaaaagaaaataaaga---
-------------cccacgccgggaattagatcctactccttgtc---accctcttcaca
gaaaatagagagatgaattgatggattcatcggatcctaggtcgggactgacggggctcg
aacccgcagcttccgccttgacagggcggtgctctgaccaattgaactacaatcccaggt
----aaataaggtgtacagg-----------attcttatgatttcattcaaaccatattt
cta-----tttagaatcgccgtgctgtaacagagacaggaacgctatattgctattc-ac
atggatacgga-----ctttagtgaagtgagaacgacacgtattactagtaattctagtg
ccatatcaaatcgattgataataaatctttcaatggtcaatgaaaaaatatttttttttc
tttactttaaccccttccttcta-------------------------------------
----------------------tttacagactagattatta-----------------ga
aagattagaatatgtgggaacaaataaaat-aaataaggatataacag---aa-------
attcttttctttattcccccgcatcgggcgtttctggaggccaaatttgttatatcatct
------------catgatggatcggcgaatgaaattattgggccgagctggatttgaacc
agcgtagacatattgccaacgaatttacagtccgtccccattaaccactcgggcatcgac
ccaggaagaatccattttagacttatggat-aatccacgatcaacctcctttcgta----
--ataccctacccccaggggaagtcgaatccccgctgcctccttgaaagagagatgtcct
gaaccactagacgatgggggcatacccgcccgatcgcc----tactatgctcatagtatg
aacagttttttggaattgtcaatataatgtaatggtatgactagatccgaagaatccttc
tggctttcatgattccatcgaatttcgtt--ttttttattcaaaaaggatgctgta----
------------------------------------------------------------
--------------------------gaacttgtaaatctgaaaaggggtcaac------
------------------------------------------------------------
---------------------aagtaatcga-------cttttttttataaaaatgtggt
tcagggtatgtgtcgaatctcttcatcacatgattcgatgaaa-------tatcttg---
----gatctatgtcgaagtcgaatttgtgttaatcaagtgaatctcgttctgatgggagt
caataagcgaaaatcta-ttagggtcagtct----tgaaacaattcattgc---------
----------------------------attaatattt-------atcaaatataaataa
------gcattttttcctagacttcttaagtcaaaatgttaagtcaaaaaa---attctt
gttcctgaatgagccgctatttatctatat-------------gtatatatattatata-
-----cataggtacatgcagtagactcatagtggctagtggtgcattcaggaattgaatc
aaacgagcccttttaactcagcggtagagtaacgccatggtaaggcgtaagtcatcggtt
caaatccgataaggggctttttccacaaaactccagtctgagtcttcattttggagcgaa
aaatagagatattgttgatattt------gtaa----------------taaaaaaagta
aacatctgcataaataaca----taaataataagttattattatata-------------
-------------------------------------------gtagtaata--------
---------------------agtatagttataaagttgagcctttgttcatt------a
tcatg--ataagtcatcccacttattgggagggcgactat--gtcactacaggctatact
cctactcatgtttcattattcaatactttttgtcttgggacatagatagtctatctaccc
aaccctaattatgttatgaatcggcaaatactcctacttttccattattccatattccaa
tcaaatccatggtaaagattagaaatcaacaaaagaaaaagtaagtggacctgacccatt
gaatcatgactatatcagctattctgatattaaaagtcaata---gagataaaattgtat
tgtagcagcgtaccgtaccgcccttttttatttatttcatttcctcgggctac----gca
agaatttgtcgatatttccgattgaatgttcttgttaatggatgcttcataggaataaat
tgctattccgttcctacacagagaaagagttattccgagtcacaacacaaaagccatcta
ttttt-gactatctttctttgattccagaa----------------aaagatctatattc
----------tattatatctacatcagatcgtggtttcatgtaccaaatatttc-----c
atatcgatgcatccgagattttt-gtctcgacaatgtgatggagaacggatgcgag----
-----aaagagactttcatttccagtctactatt----atttaata----ttgtatttca
tt--------tagggac-------------------------------------------
---tttcatttagggacagggacaaaaaataggaaa----------tgtctttt------
ttggttcgacctgt---------gaaaagatatactacggagttttagattcatttgaag
ggaaagg-aaatataacaaaaacaaagaagacaataaaataacaaaaaacaatcaaaata
caaaaaaacgaaagactaaaaaaa---agtaataa------atgcaaattatatata---
------------------gtactgtaa-tagtt-------------taatatacatagaa
attaggaga----atagagaaatttattgatcttttctcaatctcacgaacaagatccaa
ga-aagaataagattagttgctcgagc--gggggtagatctgaggagaaactggtg-gcg
agagaggggatcacttgctccttgaatagttctt--------tcaaaaaatgcatctgat
tgttcagtcataagacaattcggagttcaggtggttattaagaataggcgggaataatcg
aatcgagctcatggatttatctaggtca------tttatggcccaacagaaagaaaggat
ttttctcttcgaaacccattgcaaggggcggtgggcgaggaat----catacataaatga
tcgaacccccgtatgtcctaagaatgctatgaggtgctcggaaatggttgaagtagttga
ataggaggatcactatgactatagcccttggtagatttaccaaagacgaaaatgatttat
ttgatattatggatgactggttacggagggaccgtttcgtttttgtaggttggtccggtc
tattgctctttccttgcgcctatttcgctgtaggaggttggttcacaggtacaacctttg
taacttcatggtatacccatggattggccagttcctatttggaaggctgcaatttcttaa
ccgccgcagtttctactcctgctaatagtttagcacattctttgttgctactatggggtc
ctgaagcacaaggagattttactcgttggtgtcaattaggtggtctgtgggcttttgttg
ctctccatggcgctttcggactaataggtttcatgttacgtcaattcgaacttgctcgat
ctgttcaattgcgaccttataatgcaatcgcattctctggtccaattgctgtttttgttt
ctgtattcctgatttatccactaggccaatctggttggttctttgcacctagttttggtg
tagcagctatatttcgatttatcctgttcttccaaggatttcataattggacgttgaacc
catttcatatgatgggagttgctggcgtattgggcgctgctctgttatgcgctattcatg
gtgctaccgtagaaaatactttattcgaagatggtgacggtgcaaatacattccgtgctt
ttaacccaactcaagccgaagagacttattcaatggtcaccgctaaccgtttttggtccc
aaatctttggggttgctttttccaataaacgttggttacatttctttatgttatttgtac
cagtaaccggtttatggatgagtgctcttggagtagtcggtctggctctgaacctacgtg
cctatgacttcgtttcccaggaaatccgtgcagcggaagatcctgaatttgagactttct
acaccaaaaatattcttttaaacgaaggtattcgtgcttggatggcggctcaggatcagc
ctcatgaaaaccttatattccctgaggaggttctaccccgtggaaacgctctttaatgga
actttagctttagctggtcgtgaccaagaaaccaccggtttcgcttggtgggccgggaat
gcccgacttatcaatttgtccggtaaactactcggggctcacgtagcccacgccggatta
atcgtattctgggctggagcaatgaacttatttgaagtggctcatttcgtaccagagaag
cccatgtatgaacaaggattgattttacttccccatctagctactctaggttggggggta
gggcctggtggggaagttatagacacctttccatactttgtatctggagtacttcactta
atttcctctgcagtattgggctttggcggtatttatcattcacttctcggacccgagact
cttgaagaatcctttccattcttcggttatgtatggaaagatagaaataaaatgactaca
attttgggtattcacttaatcttgttaggtataggtgcttttcttctagtactcaaggct
ctttattttggaggcgtatatgatacttgggccccaggagggggcgatgtaagaaaaatt
accaacttgacccttagcccgagtgttatatttggttatttactaaaatcgccttttggg
ggagaaggatggattgttagtgtggacgatttagaagatataattggaggacatgtatgg
ttaggttccatttgtatacttggtggaatctggcatatcttaaccaaaccctttgcatgg
gctcgccgcgcacttgtatggtctggggaggcttacttgtcttatagtttagcttcttta
tctgtctttggtttcatcgcgtgttgttttgtctggttcaataatactgcttatcctagt
gaattttacgggcccactgggccagaagcttctcaagctcaagcatttacttttctagtt
agagaccaacgtcttggggctaacgtgggatccgctcaaggacctactggtttaggtaaa
tatctaatgcgctccccaaccggggaggttatttttggaggagaaactatgcgtttttgg
gatctacgtgctccctggttggaacctctaaggggtcccaacggtttggacttgagtagg
ctgaaaaaagatatccaaccttggcaagaacgacgttctgcggaatatatgactcatgct
cctttaggttccttaaattccgtgggtggcgtagctaccgagatcaatgcagtcaattat
gtttctcctagaagttggttagctacctctcattttgttctaggattcttcctattcgtg
ggtcatttatggcatgcgggaagggcccgtgccgccgcagcaggatttgaaaaaggaatt
gatcgtgatttggaacccgttcttttcatgacccctcttaactgagacaggagatcaaat
gcctgaagtaggaatcaatttgattcgatcctacat------attgggatcaggtcatac
tta---------------aaaa--------------tctcgttcttttc-----------
-----------ttttttttctggctcggctatctcacctagccgggccattcctctt-ta
tgataccagaccaggcgaaagcaataaag-aaagaaatctattcaatgaacaaaaggaga
gagagggattcgaaccctcgatagttctgaacaaagaactataccggttttcaagaccgg
agctatcaaccactcggccatctctccgaaagacaatctctattttatttgtattcccct
gaatagaacat-------ggtcatatgagttgatactatcactatctgtagaaacatccc
aggtgtaaatctagatttcgatctatctgtata---------tatagatagaatagatac
acgatc-----tagcatgccta-----tttatgaagtaaatcaaaattttttctcgactc
catgtccgaata-----aagtggtaataagttctataggatcaatgggttcatggtcaaa
tccctccatgatagattttattacaa-tttttggcttatagagggatcaaatggtatagt
tc---tgttgatagcttggaggattagaagcatgactattgctttccaattggctgtttt
tgcattaattgctacttcatcaatcttactgattagtgtacctgttgtatttgcttctcc
tgatggttggtcaaataacaaaaatgttgtattttccggtacatcattatggattggatt
agtctttctggtagctatacttaattctctcatttcttga-----acctagtcagtattt
cccagatcaaaaaatgaaacgacccctccctcgaatcctttcgagttgtgaaacacat--
--------------------------------taaaattcaata-aatataagataagtc
tcgaaaataaaaataaagaaaaaaat--tgggggagggttcaaagt---caaacttcttg
ac---ttgactgaaaaaaaaatgaattagaaattatattctagtagaacttatattc---
---tagtataactataacatagaataataatgttatattatatataaaataatatataat
atatataatctaataat----aatttgaatcttccttcaggaagagagtatctcgccttg
tcacaaatatgatccagacatgatatatcatatatgtgt-----ggacatatacgtacgt
atcaggaacgaataaaatgcggatatggtttaatggtaaaatttctctttgccaaggaga
agacgcgggttcgattcccgctat---ccgcctatggtgaagcaatgtaataggataaat
ccttgg-----gtatagttgaccgcgatagtgtagtggttctatcttca-ccttcttt-t
cctcccatcccaaaagaaaaagggtccttaattactagttaagaaagtaagacaaaaaaa
aatttttgac-------------aaaaaaatgatgttgcggagacaggatttgaacccgt
gacctcaaggttatgagccttgcgagctaccaagctgctctaccccgcgctgaagcgact
agctgggaactaatagacaaagaaggattggatgtgcccctctaccatatctatacaaat
agaatagcccatttatacagaatggtaaa-ggggccctctatgatcatcgatcatagaga
tcaatagaaacatgaagggatattttgatccttaccaacttgatcttgttgcccccggca
acaaacatccatgaaccatttcacgaagtatgtgtccggataacccaaagtctcgatagt
tagctcttggccttccggtcgaaaaacaacgtcgatgaaggcgtgtaggtgcactattgc
gtggtggggcttgtaattttccatgaatttcccatttgtcgctcaacgatggaactttgc
ttatttcgttttttaaggatcgacgaatcaaatgatatttctgttccaatttctgcctct
tcttctccctctgaatcaaacttttctttgccataacggttcagttcctattattatcaa
tgatacaagtcggatcctagatgtagaaata-taagaag-ggggacccccttctccatcg
aaacaaataag--attgtcgctgatccagcgcattc-----aaaaaaaaatgaattaacc
aaatttgcccgatgtagaggcaatcaagaaagctgcataagtgaatatataacctacaga
aaaatgggctaatccaaccaatcttgcttgcacaatggaaagagccactggtttatctct
ccatcgaatcaaattagccaaaggtgtgcgttcatgagcccatgctaaagtttcaatcaa
ttcctgccaatatccacgccaggaaattaagaacataaatccagtagcccaaacaagatg
tccaaataggaacatccatgcccagaccgataaactattcataccaaaagggttatatcc
attgataagttgtgaagagtttaaccataggtaatctcttaaccatcccatcaaataagt
ggaggattcattaaactgtgaaacgttaccctgccataatgtgatgtgcttccaatgcca
ataaaaagtaacccatccaatggtatttaacatccagaaaactgccaaataaaatgcgtc
ccaagccgaaatatcacaagtaccgccccgtcccggaccgtcgcaaggaaaactataacc
aaaatcctttttatctggcattaacttggaaccacgtgcatctaaagcacctttaactaa
gatcaatgtagttgtatgtaaacctagagcaatagcatgatgaaccaagaagtctccggg
tcctattgttaagaatagtgaattactattctcattaatagcatttaaccacccaggcaa
ccatatgcttcgaccagcattgaatgctgggccattcgttgaagataaaagtacatcgaa
cccatatgaagtcttaccatgagcagattgtatccattgggcaaatatgggttcgatcaa
gatttgtttctccggagtaccaaaagcgagcatgacgtcgttatgaacataaagtcccaa
ggtatggaaccccagaaagaggctgacccaacttaaatgggatttgatagcttctttatg
gtctaacattcttgccaatacattatcttcgttctgctccggattgtaatctctaatgaa
gaatatagctccatgagcaaaggcccctgtcatgataaaccctgcgatgtattggtgatg
cgtatataatgcggcttgagtagtaaagtcttgtgcaatgaatgcataagcaggtaaaga
gtacatgtgttgagctaccaaagaagtaataactcctaaagaggctagagcaagccctaa
ttgaaaatgaatcgaattattgattgtgtcataaagacccttatgtccacgccccaatcg
accccccggaggagtatgtgcttctaaaagatctttcatactgtgcccaatcccgaaatt
agttctatacatatgaccagcaatgagaaaaataaacgcaatagctaaatgatggtgggc
catatcggtcagccataaactttgcgtttgtggatggaatcccccgagaagggttagaat
ggcagttcctgccccttgggaggtaccaaataaatgactaccggaatcggggttttgggc
ataaagattccactgacccgtaaaaagtgggcctaacccttggggatgcggtaatacatc
taagaaattattccatctaacgtactcccccctggatccgggaatagcgacatgaactaa
atgccccgtccaagccaaggaacttactccgaagagtcctgacaaatgatgattgagacg
agattcggcatttttgaaccatgaaacgcttggtttccatttcggttgtaagtgtaacca
acctgctattaaggagatggcagaaataaataataaaaaaagagctccagtataaagatc
ctcattagtgcgtaagccaattgtataccaccactgataaacaccagaataagcgatatt
tactgggccgagagcaccccctcgagtaaatgcttccacagccggttgaccaaaatgagg
atcccaaattgcatgagcaataggtcttacatgtaaagggtcctgtacccatgactcaaa
atttccttgccaagctacatgaaatagatttccggaagtccacagaaaaattattgctaa
ctgcccgaagtgagaagcaaaaatattctgataaagacgttcctcagtaatatcatcatg
actctcgaagtcatgtgcggtagcaataccaaaccaaatacgacgagtagtggggtcctg
agctaagccttggctaaaccttggaaatcttaatgccataatgcttttcaaatcctccta
gccattatcctactgcaataattcttgctaagaagaacgcccatgttgtggcaattccac
ccagaaggtaatgggttactcctacagcacgtccttgtacaatgctcaaggctctaggct
gagtagcaggagcaacttttaatttgttatgagcccaaatgattgattcaataagttctt
gccaataaccacggccgctgaatagaaacattaaactgaaagcccagacaaaatgggcac
ctaggaaaaaaaggccatatgcagataatgaagaaccataagactgaattacctgggatg
cctgtgcccataaaaaatcgcggagccaaccattaatagtaatggaactctgcgcaaagt
tccctcccgtgatatgagttaccactccttgatcatttatactaccccaaacatccgact
gcattttccaactgaaatggaatattactaccgaaattgcattgtacatccagaatagac
ctaagaagacatgatcccaggcggatacttgacatgtccccccccttccgggcccgtcac
aagggaaacgaaacccaagatttgctttatcaggtatcaaccgggaactacgagcaaata
gaacacctttcagtagtatcaataccgtcacatggatcgtaaatgcatgaatgtgatgta
ccaaaaaatctgcggttcctaatggaataggtaacaaagcgactttgccgcctactgcta
ctaaaccaccacctccccaagtcaagctggtgcttgttgttgcaccaggagctgttgcgc
caggtgctaaagcatgggtgttttgtacccattgagcaaagacgggttgtaattgtatag
cggtatctgaaaacatatcttggggacgccctaaagcgctcatggtatcattatgaatat
acaaaccaaaactgtgaaagcctagaaatatacatgcccagttgagatgtgatatgattg
catcgcggtgcctaaggacacgatctaatagatcgttgtatcgagtagttggatcatagt
ctcttaccataaaaatggccgcatgcgcagcagcaccaactatgagaaatccaccgatcc
acatgtgatgcgtgaacaaggaaagttgggtaccatagtcagtagctagatatggataag
ggggcatggaatacatatgatgagctacaacaatggttaaagagcctaacatagctaggt
taagagataattgagcatgccatgacgttgttaggatctcatagaggcctttatgaccct
ggcctgtaaatggtcctttatgagcctctaaaatatctttcaggccatgaccaatccccc
agttagtcctatacatgtgaccagctatcaggaaaagaattgcaatagctaaatgatggt
gtgcaatatcggtcagccatagaccgcccgttactggatctaatcctccacgaaaagtaa
gaaattctgcgtattttgaccaattcaaggtgaaaaatggggttgctccctcggcaaaac
ttggataaagttgagccaaaagatcccgattcaagataaattcatgaggaagtgggatct
ctttaggatctactccagcgtctagaaattggttaatcggtaaagatacatgtacttggt
gtcccgcccaagaaagagacccaagtcctagtaaccccgctaagtggtgattcaacatgg
attctacatcttggaaccaagccaattttggagcagctttgtgataatggaaccaaccag
caaaaagcattaacgcagcaaagaccaatgcaccaattgcagtacaatagagttgtaatt
cactagttattccagacgctctccaaatctgaaaaaatccagaggttatttgtattcctc
ggaaacccccgcccacatcaccattcaatatttcttggcccacgattggccaaaccacct
gggcgctgggtccaatgtgagtaggatcgcttagccatgcttcataattggaaaaacggg
caccatggaagtacatgccactcagccaaagaaatatgatggagagttgaccgaaatggg
cactaaatacttttcgagagatctcctccaaatcactggtatggctatcgaaatcgtgag
catcagcatgtaagttccagatccaagtggtagtatcagggcccttagctattgttcttg
agaaatggcctggtctggcccattcctcgaaagaagtttttacgggatccctatccacca
aaattttcacttctggttccggcgaacgaataatcattgagtcctcctctttccggacaa
cacatacaaagagacccgccaagagtcaagtaattagtgaacctctgagatctatttata
attagttcctttctttcctatctcccatctatctattttatttagttatttactagagca
attatgatctggaagtcgatccggggcaagtgttcggatctattatgacatagccatgag
gcgctcaacggacccttataatcttggaaaatcctttcccggcttcggcttgatacaaaa
acga---ttttttggtgcaacctagtgtattcatatctcaattataagtgcctagatgta
gatatttcatatcttatatggaacgtattagtattactctattccaaat-------cact
ggggcagtcattaataattaataagaggcaccccggtatccatattt------aatcatt
caaaggtttcttttttgcgtttgaatagcaaaaagggatatatgatgtactgtattcacg
taccgtttatgcctacgatacgaaggactagacaaaat-----agaacgatcttagaagg
gatataatgaaattccttgattagctctttccagaggaaagatctattttattttactga
tggatccaacaaacaaaa------------acaataa--------aaaaaaagagagtgt
tcttattcaaaccgcctcgtgatcttcaaccaattatgcgcttcaatataattacctgga
gtaagcgctatagcttgtttccaatactcagcagcttgatcaaaccaagcttccgcaatt
tccgaatctccctgccgaatggcctgttctcctcggtcggaataggtgagtaaattcctt
tccttagaaccgtacttgagagtttcctacctcatacggctcagcaatcaattattttcg
tatccc------atcttaatctaccctat-ctaactaaataag-----------at----
-ctatctca-tttttgtttctcgggt------taacc------agacccgaagagattaa
ttacatttagatgagtttcaaacttgaattttgatt--aataatcagttttatcttttct
cccaccttcagaaaaatgaagcataggaa-tccccgctatccttagaattttctgaaagg
taactatctcggtttcatatagaaattcatatagaatctttgaaaaagactttcctcc--
----ataagaaagaaaggacttactatctttgggatctgatgctacaccgctgctcaata
ctttagtggatcgactctattacataagttgattcctaacttttatctcatagcatgaca
-taaaaaagcag----ttcttattgtatcggcccaaaacctcgctaattgatctttacgg
cgcttcccctatcaattagatcttt-------tatccatagaatatag-----tattata
ggcgtatctatttcttcatatttcggcttctatgaagtttctttctttgctacagctaat
aaaaatcgttgctttgtacgatacatatgtagaaagcctattttcattttagta------
agcggattttatctttctttccctctttctatagtggagatagtcgcacgtaatgacaga
tcacggccatattattaaaagcttgtggtaagaatgggtttcgttctagtgcccggaaat
aatattccaaagctttcgtatgttctccgttgcttgtgtggataaggcctatgttataga
gtatataacttcgatcatagggatcaatttcgagtctcgtagcttcataataattctgta
aagcttccgcataatttccttcggattgagctgacatccgttacggtcgttcattctatt
----caaagaatccccgtttcagaaccgtacgtgagattttcatctcatacggctcctcc
tttctgtgcataatgaatgataataatccatggaatcaaaaaaatattgaaatattctca
ttatgaactgacaggggctagtgtttttacaagaaatctctagccagccttcctgcaaga
ggtcttttcttaacaccaatcgtgttgttgctagatcgaaaagggaattccaacaatttc
tttgtcctcaatgctccctatttccaggaattagtcacttcaacggtcttcgatggttct
atgggtatccaaagtacgaacgagatggatgtttgttgtcccaaccattcttgttagttc
cgatcccgataaggaaagggttaatttataactataacaaagttttcatgttgttgattc
ctaggtgtagtgcttcttcccctatg--ctgcctattgg----tactagtagagtaggat
tgacctgtaatacggaa------cctataggtgtaacctttcgctcaatactagaatcga
aaattgaagcatctgaggctgcatcaatcggggatacacgacagaaggaattgttctata
ttccaaacttcaccttcaacaagcgtagg------------tttatttcaataagctttt
ttct-tttttttataccgaatcc-----tgtgtgccttt-ctcgtaagactgagaacgct
aaataaacaataaataaaaagaatcaaatcacaccatctctataataggtaaatgcctct
ttttctccggaagttgtcggaattattcgtaataagatattggctacaattgaagaggtc
ttatcaataaaatttccatttatccgtgatctaggcatagttaacaatccatcctataat
tcttcttattacctctcgtgggaaaagaatcccacaaacaaaataattgtacaggacgaa
ataacataaaaaaaagactcgttctaaaaaaaaaa-gatgtggaccttccgctcaaattg
-------------------------------------tttctttttgacagggatatata
ggaaatatttgaatccgattggatttcagc-----caaatgtagtagtataccaataagc
ggaacgattactatttaatcg----------------------aagttgaagaatcaagg
aatttttcctacagattatgataactcgagaag---------------------------
------------------------------------------------------------
------------------------------------------------------------
------------------------------------------------------------
------------------------------------------------------------
------------------------------------------------------------
------------------------------------------------------------
------------------------------------------------------------
--ttttgattggattatgatccaaag-aggaaaaagaatcgaatgatcattctatgatca
aaatcccatt---tattttgtgtgcatagcgtgtatacaccacacaaaataaatataaaa
atccatgggatgattcaagaat------ttgtaatagatctatgggataagtagttgttg
ttga-------gaaatcagaaactggaaagggatttttgaattcctatcgaaccatagtc
ta---ataa-gatggtctaaatggaactctaactatagtataaaatata-----------
tcgattcgttccaattcattggtttaatccggta------taaatatcag----------
------------------------------------------------------------
------------------------------------------------------------
--------aaaaagatctttcgttgataaaaaa--agttttctatttttatatttagaat
---------------------tgttataatcgattggtcatacctatactgcaa----tc
atatgaatgactcgctattcactcgctttctgggtcataatcataagattttgtattgta
ggagagatggccgagtggttcaaggcgtagcattggaactgctatgtaggcttttgttta
ccgagggttcgaatccctctctttccgtaccttca----cctaattcacgaacgttattg
accgcaatggatcaaat------------aacaatgaataccattattccaacaggtaga
cctttctttgatatagattctctattcttaattgct------gtggtacgaaaaatactg
g--aaagagtagcc----------------------gacccatttatgatacatga-atg
ggaaaaa-atcccgatcaaaccc-----cttagcttaggtcgatttacttcggcgaaaag
gggggtcaaaattcaaaattatcttaat-----ccttgctgttttagttaggttcaagtc
tggcgggaataatattctacgactagcaactcatttatttgcaaaccgacccactgacta
tctattatttgattgactaatcctttatattgggatgagtgaagagtcaaatgttttggt
aattcctcatggggagaggaatcaagataattttgaatcagagctcttgatttttgttca
tccctcgtcgtaataatatctcggggtttacagcgataacttggtatatctactatatga
ccattaactaaaatatgtctatggttaactaattgccgggctccaggaatggtcgaagcc
atacccaatcgaaaaagtatgttatctaaacgcatttcaagtaattgtagtaaaacctga
cccgttgaccctttagcttttccagcgatacgaacgtatttaagtaattgtcgctctgtc
agaccataatgaaaacgcaatttttgtttttcttctagacgaatacgatattgagatctt
ttcccagaacgcgattgatttctaagatcatttccgggtttaggccttttactagttagt
cccggtaaagcccccagacggcgtatttttttgaaacgaggccctcggtaacgagacata
aagactcctta-----------ttttattgaa-atttcaatttacagaataaacctaaat
taagactgaactaaacgaaaacgataaacgaaacaaaatctactg-----aagtattgta
ctacaaagacgaatgagacgaattcta-tcaatattcagactcttttgtatatatagcaa
ggtaaggatacttt-tcttgatttgttctgtagaggtct----aactgctcaaat-----
ccgttttttattcatagttggaagttcttacgacataatggatcagtgactttttgagaa
aaggaaagaagtct-----------tttgaatattccttgagttcaaggagacattatca
atcatgta--aaagtctaaa-atcga---------acaaagatagaaaagccggctatcg
gaatcgaaccgatgaccatcgcattacaaatgcgatgctctaacctctgagctaagcggg
ctcacataacagaaa-----ctgtgttgtgcataggaattcagtaaactacttggcttgg
atcttagctgttagtgttagctattcataat-----------------------------
------------------------gaatattatattattatataaca-------------
----ttaacataagaattaatataacgataaa-tagaatgatatatgatatcc-------
-------------aatttt----------------------------------------t
ttttta------------------------------------------------------
------------------------------------------------------------
------------------------------------------------------------
----------------------------------------------------attaaa--
------aaaaaatgaatcgaacgttcgagtatttcaaatcgcgcgggaaaaatgagagga
agagaggcatatatatgtggtatatatccatccatattgaattgcggatacatcaatgat
agaatcatttctgatta---gaccaaatac------tgatcctccaa-cagatatg----
----aaagaaggtagataagaaatcaat-caaa-taggagtcaaaagagacactgtttcg
atatagaat------ccgtatct----aattctaatgaattcaacagttccagcataaat
gaaagaaag-aaggggatggcatcccaatgagatcctagtctcaaaa------gaaaaaa
ggggatatggcgaaattggtagacgctacggacttgattggattgagccttggtatggaa
acctactaagtgataactttcaaattcagagaaaccctggaattaaaaatgggcaatcct
gagccaaatcctgttttcagaaaacaaa---gaaggtttctgaaagtgag--------aa
taaaaaaaggataggtgcagagactcaatggaagctgttctaatgaatggagttgactgc
gttgcgttggtagaggaatccttctatta-----------aaactccagaaagaatgaag
gatggacctat-----atacatacgtatacgtactgaaatatcaaa----------tgat
taatgacgccccgagcccgaatctatg----tttttttatatgaaatatat-gaaaaatg
gaaggattcttgtgaatcgattccaagttgaaggaagagtcgaatattcagtgatcaaat
cattcactccatagtctgatagatcttttgacgaactgattaatcggacgagaataaaga
tagagtcccattctacatgtcaatatcaataccgacaacaatgaaatttatagtaagagg
aaaatccgtcgactttagaaatcgtgagggttcaagtccctctatcccc----------a
aaggccccttttactccctaagtctttatttaga------tttatactctttttttttac
tcagcgcttcaaaattcgctatgcttctcattcactctactctttcacaaatggatcgga
gaagaaatgcttctctcttctcttatcacaagtct-----tgtgaaatatacgatatacg
tacaaaataacatctatgagcaaggaatccc-atatgaatc-----attcacagcccata
taattattattattcttaattcaacttacaaagt-------cttct-----ttttgaaga
ttccagacagggctg-----gggtaagactttgtaatgcttttttattctcgtgaattga
gatcttgaattgacatagacccaagctctctagtataatataataggatgggggtgatgc
ctcgagaagggtcgggat------------------------------------------
---------------------------------------agctcagctggtagagcagag
gactgaaaatcctcgtgtcaccagttcaaatctggttcctgatat---------------
-------------------------------------gtggttaatataataatagctac
tcatacaa-----------attcgatacggatcag--------tatacatattggttaat
aatctagatcatgatacatacttctccatccgggagtctagagataga--cgcctaccct
at---atatttaatattt-------------acaatatttttttattgtagatgggtaaa
gaa--------------------------------------------aagaattagat--
------------------------------tatgtttcctcttcttttttctt-------
tgtt-----------tatatggtg-----------------cattcaa----aatgttac
tactt-------tatacatatctgaaaaattaagttagttacttgaaaaaccaaaaagta
aagtagagtctcgagga--gtggaaagatcggaatagacaatattcatttcagatacagt
acaaatagaatccca----tccccttcatttctttgttttttctttcatattc-------
--------cacc--cccccccgggtgac--------gcccctctaagcgatgtgcgcggt
acaaagttcatggt-----gcagaactcgttttgtt-------atcttattagcccggct
catctgaaatt-----catatcttccaaatttgggaatctcaatgaagccctaatttttt
ttagc------ccgagcccatccata-atatgaatgagagtccaattactc---tggttg
gtctagac------cagaatgtaaaaatattccgcgaatatc------------------
---------------------------------------------------------tcg
cggcgtagaagtgaag-ttcgtttcttatca-ttcattcaatgagcatcttgtatttcat
agaaattaggggcaatataatccttacgtaagggccatcctatccaactttcgggcatca
aaatacgtttcaggcgtggatgattatcataagagattcccaacatatcataagattccc
gttcttgaaaatccgcacttttccaaatccaaaaaaccgaaggaattctaggatttatcc
ttggggaaaatacttttatgcatacctcctccggttgatccacaccatactgtattctcg
taaaatgatacacactcgctaacagtccacctggtgctacatcataggcacactgggagc
gtagataattgtaaccatatacatatgaaatgacagcaatggagtgccaatcctcgggct
ttatttgtaaagtttcgattccttggtaatcgaagcccaaagatctatgaactagcccat
gcttgactagccaaacagacaaacgaccctgcatctttttaatctctcccggattttcat
ttgtataagtatttcacatttacgataaaatttttgaaaattgac--------caccatt
tgtaattctgcacaaatg--aaaagcagcctggctaattcactaattcgtggggggatac
tgaacttttgtatttgaaaaatg------tttc-----agaaggtatctctgaagtaggt
cgcgattgatagagtaatccttgatcataatttccagtatgcatactgcgtccaacatga
aacttgtgattggtagtaaaacatcgattctcctgttgagacccaactcgatcttcatag
atctctcgagctaccttcttacgaagttttgttatagcatcgataactgcctccggttta
ggcggacaacccggcaaataaacatccacaggaattagcttatcgactccccgaacagta
ctataagaatcagtactgaacatccctcctgtaatagtacaggctcccatagcaatgaca
tattttggttcaggcatttgctcatataatctcaccaacgaaggagccattttcattgtt
actgtgccggctgttaaaattaagtccgcttgcctaggacttgatcttggtaccaggcca
taacgatcaaagtcgaagcgcgagcctattaatgaagcaaattcaataaagcaacaactg
gtaccatagagaagcggccataaactggaaagtcttgaccaatttgaaagatcatttgat
gtagttgaaataactgaattttgggttgttcgatcaagtaccggaaactcaatggaattc
ataactgtctcaatgtaatttttttcttcttttttctttttattgtctgaatattcagga
gctaagaccattccaatgctccttttcgccatgcataaactgaaccaacaattgggataa
gcacgaaaatgaaagcttctataaatacagatacacccaatacatcgaaactcatcgccc
atggataaagaaaaaccgtttcaacatcaaaaacaacaaaaactagagcaaacatataat
aacgaattcggaattgtaaccaagcgtcgcccattggttctatacccgattcataactag
aaagtttctctggcccttcgctaatcggggccaaaactccggaaattagaaatgccaaaa
taggaataagacttgatattattagaaatgcccagaaaatatcatattcgtgaagcagaa
acatagatgcactcctat-gaatgtggaaa----atataccgtattagtcaattcgaatc
ggaattgtgaattcatctataactctttagccga------aataccaatgaattttgatt
gaac----cacccagtttt-----tttgctgtaggtcgtgtcttgtttcaagattcatcg
agtggaatcctatttccatttacttcaattctatttcgatatggtataga-----catat
catgttcttatacaaaaaaattttctcgtttttatctcgtttcagattctctctaaaaaa
agc-----taaaaaaggaattcaaaattttatttttaatta---------------gtta
tttagaattttatagaattc----------------tgtatagactttttcttaagattt
aagttaagatatt--------gatattattaataaaaataataat------aataatgaa
ttctatacatat--g-------ttatctattttatgaatattcatataagagaatca---
---aatggtattgtattggtatatgcttttcattaag-----atccagttagaggattat
tgcttctattgattaaatacggaaatagaatgcattgacctatttgattctctccccttg
ttctcgacttaatggatttgattcaatgcattgaattgcgagaaaccc-----ttaacat
atcatataacaattcataagtttctatc----cccaaattacaggctttgagcctctact
gcctcgacc-tgca-----cctaccc---aaaaaacaaaaaaatcggattatgaaattag
agctcgaagt---cttgaaagaatcattccaaaccccgatctttagt-----acttgaaa
tgggtccgaaatgaatggaaatccttg--------ttaatttaaaatgtaatcagaacta
gt--gaaagtaagaccaaccactgggttaggtttcatgtcaataaaaagattgattttga
aa--caaccctac-----acaatggagcgtatcacaatgatagagtcagccgaatcataa
atgatctacggaagaaa---cttcgaatggaatcccgcatt-----atcaaacgattcga
cagcccaaatccccc-aataactcatggaaatagacagaggtg------caaacactaat
agatttaggacccattcagtatctctaaaacaatgagttgggctgttcttccgcaaaaaa
agcgatgagtcgggggcttcttaactcgtacaagttcaaacggac-----ccccaatctt
cttgcata-------------------------------aagtcagcattggtagaattg
gaatggtgggcaattgggtt-ggggtatattgggatacaaaaaaaataaatattttaccg
aaagataagactacttgatttgtgtttaagataagattacttgatttgtgttttgctagg
ccggttatacgaagatgaacccatttgacaatgtttacaatgaaactttccaaggagttt
cgtttttcaaactctggctcttccacaaatacaagaaaaataatatgtcggtcctggatc
cgtgcgacttactatcagattggatttagtttgggttggagtttttagccgggctcgggt
catcattttgacttcaaaaattca---ctttggattaggtatacca-aaaccaaagaaaa
ggaatatcactaactctttgatcgtggatagaaaaacatgaaaaattcatatgtaattca
cccac-caagattgaagaatggg-tttgtttatccgagatct---aaaaaa-----tacc
gattgggtccattgaaatgcatttttgttttcagtttcatgctcgctcgcggggatcatt
cagagcatgcaagaattattctatttcgatggaccaaccggccgtccgactacagctaca
accaacaagcaa----gaatgaggaaattaaaactatacaaa-acaaa------------
-----ttttttgttaattttaaattcattaaaaatcaaatcaattagggctatacggact
cgaaccgtagaccttctcggtaaaacagatcaaac---ttattattatcgaaatgattca
aactgtttcaaagacccaacatgcactttttt-----tgcattgggctctttcatcacct
gatataaatatcagatagtccgccatactttttcttcacagaaagataacgagatggctc
cacgtgctctaattcattattttgattctgatccagaagcaataccaaagtgtttcaaag
aagagttgccttgacgtaggtctgcctccggcctagatcaacctaagttaaatgaagtct
ctatcgctctgctcaaagagtcaaatatgaaacttcatacaccttaaagtt-catagtac
gaaaagatatttgtttgaggtccttatactcattatgcctagcattgaatgcactgggta
ttcaccttatcaattatcaaatcaacgatgggttctatttggagcctaaattggcatcca
aaggggaccgaaccaaatatttgtcaggctattgttctcttgttccctggaatatgtgga
gtaagacatcgatttctcaataagatcaattctgttgattgcatgatggactcccctgaa
aaaacattggcgcgcgtgtaaacgaggtgctctacctaactgagctatagcccttgtgct
tgtgatagatagtttatcatgtaaataatttcttgtcaagatgaatcttctat-gatccg
acatgagagct-tctggtctgtttcctgc------caagaattggtattgcttagaaata
agattccatctataatccatcgatatgatgggt-cccttttctttctctttgtgatgata
aatgacctacttaacccagtggttagagtattgctttcatacggcgggagtcattggttc
aaatccaatagtaggtaggacttattagataccggagtcactggtatctaataagttttt
atataca--ccctc------------ttttttttttcttttctacccccct--tactagt
ag---------------------------tctagtaaatttatttttatttttttc-tta
catcag--aattccattacacttgattggattcaatcggcagaactcaaatatggtgt--
--------ataaacagaac--------ttattttttgggcgc----accaactagttagg
aaattacattgatagcctctacgcgcgtcctggctcgtctgacagctaaatttgcttcaa
ttgtttgtctctttccttcagctcgactcaagttagctttcgctatttcaagagttcgct
gagcttcttgcggatcaatgtcactacccttctccgcatcatttactaaaatggtgatct
cattattgcctattctagcaaaaccgcccatcagagctatttttaaccattggtcgttaa
gacgtagtctcaaaatacctatatctacagccgtagcaataggggcgtgatttggtaata
caccaatttggccactattagtagataaaatgatttctttcacttctgaatcccaaacaa
ttcgattaggggttagtacacaaagatttaagatcatttcttcaatttgctctcctcttc
taagttcatagccttcgcggtagcttcatcgatgttacctaccaaataaaaggcctgctc
aggaagaccatctaattctccggaaaggatcagttgaaaccccctaattgtttctgctag
accaacatatttccctggagaaccggtaaatacttctgctacgaagaagggttgtgataa
gaaacgctcaatttttcgtgctcttgctacggttaaacgatcctcttcggataattcgtc
caacccaaggatagctataatatcctgaagttctttgtaacgttgtgaagtttgcttaac
tctttgcgcaatttcataatgttcctcaccaacgatccgaggttggagcatagttgacgt
tgaatctaaaggatctactgctggatagatacctttggcagcgagtcctcttgatagtac
ggtagtagcatctaaatgtgcaaatgtcgtagcgggggcagggtcagtcaaatcgtccgc
aggtacataaactgcttgaatagaagttatggatccctctttggtagaagtaattctttc
ttgcaaagaacccatttctgtactaagggtaggttgataacccacagcagaaggcattct
gcctaataaggcagatacttcggaccccgcttggacgaaacggaaaatattgtcgataaa
tagaaggacatcttgttcattaacatcccggaaatattccgccatagttagggcagtcaa
accaactctcatacgagctcccggcggttcattcatctgaccatagactagagctacttt
ggattctgcaatattttgttcattaatcactccagactctttcatttccatgtaaagatc
attcccttcacgagtacgttcgcctactccgccaaatacggatacccctccatgagcttt
ggcaatgttgttgatcaattccatgataagtactgttttacccactccagcccccccgaa
tagtcctatttttcccccacgtcgataaggagctaaaaggtccactactttaatccctgt
ttcaaaaatagataatttggtatctaattgtataaaggcaggcgcagatctatgaatagg
agatgttgtgcgagtatctacaggacctaaattatcaacaggctctccaagaacgttgaa
aattcgtcctagagtcgccccaccgactggaacacttagaggagctcccgtatcaatcac
ctccattcctctcgtcagaccatccgtagcactcatagctacagctctaactcgattatt
tcctaataattgctgtacctcacaagtgacattaatttgctgtccgacagtatctcgacc
cttaactaccaaagcgttgtaaatattaggcatcttacccgggggaaaggctacatccag
taccggaccaatgatttgagcgatacgccccaggtttttttcttcaagtgcggaaacccc
aggaccagaagtagtaggattgattttcata-----ataaaaataaagtgaaatatgtcg
aaatt-------ttttgcaagccgaatcaaaaaaaatgtccgatagca-a----gttgat
cggttaatt-----caataagaaataggagttagtactcgatttcgttggtacc-----a
tccaaccgaatccaattcaattgtttactctttactcattcaatgagtgaattttcaagt
ttcaccaacctattttcaaaatatcaagtagatggataagaatcatgagggagtgtttca
tttctctatcattataaatgatcccatccatattatctatggaattcgaacctgaactc-
-----tatttatgattcat--tattt----ctatc-acattggtcgtagtt-----tttc
agca----tatcgatttctgcctacttgttttataccccttcaggttcgaattccggata
gttttacatctaggatttac-----------atatacaacatatagcactgtcaagagcg
aattt------cttattatttagatatttagattcaaaaaaagtaagagattagaaac--
--------------------ttgaaaaacagggattgggttgcgccatacatacgaaagg
gtatacaataatgatgttgatgtatttggcgaatcaaataccatggtctaataacgaacc
attctgattagttgataatattagttgagaattttgtgaaagattcctgtgaaaggtt--
----tcattaacggctaatccatgtcgagtagaccttgtcgttgtgagaattcttaattc
atgagttgtagggagggacttatgtcaccacaaacagagactaaagcaagtgttggattc
aaagctggtgttaaagattacaaattgacttattatactcctgaatatgaaaccaaagat
actgatatcttggcagcattccgagtaactcctcaacctggagttccagcggaggaagca
ggggccgcggtagctgccgaatcttctactggtacatggacaactgtgtggaccgatgga
cttaccagccttgatcgttacaaaggaagatgctaccaaatcgagcccgttgctggagaa
gataatcaatatatttgttatgtggcttaccctttagacctttttgaagaaggttctgtt
actaacatgtttacgtccattgtgggtaatgtattcggattcaaagcgctacgcgctcta
cgtctggaggatctgcgaattcctcctgcttatgttaaaactttccaaggcccgcctcat
ggtatccaagttgagagagataaattgaacaagtacggtcgtcccctattaggatgtact
attaaaccgaaattggggttatctgctaagaactacggtagagcggtttatgaatgtctc
cgcggtggacttgattttaccaaggatgatgaaaacgtgaactcccaaccctttatgcgt
tggagagaccgtttcttattttgtgcggaagcaatttataaagcacaggccgaaacaggt
gaaatcaaaggacattacttgaatgctactgcaggtacatgcgaagaaatgatcaaaagg
gctgtatttgccagagaattgggagttcctatcgtaatgcatgactatttaacgggggga
ttcactgcaaatactagcttggctcattattgccgcgataatggtctacttcttcacatc
caccgcgcaatgcatgcagttattgatagacagaagaatcatggtatacactttcgtgta
ctagctaaagcgttacgtatgtctggtggagatcatattcactctggtaccgtagtaggt
aaactggaaggggaaagagaaattaccttgggctttgttgatttactacgtgatgatttt
gttgaaaaagaccgaagtcgcggtatttatttcactcaagattgggtctctctaccaggt
gttctgcctgtggcttcagggggtattcacgtttggcatatgcctgctctgaccgagatc
tttggggatgattccgtactacagttcggtggaggaactttaggacacccttggggaaat
gcaccgggtgccgtagctaatcgagtagccctagaagcttgtgtacaagctcgtaatgag
ggacgtgatcttgctcgtgaaggtaatgaaattatccgtgaggcttgcaaatggagccct
gagctagctgctgcttgtgaggtatggaaggagatcaaattcgaatttgaagcaatggat
actttgtaatccagt-aatttgtaatccagtaattaccgtccgttcccttaattgaattg
taattaaactcggcccaatcctttact-aaaaagggattgggccgaataacgaatgaggc
tcctattgcatctattttccatctatatatacatactatactggatctaggtatacaaga
tcttaaatac---aagatctaggactaaacaactcaaacgctta-----tattgttggat
ctataattaatcctatggattcttggga-----ttggtagaatattt----tctata--c
cgtaatttcggaccgtggatcaaatcgagccaaggatcacaacgccttctactcatcctg
tatattgtcctttt-----cattccctgttgcaatagaaacttattattctcc---gaag
tgctacgaaaattaattcttcctaggagagaacaaatatttctcttttcggtgataattt
gtacccgacatgggataaacctctcttt--------------------------------
------------------atattataattgaagataaaggttctatcatatatagtgata
gtgaag-----tgatacccagattcccacaaaaga---aaattat---ttctttcaagac
tcactcgtgat-----tagttaatgatcctaatgattggatctatatgcttattccgaga
gaaaatattcaaatgattattcatcgaatgactattcatctattgtatttgcattcaaat
a----ggggggcaggaaggctctatggaaaaatggtggttcaattcgatcttgtttaacg
aggaattaaaacacgggtgcgggctaagtaaatcaatggatagtcttggtcctattgaaa
ataccagtggaagtgaagatcccgttataaatgatatagataaaaatctttctagttggg
gtgatagtgacactt------------ctaataatgttgatcatttattcggtgttaggg
acattcggagtttcatctctgatgatacttttttagttaaggatagtgatggtgacagtt
attccatatattttgatattgaaaattttatttttgagattgacaacgatcgttcttttc
tgagtgaactagaaagttctttttatagttatctaaa---------------taatgggg
ctaagagtgacaatcactactctgatcgttatatgtatgatactaaatatagttggaata
attacatttatagttgcattgacagttatcttcgttctgaaatcagtattgatagttaca
tttcaagcggtagcgacaattacagtgacagttacatgtatagtttcatttgtaa-----
-------------tgaaagtgtaaatagtagtgacaatgaaagttccagtataagaacta
gcacaaatagaagtgatttaaatatgcgaagaaggtataatgatctcgatataaataaaa
aatacaggcatttgtgggttcaatgcgaaaattgttatggattaaattataagaaatttt
ttaggtcaaaactaaatgtttgtgaacaatgtggatatcatttgaaaattagtagttcag
atagaatcgaacttttgattgatccgggcacttgggatcctatggatgaagacatggttt
ctatggaccccattgaatttcattcagaagaggaaccttataaagatcgtatcgattctt
atcaaagaaaaacagggttaactgaggctattcaaacaggcataggccaactaaatggta
ttcccgtagcaattggggttatggattttcagttcatggggggcagtatgggatccgtag
taggcgagaaaatcacccgtttgatcgagtatgctaataagaaatctctacctcttatta
tagtgtgtgcttccggaggagcacgcatgcaagaagggagtttgagcttgatgcaaatgg
ctaaaatatcttctgcttcatataattatcaatcaaataaaaagttattctatgtatcaa
tccttacatctcctacaaccggtggggtgacagccagttttggtatgttgggagatatca
ttattgccgaacccaatgcctacattgcatttgcgggtaaaagagtaattgaacaaacat
tgaataagaccgtacctgatggttcccaagcggctgagtatttattccataagggcttat
tggacccaatcgtaccacgtaatcctttaaaaagtgttctgagtgagttatttcagcttc
acggtttctttcccgtgaatcaaaattcaatttcaatcaagtagagc--------attca
attcagttattttatttgtggcgaacaagtatttagtttatatttagtttatcggaaccc
ccaagtaaagtaaaaataagaagaatgttgttttccttacgggcataagatctct-----
ttgtagaaagaataagaagtttcggataattcct-----------------ttttttcct
-acaaatctgttttttt-atac------------ctatattcatgattcgtaatcaggaa
gtagc-tatcaac-----------------------------------------------
----------------------------------------------------cgtatt--
----------atagatctagaataattcaaatata-----------------gaaaattt
tagaat-----agaa------atcttgcatatttctatatctactgagaactcacatttt
-tacgaggaatctctgttggataggattctaacgaatcctttttggggaatttgtaagaa
actctttcgttcttt-----attagaagataaggacaagagaagaagaataagaaagtgg
attatcatatatatatttcagttataaaggtgaataggtatacttagttagttctccatt
ccttgcacttattattctatacttat-----------------aatagatatac------
--ttatcataagatatcctt------ataaaaggtacaaatattaaatcgaggtatccat
tctatgacaactctcaatttaccctcaatttttgtgcctttagtgggcctagtatttccg
gcacttgcaatggcttctttatttcttcatgttcaaaaaaacaagattgtctagatccga
tgggacaaaataccatca---atttatttcaagac--ttggacttgatcataatacagat
atctacttagtgtaatatggtacaacccaacatgcggcttcctccgaacacaaatgaaag
agctcttatacacgtggaaacatgatata----------tggatcaatgcattcattata
gctattttaaaatggatcagcagatgtagaaaatggaaactcaatgtatctatttgtgtg
tagatatccataggaggatcatatgaagcagatg-----cttttatatctaagcaattcg
atgaattactcctaatagttcacatcatatcataatagtgctagttgctgagagttactt
cgggaacaaaaaaa-gaaaagtcaaattc------atttgggttattctctcaattccaa
taaaatgcaactggatctagtatgaactggcgatcagaacgtatatggatagaacttata
acggggtctcgaaaaacaagtaatttctgctgggcctgtatccttcttttcggttcacta
ggattcttattggttggagcttctagttatcttggtaggaatctgatatccttattcccg
tctcagcaaatccttttttttccacaagggatcgtgatgtccttctatgggatcgcaggt
ctgttcattagttcctatttgtggtgcacaatttcgtggaatgtaggtagtggttatgac
cgattcgatagaaaagaaggaatagtgtgtatttttcgttggggatttcctgggctaaat
cgtcgtatctttcttcgattccttatgagagatgtccagtcgattagaatagaaattaaa
gagggtatttttcctcgtcgtgtcctttatatggaaatcagaggccagggagccattcct
ttgactcggactgatgagaatttgactccgcgagaaattgaacaaaaagctgctgaattg
gcctatttcttgcgcgtaccaattg-aagtattttgaaatgaactgaaaagaattaatgc
tttattagcattggggaagga------actaaggaatcttcttttttatagaacttaact
aaagctttttcagaacgctcattcgagcaaaagcagatgtatatggaagaaccagaaaac
gaacttatttttgcccaccaaaactcttttttatg-----gaaataaactcaactctttc
-----atgctagtaacaagtctaa-----atggattcatcacatatc-------------
---------------------------------------------------------ttt
gaattgatatgttagatacagatggatcctatattgtattgtaaattacccctc-tttta
ttttgtcaatcgatgtttctttt-----tatccgttcttttcccgcttgatgatcaaatt
attggatctcttataactattctcttataactataatataagatccaatttct--ctcgg
gttttgccactcatttttgatttcatcatcccatcaatatttttcataaatttcccccaa
ttattcccgggtt------------atggtctgggtagccagcgaaactttttgaaataa
ttgatctaag----------ggggttcttttgtctcgaaatccgaataatatgaattact
cgaggtggctctttcgggcattcaccgaaaggatgtaattgtttcgaatttgaccaattg
agagatcggaaaacaatatatatttttatttcttcattcagcgcgaacccttattctaa-
-----ttctatattctttctcgatacaaggactaaccaattaattacaaataaaaaa---
------gggcagtagatccataggttcaatacc----ttgttatagaactcatgcttcat
agaaatatcagatcggatagagtcgacgaatgagttggtttcattagcaattcacagatt
caaaatgccacaaaagaaagcactcactaccctcccatatcttgcatctatagtattttt
gccctggtggatctctctctcatttaataaaagtctggaatcttgggttacgaattggtg
gaatactgggcaatccgaaacttttttgaatgatattcaagaaaagcatgttctagaaaa
attcatagaattagaggaactatcccttttggacgaaatgataaaagagtacccggagac
acatatacaaaagcttcatataggaattcataaagaaacgatacaattgatcaagatgca
caatgagagtcatatccacagcattttggacttctcgacaaatataatctatttcgctat
tctaagtggttattctattctgggtaatgaagaacttgtcattcttaattcttgggttca
ggaattcttctataacttaagtgacacaataaaagctttttctattcttttattaactga
tttatgtatcggattccactcgccccatggttgggaactaatgattggttctatctccaa
agattttgggtttgatcataacgaccaaattatatcgggtcttgtttccacttttccagt
cattctagatacaattttgaaatattggatcttccgttatttaaatcgcgtatctccgtc
acttgtagtgatttatcattcaatgaatgactaaagac-----tgatccaccgatattaa
tccaatcataatgtttgttacttcg--------tacataaacaaaccattaaaaatctta
ctcact----ttttatatttctacccatccagg-gattc-------ttc-ctat-----a
ttccagtaaaattattccaatacaatagcagaatcgtggacaggga-----actatacta
gcaacctacctaatttattgtagaaatttt-gggatcaataattggaccatgcaaaatag
aaataccttttcttggataaaggaacagatggctcgatccatctctgtatcgatcatgat
ata---tgtaataactcggacatctacttcatatgcatatcccatttttgcacagcaggg
ttatgaaaatccacgagaagcaactgggcgtattgtatgtgccaattgccatttagctaa
taagcccgtagatattgaggttccacaagcggtacttcctgatactgtatttgaagcagt
tgttagaatcccttatgatatgcaactgaagcaagttcttgctaatggaaaaaagggggc
tttgaatgtgggagctgttcttattttacctgagggatttgaattagctcctcccgatcg
tatttctcccgagatgaaagaaaagatgggcaatctgtcttttcagagttatcgccccac
taaaaaaaatattcttgtgataggtcctgttcctggtcagaaatatagtgaaatcacctt
tcctatcctttccccggaccccgctactaaaaaagacgtttacttcttaaaatatcctat
atatgtaggcgggaacaggggaaggggtcagatttatcccgatgggagtaagagtaacaa
tacagtctataatgctacagcagcaggtatagtaagcaaaatcatacgtaaagagaaggg
gggatatgaaataaccatagcggatgcatcggacggacaccaagtggttgattttatacc
tccaggaccagaacttcttgtttcagaaggtgaatccatcaagcttgatcaaccactaac
aagtaatcccaatgtgggtggatttggtcaaggagacgcagaaatagtacttcaagatcc
atcacgtgtccaaggccttttgttcttcttggcatctgttattctggcacaaatattttt
ggttcttaaaaagaaacagtttgagaaggttcaattgtctgaaatgaatttttagatcca
cgtatttatca-------acatcaagtttataaaaaaaatcaaattcttgttcttgctga
tcgatgtaattat------gtatggtcaaaaaa---aa-------aagcttttttatttg
cttgctttgtttatac----tgtttttctgcgagatgccgggaattacttggattccact
------gctagtatagtaatagaatag-----tattctattgcgaagaacac--ta-ttt
aacttgaacttgacta--------cccgtttttcaatccaaattggagtggtgtgattat
gtcactattggcaaatttgaaatgccacgaaatatatc-----aatagttttctatgcta
t-taga-------------------------ataatagaatcaaattcgaatagaaatag
ataatag-----acatacgtggt-----aggagactataaagcaagggataaatgaaa-g
gaacaaccgat----tctaggaggtattactcgtcttcctaatcttcgacacaagaaaag
t----aattttcca--ccttttcttgtgtcgaaagaataatgattcttgatctgctt---
------cgtcaaagagtactattccttttttaca--------------------------
ttttttctaggtttatcggaacctc-cttgtttggatttataa-----------------
--------------------------gaagtggtgggcaagcaaaacaaaaaagggg---
----tagagtaactcattgagtaaatagaacttcttcaatgaacttctaaaaaaagtaaa
aaacaaaagaaaattgaaactttgatgagat-----aataaatagagtaagattctatta
gtatagaaatgct----ttgggtgatgtctcgtctacaggtctacaggaatccatattat
----gtcatccagaaaatggattgattcc--ttctttcttctgattttggacgaattgat
actatgtaga-acatatattctgaatccaatcaatgggattaattcttcaaaaacattat
cataaaaaatggaatagcgtgatttgaaacatcggagcaa-aaggcccatttt-ttattt
ctacgaatagaatattatgattatgttaact---------ggatgaacttcgaactttta
---tgttatggaatg-aatcaaagtctcgttgtaagagtaagaactcaacgggacctta-
-cccctcg--------------aattagacaagggggtaaggtcccgttgagttcttact
ttctttttcctgtctacaacttagttcatatgat-tactatagggatgaacccaatccgg
aatatgaaccgtaaaagaaaacacctagtgaaccgatcacaggaataccagctacagtac
ctatcagccaaagaggaatccttccagtagtatcggccatttaccccacttccctccaca
tttcatcaagtggtcatgctagagacataaacagtcatggataattatga-gatgagatc
cgtccgaatgggata-agagaattcctactattctttttcttt----------ctcttaa
ttgaagaaataattggaaaataaaacagcaagtacaaaaatgagtaataacccccagtaa
agactggtacgattcaattcaacattttgttcgttcgggtttgattgtgtcatagctcta
taattcaattcggattaggtttatcgttggatgaactgcattgctgatattgaccccaaa
aaagaaacggtaggtacagctagtccgtgaacagccaaccatcgcactgtaaaaattgga
taggttcgatctatagtcattggggcctcctaaaaggatctactaaattcatcgagttgt
gccaaaggatcaaaacggccagttattaatggaattccttgtcggctctctgtaaaatac
tcgtttggccgagggcttccaaacacatcgtaagctaaacccgtgctgacgaataaccaa
cccgcaataaatagggaaggtatagtaatgctatgaatgacccagtatcgaatactggta
ataatatcagcaaaagagcgttctcccgtgcttccagacatg--ctgcgctccacatatt
cttgtacagtcaaa-gggggatcgattccgtgaaagatgggatcagtaaatggaaaccca
ctgatcttgaatctttgtg-agatcgtcaatagtgtaccgagggcatctttagagtatac
cgaatcagtatagctatccttcttctgacacagcaacgcaatttcaatcaatatcgaaac
caaaagaagtggtacataattgatttcttcctttcttgttccttatatatgcggaaccgt
gtgctattcaatcgaaaatttttcaaattcctgtagtagtataagtatagggttctttcc
attactaactttggactagaacccgaggatctggtagagtgtgagtccaac---------
-gggttctaataat-----tcatgaaagatattatcatattcacacaattcaattagata
cgaaatctagaaccct-gttgta-tatg------tataaaagaaaaaggtttttgttcaa
atcctttcagttcaagaaatcggttagtagtacaataagattagtag-atagtattcaat
gaaag----aaaacaaac----aatagttggaacaatcaatatgcgtgatgcaaccgttg
ctgcat----tacatccaaagg-----ttccttcttga-ctagctccaaggataggactc
cctaatatgg-------------------aaagacagcatgtagaacctaaaaccaaaag
ataatagaattactagtcttaaaattgagttgtaccgaactaaggcttttatttcttcga
gcgatcgtgcgacactttttt------cttagcagt--cgagatattatgtataattaat
gagcctacatgcttaatc-----taatggggtaaccactgaatctaatgaggtaaagcaa
aaggtattc-taaggtcctttgt----tccagaatagaaactggattctatacaattaaa
aaagaaaaa--------------------attttccaatttgatttaattccatagtgat
tcaaagagagtttcattta---------------taaatgaaattccactacaaggttct
tttcc-------------------------------------------------------
----tattactttacccacgagttgctcaatgaatctgttgagtcgaaatcacggcatgg
gtagatgtcacagatgatgaatc--------aatct----tttttttccacttctctcac
tctatctttgttagtgacgtctataatgataaatga-taatga------aagatgaatca
aaaactttcaattggaacggattctatcaattggtattttttcgtatcctcttatcttt-
caaaagcggaaacttaggtaagtttttt---ataaccatatgtataaaaagaacg-----
tatctcatttagctccctcatgcctactataactagttatttcggttttctactggcggc
ttcaactataaccccagctctatttattggtctgagcaaaatacgacttatt--------
--------------------------tgaattgaattctaaattcataaaaataaatgtt
tctgtgaga------ttctaggcactctagaatgccttcccgcgtcaattgtaaattctt
ggtcattgagattca-tggtcgattcggattaatatttaaagatagatattacctctctt
ttttcttcccctttcaaacatcaaacaaatcgaaatgattgaagttttactatttggaat
cgtgttaggtctaattcctattactttggctggattattcgtaactgcatatttacaata
caggcgcggtgatcagttggatctttgattaagtaagatctcgttttttgattgaccccc
ttcttttttt--aacccgcaggaggtcaaattcagattcaggttgctgttcaagttagtg
aagttatttcattgaaattcgacc-----------taagaagaacagaatcacgctctgt
aggatttgaacctacgacatcgggttttggagacccacgttctgccgagctgaactaaga
gcgctttc-ttatcacaatagataagaccgtaaagaaaagaaag-aaaaggattctt---
---tttgtac-gcccaatacaccttgcatgcagatagtatcataaactgaaatgaaagat
tgagtctatccaattttcatcgatctcaatggatccccccgttattgcccatacttgtta
ctgcccgtaggagaaggaataggtagggatgacaggatttgaacccgtgacattttgtac
ccaaaacaaacgcgctaccaagctgcgctacatccc------tttcaattggtatacagt
gtcattgtagagaatccctgtcttgttttccacatcattattt-ccccatt--gat-ata
caatttcg------cttgccattttttcttt-ttggtctcatataacatataat------
--aaaaaattatatacatatgaaacccaacatataaacatataaataaattaatatttat
cggtaatactcag-gaaga-agggggcgtctttttctgttttaaggaaaggggaatctta
tctaccgggtcgttgtatatatccattgttgttagggattccgcgtacaaatacaagtga
tccttaactacatatgcatctgatcatatatgtattacaatt-------aaagaaggagg
attttcaatgcgagatataaaaacatatctctccgtggcacctgtgctaagtactctatg
gttcgggtccttagcaggtctattgatagagatcaatcatttattcccagatgcgttgac
attcccctttttttca------ttctagttattgacatgagaagggacgaagaagattag
tgatataataaattatctctgactaatccttcttcctctcttttctttgttttcttcttt
---tttcg----gtttttt-----aggatat-----gtaagggcagaaaaataaagaatc
aaagtggattcaacctcagtaaaactcgggtc-aggctcaaattctactattaataatta
atagggggagtacgcaaatagca---------ataaatgtagttctagggcaac----aa
aatcatacaagatacttaaacgaaatactgt-----actagggttagaaata--------
------attaatagttagaaattgttg-------------------tatcacttattat-
--tattgctctattg------attgcaatgaaatctttcataattggatttcgagttagc
aacttctatttttttttttttactttttttcttcgtttcggatcgaaaagcgaagcgttg
agtgaatccaaaattcaaaggaggttcatggccaagggtaaagaggtcagagtcagagtt
attttggaatgtactagttgtgtccgaaacagtgttaataaggaatcgccgggcatttcc
agatatattactcaaaagaatcgacacaatacacctagtcgattggaattgagaaaattc
tgtccctattgttacaagcatacaattcatggggagataaagaaatagattgaa------
ggggcgtgtgtgtgtgctacccttcgaagtaacaagaac------aaattacatata---
-----------------------------------atatatagaaacaaatcaaatccta
ttttggtcggatcccaaatg----aattcgaattcagaaataggattttagagat-aagg
aataaaccatggataaatccaagcgaccttttcttaaatccaagcgatcttttcgtaggc
gtttgcccccaattggatcgggggatcgaattgattatagaaacatgagtttaattagtc
gatttattagtgaacaaggaaaaatattatctcgacgagtgaatagattaaccttgaaac
aacaacgattaattactattgctataaaacaagctcgtattttatctttgttaccttttc
ttaataatgagaaacaatttgagagaaccgagtcaacccctagaactactggtcctagaa
ccagaaataaataggcctac------gcctcaattgaatcaaaattgcaattcgaacccc
aacccaggttgatgttttgttcgaaaaattagagaatccagattggattgtcatgtcata
agaaaacaaaatagaatcggggaataaaaagataaaatcttttatttttattatt-----
-gaaacgtgttcgttcatttttactactttat----cgtagtaatttagactctaccttc
ccggagttcattctccgggg------aactccgcttaaatcattctggtggattccttcc
aatccccttatttaatgatctcattggaaatcatgtaaagacaattcctatttgatatag
ctatttgtgcaagtattttacgattaagaagcaactgcctcttgtgcagatcgtgtatta
atcgactataactataggataccctattctcacgaattactgcatttatacgagtgatcc
acaaacgacgaaaatctctcttttgcctgcccctatctcgatgagcagaaaccaaagctc
tcattttctgttgagtaatagttcgagtaagtcttgaatgagcccctcgaaaggttgatg
caaataaacgaatttttgttctacgtctccgagctatatatcctcgtctaattctggtca
ttgaatcaaatgaaactttgatgaataactga---ttgatttcgtttctttcagtcattc
tttttccccctcctggtctattaataacaaaactgattcttccggtgtataaaataaaaa
ttccaatggcttttgctactatgaccttcccaaccacgatttttttt--------gaag-
----catttcacctcgaaa-taagaaattgtatcgata-ctcggtatccaaaaaatagta
aaagtaaa-----------------------------------------ttaagtcgtaa
----------atgtaaatgaataaatagtgggttccatcgtttctatggttactttttaa
acggtgaggtcctttctatacaccggagccccttccctatt---------tagttttagt
aacttgtacagttcacactctttggctctacccataaattctacagtaataggtcttttc
acaatgagatctacccatacagtaacggcatttaattatgaaggttggttaggtagctga
ccctgttaatccgttcttgcaagagtgggagcataatttttctgctttttaaata-----
ccatt--ccccgct-------taatggataaccatttgctaccaatggggaattgcttct
catctccaattgaggtgattggatttctaccaatggaaaccataaattttatacacaata
gaggtctttt-------tttagatagtga-gtggaact------cttccattctatccta
ttcattggtactgatcattgatactgtcaaaattgtctcctttcttttgttccagttcat
gatctgaacgagtcgcacatacaccctagtacatgttcctcgacgctgaggacatccccg
aagagcgggggattttgtgacatttctgattggctgtcttgtgtttctaataagttgttt
aatagttggcatgctgaatcgtatacagagtgggctggtttagatcgatcctaaccggat
gattatgaattacgtcgatttcatt-------------gaatattttacccc--------
-----attttacctcggtaagaagataaaatatcaaat--cacagttcattcaa------
-ttat----ggttcgaaatg-----gaatcacggatttacgtgaaatcctcggtattttc
gaccgctacaagatcaacaattccatgggcttgggcttctgttgctgacataaaaacatc
cctttccatgtcttcggatacaacccataagggattgcccgttctttgtacataaaccct
tgtgagggtttcgcggagtttcaacagttcttccgcttccaggacaaattctcctgtttg
tgcctcataaaaagaactagcaggttggtggatcattaccctgatgatataacataatga
gtgcttcccctatctcgcccgatcgtgcgaaggaaagagataaagaac------aagaaa
aaaaaaaatagaattgaacaaccgtacaggcattttttgcgcattgcatacggctctaga
atggaatttactttttcctttcattgaagaaagagaaaacataggatctatcagacccaa
atcgttaaatgatccatttaccacccttcctttcgggagagttaaaaaatactatgatgg
ttccgttgctttatatatttatctcctttgtgattcagcaatcccaaagtttctttttga
tccgatcatcaaataaggaaaaaatgatc---gttttttttttttcattttaatactctt
tcgtaacataaatattggaaagagacctc----------tggtgtgaaaacaaaaaagtt
tgtgacgctgaaatggacccccgatagataagatcaaatcggaaataccttttgtctcat
actactctctcgatacagaatctcatgttatgaaaaaacaataatggtttgctcatatcg
aactcgaagtgccatgctattattactt---------attattcatattctatatggcga
aggcatagtctt-atttttctctcaaat------aaaaactcattggcgccaagcgtgag
ggaatgctagacgtttggtaatttctcccccgaccaggatgaaagaccccattgaagcgg
ccaatcccatgcatattgtatgtacatctggttgcacaaattgcatagtatcatacatag
ctattccgggtgttacccatccaccaggagagtttataaacaaataaagatccttggtat
catcctctatagtaagatatatcatgagaccaataagttgattcgagatctcattatcaa
cgttttggcctaaaaaaagtattctttctcgatgaagtcggttgattaggacaaaattgt
atcccttaggaaccgtacacgcacctttggatgcatacggttcaaaaaataaaaattgcg
----aaaaaaagaatcaatgtgtcaattccagccctctttattt--attt--tttttcat
agcaggatctttctaactcctaacgaataacgaagggg-----ctttttcttcgattttt
-------caagaaagatgagtttttactcacttcccc-----ataaaaaagaactcacta
aacttatcgaactaacgtctcattgatatattctttcatcgaaatccaatccaaattacg
aattacgatgttattttcttgttcctgaatgggcctcttcaattcttttaggtttatgct
ctactccgggtaaagatctacccgatctcgatttgcacatataggacaaatgatcccaat
accacttcttt-tgtttgctaagacttcttttttttttcaattcatttca-tgtcttccg
c--caaatattcgatgtagtcatcatattattccattgattgattggcagtttgagatcg
ctcatatggtataatataaataggaatcattaatcatttatgatacaaatttatgataca
aatgggaatcatacatattttaccaattgggtattttctgaacggagcctggatacttca
tt-ttattggtccaaccaagccaaccataaattcttctaacataaattcttataattgaa
aatattaatattgatcccccaaataaattgctctaattgcacttcacgctccaaattatt
gatggttcaatcaatcaa----tcttgggtgaaacagaggatatctcgatcgggggagaa
aacggggaaatcccatatgacccaatatgtctgacaagtcgcactatacgtcaacccaaa
ctgaatcttcctctccaggaatccgaaaaggtacttttggaacaccaataggcattaaat
gaaagaaaaagggatt---aagtact-atatttcactttgatgtggaaacgtaacaatgg
gtttttattgttt-tca-------taatattgctgtttttcggattttatccatagattg
gaaagttcatcgaagaagacggaatgaataaagaaaaattcttatgatatgatatgaat-
gggctgggctgttcgaatgatgaa-caagtatctatgcattcgctcatagaaaatgg--g
accaat-cccccattgcgtattggtacttattgggtatagaatagatttgcttctctttc
ttcctacgaacagaattgttcccttattaccaagggaatggaataaatattcaccctt-g
ctccgagataatccattgaaaa-ggggaagtccatagcataagcatagtcttttccaatg
cgataaagttacatagtgtctatttttctttgataaaggggtatttccatgggtttgcct
tggtatcgtgttcataccgttgtattgaatgatcccggccggttgcttgctgtccatata
atgcatacagctctagtttctggttgggccggttcgatggccctatatgaattagcagtt
tttgatccttctgaccccgttcttgatccaatgtggagacaaggtatgttcgttataccc
ttcatgactcgtttaggaataaccaattcgtggggcggttggagtatcacaggagggact
ataacaaatccaggtatttggagttacgaaggtgtggccggggcacatattgtgttttct
ggcttgtgcttcttggccgctatctggcattgggtgtattgggatctagaaatattctct
gatgaacgtacaggaaaaccatctttggatttgcccaagatctttggaattcatttattt
ctctcaggggtagcttgctttgggtttggcgcatttcatgtaacaggcttgtacggtcct
ggaatatgggtgtccgatccttatggactaactggaaaagtacaatctgtaaatccagcg
tggggcgtagagggttttgatccttttgttccgggaggaatagcctctcatcatattgca
gcagggacattgggcatattagcgggactcttccatcttagtgtccgcccgccccaacgt
ctatacaaaggattacgtatgggtaatattgaaactgtcctttccagtagtatcgctgct
gtcttttttgcagcttttgttgttgctggaactatgtggtatggttcagcaacgaccccg
atcgaattatttggtcccactcgttatcaatgggatcaaggatacttccagcaagaaata
tatcgaagggttggcgccggactagccgaaaatcagagtttatcagaagcttggtctaaa
attcccgaaaaattagctttttatgattacatcggcaataatccagcaaaagggggatta
ttcagagcgggttcaatggacagcggggatggaatagctgttggatggttaggacatcct
atctttagagataaagagggccgtgagctctttgtacgtcgtatgcctactttttttgaa
acatttccagtagttttggtagacggagacggaattgtgagagccgatgttccttttaga
agggcagaatcaaagtatagtgtcgaacaagtaggtgtaactgttgagttctatggcggc
gaactcaatggagtcacttatagtgatcctgctactgtgaaaaaatacgctagacgtgct
caattgggtgaaatttttgaattagatcgtgctactttgaaatccgatggtgtttttcgt
agcagtccaaggggttggttcacttttgggcatgcttcatttgctttgctcttctttttc
ggacacatttggcatggtgctagaaccttgttcagagatgtttttgctggtattgaccca
gatttggatgctcaagtggaatttggagcattccaaaaacttggagatccaactacaagg
agacaggtagtctgagacaacattgctctggtatctttcgact----cta----------
ttttatttttgtgatttg--------------------tgaatagggtacccgagaaatc
ttgatttgaatcaccgtcttttctttga---ctcttgtc----ctttct-----ttatct
tatctgggagctaatcccaaatgaacaggtgtggaagctataattgtaaaccacgatcga
atctatggaagcattagtttatacatttctcttagtctcgactctagggatcattttttt
cgctatcttttttcgagaaccacctaaggttcccactaaaaacg--tgaaat--------
--------gattttttattatctcaattgaa-----gtaatgagcctcc-----cta---
---tagggaggct-----cattacttcaactagtccccgtgttcctcgaatggatccctt
agttgttgagagggttgcccaaaagcggtatataaggcgtacccggtaaaacttacaagt
gaaccagatataaagatggcgactagggttgctgtttccattat--------tatataat
ttcaagaccacaatggatctatgataagatcgtttatttacaacggaatggtatacaaag
tcaacagatatcaaccaatgcaatagtatttatggctacacaaactgttgagggtagttc
tagatctggtccaagacaaacaacggtaggggctttattgaaaccattgaattcggaata
tggtaaagtagctcctggatggggaactacccctttgatgggtgtcgcaatggctttatt
tgcggtattcctatgtattattttggaaatttataattcttccgttttactggacggaat
ttcaatgaattaggcccataagaaccatgaagtcctggtt-----tttcaatcaaaaatg
aattact-----taggactcgtatttctagggcattctggtagttcgaccgtggaattcc
tttgtttcggtatttccggaatatgagtgtgtgacttgttataattgatcctattgatag
tacagagaatgggtctgtcatctcgatagagatggttctacctcgtcggatattcattcg
aatatctggagcacggaatccgtggaatagatcaagaaatatttgcactatgattcatac
ctactattcagacctcgcgaccggactcaaaaaa-----caaagagttataattctaaat
cgaaggttttttctttgttcaaaat-----ataagcataagc-gggattttgaacaaagg
acaaatgtttctctggatttttagtcattacatctattc------attgaataagtgatg
atcaaacggttcttactcagagaacc---tttgggctgggcttgggggctctattgaatc
atcgtggttctagtatgaatctgaggtttcaatcgattcatagggtctcaac--------
-------------aagagaattcctatc-atatcaataataaa-------aaaagtaaat
ctacattacacacaaagaaaaacaaaataccaaatcaaaataaata----aaaaataggg
aaagagaagattcaagaggcctgtaacgatcaagataaagacgaatgagccgacttgaga
ttttggcattatcatcac---------------aaagaagaacttcagggtttttggccc
tttgtatcttcagagagaaggttgaatcggggat----------aagaagtttcaaactt
tctattaca------------tatcc------gttgcaaccagtatttgggtgtttccgc
ttgagctgtacgagatgaaattctcatatacggttct--aagagggggagtccccttggt
ttacctatctcaataaagtatatgattggttcgaagagcgtctcgagattcaggcgattg
cagatgatataactagtaaatatgttccccctcatgtcaacatattttattgtctaggag
ggattacgcttacttgttttttagtacaagtagctacggggtttgctatgactttttact
accgtccgaccgttaccgaggcttttgcctcggttcaatatataatgactgaagctaact
ttggttggttaatacgatcagttcatcgatggtcggcaagtatgatggtcttaatgatga
tcctgcacgtatttcgtgtgtatctcaccggtggatttaaaaaacctcgcgaattgactt
gggttacgggtgtggttctggctgtattgaccgcatcttttggtgtaactggttattcct
tacctcgggaccaaattggttattgggcagtaaaaatcgtgacaggcgtacctgacgcta
ttcctgtaataggatcacccttggtcgagttattacgcggaagtgctagtgtgggtcaat
ctaccttgactcgtttttatagtttacacacttttgtattacctctgcttactgccgtat
ttatgttaatgcatttcccaatgatacgtaagcaaggtatttctggtcctttatagaga-
-----agacagatcatagatatttgtaatcaatcatatatcattttggggaggaacaata
gtatttcattgctagaaatatggattataaaaaaaaaaaaaataagacatttatttggat
atttaccttcaacttcgcaatattatattatttat--------------ttgatatgaat
agttgaagtggattctccgaagagaaaatggattatgggagtgtgtgacttgaactattg
attggcccgtgcagatatatgattttatccgccacattggaatttacaaccaaatgtgtc
tctgttccaaccaccacgtaagccccataccgaggata----ggctggttcgctcgagga
gaattttttctatgatcagagccgaatc-----atgtcgtgcatcaacaggctccgtaag
atccag-----tagaataagtgatgtggcaagatccagattatgttctttctatctattc
cacttacttaatagtatggaaatgcattcatttcctttgcatcgattacgatctatgata
ctatcggagtgaaacaagggatctaaagaagaatagaggctagactatattagtaacaag
taaatcctttgtatgttgtatgtaagaagactcgagagatgttggggcgaaaca-caatc
gcaaggtatgagacgacccaaaatgcatttgatcatgatcaaatttgtaagcctacttgg
gtattgagcatttac------ctgtaagaactaaattctttgcaatgcgtagttgcaact
ccggaaaattgtatccggtaaatcttt------tcttacatag----agtcatatatgtg
tgggtatggctgacatatagattttctatggatct-----atttgattcctgtgattctt
gctcgagccggatgatgaaaaattatcatgtccggttccttcgggggatggatccatacg
aattcgcctatcccaataacaaagaaacctgacttgaatgatcctgtattaagagctaaa
ttggcgaaaggaatgggtcataattattatggagaacccgcatggcccaacgatctttta
tatatttttccagtagtaattctaggtactattgcatgtaatgtaggtttagcagttcta
gaaccgtcaatgattggcgaacctgcggatccatttgcaactcctttggaaatattaccc
gaatggtatttctttcccgtatttcaaatactccgtacagtaccaaataagttattgggg
gttcttttaatggtttcagtaccagcgggattattgacagtaccctttttggagaatgtt
aataaattccaaaacccatttcgtcgtccagtagctacaaccgtctttttgattggtacc
gcagtagccctttggttgggtattggagcaacattacctattgataaatctctaacttta
ggtctttttcaaattaactcaaccgtgaaatagaaataaaaaaccacgacgtatgtatct
agggaggattca-----ctttgaagcgactattccctagatacatctattcaatggaatt
ctagatctatcccga------------atatacggatcgtgctgaagatt----caaaac
caatttcattttcttctttttttat--------------------------aaaaaaaag
aagaaatcattccaatgtatttaaaaatgaaaactgattcttcggtaaattaattgcgaa
atgcttttgtagaatgtctaatatctgttttacctcttctatgcgaaaatgctcaatttt
cataagatcttcttgactcttattcaaaaggtccaataatgtatatatattggacctttt
gaggcaattatagatcctgggaggcaattctgattggtcaataaaaatacatttcaatgc
tatttcttttttgtttttccttagtttatccaatctatcatgaaaggtaaaaaagggtat
agtaac------cctgttttgattgtcctctaaatgtatgtcctgctcttccgcatgtag
aaaaggtataaataaatcaatcaaattacgggaggcttcgtgaagtgcttctttaggagt
taaacttccattcgtccagatttctagaaaaagtatttcttgtttttcatttccattccc
ataagaatgaatactatgattcgcatttcgaacaggcatgaatacagcatctataggaaa
actttcaccttgggcgttatttggtgttttcatacgatatccgcgattcctttcgatttg
taatccaatacacaaatcgataggttccgttaggctagctatatgctgtgtagtatcaac
gatttccacagaaggcggtgagatgatgtcttgagcagttacgtatccaggacccttgac
gcaaatggatgcgtcgtgagttccatacagattacttctcaatacaatttctttcaaatt
cattaaaatttcatgtacggattcttcaatacctactatggtagaatattcatgtggtat
cttctcagattttgcacgtgtgatacatgttccttctatttctccaagcaaagcccttcg
catcgcgatgcctattgtatcggcttgacctctcataagcggagacagaataaaacggcc
ataataaaggcgcttactgtctgctcttgattcaacacacttccactgtagtgtccgagt
agatactgctacttcctctcgaagcatag------ttatttgatcagatcattgaatcat
ttatttctcttgaaatctgttcaattcttatttctacacacgtctttttttagggggtct
acatccattatgtggcataggggttacgtcccgtacaaaacttaagagtataccacttct
acgaatggctcgtaatgctgcatctcttccgagaccaggaccttttatcatgacttctgc
tcgttgcataccctgatctactactgtacgaatagcatttcctgccgcggtttgagcagc
aaacggtgtccctcttcttgtgcccctgaatccacacgtcccggcggaggaccaagaaac
tacccgaccccgtacatctgtaaccgttacaatggtattgttgaaacttgcttgaacatg
aataacaccttttggtattctacgtccattcttacgtgaaccaatacgcccattcctacg
tgaaccacctcttggtataggttttgccatattttatcatctcataaatatgagtcagag
atatacggatatatccatttcaggttaaaacagatcctttatttaatttgtacatttggt
cctttagcgagtccttttttaaaaggattatccttgtctctgtttatgtctcgggttgga
acaaattactataattcgtccccgcctacggatcagtcgacatttttcacaaattttacg
aacggaggcccttattttcatatttgtcattccttaccttaattccgaatctactccttg
gaagaaaataagtctcttgaaattttgaacctcgag-----ttgtatccccacgaaagtc
atgttg-----aaaaagacacctaatcattcgaatctttgttgcggagtctataaattat
acgtccccgggttgaatcataacgacttacttcgattttgactctatctcctggtagtat
ccgtataaaactacgtcggatctttcctgagacataacctagaatcagatcttcattatc
taaacgaacccggaacataccattgggaagtgattcagtaattaaaccttcatgagtcaa
tttttgttctttcattccaggtaaccccctt-gaagtatcaactaatggaggaggagtga
tattagacaaccagcccttcctctttttttttatttattttttttcacaaataggaagtt
accgagtcaattcggatactagaagggtcaccatatataacacaaaatttctcctccgat
tccttctagtcgagcctctcggtctgtcattatacctcgagaagtagaaagaattacaat
ccccattcctcctaaaatcctagggattcgttgatagttagaatagattcgtagaccggg
ccggctgatacgttttaaaatagttctatatggtccttttctatttcttctatgtcgcag
ggttgaaaccaaaaaatatttgttgctttctcgatgttttctcacgttttcgataaagcc
ttctcgtagaagtattttcacaatgctttcggtgatattagtagatgctattcgaaccgt
tccttttttatccatgtcagcatttcgtatagaagttattatgtcggcaatagtgtccct
acccatgatgaactataattatcggtgcctccgagttttgatataatcaacatgctcttt
-----tttttttttatgaattc-----ttaaggg-atatacgtgatacaca---------
--atctactaa----attaatttaatctatttccgagacc----------tactatatta
tggtctcgtctattagt----------------atttataatacctcgggggctaatgag
actattttagtaaaattcaactgtctcaattcccgagctatcgcaccaaaaactcgagtt
ccttttggatttccttcttgatcaatgacaactgcagcattgtcatcatatcgtattatc
ataccgttgtcacgtttaagttctttacatgtacgtacaattacagctctgatcacctct
gatctttctagaggcatattgggcactgcttctttgattacagcaacaataacgtcacca
atatgagcataacggcgattactagctcctatgattcgaatacacatcaattctcgagcc
ccgctgttgtccgctacatttaaatgggtctgaggttgaatcatatcattttttttttat
c---ttttctttcaatgcaaaga---aagggcaaaggaaaaaaag-aaatattgtttgtc
cagaaacaaa--aatctgcgg----ttgtttttt-atcacaaaaacccctttcctttggt
tg--cacatccctattccgcaataaggaattgggttcgtataggcattttggacgcagcg
attgaaatagcttctctggctacaatttctgatactccacccatttcataaagtattcga
cccggtttaacgaccgatacccaatattcgggagatcctttccccgaacccatacgcgtt
tccgtaggtcttactgtaacaggcttgtctggaaatagacgtacccatatttttccacca
cgacgcgcatatcgtgtcattgctcgtctccctgcttctatttgtctagatgtgatccaa
gcgggttcaagtgcctgaagagcatatctaccgaaactaatatgattgcctcgataagat
attcccttcattcttcctctatgttgtttacggaatctggttcttttggggttatagttg
atggttgtt------tctcaatgccatctctactgcagaaccggacatgagagtttcttc
tcatccagctcctcgcgaatgaaacgattcattactattacaaat----atgtagtgaat
taataatacactga------atcatgggattttttgagatcgaatctgtcacgtaaaaat
tttaatgtcttggatt-tatatacaactagacatatattttta----tgaaaatcgat-t
tttta--------------gaactataacgaatctttattttgacccttattgaatccct
caaaacttagcaatccaat-aaggctttcgcgggcgaatatggactctttcaatatctct
ttcatacgtagggtcaggtcagcccatgacctc------taaa-tgaattgattcctggt
tctttccgccatcccacccaatgaatcattaggattcgttttcaatagaatcttctgcag
tcacaggttccgtcgttcccatcacttcttgattaatggctaggcctgaactctgcaatg
gagctcctaattaaatttgttattcctgagtcaatctactcagtctttattgactcgatg
ctcttt------------------------------------------------------
-------------------------atta----------tttttcctatgaaccggattc
atttaattat--------------gtaattataattatggccga--atccaatccatagt
gatgctttattacactgcctttgtatgagataattcatagaccatacatattggaatcat
atatcattgatattctctttctctctttctctcacccttccatttatccacatccttttc
tttttttttttcgcttaacaacccataatcagatttatttttattttatg----------
-------taaaaagatttcagttgctccaacgatatgatcgatacatcatatagtgactg
cttctttggatccagataatacgaagaaatgagctggttattagttc-------------
-------atagggctgtccgtt--gttttttaatcttaacctaaacctaaat-aaaaacc
gacgagtcacacactaagcatagcaattataccaaaa-aagggtcaatcgaatttttatt
caaccct----------at------------------agaattaaaagaatagaattaag
aattataagaattggaattgatcattgtt----------------------gattgaatg
gaaaaagaatgaaagagtttgtcattttttttggtccaccgctggatagaacggaaagtc
aaagtaaaagaagggact----attattccgcgtctgcaaatatccaaattttgatgcct
aataccccataaatagttcgaactgtatacgaacaataatcaattttagctcgaatggtt
tgtaggggaaccctaccttctcggatccattcggtgcgtgcaatttcttttccgtcgaga
cgtcctgcaatttgtacttgaattccttttgtatctgcttgctcagttaattcaatagct
tttttcattgcctttcgaaatgaaactctattttttaattgtccggctataaattctgca
agaatattagggtgcccataaggttttgcaattcttgtgatagcaatgttgagttttcgg
ttcacagaattaaaccctttttgtacattgatctgtaattcttcgattcctcgtggttta
ccctctattaaccattttgggaatcccatatagattatgacctggatcagatcgatcctt
ttttgaatctctatacgtgcaattccctcgacacccgaagatagtctcatatttttttgt
acataattcttgatacaatcccgtatttttttatcttcctggaggccgtcggaataattt
tttggttgtgcaaaccaaagggaatgatgcctttgggttgtaccaagtctgaaaccaagt
ggatttattttttgtcccata------------catcctcgctttctc------------
------cattagcccatttcagtcccttctgctctatcatacatcgatacctctctataa
catcattagcccatttctcctctaatagcagtctatcgtgctctttcatacatagatacc
tctctctaacatctgtatatttatcaatatatacccatccatattttcttaaccatatat
aatattcttgatctttagatatatctttcaatacaatagttatatgacaggtgggtcttt
ttatcggataactacgtcctcgagctcgaggttttaactttttcacgatagtaccctcgt
tgacttcggcttgactaatgattaaatctgtttcgttgaaacccatattgtgactagcat
ttgctgctgcggaataaaccaatttaaaaatgggataacatgctcgataaggcatgagtt
ctagtatcataagtgtttcctcgtaggaacgcccacgaatctgatcaattacccttcgtg
ctttgtgagcagacatacatatatgttggcctaaagcgtatacttctacatccgggtccc
tctttatcataaggttcacctctcaccaataaacgatgagcacctatattcacttta---
---ttaacattaacgacgagatctattatcgtttctcgcatgtccccggaaattaagagt
aggtgcaaattctcccaatttgtgacccaccatacgatctgttatataaatgggcaaatg
ctcttttccattatgaatagcaattgtatggccgatcattgtgggtataatggtagatgc
ccgggaccaagttactattatttccttttcccccttcatgttgagcttttcaatttttcc
taataaatgattagcaacaaaaggatttttttttagtgaacgtgtcacagcgaatt--ac
tcctatctttttt------tcttttgtaaagacgaagaaacatattctcga---------
ttttctctcctatttattacggcgacgaagaatcaaactatcactatatttattcctttt
tctacttcttcttccaagcgcaggatacccccaaggggttgtgggtttttttctaccaat
tggggccctcccttcaccacccccatggggatggtctacagggttcataacgactcctct
tactacaggacgcttacctagccaacgcttagatccggctctacccaaacttttctggtt
caccccaacattacccacttgtccgactgttgctgagcagtttttggatatcaaacggac
ctccccagatggtaattttaatgtggccgatttaccctcttttgcaatcagtttcgctac
agcacccgctgctctagctaattgtccgccctttccaagtgtgatttctatgttatgtat
ggccgtgcctaagggcatatcggttgaagtagattcttct----ttttgatcaatcaaaa
ccccttcccaaactgtacaagcttcttccaaagcatacggctttctggatgtatatgatg
atatctagacagatggatcttatatgaatcgtatgatgaagtaccacatgagtggatata
taggaatccaaatctgccgaatcactcatgttatgatcttctacatcctaggtctccccg
ttccatcatctggcttatgttcttcatgtagcattcagaccgaatgactctatgaaatta
cgtcgatacttccacatattacgggtaacgtaggagacatctcta-----tttttc-ccc
gggggtagaattaccactgcttagctttcaattcgcctctgaccatcaaatgaaatgtga
ataacccgtcctcctctctttgaaacaagaggcgcttccggttctgtcggtgcttcaaac
aattttgtcttctccatattaccatatctctagagtcaataattttatatgaggaactac
tgaactcaatcacttgctgccgttactcttcagttttctgttgaggtctatcccgtagag
gtactcaaattggatcagtgatcgatttctaggtttcgtcgtaaacctaattggttactt
ccaattacgtaaatcaatggttcaaaccgcactcaaaggtagggcatttcccattgagat
aggaacttctgtaccagaaacaatggtatctccaattatagcccctctgggatgtaaaat
atatctcttctcaccatccccatagtgtatgagacaaatgtatgcatttcgattagggtc
gtattctatggttacgattctaccagatatgtctttttcattccgtcgaaaatcgatttt
acggtatagacgcttatgacctccccctctatgccttgcggtaatgatacctctggcatt
acgacctttaccacaatgac---gctgtccatagatcaaattatttcgtggattggattt
cacttgactgtctacggccccattgcgtgtgctcggggtagaagttttgtataaatgtat
cgccgtgttattaagtattttta--tttaagttcttttctttctaagaggtggaatagaa
taacccggttgaagcgtaatgatcatacgtctgtaatgcattgtatgtcccatag-----
-gtcccattcttctaccctttcccgggagtcgatgactattcatagctattaccttgaca
ccaaagaagagttcgacccaatgttttatttctgtcctagttgatcctgattcgacatta
gaagtatattgattgttccccaataaccgaatacttttgtctgtaaatactgcatatttg
attccatccataaatccattttcttccctatgagttccagtattgataagaattctagtt
cttactgttcatatgttatggtatgaatataccataccaattcgttatgtatggatgatg
agattccattgatacagagccaattccaatagacttattgaacgttcccattggcgtgca
tccagcaggaattgaacctacgaatttgccaattatgagttgggcgctttaaccattcag
ccatggatgcttaacagggatcatcgtacatcgtgaataaccaaattccaattgaaatga
aatctttaggaggaatcaatgaaacaggaatcaatgaaacgacatcaattcaaatcctgg
atcttcgaattgagagagatattgagagagatcaagaattctcactatttcttagattca
tggaccaaattcgattcagtggggtctttcactcacatttttttccaccaagaacgtttt
atgaaactctttgacccccgaatttggagtatcctactttcacgcgattcacagggttca
acaagcaatcgatatttcaggatcaaaggtgtagtactgcttgtagtagcggtccttata
tatcgtattaacaatcgaaatatggtcgaaagaaaaaatctctatttgatggggcttctt
cctatacctatgaattccattggacccagaaatgatacattggaagaatcttttgggtct
tccaatattaataggttgattgtttcgctcctgtatcttccaaaagggaaaaagatctct
gagagttgtttcatggatccgaaagagagtacttgggttctcccaataactaaaaagtgt
atcatgcctgaatctaactggggttcgcggtggtggaggaaccggatcggaaaaaagagg
gattctagttgtaagatatctaaggaaaccgtagctggaattgagatctcattcaaagag
aaagatatcaaatatctggagtttctttttgtatcctatacggatgatccgatccgcaag
gaccatgattgggaattgtttgatcgtctttctccgaggaagaagcgaaacataatcaac
ttgaattcgggacagctattcgaaatcttagtgaaacactggatttgttatctcatgtct
gcttttcgtgaaaaaagaccaattgaagtggagggtttcttcaaacaacaaggagctgaa
tcaactattcaatcaaatgatattgagcatgtttcccatctcttctcgagaaagaagtgg
ggtatttctttgcaaaattgtgctcaatttcatatgtggcaattccgccaagatctcttc
gttagttgggggaagaatccgcacgaatcggattttttgaggaacgtatcgagagagaat
tggatttggttagacaatgtgtggttggtaaacaaggatcggttttttagcaaggtacgg
aatgtatcgtcaaatattcaatatgattccacaagatctattttcgttcaagtaacggat
tctagccaattgaaaggatcttctgatcaatccagagaccctttcgattccattagtaat
gaggattcggaatatcacacattgatcaatcaaagagagattcaacaactaaaagaaaga
tcaattct------ttgggatccttcctttcttcaaacggaacgaacagagatagaatca
gaccgattcccgaaatgcctttccggatattcctcaatgtcccggctattcacggaacgt
gagaagcagatgaataatcatctgcttccggaagaaatcgaagaatttcttgggaatcct
acaagatcaattcgctcttttttctctgacagatggtcagaacttcatctgggttcgaat
cctactgagaggtccactagagatcataaattgttgaagaaacaacaagatgtttctttt
gtcccttccagacgatgggaaaatagagaaatggttgatatattcaagataattacgtat
ttacaaaataccgtctcaattcatcctatttcatcagatccgggatgtgatatggttccg
aaggatgaagcggatatgtacagttccaataagatttcattcttgaaccaaaatccattt
tttgatttatttcatctattccatgaccggaacagggggggatacacgttacaccacgat
tttgaatcagaagagagatttcaagaaatggcagatctattcactctatcaataaccgag
ccggatctggtgtatcataagggattttccttttctattgatattgattcctacggattg
gat------caaaaaaaattattgaatgaggtattcaactccagggatgaatcgaaaaag
aaatctttattggttctacctcctattttttatgaagagaatgaatctttttatcgaagg
atcagaaaaaaatcggtccggatctcctgcgggaatgacttggaagatccaaaaccaaaa
atagtggtatttgctagcaacaacataatggaggcagtcaatcaatatagattgatccga
aatctgattcaaatccaatatagcacctatgggtacataagaaatgtatcgaatcgattc
tttttaatgaatagatccgatcgcaacttcgaatatggaattcaaagggatcaaatagga
aatgatactctgaatcatagaactataatgaaatatacgatcaaccaacatttatcgaat
ttgaaaaagagtcagaagaaatggttcgatcctcttatttctcgaaccgagagatccatg
aatcgggatcctaatgcatatagatacaaatggcccaacgggagcaagaatttccaggaa
catttggaacatttcctttctgagcagaagagctcttttcaagtagtgttcgatcgatta
cgtattaatcaatattcgattgattggtccgaggttatcgacaaacaaga----------
-----------tttgtctaagtcacttcgtttctttttgtccaagtcacttctctttttg
tccaagtcacttctctttttgtctaagtc---------------------acttcctttt
ttctttgtgagtatcgggaatatccccattcataggtccgagatccacatctatgaattg
aaagggccgaatgatcaactctgcaatcagttgttagaatcaataggtgttcaaatcgtt
catttgaataaattgaaacccttcttattggatgatcgtgatacttcccaaaaatcgaaa
ttcttgatcaatggaggaacaatatcaccatttttgttcaataagatagcaaagtggatg
attgactcattccatactagaaataatcgcaggaaatactttgataacaccgattcctat
ttctcaatgatatcccacgatcgagacaattggatgaatcccgtgaaaccatttcataga
agttcattgatatcttctttttataaagcaaatcgacttcgattcttgaataatccacat
aacttctggttcgattgtaacaaaagattccctttttatgtggaaaaggcccgtatcaat
aattatgatcttacgtatggacaattcctcaatatcttgttcattcgcaacaaaatattt
tctttgtgcgtcggtaaaaaaaaacatgtttttttggagagagatactatttcaccaatc
gagtcacaggtatctaacatattcatacctaacgattttccacaaagtggtgacgaaacg
tataacttgtacaaatctttccattttccaattcgatccgatccattcgttcgtagagct
atttactcgatcccagacatttctggaacacctctaacagagggacaaatagtcaatttt
gaaagaacttattgtcaacctctttcagatatgaatctatctgattcagaagggaagaag
ttgcatcaatatctcaatttcaattcaaacatgggtttgattcacactccatgttctgag
aaatatttaccatccgaaaagaggaaaaaacggagtctttgtctaaagaaatgcgttgag
aaagggcaaatgtatagaacccttcaacgagatagtgctttttcaaatctctcaaaatgg
aatctgttccaaacatatatgccatggttccttacttcgacagggtgcaaatatctaaat
ttcacccttttagatactttttcagacctattgccgatactaagtagcagtcaaaaattt
gtatccatttttcatgatattatgcatggatcagatacatcatggccaattcctcagaaa
aaattgtgggcgattcttccacaatggaatctgataagtgagatttcgagtaagtgttta
cataatcttcttctgtccgaagaaatgattcatcgaaataatgagtcacccgttccattg
atatggacacatctgagatcaccaaatgctcgggagttcctctattcaatccttttcctt
cttcttgttgctggatatctcgttcgtacacatcttctctttgtttcccgagcctctagt
gagttacagacagagttcgaaaagatcaaatctttgatgattccatcatacatgattgag
ttgcgaaaacttctggataggtatcctacatctgaactgaattctttctggttaaagaat
ctctttctaattgctctggaacaattaggagattctctagaagaaatacggggttctgct
tctggtggcaacatgctattgggtggtggtcccgcttatggggtcaaatcaatacgttct
aagaagaaatatttgaatatcaatctcctcgatatcatcgatctcataagtatcatacca
aatcccatcaatcgaatcactttttcgagaaatacgagacatctaagtcgtacaagtaaa
gagatctattcattgataagaaaaagaaaaaacgtgaacgttgattggattgatgataaa
atcgaatcctgggtcgcgaacagtgattcgattgatgatgaagaaagagaattcttggtt
cagctctccaccttaacgacagaaaaaaggattgatcaaattctattgagtctaactcat
agtgatcatttatcaaagaatgactctggttatcaaatgattgagcaaccgggatccatt
tacttacgatacttagttgacattcataaaaagcatctaatgaattatgagttcaataga
tcctgtttagcagaaagacggatattccttgctcattatcagacaatcacttattcacaa
acctcgtgtggggctaatagttttcatttcccatctcatggaaaacccttttcgctccgc
ttagccctatccccctctaggggtattttagtgataggttctataggaactggacgatca
tatttggtcaaatacctagcgacaaactcctatcttcctttcattacggtatttccgaac
aagttcctggatgacaagcctaaaggttatcttattgataa---------tagtaagaat
atcgatattgatgatagtgacgatattagtga------------cgatattgaccttgat
acagagctgctaactatgacgaatgccctaac------tatgtatatgacgccgaaaata
gaccgatttgatatcacccttcaattcgaattagcaaaagcaatgtctccttgcataata
tggattccaaacattcatgatctgtatgtgaatgagtcgaattacttagccctaggtcta
ttagtgaactatctctccagggattgtgagagacgctccactaga---aatatccttgtt
attgcttcgactcatattccccaaaaagtggatcccgctctaatagctccgaataaatta
aatacatgcattaagatacgaaggcttcttattccacaacaacgaaagcactttttcact
ctttcatatactaggggatttcacttggaaaagaaaatgttccatactaacggagtcggg
gccataaccatgggttccaatgcacgagatcttgtagcacttaccaatgaggccctatca
attagtattacacagaagaaatccattctagacactaatacaattagatccgctcttcat
agacaaacttgggatttgcgatcccaggtaagatcggttcaggatcatgggatccttttc
tatcagataggaagggctgttgcacaaaatgtacttctaagtaattgccccatagatcct
atatctatctatatgaagaagaaatcatgtaaggaaggggattcttatttgtacaaatgg
tacttcgagcttggaacgagcatgaagaaattaacgatacttctttatcttttgagttgt
tctgccggatcggtcgctcaagatctttggtctctacccggacccgatgaaaaaaattgg
atcacttcttatggattcgttgagaatgattctgatctagttcatggcctattagaagta
gaaggcgctctcgtgggatcctcacggacagaaaaagattgcagtcagtttgataatgat
cgagtgacattacttcttcggtccgaaccaaggaatcccttagatatgatgcaaaatgga
tcttgttctattgttgatcagagatttctatatgaaaaatacgaatcggagtttgaagaa
g------------gagccctcgacccgcaacagatagaggaggatttattcaatcacata
gtttgggctcctagaatatggcgcccttgtggcaatctatttgattggatcgaaaggtcc
aatgaattgggatttccctattgggccaggtcatttcggggcaagcggatcctttatcat
aaagaggatgagcttcaagagaatgattcggagttcttgcagagtggaaccatgcagtac
cagacacgagatagatcctccaaagaacaaggcttttttcgaataagccaattcatttgg
gaccctgcagatccattctttttcctattcaaagatcagccctttgtctctgtgttttca
cgtcgagaattctttgcagatcaagagatgtcaaaggggcttcttacttcccaaacaaat
cctcctacatctatatataaacgctggttcatcaagaatacgcaagaaaagcacttcgga
ttgttgattcatcgccagagatggcttagaaccaatagttcattatctaatggatctttc
cgttctaatactccatccgagagttatcagtatttatcaaatctgttcctatctaacgga
acgctattggatcaaatgacaaagacattgttgagaaagagatggcttttcccggatgaa
atgaaacatttgattcatgtaacaggagaaagatttcccattccttagccggaaagatat
------gtggccatgaaagagggattaagtggaacagagttgaccgggtggtagagtcgt
ggaaagacttgtttcttccatatttttgacc------ttagctacatggaacagtatgct
actgctgaaacatggaagaattgaaatcttggatcaaaacactatgtatgaatggtatga
actgcctaaacaa-----------------gaattcttgaacggcgaacaaccagagcct
attactcactacatcaaaaaatt---------------------tccattaatgaaacat
gtaaatccattggaaaataaaaaatacgcatgtccgatgaaatggttgttgctatctgct
ccaataacgaa-----tcattgggttaactgaataactaaataaaatagatagacctttc
tcttcgtctcaggtcgatggatcttctcaattggaagatctcctatatggctaatacaca
ttccagtggaccgagcctaattcgaatttttttgttccgaagcaaagatatccacggggc
-----cggttcgtcctattcagatatt--cacgaccaagaggtactggattctctttcgg
ataggccctgaaaggggaaggaaggctggaatgccaacagacgtctattatcgaattcac
ccgacccgatagtacccatttttggaacgtctagtgccaaagtcactggatgggtaagtc
gccaatccctaaaacggactatgtaatgtactttatctgctgggttacgggcgggcattt
taccagaggtttctattg------tctcaatctacccctgtgtgattcctgttgaagcat
atactcggggggtgggtgcagggcggacgatttcaaagtggactccccattcattagata
gagaagatctccaaaatttcgtgatccgctgccgaacttattccaattccaacagctcgg
actcggatcgtggggatcgccggaatacttcgtatcaacagagactcggtctatcaatat
cgattcgatccgagatctcttattgaattgctcattcaatgagcattctcaatattatgc
cttgaagaggactcgaacctccacgctctttagcacgagattttgagtctcgcgtgtcta
ccatttcaccatcaaggc-----atcttgaaagtgaatcgtattccatgaatatgatatc
tatctagtgtgatgtat-ggaatatatgacaaaggtggagtgttggagtatttctatcga
tcggtcatgtcatataggcccgagtcggacatccaattgcttcgatttgaattattcgga
----ggatacctta--------gatatatcaaaaagatgtacaatcaaacctacttctcg
attcaatagaagcccaaagaagtgaatatggtacccaaataacgagagatatgtaaaaag
caggtccgattacgcctattcctaatcctaaatggaatgtaacgacgtagggatccatat
gtaaacatagtatctatttacatacgctcgaatgaccccttctcataatgagaatgtaca
taaccctattccggtctggtccggtatggaatgaacttat--------aatcgactcgat
catcagattataagttcata-----accccagcccattcccattttaggcggaacagatc
tactaattctttgattccagttagtaagagggatcttgaactaagaaatagaccctagaa
gctaaaaaagggtatcctgagcaattgcaataattgggttcattgatattcctggtatag
tagatgctatcacacatacaatcatactcaattcgatggaattgtttgatcttaaaggag
atcttctataatttcgcacgtgaggggttatttcttggtttcgtccagtcattaataact
tgattatttttagataatagtagatagaaacaacgctcgtaaggagtcctattgaaacca
agaaatataggcctgcctgccatccacaccagaatagatggagttttccgaaaaaacctg
ctagtggaggaagacctcctagggataagagacatagggctaaagagagggccaaaaaag
gatctttcgtgtataatcctgcataatctcgaatgttatcagttccggtacgtagaccaa
atgatacaatgcaagcaaaagttcctagattcatggagatatagaacagcatataagtta
tcatgcttgcatatccatcatttgagtctccaacaattattccaataattacatatccga
tttgacctatggatgaatatgcaagcatacgcttcatgcttgtttgagtaatagcaatga
gattccccaatatcatgctaagaatagctaggatttccagaagaagatgccattcgtttg
atgagaaataaaaaggaatatcgaaaattcgagtggctgaagctgaagcagctacttttg
aagtaacagaaagaaaagcaacgactggagtgggagagtcagagtcgaaaagaggattcc
tcacttctttctctcattcaaaaccgtgcatgagactttcatctcgcacggctcctaagt
gataaaagaaagaagatgagttcttctttc-ttttttgattaccttcctcgcgtatgtat
aagaccgaatccattcgatttctaaaaaggattactaatccttaacttttcgaggaatcc
ttcatcagcggttgtgaatgactgactttttcaatcttttcgaccttggttccgtaggag
caa-gtcagaaagattgagaaatagaaccatctgatttgattcgttctcaatagccatga
gatgatcatcttagggtgatccttttgtcgacggatgctcctattacactcgtagtctct
gaaggatgagaaccaactatgtagcatctacatcgagaattcaagtattgtatacgtcat
tagtccgatcctttgta------gg---aactacccttaataacgaacttgcaaaatgga
tctgtttatcataaagagattcgttgttcctgaccctgcttcaccttaattgttatttga
acaaaaagatcacaataaacttttggtaaaagttatgtcttggtccgagtggggatagca
tttctcttctgcatgtccatggagttttgaaaaatccaaacatctcagagatagatatag
aggta-gaatttatcgaacgaaccgcactccttcgtatacgtcaggagtccattgatgag
aaggggctggggaaagcttgaacccaattcctacagtgatgaatataagcgcaattgaaa
ttcctggggagttatacatttgtgtattgataagaccattcactatttcttgaagctcga
tctctcccccggatgaaccatatagccaagagaaaccatgaaccagaatagaagagcttg
ccccacccatgagtaaatatttcgtagtagcctcattagaccgtacatctctcttggtat
acccagataataggtaggagcataaactgaaacattctggagctacaaagatagttatta
aatcgttagcaccgcataaaaacattcctcctagagtagctgttaatacgaataacagaa
actctgttatagccatttctgtacattcaatgtactctacggatagaggaatacatagag
ttgaacatagtaaaataagaaattgaaagatttcgttgaaattgttcgtttggaaatttc
ccgaaaagctaatcataggttcttctctccatcggaacaatagggccgttatgctcatta
ctaaacttgttgaagagatgaaatataaccaaggtatatctttttgatcagaggttgaat
caatcatcagaagaagaattaggccaaaaattaggatacattctgggaaaataaaacttc
catggaagagaagcaaatgaaacgctttcataaaaattctcgtagaatcgagaatgaagt
tttcattctgtacatgccagatcatgaattagtaactgcatccaatctccaaaaaagtcc
caattgtttcgaactttctatttttgga-atgagatatttacggaatccccatgaatagg
atcaaaccttattccatcgtatttacatgagattcctct------ttcttattcttaagc
aagcccccgaaaggtcttagttgatccatgatttatgtttcatctttcgtttccttttcg
tttctttc--gagaaagatatcgatccattccgattctttctttattctattgattcttt
tccgatcgagatgtatggatccatggatcta-----------------------------
-------------------------------tgtgtctagatagatcctgttcctggatt
aacgaaaatgtgcaaaagctctatttgcctctgccattctatgagtctcttcctttttgc
gtatggcatcgccactccctttggcagcatccactaattcggaacttaatttgaaagcca
tatttcgacccggacgttttcgggatgcccctaataaccaacgaatggcaagtgcttttc
cttgtgtagatcctatttcaatgggaacttgatgagtcgatccgcctacacgtcttgctt
ttactgctatatcgggagttactccacgtattgcttgacgtaaaacagatagtggatttg
tttctgtcttttgttgaatctttttcagggctcgatagataatttgataagccaatgatt
tttttccgtgtttcagaatacggttaaccaacatgttaactaatcgattacgataaattg
gatcggattttgcagttttttcttctgcagtacctcgacgtgacatgagcgtgaaagagg
ttcaagaatcagttttcttttta-taagggctaaaatcacttattttggctttttgaccc
catattgtagggtggatctcgaaagatatgaaagatctccctccaagccgtacatacgac
tttcatcgaatacggctttccacagaattctatatgtatctatgagatcgagtatggaat
tctgtttactcactttaaattgagtatccgtttccccccttttcctgctaggattggaaa
tcctgtattttacatatccatacgattgagtccttgggtttccgaaatag------tgta
aaaagaagtgcttcgaatcattgctatttgactcggacctgttctaaaaaagtcgaggta
tttcgaattgtttgttgacacggacaaagtcagggaaaccctctgaaatgatttcaatat
tggaccttggacatataatagttccgaatcgaatccctttagaaagaagatcttttgtct
catggtagcctgctccagtccccttatgaaactttcgttattgggttagccatacacttc
acatgtttctagcgattcacatggcatcatcaaatgatacaagtcttggataagaatcta
caacgcactagaacgcccttgttgacgatcttttactccgacagcatctagggttcctcg
aacaatgtgatatctcacaccgggtaaatccttaacccttcctcctcttactaagactac
agaatgttcttgtgaattatggccaataccaggtatataagcagtgatttcaaatccaga
ggttaatcgtactctggcaactttgcgtaaggcagagtttggttttttgggggtgatagt
ggaaaagttgacagataagtcacccttactgtcactctacagaaccgtacatgagatttt
cacctcatacggctcctcgttcaactctttcgaagtcattggatccctttcctcgttcga
gaatctcctcccttcttccactccgtcccgaagagtaactagaaccaattcagtcacgtt
ttcctgttccaattgaacactttccattttttattattctca-----------aaggaga
agattattctttttaccaaacatatgcggatccaatcacgatct----------------
--------tataatacgaacaagagatctttctcaatcaacccctttgcccctcattctt
cgagaatcagaaagatccttttcgagtttgaatttgttcatttggaatctgggttctcct
----------------------acttatttatttttattga----------cttttattc
tttatttctattttctttccctctcttttctttttattcccttccatcattcctttagtc
ccataggtttgattctgtagctgtagaatctgaccca-tttctcatcgagcgaagggtac
gaaataaatcagatttatttttcgatcaaaagtactatgtgaaatcttcgtttttttcct
cttcctctatccctatcccataggtacag-----------cgtttgaatcaatagagaac
cttttcttctgtatgaatcgatattattacattccaattccttcccgatacctcccaagg
aaaatcccgaattggatcccaaattgacgggttagtgtgagcttatccatgcggttatgc
actc-ttcgaataggaatccattttctgaaagatcctggctttcgtgctttggtgggtcg
tccgagatcctttcgatgacctatgttgtgttgaagggatatctatatgatatgatccga
tcgattgcgcaaggcccgcggtagcaacggaaccggggaaagtatacagaaaagacagtt
cttttctattctattagtattagttagtgatcccggctcggtgagtcctttcttccgtga
tgaactgttggcaccagtcctacattttttctctgtggaccgaggagaaaggggggctca
gcgggaa-----------------------------------gaggattgtac-------
---------catgagagaagcaag------gaggtcaacctgtttcaactatacaacatg
gattctggcaatgcaatgtagttggaccctcatgtcgatccgaatgaatcagcctttcca
cggaggtaaatctttgcctgctaggcaagaggatagcaagttacaaa---ttctgtctcg
gtaggacatgtatttctattactatg-----aaattcataaatgaagtagtt--aatgat
ggggttaccattctcc-ttt-ttgtagtgacgaattttgtatgtgttcct------aaga
aaaggaatttgtccatttttcgaggtctcaaaggggtgtggaaacacataagaactcttg
catggaaattgaaaagagatgtagctccagttccttcggaaatgataagatctttgg---
-----cgcaagaagagggggttga-------tccctatcatcttgacttggttctgcttc
ctctctttttt-taacaataccgagtcgggctcttctcctacccgtatcgaatagaacat
gctgagcaaaatcttcttcatgtaaaacctgctcgatttagatcggggaaatcgtacgga
ttttatgaaaccatgtgctatggctcgaatccgtagtcaatcctatttccgataggagca
gttgacaattgaatccaatttttcccattattttcgtatccgtaatagtgcgaaaagaaa
agaaggcctggttccaagtttttcagga--------atagtggcgttgagtttctcgacc
ctttgccttaggattagtcagttctatttctcgatgggggcaggg-aagggatataactc
agcggtagagtgtcaccttgacgtggtggaagtcatcagttcgagcctgattatccc---
taaacccaatgtgagtttttctattttggcttg-ctcccccgccgtgatcgaatgagaat
ggataagaggctcgtgggattgacgtgaggggatagggatggctatatttctgggagcga
actccaggcgaatatgaagcgcatggatacaagttatgccttggaatgaaagacaattcc
gaatccgctttgtctacgaacaaggaagctataagtaatgcaactatgaatctcatggag
agttcgatcctggctcaggatgaacgctggcggcatgcttaacacatgcaagtcggacgg
gaagtggtgtttccagtggcggacgggtgagtaacgcgtaagaacctgcccttgggaggg
gaacaacagctggaaacggctgctaataccccgtaggctgaggagcaaaaggaggaatcc
gcccgaggaggggctcgcgtctgattagctagttggtgaggcaatagcttaccaaggcga
tgatcagtagctggtccgagaggatgatcagccacactgggactgagacacggcccagac
tcctacgggaggcagcagtggggaattttccgcaatgggcgaaagcctgacggagcaatg
ccgcgtggaggtagaaggcccacgggtcgtgaacttcttttcccggagaagaagcaatga
cggtatctggggaataagcatcggctaactctgtgccagcagccgcggtaagacagagga
tgcaagcgttatccggaatgattgggcgtaaagcgtctgtaggtggcttttcaagtccgc
tgtcaaatcccagggctcaaccctggacaggcggtggaaactacaaagctggagtacggt
aggggcagagggaatttccggtggagcggtgaaatgcgtagagatcggaaagaacaccaa
cggcgaaagcactctgctgggccgacactgacactgagagacgaaagctaggggagcgaa
tgggattagataccccagtagtcctagccgtaaacgatggatactaggcgctgtgcgtat
cgacccgtgcagtgctgtagctaacgcgttaagtatcccgcctggggagtacgttcgcaa
gaatgaaactcaaaggaattgacgggggcccgcacaagcggtggagcatgtggtttaatt
cgatgcaaagcgaagaaccttaccagggcttgacatgtcgcgaatcctcttgaaagagag
gggtgccttcgggaacgcggatacaggtggtgcatggctgtcgtcagctcgtgccgtaag
gtgttgggttaagtcccgcaacgagcgcaaccctcgtgtttagttgccaccattgagttt
ggaaccctgaacagactgccggtgataagccggaggaaggtgaggatgacgtcaagtcat
catgccctttatgccctgggcgacacacgtgctacaatggccgggacaaagggtcgcgat
cccgcgagggtgagctaaccccaaaaacccgtcctcagttcggattgcaggctgcaactc
gcctgcatgaagccggaatcgctagtaatcgccggtcagccatacggcggtgaattcgtt
cccgggccttgtacacaccgcccgtcacactatgggagctggccatgcccgaagtcgtta
ccttaaccgcaaggagggggatgccgaaggcagggctagtgactggagtgaagtcgtaac
aaggtagccgtactggaaggtgcggctggatcacctccttttcagggagagctaatgctt
gttgggtattttggtttgacactgcttcacacccaaagagaagcgagctacatctgagct
aagcttggagatggaagtcttctttcgtttctcgacggtgaagtaagaccaagctcatga
gcttattatcctaggtcggaacaagttgataggatctccttttttacgtccccatgtccc
tcccgtgtggcgacatgggggcgcaaaaaggaaag-----agagggatggggtttctctc
gcttttggcatagcgggcctcccactgggggcccgcacgacgggctattagctcagtggt
agagcgcgcccctgataattgcgtcgttgtgcctgggctgtgagggctctcagccacatg
gatagttcaatgtgctcatcagcgcctgacccggagatgtggatcatccaaggcacatta
gcatggcgtactcctcctgttcgaaccggagtttgaaaccaaacttctcctcaggaggat
agatggggcgattcaggtgagatccaatgtagatccaactttctattcactcgtgggatc
cgggcggtccgggggggaccaccacggctcctctcttctcgagaatccatacatccctta
tcagtgtatggacagctatctctcgagcacaggtttaggttcggcctcaatggg-----a
aaatggagcacctaacaacgcatcttcacagaccaagaactacgagatcaccccagaatg
aaaggggtgacggagggatcgtaccattcgagccttttttttcatgcttttcccggaggt
ctggagaaagctgcaatcaataggatttacctaatcctcccttcccgaaaggaagaactt
gaaattctttttcctttccgcagggaccaggagattagatctagccataagaagaatgct
tggtataaaaaactcgcttcttggtcttcgaccccctcagtcactacgaacgcccccgat
cagtgcaatgggatgtgtctatttatctatctcttgactcgaaatgggagcaggtttgaa
aaaggatcctagagtgtctagggttgggccaggagggtctcttaacgccttcttttttct
tctcatcggag-----ttatttcacaaagacttgccatggcaaggaagaaggggggaaca
agcacacttggagagcgcagtacaacggagagttgtatgctgcgttcgggaaggatgaat
cgctcccgaaaaagaatctattgattctctcccaattggttggatcggaggtgcgatgat
ttacttcacgggcgaggtctctggttcaagtccaggatggcccagctgcgccagggaaaa
gaatagaagaagcatctgactccttcatgcatgctccacttggctcggggggatatagct
cagttggtagagctccgctcttgcaattgggtcgttgcgattacgggttggatgtctaat
tgtccaggcggtaatgatagtatcttgtacctgaaccggtggctcactttttctaagtaa
tggggaagaggaccgaaacatgccactgaaagactctactgagacaaagatgggctgtca
agaacgtagaggaggtaggatgggcagttggtcagatctagtatggatcgtacatggaca
gtagttggagtcggcggctctcctagggttccctcctctgggatccctggggaagaggat
caagttggcccttgcgaacagcttgatgcactatctctcttcaaccctttgagcgaaatg
cgacaa-aaggaaggaaaatccatggaccgaccccatcgtctccaccccgtaggaactac
gagatcaccccaaggacgccttcggcatccaggggtcacggaccgaccatagaaccctgt
tcaataagtggaacgcattagctgtccactctcagattgggcagtaagggtcggagaagg
gcaatcactcattcttaaaaccagcattcttaagaccaaagagtcgggcggaaa--aggg
gggaaagctctccgttcctggttctcctgtagctggattctccggaaccgcaagaatcct
tagaatgggattccaactcagcaccttttgagattttgagaagagttgctctttggagag
cacagtacgatgaaagttgtaagctgtgttcgggggggagttattgtctatcgttggcct
ctatggtagaatcagtcggggaggcctgagaggcggtggtttaccctgtggcggatgtca
gcggttcgagtccgcttatctccagctcgtgaacttagccgagacaaaggtatatgatag
cacccaatttttctgattcggcagttcgatctatgatttatcattcatggacgttgataa
gatacttccatttagcagcaccttaggatggcatagccttaaagtgaacggcgaggttca
aacgaggaaaggcttacggtggatacctaggcacccagagacgaggaagggcgtagcaag
cgacgaaatgcttcggggagttgaaaataagcatagatccggagattcccgaatagggca
acctttcgaactgctgctgaatccatgggcaggcaagagacaacctggcgaactgaaaca
tcttagtagccagaggaaaagaaagcaaaagcgattcccgtagtagcggcgagcgaaatg
ggagcagcctaaaccgtgaaaacggggttgtgggagagcaatacaagcgtcgtgctgcta
ggcgaagcggtggagtgctgcaccctagatggcgagagtccagtagccgaaagcatcact
agcttacgctctgacccgagtagcatggggcacgtggaatcccgtgtgaatcagcaagga
ccaccttgcaaggctaaatactcctgggtgaccgatagcgaagtagtaccgtgagggaag
ggtgaaaagaacccccatcggggagtgaaatagaacatgaaaccgtaagctcccaagcag
tgggaggagaccagggatctgaccgcgtgcctgttgaagaatgagccggcgactcatagg
cagtggcttggttaagggaacccaccggagccgtagcgaaagcgagtcttcatagggcaa
ttgtcactgcttatggacccgaacctgggtgatctatccatgaccaggatgaagcttggg
tgaaactaagtggaggtccgaaccgactgatgttgaagaatcagcggatgagttgtggtt
aggggtgaaatgccactcgaacccagagctagctggttctccccgaaatgcgttgaggcg
cagcagttgactggacatctaggggtaaagcactgtttcggtgcgggccgcgagagcggt
accaaatcgaggcaaactctgaatactagatatgaccccaaaataaaaataacaggggtc
aaggtcggccagtgagacgatgggggataagcttcatcgtcgagagggaaacagcccgga
tcaccagctaaggcccctaaatgaccgctcagtgataaaggaggtaggggtgcagagaca
gccaggaggtttgcctagaagcagccacccttgaaagagtgcgtaatagctcactgatcg
agcgctcttgcgccgaagatgaacggggctaagcgatctgccgaagctgtgggatgtaaa
aatgcatcggtaggggagcgttccgccttagagggaagcacccgcgcgagcaggtgtgga
cgaagcggaagcgagaatgtcggcttgagtaacgcaaacattggtgagaatccaatgccc
cgaaaacctaagggttcctccgcaaggttcgtccacggagggtgagtcagggcctaagat
caggccgaaaggcgtagtcgatggacaacaggtgaatattcctgtactaccccttgttgg
tcccgagggacggaggaggctaggttagccgaaagatggttatcggttcaaggacgcaag
gtgaccttgctttttcagggtaagaaggggtagagaaaatgcctcgagccaatgtccgag
taccaggcgctacggcgctgaagtaacccatgccatactcccaggaaaagctcgaacgac
cttcaacaaaagggtacctgtacccgaaaccgacacaggtgggtaggtagagaataccta
ggggcgcgagacaactctctctaaggaactcggcaaaatagccccgtaacttcgggagaa
ggggtgcctcctcac-----aaagggggtcgcagtgaccaggcccgggcgactgtttacc
aaaaacacaggtctccgcaaagtcgtaagaccatgtatgggggctgacgcctgcccagtg
ccggaaggtcaaggaagttggtgacctgatgacagggaagccggcgaccgaagccccggt
gaacggcggccgtaactataacggtcctaaggtagcgaaattccttgtcgggtaagttcc
gacccgcacgaaaggcgtaacgatctgggcactgtctcggagagaggctcggtgaaatag
acatgtctgtgaagatgcggactacctgcacctggacagaaagaccctatgaagctttac
tgttccctgggattggctttgggcctttcctgcgcagcttaggtggagggcgaagaaggc
ctccttccgggggggcccgagccatcagtgagataccactctggaagagctagaattcta
accttgtgccaggacctacgggccaagggacagtctcaggtagacagtttctatggggcg
taggcctcccaaaaggtaacggaggcgtgcaaaggtttcctcgggccggacggagattgg
ccctcgagtgcaaaggcagaagggagcttgactgcaagacccacccgtcgagcagggacg
aaagtcggccttagtgatccgacggtgccgagtggaagggccgtcgctcaacggataaaa
gttactctagggataacaggctgatcttccccaagagttcacatcgacgggaaggtttgg
cacctcgatgtcggctcttcgccacctggggctgtagtatgttccaagggttgggctgtt
cgcccattaaagcggtacgtgagctgggttcagaacgtcgtgagacagttcggtccatat
ccggtgtgggcgttagagcattgagaggacctttccctagtacgagaggaccgggaagga
cgcacctctggtgtaccagttatcgtgcccacggtaaacgctgggtagccaagtgcggag
cggataactgctgaaagcatctaagtagtaagcccaccccaagatgagtgctctcctatt
ccgacttccccagagcctccggtagcacagccgagacagcgacgggttctctgcccctgc
ggggatggagcgacagaagttttgagaatccaagagaaggtcacggcgagacgagccgtt
tatcattacgataggtgtcaagtggaagtgcagtgatgtatgcagctgaggcatcctaac
agaccaatagacttgaaccttgttcctacatgacccgatcaattcgatcaggcactcg--
ccatctattttcattgttcaactctttgacaacatgaaaaaaccatt-ttcaactctttg
acaacatgaaaaaaccaaaagctctgccctccctctctatctatccaagggatggaaggg
cagaggcc-----tttggtgtcccctccagtcaagaattggggcc------tcacaatca
ccagccaata--------------------ttctctca------tgcctttcttcgttca
tggttcgatattctggtgtcctaggcgtagaggaaccacaccaatccatcccgaacttgg
tggttaaactctactgcggtgacgatactgtaggggaggtcctgcggaaaaatagctcga
cgccaggatgataaaaagcttaacacctctcattcttattacttattcaatatg------
aaaaaaaaatgaaaaggtcgtctt------attcaaaaccccaattatgacatcccttct
ctcccacttcacacctcggaaggcacccttcttatagttatagattatagagagaaacgc
gcttt-cacatcttcttaacccgaaatggct------gaggagaggaaaggttccttttt
gagggtactcccgggaacagatccagtggagacggggtggggcctgtagctcagaggatt
agagcacgtggctacgaaccacggtgtcgggggttcgaatccctcctcgcccacaaccgg
cccaaaagggaaggacctttcctttacctctgggggtaggaaaataatgatcgggatagt
ggacccaaagctatggaacttgggtgtgggtcttt-tgtcgaaatggaatggtcttactt
tttctt---------tttatttattatttctcgcgaatgattccatcatgaaatatagta
tgcccggcccgaatcagcat------atttttgtgt-tttactccccgcaactcttcctc
agtcaggtttgtttgggctgaatagcagagcaagtacaagtattagtagcatagcaaaaa
tgcgttactcgtcattaatatgtttgctcgcggtaactgtggcctctcgggagaatcgat
gactgcatctttgatgcactgctagtactagtacatctgagaattcttaattggctagtt
gtaaatagccccagggctatggaa------caaaggattatcccggatctacaccgaggt
attgacggtgattctcaaatatcgcagaacagaatgtgatacgatgagatagaatgcaat
agaaacaa--------------agacagggaacgggttacctactcctaacggccaaagc
gagccctttcatttcattctgaatgaaagaattcagaatgaatcaaatctccccaagtag
gattcgaacctacgaccaatcggttaacagccgaccgctctaccactgagctactgagga
acaacgggaaattcgatctcatagagttcaattcccgttctcaacccatgaccaatatga
gcccgaagcttccttcgtaactcccggaacttcctcgtagtggctccgttccatgcctca
tttcatagggaacctcaaagtggctctatttcattatattccatccatatccc-------
--------------aattccattcatttaatatccctttggtgtcattgacataagagat
gtcgtttctagtctatctctttctatttctatatatggaaagttaa--------------
-----gaaatcatcatataataat-----------------cgagaaattgcaatagaaa
ag-aaaaaggggggtttgtgatgattttgaaatcttttctactaggtaatctattatcct
tatgcatgaagataatcaattcggtcgttgtggtcggactctattatggatttctgacca
cattctccatagggccctcttatctcttccttctccgagctcgggttatggaagaaggaa
ccgagaaggaggtatcagcaacaactggttttattacgggacagctcatgatgttcatat
cgatctattatgcgcctctccatctagcattgggtagacctcatacaataactgtcctag
ttctaccgtatcttttgtttcatttcttctgga------acaatcacaaacacttttttg
attatggatctactaccagaaattcaatgcgtaatctcagcattcaatgtgtattcctga
ataatctcatttttcaattattcaaccatttcattttaccaagttcaacgttagccagat
tagtcaacatttatatgtttcgatgcaacaacaagatgttatttgtaacaagtagttttg
ttggttggttaattggtcacattttattcatgaaatgggttggattggtattattctgga
tacggcaaaatcattctattagatcgaataagtaccttgtgtcagaattgagaaattcta
tggctcgaatctttagtattctcttatttatcacctgtgtctactatttaggcagaatac
cgtcgcctattgtcactaagaaactga---aagaaacctcagaaacggaagaaagggggg
aaagtgaggaagaaacagatgtagaaatagaaaaaatttccgaaacgaaggggactaaa-
---caggaaca-------agaaggatccaccgaagaaga--------cccatcccc----
--ttccctttgttcggaagaaaaggagga-------------------------------
----------tccggacaaaatagatgaa-------------------------------
--------------------------------acggaagagatccaagtgaa--------
------------------------------------------------------------
------------------------------------------------------------
-------------------------------------tggaaaggaaaaaacaaaggata
aattccactt------------------------------------------tcactt--
------------------------------------------------------------
---------------------------------------------taaagaggcatgcta
taaaaatagcccagtttatgaaaatgcttatcttgatgggaatcaagaa----------a
attcgaagttagaga------------tacttaaactt---------------------a
aagaagataaagaccccctctgctttgaaaaacctcttgtgactcttcttttcgactata
aacgatggaatcgtccattgcgatatataaaaaatgatcgatttgaaaatgctgtacgaa
atgaaatgtcacaatattttttttatacatgccaaagtgatggaaaagaaagaatatctt
ttacatatccaccgagtttgtcaacttttttggaaatgttaaaag---gaaagatctttt
tgtgcacaacagaaaaactctcctcggaagaactgtataatcattggatttatactaatg
aagaaaaaaaaaataacttaagtaacactttaaaatttaatttaaaaaatagtaaattaa
taaaaagattgatacataagatgaataaaagaatagataagacgatattcttccgccccc
tacattttttattccctctcccacaaataaacttgtaataccaaccccgttcgtaattcc
atcaattactcgtctatcaaaaaaatgagttagtccaaccaagccccttataccactatt
taaggttgttgcataaaaactatctatgtagccgcgattatatgaccaattatatatcac
attgattattttgtcccagagacttctcttaggacccattttaaaaaatgaattcattaa
gtccaaattctttaaaaatgaataaacaggtctatataaaaagaatgcaaaaaatattcc
tacataggctatacttactgagaaaattgcatttgtaagaaattcataccaatccacaga
attgttagaatttggatgtaaaaggtttatagacggggttaaccactttgataatatatt
taaatccattcctccttgatcgaaaggaattcctatcgatccaacacacaaagttactag
tgccagtataagcagcggcaatagcatagtattgtccgattcagagggatatggggaaat
ttcttta------ttgacaaaatgagtaattgtaataagggggggttgcatagtattttt
tgc------attcccatcaattgtatctttttgtttcgaaaaaaagaaaaccctttcatt
attattc------attgttgataaaaaaagatccttgttcttgttaatgactttctgtcc
ttctttaccccagattgatattgaatagaacgagctatttttttttccactgaaattttg
aaaataaacgtttaaatgcccctcaaaagtaagtaaatacatccgaaacatataaaatgc
agttaatcctgctgtgaaacaagctattatcgcgaaaataggtgaatataaccagctatc
tttaagaatctcgtcttttgaccaaaagcaagcaagaggtggaataccacaaagagaaag
tgtacctaacaaaaaagtcgtttttgtaattggcacatattttgttaaaccacccataag
agccatattctgactttgatttggagaatatccaacaatgctttccattgaatgaataat
ggatccggagcctaagaataataatgctttcgaataggcatgggtgatcaaatgaaataa
agcagctggataagaccccatacctaaagctaagataatataacccaattgagacattgt
agaataagctaaacttcttttaatgtctctttgagcaagagccaaagtagcccctaatag
tactgttattatacctatcaaagaaattagattcattgtgtaaggtagaactgtgaaaag
aggaaaaagccgagctacaagaaaaattcccgctgctaccatagtagcagcgtgtataag
agccgaaataggggtaggtccctccatggcatcgggtaaccatacatgaagagggaattg
cgcagatttagcaactgcaccaaagaataatagggtggcacataaggtaagaaataaaga
atttaacccattattatcattatcaatcaaattattgactattttaaacaaatctcgaaa
ttcgaaactgcctgttatccaataaagacctaaaattcctaataataaagcaaaatctcc
tacacgattagttacaaaggctttttgacaagcatttgccgcaattggtcgtgtgaacca
aaaccctattaatagatacgaacacattccaactaattcccaaaaaatataaatttgtat
caaattcgaactagtaactaatcccaacatggaagtattggaaaaactcatataagcaaa
aaatctcaaatatccttgatcatgagacatataattgtcactataaataagaaccatgat
tccaacagtagtgattaaaattgacataatagaagtaagtggatcgatcaagttgccaaa
ctctaaagaaaaatcattattgatagtccaagaccatacatattgatagatagaactact
atttatttgctgaatagacagattagccgaaaaaaccataactatacttagtaataaaac
actaggaaaagcccacatacgacgaagattttttgttgccgtcggaacaaggagaagtcc
cactcctattgctataggaactggaagtggaactaaaggtatgatccacgcatattgata
tgtatgttccataagaaaataaaa--t------ttttttatt-cttattaattgtttccg
attcaccag-----cttttatgtctttcggaaggagcaataaaagaatcaaataaataaa
aaaaagatatgaaagaaaaaactcaaataaaattttctattctt-----aatcattctga
ttct---ttcccaaatatttcaaatattcaaatcaagaagttataattggtcaa-----a
tgaacaagtcatttttgaaaag----ttactacttagtt------attaactaagatatt
tatgaagatatagaatcagaatatgcaatttaaaatc---------attccattattaga
ataatttatattcatcgatcaaggaaaaa-------------taattatagccaaaaaag
ta-----------ctttattctgatatggatcat------------------agcatagg
atctatcaataacttgacccaat----------aaaaaaaggaccttagttttttagtt-
----------------gaagaattaactaatt----------ctgattgaataa------
-cttccattccaacaaaac--aacttatgtttata----------ggaagctctttatgc
ttataggaaactctatgatacctggcactttgtttactacccat----taacttcgc-at
agaattgacagaataaattccgaaaatgg--------cttttt-tcaggtgtttattaga
t-------taacaa----------------------attaaatatta-----gtctcatt
caaatt--------tggaaattttaatttatttaa--------------t-----attga
tcaattgataga--------------------aaaaat------gttacaata-ttgttt
tctt-----------------------aaattaaggtaagcgtttttaaacttttctagt
tttattaaattagaaatga---------aataattattaatatgaaatg--attaaataa
aatataata-aacgaaaatagacggaaataggaatggaattgaaaaccttttgaattctt
ttcttatgaatggtagcccat-tttatttcgatgacagtgacatagat---ctagatccg
aacggggatgggggtataaaag-------cagtacgaattattcttt------------c
ttcaggtattg----tgtatgtaattaaaatgcaaaaaataattcctttgaaaaatgaaa
aataaataaactaacatat-taatttttccccagggatactctttgggacgctcacgtat
ccatacccaatccatattgt-atattatcaagaaagtgtatccgctaagga-ataaatat
agagataaagaa--taaaaaaaaaaatgattcattttgaacaatacatgtctttcacatc
caactataacaataagtaacctcttcatttttgaatggccgttccaaagaaacgtacttc
tatatcaaaaaagcgtattcgtaaaaacatttggaaaagaaaaggatattgggcagcgat
aaaagctttttctttagcgaaatctctttctaccggtaattcaaaaagcttttttgtgca
acaaacaaggaatcaagccttggaataatctgaatcaat--------atgactcaatgaa
tttgctaattgaattt-----atactataagataaatg----attcccattaacttaact
cata------------ttttgaactgatcaat------atgaaatggcactgcctattgt
-ggtatatagaataagaagttttt--tgtctattggactcgatggattc--gaaaaatga
tgctat---------------ataaaaaaaaataa---gtactgaaacacaagatagaaa
gtttaacttttatttttagtag-gtt-----tttgtgagataggcattatcattttctcc
gccgattcatttttctcaatacaataaataaaaaaagtattctttttctt----------
---tttgtaaggattttattggattatatattgccaatatggat-tggatcctatgtttg
gacttgaggatcaatcaagatatatatctatatatagatatatatcttgataactctatt
---ttttctttagaaatagattttctttt-----tgaagtacgagaaaattccgatagag
attaaaactcttttgttatcttatatttatatgtcc--------acctaattggtttgtt
aaaccctaagacggattaagtacataattaaaatctcaacaattaataattaataaagtt
ttgataccaaatt------atcaaaatatttacagaagcccattcgctctaatgatgaaa
ttttgatccataaaaaatcctatttttttttttcatttatattgaaaaaattaatttttt
ca-attttgttaggacccatgaaatcagat-------------aaataagaaataaatcg
--tcaaaaaatgatgaataaaggacattttttact---------ggattaagaa----cc
gaacta-----tatagttccaactgatccattccgggagaactgaaacctcgcaaa-agt
ccgttct------taaaacaaagacc-----ttcccacaagactaatgattattgaacgt
tcaaataggaatttcaatgagtctttattcattgatttgattttttcttcaaaaaaatta
cattgaattgactccttacaatatcgcagatttaatctgaatgggttattatgctttcta
gcaagccgctatggtgaaatcggtagacacgctgctcttaggaagcagtgctagagcatc
tcggttcgagtccgagtggcggcatcttctaaaagagatacaataaatcctat-------
-----aatgaattaaattcctcatttctattccagtat------tgaaagaacccccttt
a-----------------tttttatgatattttcgactttagaacatatattaactcacg
tctctttttctatcgtttcaatagtaattacgatttatgtgatgaccttattagtccatg
aaatcgtaggactatacgattcgttagaaaaaggcatgatagctacttttttctgtataa
ccggattattagttactcgttggatttattcgggacattttcccttaagtgatttatatg
aatcattaatgttcctttcatggggcttttccattattcatatgtttcctaaaatacaga
accataaaaataatttaagcgcaataaccgccccaagtgctatttttacccaaggatttg
ctacttcgggttttttaactgaaatgcatcaatccacaacattagtacctgctctccaat
cccagtggttaatgatgcatgtaagtatgatgttattgagctatgcagctcttttatgtg
gatcattattatcagtagctcttctagtcattacatttcgaaaaagcatagaggttttta
ctaaaaacaatcattttttaattgggccattttcc------tttggtgcgatccaatatg
taaatgaaagaaccaatgttttactaaacaattcttttctttcatttagaaattaccaca
gatatcaattgattcagcaattggatcgttggagttatcgtgtgattagtctagggttta
tctttttaaccataggtattctttcaggagcagtgtgggctaacgaggcatggggatcat
attggaattgggaccccaaggaaacctgggcttttattacttggactatattcgctattt
atttacatattagaacaaa------tccaaatttgcaaggtgcgaattccgcaattgtgg
cttctatgggatttcttataatttggatatgttattttggggtcaatctattaggaatag
ggctacatagttatggttcattcacattaacagc-taattgaagaagcgacct-------
--aatacatag----gaatag-----catatgtaacgaaagtttgtctgagtttttgaga
accatttggatcgagtagtgattcaaatggttctcaaaag-gccaaacgtatccgattag
aattcacttcgtttttttttttactt----------------------------------
---------------aaaataggaaaaactaagtctta-tttttatttcattggccaacg
aacggtttttgaaatcacaacattgtttgattttatgtcttattc-----atgaaaacta
tctataaaagtaattagataaaatagcttcgaccttgtcaactgataatgagagaacgaa
atccggataaataccaatacctattacgggtagaaagatacagatcgaaacaaatagttc
tcgtggtccagaatccaaaaaagaatagtttggggcattaaattgcttgtatccatagaa
catctggcgtaacatagataatgaataaataggagttaatatcattccaattgccattac
aaaagtaataaaaacttttggcattaaaagatattttgggctgctaattatgccaaaaaa
tactaccaattcggcaacaaaaccactcattcccggcaatgcaagagaggccatcgagaa
gctactgaacattgtaaatattttgggcattgggatagctattcctcccatttcgtcgag
ataaacaagacgtattctatcgtaactcgttcctgccaagaaaaaaagcgccgcaccaat
aaatccatgagaaattatttgtaaaatggctccattgagtcccgtatcggttatggaagc
aattcctataattgtaaaacccatatgagataccgaggaataggcgattctcttttttaa
attgcgttgcccgggagatgttaaagctgcatagattatttgcattgtgcctactatcat
caaccagggagaaaatatagaatgagcgtggggtaataattccatattgatccgaaccaa
tccatacgcccccatttttaataagattccggctagaagcatacatgtactgtaatgtgc
ttcgccgtgggtatctggtaaccatgtatgtagaggtataatcggtgatttgacagcata
accaataagaaacccaaaatagaatattatttctaatgctacaggatacgattgattagc
tgatgtttcaaaatttaatgttggttcattagaaccatataaacccatgccaagaactcc
cattaagagaaaaatagaacccccagcagtgtacaaaataaactttgtagctgagtacaa
acgtttcttccccccccacatggatagaagtaggtaaacaggaattaattctaactccca
catgatgaaaaaaagtaaaagatcgcgagaagaaaatgatcctatttgaccgctgtacat
tgctaacattaagaaatggaacaatcgcgaatcccgagtaactggccgagccgctaaagt
agctaaagtagtgatgaatcccgtcagtaaaatgggtcctatggaaattccatcaattcc
tagcctccagtgaaaattaaaaatatttatccatttataatcctgttctaattggattaa
tgaatcgtccaattggaaatgataacagaatgcataggttgttagaagaagttctactag
gcatatacatatagtataccatcgaattaccttatttcccttatggggaagaaataaaat
tgaaaaacccgcggatatcggcaaaacaacaattattgttaaccaaggaaaatcattcgt
ggtaaagacaagataagatacactttgaccagaaaaccccgt-----gctcgaaat--aa
tagattttatcgagtacgg-agttttgtcggtaaagagaaaaaaaatggattcaagtgaa
gttttctgtaacgtatcaataagatagacccatgctgcgagttgtctcgtgccataaata
aacccggacactcaagaaatctgttggacaagcggattcacacctcttacaacctacaca
gtcttctgttcttggagcagaagcaatttgcttagctttacatccgtcccaaggtatcat
ttctaatacatctgtggggcaggctcggacacattgagtacaccctatacatgtatcata
aatctttactgaatgtgacattggatctatccattttttgaacgtcataaa-ttttcgat
ctagtcaaataataactgaatcagatattgtagacaccagacgaatcaatgatttaccag
aattgttttctaataaatcgacttctggatctgctcatgagagagggccaagatactttg
atttattacgttttagcaaacatggtcgtatctttgtttatgccgtacatgatgctaatt
tgaattagtgaat-tttttttcgtt-atttgtatgattaacacattaatataattagcat
tatttattcaacaaattcgattgattgatacgagttgattttctattacgatgaattgac
gaaacaatagctggtccaatagctgcttcagcggcggcaatagctataacaaaaatcgag
aaaatgtcgccttttaattggcgactatcaaataaatcagaaaatgttacgaaatttata
ttaacggcattcagtataagctcaagacacataagtgctctaaccatatttctacttgtg
atcaatccataaataccgatagaaaataaataggcactcaaaacaagttcatgttcaagc
atcattaaacaaatcctcatcaatctggattcattt------catttcaatatgaacaac
aattaagccttggtcggtttgattgactcgaatataacaagtacaaaac----aaagaaa
gatactggta--------------------------------------------------
------------------------------------------------------------
------------------------------------ttagatttataattataggtattt
attactgacgcgccatagcaattgcacctatcaaggaaactaaaagaattatagaaatga
gttcaaatggaagaaaaaaatctgttgataaatgaatcccaatttgttgaccattagtta
tcaaatcctgttccaaaatttggtttgatcttgtagtccaaataatcccgtaccacgacg
tatctaggatagtagtaattagtgaaacaaaaatacttgtacaaaccagtgaagttactc
catctccaacggtccaaagatggaaatcattgtaatattctgagtcattcatgaacatca
cagcgaatatgattaagacatttatggctcccacataaataaggagctgcgcagcagcta
caaaatgggaattcgatggaatatgaaataaggatatacaaacaagaaccaatcccaatg
aaaaggcagaaaaaatggtattggtaagtaataccactcctagaccccctaatataagac
ccgatcccaaaaatactaaaagaaaatcatgtattggtccagttaaatccattatatgta
aa--aagagataaataagttgaaatgtttcataatcttattgaccaaatcagaaaaaaaa
aacaaaagaagttaccccg-----ttttttaggataagttacttattgaatttcatccta
tat------------ggggtgtgagttggtgtagatagagtta-----------------
---------------------ttaattccatttatctatccgaaagagtccgaaagagtc
gttcgaaattcga--------------tattattctattttatagattact-tataca--
--------------tttatagatttcgaaataatcacggatatgtgaatgg---------
-----attttgaatccaaagcaaaccgtcattc-------tcatcaat--------caag
agttcg--gatttttagttattcatcgagtaaaataaaagaagcttcgctcttttagctt
tagatcaaaacggaatcttagtaatcggtaatcgttcttgaatcaaagggtttccccgtg
gc-tgtttttatttgagtagagttcataatggtttggattgtgtaatcttcaattactgt
cattggtaaccgacccaaagctatttgattataattcaattcgtgacgatcataagtaga
aagttcatattcttcagtcattgataaacagtttgtcggacaatactcaacgcagttacc
acaaaatatacagattccgaaatcaatactatagttaagcaatcgtttttttcgaatatc
ggtttctaatttccaatcaacaacgggtagatctatagggcagacacgaacacatacttc
acaagcaatgcatttatcaaattcaaagtgaattcgaccacggaaacgctctgatgtgat
caatttttcataaggatattgaatagttacgggtaaacgattcgtgtgggataaggtaat
catgaaactttgaccgatataccttgcagctcttactgtttgttgaccataatccatgaa
cccagttaccatagggaacatatggcgaatttctatgaataatttgctgtttctttctct
tgtttgagagaagttataaatcgggaatagaatctcgtatgcccttatagtgaaaggagt
tggaaagaagttgtcaataatagattacctagagaaataggtaaaagaaatttccaccca
agatttaatagttggtccattctcatcctaggtaaagtccatcttgttgtaataggaatg
aacaggaacaaataagctttagctaatgtaataaaaataccaattgtcattccaaaaacc
ccacccacttcgtttattccgaaaagctcaggaataaatatgtacggaacagagaaattc
caaccacctaagtaaagaactgttacaaataatgaagaaactaggagatttagataggaa
gcaacgtaaaataaaccaaatttgatacctgaatattcggtttgataacctgctactaat
tcttcttctgcttctggtaaatcaaaaggtaatctctcacattctgctagggaagaaatt
agaaaaactgtaaaccctataggttgacgccacaaattccacccccaaaaaccatatttt
gactgcgcctcgactatatcaactgtacttgaactgttagataatcatagtcggtgataa
catcactgctttcatcgctattccagaaccgtacatgatacttcagcctcatacggctcc
tcgatggccataaataaatctaaggactgattcagtattatcccgatatgt--tagtagg
gtagatagagtaaagatgcatcgaagagccccaaattagaccaatgcaattccgtctgct
ataatac--caaaaaaatgcttccgaattgatcttatcctttataatttaaaatttctat
ttttctttgttcagtaataaaattacttaatcctttaa-------taaaatactccttgg
atcaacaatagatatttcgacccatttatttcgattacgaaaaaaagaattaga------
------------------------------cattagctcatgaatcatgataagaactct
acctgtctatctctatgaatatggatagagaaaagaaagaatag----aaaatatttcgt
atttttcattttcttattgca-----attctatttctttcgttcct-------attcttc
tttctcaga----aaaag----------agaggagggctct-aaaaataaaggattactt
cgttcctgatagttatttctttaactagtggataggagcatactcgggatcgggatcgtg
gggaagtactgcttgatcatttctaccaacttaaagcccccattaggattccgtttattt
tatgcagaaatacccat-----ttggataacttacattatctccattactaatcctttgt
gtattttggtgttcctaaccgtccactcatttttgcttgatccccggtatggcaatac--
---atac----------aaccgtt-----aaaactccatccagttgatcttttctacccg
cttcaaatcatgatgactaatcaaccaatcttggggtaattta-------------tact
gtttatttccgctgaactcttgtacatagggaatgagacttaatctttttactgcaaatt
tagaagcagttttctttcactcatataactatctggtttaggtcatcaccccgaatgatg
aataaaaaacggaagatctttattccctacattcaac------ttctttcctag------
-aaagaaataggtaaaagtacatgtcccaacgaatcgcacgtagagatattgataacaca
catggagttaatggtatttcataactaatggattgagcagcagctcggagaccacctaaa
aaggaatatttattattcgatccatatcctgacataagaagtccaataggagcaatactt
gaaatggaaatccataaaaaaacacctatactaagatcggctagaacaaggcgatatcca
aaaggaattactgaataacttagtaaaattgatatgactgctatagagggccctagactg
aataaacgaatatctcctctagaggggagaagatcctctttgaaaagtagtttggtccca
tccgctagagcttgaagaattcccaaagggcccgcgtattcaggtccaatacgttgttgt
atacctgcggatatttttctttctaaccacacaattactagtatccctattgtgattccc
aatacaggagtaaaaatagggacaagcaaccatatgagcccataaaactcttttaaggat
tccaatctggaaaaagaattgatagcctgcacttctgtcatatcaattatcattttaacg
atcaacttctcccataatgatatctatactacctagtatcgtcataatatcagccaattt
cattcttttaactagctgaggaagaatttgcaaattgataaaacccggcggacgaatttt
ccatctccagggaaaaacactctgatctcctatcagataaattcccaattcgccttttgg
ggcttccactctcacataaagttcttgtttcgacaattcaaaagtaggagagggtttttt
actaatgaatcgatattcaaaatcattccagtcggaatcccttgctctatcaaagcgtcg
gacttctaaattctcatagggtccccccggaattccttccagagcttgttgaataatttt
tatggattctgtcatttcactgattcggactaaataacgagctaatgaatctccctcttt
ctgccattgcacttcccaatcaaattcgtcgtaacactcataatgatcaactttacgaag
atcccattggattccggaagctcgtagcattggtcctgataaaccccaatttattgcttc
ctctcctccaacaacacccactccttcaactcgttccaaaaaaatgggattgcgcgtaat
aagcttttgatattcagcaacccctgttaaaaaataatcacagaaatccaaacatttatc
tatccagccataaggtagatcagcagctacgcctccgatacggaaataattatgcatcat
tcgcatacctgtggcagcttcgaatagatcatatatcaattctctctctctgaaaatata
gaagaaaggagtctgcgcaccgatatccgccataaaagggccgagccataacaaatgaga
agctatacgactcagttccagcataatgactctgatatagcgggctcttttagggacttg
aatatttcccaaccgttctggtccatttaccgttattgcctcggtaaacatagtagctaa
ataatcccaacgcgttacataaggtaaatattgtataattgttcggttttccgcaatttt
ttccatccctctgtgtaaataacccaatatgggttcacagtcaataacatcttcaccatc
tagagtaatgatcagtcgaagaacgccatgcattgatgggtggtgagggcccatattgac
tatcatgaggtcttttcttgtagctggtacagtcatatgttttttccccgattcattatt
ccatgaattgctgaaaacgaaatgaagttcatcaaaattcaagatctaataaaat-----
--------caaataattaaaaatgaattttcaaattaacttaacgagtttttggctcccg
aatattcaactgaccaattaattctttataacgtattctatttttctttgacaaataagc
cagcaaccgttgacgttttcccagagttttc------cgtagacctctctgagataaata
gtcttttttgtgcaattccaaatgtgaagtaagtctccgtattttattggtgaagctgaa
tacttgaaattc------aacagacccc--ttgttttcgttttcttc-----ttttgctt
cttgcga-----aataaccgagattaatgaatttt------ttaccata-----aaaata
attcttctaccccccttttttctttcttttatacagatatcagatatggagtttatcgat
cagtaaaaataatgctagtcatt------ttaatctggtatacacaatactatgaattta
ttcatatactattactatc-ttttctatcaaatttcattaat---caa-----tttgtaa
tttgattcggatatagatac------ataaa----gtatagcccctcac--ccccc--cc
aaaaaaatataaaaaatgagacctaaga------------------------ttaag--a
agattcttaggtcattgaatcagtatcatgt--------------atcagtaat------
gta-------------------aatataatac-aacacgtgtgtatatctgtttgccttc
atataccatcctagatatgacacattatatataggta----atttatc-----atcaact
tattctcaatcgtggatacatatatatccttgacatactgaaacggcttccattactggt
atcaaaccaatagcgattcatacaagctaaatcttctaatcgataatttggccaaagaaa
taa---------------tttcaatttaatgaatttatttgtatctgtatccaatttatt
tggatctctatcaagatgcttgctctcatccaaaaatggaccgcagttccttatgctgtt
ctca------ttgcaaaatactttatttctatccacaacattaatattctccgaatttaa
acaaattcgaattcgcaattctctacgatgtctaggagatgaaatattttcaggaacaag
aaactcataatgattttcatctctattcccaaggaccccttcatgtctttgttttgtaat
ggattcatcaaaaaaattcttatcaacatttccttttgctcggcattttcgattagtttg
gtctttactcttatggaccagtgaaatagttatagtttgatacataataaattgcccatc
ccattttatagccaggcgaactggttcgagaatcaatattccttttttgatcaattttgt
aagagttagacccctttgaatcagcattatatccagactcatttctcctctttgaataga
ggatatagcaattttctttggatttttcagtctaagcaggagacaatataccttaatatt
attgattattttttgattcaaaggctcatcccatctcaattgaaaaagcaaatatctttt
caataagaaatctagttccgcttccgtattgc------tcttggattgctttttctttct
acgctttttaatgtctgatccaccataatcgtctttatcctct-----------------
-------------ttttgttggtttggtagatctgatccaagatcttcttggactgactg
ctctttttctttt-----------------------------------------------
-ttattt------tctaat------tcaagatattttttttcattagatgatatatgaag
atcttttttttcttttccgttgatgtttttattttcactagtggtttgatttcc------
attaaaatggaaaagaagtaatttgattggtatgatccatggtttaatcctatatgcatc
ataaagccccaaaaattctgggaagaaccaaagttccagatttgatatgggacgatttag
tatttcttcattcattcccatccagtcaaaaaatgttttttttttgttggatagcttgat
ttgtttatgaatcgcgagataagaaaggtctttcttatcaatttgattaattattggata
ataatg------agttacggtcttagtacttttattaatgttggttccagtatccatatt
ggtccaggcctcaatatcgatcttctttctaagacaaaaataaatgattctacaatcaaa
ata------ttttctatcgggatttttatccgtatcaataataaaatcttctcccggata
atcactaatagctatatctcccggcacataatcaaattcgggtttatatgtgttgtac--
-------ttatagggaatttcttgaatcttgtttatttgtaacggcactccagaaatata
tgaatccttcctttcttcataattaatatatttatgtgataaaagatcatatctgtattg
ttttttcaatttgtcttctttttga------ctcggtaatgaatccatgacataatcatt
ttttttctcagaattaattaattggtttttttcatatgaatacaattttgttgaggcttt
ctttggatttggaaccgtacgactttgattgactctatttcgccattttttcagcactaa
tggagacgatgtagtctgagctaaatcatattgatagtggtaatgactacttaaccagtt
tttccattcattcattcccgaattccgaagtttcttatgccttgattcaaaatcaaatgt
tccttgtgttccaaaaaaatcctttattctatccttaagaaaacgagatattccgtgata
ttgaagtacagacctcaagtgatatttgttaataactttggtttgtgataatttataaaa
aacatatgcctgtgacaaggaaaataggccagaaaaattctgggaatgcttatttctaat
attagaaatagaaagtggcttttttatagtcgaaataaaaaaaattctattttcatttgt
------ttcatcaattccgttttcatttgtttcatcattgtaactgtatttatcaaaatt
tttta------tttttaagtcaaggaaagg------ttgtaccttgatcctgggaatatt
aataagatataaaaaggtatccatgtatatcttttcaatcaaaaattggaaaaaatggtg
ccgtttacgtattaatctagtacttcctctttttaattttaatctctgccaaaag-----
-ttttttggcgattctaatcttttatcatcataacttctatcattagaactaatatttat
atctgggattctccatttttttttcttgtcatttgttattttttcgatttgatttctgat
tgtacttgtcctatcggacagatccttcatttttttttctgtcagtgaataatttgtcca
atccattgatttaattcgactggacgcgtcatgaataatctgattttttattatag----
--aattttttccattttgattttcactcaatttatatacttttctcaatccaaataagag
aattgggtttacttttacaagctctttcattattctttttataaataaacctatttttat
aat------ccatcgtgcttgttcttccgagccctttataaaccccctttttttttcttt
taa---------aactagaaaaaaattatttttcgtttttctaatttttttttcaagttc
tttagaaatgggttcaaaaaaggaaggtcgttttcggggagaaccaaacgggaattcagt
ttccattccccagactgttaaaaaacaaaaattttcttttttttctttcttttttttcat
tggatctctatggtgggatcgtaacttagaactgtgccaaggtttcaaacagaaaggaaa
tagtatctttatctgaataccgtctgttaaccagttttttggaaattctgtttcggataa
ttgaacaccattataggtacatttaacatgcatttctctacgccaccccctcaaatcctc
ataccactcggggaattgaaataataacatacggccgatgtttttggctattatcaatga
aggcaatacaatatatttcctaagaattgagtgggttactaacatagagccccttattgc
ttgagcaaatataatagtatcccagctttccgctattgctatccgctcattttcctcttt
tttttccttatttttgttttcacttttttcgatctc---ttcctcctcagaatctgaagt
tttgaattctgtgcttttcatcatccaattcctaaaaatgagattcaacattctagatgt
atatgtatcaaaagaaaaaaaaagagttttgtctattctgtcaaaaaaaagtggggaatg
cacatttatttgagacagttcccaagtcactgttttacgtctttgagcacgcatggatcc
tttgattagatctcgacgaaaatccgatttttgcgaataacgtagtaaagctacctcttc
tgcttgatcaatac---------------------------------tgttagtatcctt
cgtactattatgagtgttggttatctgtttagtatccgtaaaaatgactacacgtttgga
ttttcttgaacgaatctcacgatccattgcttctgtcgattcttccccagggtcatctcc
ttcttcttgttccaaacccgtgatcaattggtgtgaccatcgaggaacctttttacggat
ttcttttattccaatggatttttttctaattgtttgatcattttcatcagttgtaactac
atcgaagaaatatttcgtttcatttt------------------------ctgaatcaac
ttttccttgttctgaca-------------------------------------------
--------------------------------------gtaatgattttccatcaaatgt
atcttttttttgttcaaattcttggtaatttgtggcaagaatactatgaaacttatttat
ccaaggtg---------aatcgtctttcgaggtgattaaagaatcattcatatgcatact
tgagtctgaatacaattttttaattg------ttccgcgatagggtccgttcaaaagagg
gtcatatctttcaggcaagcattcttgttcagtctcatcattgcataatctagtcctttt
ttcgagtatgtccagattaagagacccctgctctagagcgtcaattctatttaaaaatgt
gttacttaagttattttttttttcttcattagtataaatccaatgattatacagttcttc
cgaggagagtttttctgttgtgcacaaaaagatct---ttccttttaacatttccaaaaa
agttgacaaactcggtggatatgtaaaagatattctttcttttccatcactttggcatgt
ataaaaaaaatattgtgacatttcatttcgtacagcattttcaaatcgatcat------t
ttttatatatcgcaatggacgattccatcgtttatagtcgaaaagaagagtcacaagagg
tttttcaaagcagagggggtctttatcttctttaagtttaagtatctctaacttcgaatt
ttcttgattcccatcaagataagcattttcataaactgggctatttttatagcatgcctc
tttaaagtgaaagtggaatttatcctttgttttttcctttccattcacttggatctcttc
cgtttcatctattttgtccggatcctccttttcttccgaac------aaa------ggga
aggggatgggtcttcttcggtggatccttcttgttcctgtttagtccccttcgtttcgga
aattttttctatttctacatctgtttcttcctcactttcccccctttcttccgtttctga
ggt---ttctttcagtttcttagtgacaataggcgacggtattctgcctaaatagtagac
acaggtgataaataagagaatactaaagattcgagccatagaatttctcaattctgacac
aaggtacttattcgatctaatagaatgattttgccgtatccagaataataccaatccaac
ccatttcatgaataaaatgtgaccaattaaccaaccaacaaaactacttgttacaaataa
catcttgttgttgcatcgaaacatataaatgttgactaatctggctaacgttgaacttgg
taaaatgaaatggttgaataattgaaaaatgagattattcaggaatacacattgaatgct
gagattacgcattgaatttctggtagtagatccataatcaaaaaagtgt------ttgtg
attgttccagaagaaatgaaacaaaagatacggtagaactaggacagttattgtatgagg
tctacccaatgctagatggagaggcgcataatagatcgatatgaacatcatgagctgtcc
cgtaataaaaccagttgttgctgatacctccttctcggttccttcttccataacccgagc
tcggagaaggaagagataagagggccctatggagaatgtggtcagaaatccataatagag
tccgaccacaacgaccgaattgattatcttcatgcataaggataatagattacctagtag
aaaagatttcaaaatcatcacaaa-cccccctttttcttttctattgcaatttctcgatt
attatatgatg-------------------atttcttaactttccatatatagaaataga
aagagatagactagaaacgacatctcttatgtcaatgacaccaaagggatattaaatga-
--------------------atggaattgggatatggatggaatataatgaaatagagcc
actttgaggttccctatgaaatgaggcatggaacggagccactacgaggaagttccggga
gttacgaaggaagcttcgggctcatattggtcatgggttgagaacgggaattgaactcta
tgagatcgaatttcccgttgttcctcagtagctcagtggtagagcggtcggctgttaacc
gattggtcgtaggttcgaatcctacttggggagatttgattcattctgaattctttcatt
cagaatgaaatgaaagggctcgctttggccgttaggagtaggtaacccgttccctgtct-
-------------ttgtttctattgcattctatctcatcgtatcacattctgttctgcga
tatttgagaatcaccgtcaatacctcggtgtagatccgggataatcctttg------ttc
catagccctggggctatttacaactagccaattaagaattctcagatgtactagtactag
cagtgcatcaaagatgcagtcatcgattctcccgagaggccacagttaccgcgagcaaac
atattaatgacgagtaacgcatttttgctatgctactaatacttgtacttgctctgctat
tcagcccaaacaaacctga--------------------------------ctgaggaag
agttgcggggagtaaaacacaaaaatatgctgattcgggccgggcatactatatttcatg
atggaatcattcgcgagaaataata---------aataaaaagaaaaagtaagaccattc
catttcgaca-aaagacccacacccaagttccatagctttgggtccactatcccgatcat
tattttcctacccccagaggtaaaggaaaggtccttcccttttgggccggttgtgggcga
ggagggattcgaacccccgacaccgtggttcgtagccacgtgctctaatcctctgagcta
caggccccaccccgtctccactggatctgttcccgggagtaccctcaaaaaggaaccttt
cctctcctc------agccatttcgggttaagaagatgt-gaaagcgcgtttctctctat
aatctataactataagaagggtgccttccgaggtgtgaagtgggagagaagggatgtcat
aattggggttttgaataagacgaccttttca------tttttttttcatattgaataagt
aataagaatgagaggtgttaagctttttatcatcctggcgtcgagctatttttccgcagg
acctcccctacagtatcgtcaccgcagtagagtttaaccaccaagttcgggatggattgg
tgtggttcctctacgcctaggacaccagaatatcgaaccatgaacgaag------aaagg
catgagaga--------------------atattggctg------gtgattgtgaggccc
caattcttgactggaggggacaccaaa-----ggcctctgcccttccatcccttggatag
atagagagggagggcagagcttttggttttttcatgttgtcaaagagttgaa-aatggtt
ttttcatgttgtcaaagagttgaacaatgaaaatagat--ggcgagtgcctgatcgaatt
gatcgggtcatgtaggaacaaggttcaagtctattggtctgttaggatgcctcagctgca
tacatcactgcacttccacttgacacctatcgtaatgataaacggctcgtctcgccgtga
ccttctcttggattctcaaaacttctgtcgctccatccccgcaggggcagagaacccgtc
gctgtctcggctgtgctaccggaggctctggggaagtcggaataggagagcactcatctt
ggggtgggcttactacttagatgctttcagcagttatccgctccgcacttggctacccag
cgtttaccgtgggcacgataactggtacaccagaggtgcgtccttcccggtcctctcgta
ctagggaaaggtcctctcaatgctctaacgcccacaccggatatggaccgaactgtctca
cgacgttctgaacccagctcacgtaccgctttaatgggcgaacagcccaacccttggaac
atactacagccccaggtggcgaagagccgacatcgaggtgccaaaccttcccgtcgatgt
gaactcttggggaagatcagcctgttatccctagagtaacttttatccgttgagcgacgg
cccttccactcggcaccgtcggatcactaaggccgactttcgtccctgctcgacgggtgg
gtcttgcagtcaagctcccttctgcctttgcactcgagggccaatctccgtccggcccga
ggaaacctttgcacgcctccgttaccttttgggaggcctacgccccatagaaactgtcta
cctgagactgtcccttggcccgtaggtcctggcacaaggttagaattctagctcttccag
agtggtatctcactgatggctcgggcccccccggaaggaggccttcttcgccctccacct
aagctgcgcaggaaaggcccaaagccaatcccagggaacagtaaagcttcatagggtctt
tctgtccaggtgcaggtagtccgcatcttcacagacatgtctatttcaccgagcctctct
ccgagacagtgcccagatcgttacgcctttcgtgcgggtcggaacttacccgacaaggaa
tttcgctaccttaggaccgttatagttacggccgccgttcaccggggcttcggtcgccgg
cttccctgtcatcaggtcaccaactt--ccttgaccttccggcactgggcaggcgtcagc
ccccatacatggtcttacgactttgcggagacctgtgtttttggtaaacagtcgcccggg
cctggtcactgcgaccc-----cctttgtgaggaggcaccccttctcccgaagttacggg
gctattttgccgagttccttagagagagttgtctcgcgcccctaggtattctctacctac
ccacctgtgtcggtttcgggtacaggtacccttttgttgaaggtcgttcgagcttttcct
gggagtatggcatgggttacttcagcgccgtagcgcctggtactcggacattggctcgag
gcattttctctaccccttcttaccctgaaaaagcaaggtcaccttgcgtccttgaaccga
taaccatctttcggctaacctagcctcctccgtccctcgggaccaacaaggggtagtaca
ggaatattcacctgttgtccatcgactacgcctttcggcctgatcttaggccctgactca
ccctccgtggacgaaccttgcggaggaacccttaggttttcggggcattggattctcacc
aatgtttgcgttactcaagccgacattctcgcttccgcttcgtccacacctgctcgcgcg
ggtgcttccctctaaggcggaacgctcccctaccgatgcatttttacatcccacagcttc
ggcagatcgcttagccccgttcatcttcggcgcaagagcgctcgatcagtgagctattac
gcactctttcaagggtggctgcttctaggcaaacctcctggctgtctctgcacccctacc
tcctttatcactgagcggtcatttaggggccttagctggtgatccgggctgtttccctct
cgacgatgaagcttatcccccatcgtctcactggccgaccttgacccctgttatttttat
tttggggtcatatctagtattcagagtttgcctcgatttggtaccgctctcgcggcccgc
accgaaacagtgctttacccctagatgtccagtcaactgctgcgcctcaacgcatttcgg
ggagaaccagctagctctgggttcgagtggcatttcacccctaaccacaactcatccgct
gattcttcaacatcagtcggttcggacctccacttagtttcacccaagcttcatcctggt
catggatagatcacccaggttcgggtccataagcagtgacaattgccctatgaagactcg
ctttcgctacggctccggtgggttcccttaaccaagccactgcctatgagtcgccggctc
attcttcaacaggcacgcggtcagatccctggtctcctcccactgcttgggagcttacgg
tttcatgttctatttcactccccgatgggggttcttttcacccttccctcacggtactac
ttcgctatcggtcacccaggagtatttagccttgcaaggtggtccttgctgattcacacg
ggattccacgtgccccatgctactcgggtcagagcgtaagctagtgatgctttcggctac
tggactctcgccatctagggtgcagcactccaccgcttcgcctagcagcacgacgcttgt
attgctctcccacaaccccgttttcacggtttaggctgctcccatttcgctcgccgctac
tacgggaatcgcttttgctttcttttcctctggctactaagatgtttcagttcgccaggt
tgtctcttgcctgcccatggattcagcagcagttcgaaaggttgccctattcgggaatct
ccggatctatgcttattttcaactccccgaagcatttcgtcgcttgctacgcccttcctc
gtctctgggtgcctaggtatccaccgtaagcctttcctcgtttgaacctcgccgttcact
ttaaggctatgccatcctaaggtgctgctaaatggaagtatcttatcaacgtccatgaat
gataaatcatagatcgaactgccgaatcagaaaaattgggtgctatcatatacctttgtc
tcggctaagttcacgagctggagataagcggactcgaaccgctgacatccgccacagggt
aaaccaccgcctctcaggcctccccgactgattctaccatagaggccaacgatagacaat
aactcccccccgaacacagcttacaactttcatcgtactgtgctctccaaagagcaactc
ttctcaaaatctcaaaaggtgctgagttggaatcccattctaaggattcttgcggttccg
gagaatccagctacaggagaaccaggaacggagagcttt--ccccccttttccgcccgac
tctttggtcttaagaatgctggttttaagaatgagtgattgcccttctccgacccttact
gcccaatctgagagtggacagctaatgcgttccacttattgaacagggttctatggtcgg
tccgtgacccctggatgccgaaggcgtccttggggtgatctcgtagttcctacggggtgg
agacgatggggtcggtccatggattttccttcctt-ttgtcgcatttcgctcaaagggtt
gaagagagatagtgcatcaagctgttcgcaagggccaacttgatcctcttccccagggat
cccagaggagggaaccctaggagagccgccgactccaactactgtccatgtacgatccat
actagatctgaccaactgcccatcctacctcctctacgttcttgacagcccatctttgtc
tcagtagagtctttcagtggcatgtttcggtcctcttccccattacttagaaaaagtgag
ccaccggttcaggtacaagatactatcattaccgcctggacaattagacatccaacccgt
aatcgcaacgacccaattgcaagagcggagctctaccaactgagctatatccccccgagc
caagtggagcatgcatgaaggagtcagatgcttcttctattcttttccctggcgcagctg
ggccatcctggacttgaaccagagacctcgcccgtgaagtaaatcatcgcacctccgatc
caaccaattgggagagaatcaatagattctttttcgggagcgattcatccttcccgaacg
cagcatacaactctccgttgtactgcgctctccaagtgtgcttgttccccccttcttcct
tgccatggcaagtctttgtg-----aaataactccgatgagaagaaaaaagaaggcgtta
agagaccctcctggcccaaccctagacactctaggatcctttttcaaacctgctcccatt
tcgagtcaagagatagataaatagacacatcccattgcactgatcgggggcgttcgtagt
gactgagggggtcgaagaccaagaagcgagttttttataccaagcattcttcttatggct
agatctaatctcctggtccctgcggaaaggaaaaagaatttcaagttcttcctttcggga
agggaggattaggtaaatcctattgattgcagctttctccagacctccgggaaaagcatg
aaaaaaaaggctcgaatggtacgatccctccgtcacccctttcattctggggtgatctcg
tagttcttggtctgtgaagatgcgttgttaggtgctccatt-----ttcccattgaggcc
gaacctaaacctgtgctcgagagatagctgtccatacactgataagggatgtatggattc
tcgagaagagaggagccgtggtggtcccccccggaccgcccggatcccacgagtgaatag
aaagttggatctacattggatctcacctgaatcgccccatctatcctcctgaggagaagt
ttggtttcaaactccggttcgaacaggaggagtacgccatgctaatgtgccttggatgat
ccacatctccgggtcaggcgctgatgagcacattgaactatccatgtggctgagagccct
cacagcccaggcacaacgacgcaattatcaggggcgcgctctaccactgagctaatagcc
cgtcgtgcgggcccccagtgggaggcccgctatgccaaaagcgagagaaaccccatc---
--cctctctttcctttttgcgcccccatgtcgccacacgggagggacatggggacgtaaa
aaaggagatcctatcaacttgttccgacctaggataataagctcatgagcttggtcttac
ttcaccgtcgagaaacgaaagaagacttccatctccaagcttagctcagatgtagctcgc
ttctctttgggtgtgaagcagtgtcaaaccaaaatacccaacaagcattagctctccctg
aaaaggaggtgatccagccgcaccttccagtacggctaccttgttacgacttcactccag
tcactagccctgccttcggcatccccctccttgcggttaaggtaacgacttcgggcatgg
ccagctcccatagtgtgacgggcggtgtgtacaaggcccgggaacgaattcaccgccgta
tggctgaccggcgattactagcgattccggcttcatgcaggcgagttgcagcctgcaatc
cgaactgaggacgggtttttggggttagctcaccctcgcgggatcgcgaccctttgtccc
ggccattgtagcacgtgtgtcgcccagggcataaagggcatgatgacttgacgtcatcct
caccttcctccggcttatcaccggcagtctgttcagggttccaa--actcaatggtggca
actaaacacgagggttgcgctcgttgcgggacttaacccaacaccttacggcacgagctg
acgacagccatgcaccacctgtatccgcgttcccgaaggcacccctctctttcaagagga
ttcgcgacatgtcaagccctggtaaggttcttcgctttgcatcgaattaaaccacatgct
ccaccgcttgtgcgggcccccgtcaattcctttgagtttcattcttgcgaacgtactccc
caggcgggatacttaacgcgttagctacagcactgcacgggtcgatacgcacagcgccta
gtatccatcgtttacggctaggactactggggtatctaatcccattcgctcccctagctt
tcgtctctcagtgtcagtgtcggcccagcagagtgctttcgccgttggtgttctttccga
tctctacgcatttcaccgctccaccggaaattccctctgcccctaccgtactccagcttt
gtagtttccaccgcctgtccagggttgagccctgggatttgacagcggacttgaaaagcc
acctacagacgctttacgcccaatcattccggataacgcttgcatcctctgtcttaccgc
ggctgctggcacagagttagccgatgcttattccccagataccgtcattgcttcttctcc
gggaaaagaagttcacgacccgtgggccttctacctccacgcggcattgctccgtcaggc
tttcgcccattgcggaaaattccccactgctgcctcccgtaggagtctgggccgtgtctc
agtcccagtgtggctgatcatcctctcggaccagctactgatcatcgccttggtaagcta
ttgcctcaccaactagctaatcagacgcgagcccctcctc-gggcggattcctccttttg
ctcctcagcctacggggtattagcagccgtttccagctgttgttcccctcccaagggcag
gttcttacgcgttactcacccgtccgccactggaaacaccacttcccgtccgacttgcat
gtgttaagcatgccgccagcgttcatcctgagccaggatcgaactctccatgagattcat
agttgcattacttatagcttccttgttcgtagacaaagcggattcggaattgtctttcat
tccaaggcataacttgtatccatgcgcttcatattcgcctggagttcgctcccagaaata
tagccatccctatcccctcacgtcaatcccacgagcctcttatccattctcattcgatca
cggcgggggag-caagccaaaatagaaaaactcacattgggt---ttagggataatcagg
ctcgaactgatgacttccaccacgtcaaggtgacactctaccgctgagttatatccc-tt
ccctgcccccatcgagaaatagaactgactaatcctaaggcaaagggtcgagaaactcaa
cg--------ccactattcctgaaaaacttggaaccaggccttcttttcttttcgcacta
ttacggatacgaaaataatgggaaaaattggattcaattgtcaactgctcctatcggaaa
taggattgactacggattcgagccatagcacatggtttcataaaatccgtacgatttccc
cgatctaaatcgagcaggttttacatgaagaagattttgctcagcatgttctattcgata
cgggtaggagaagagcccgactcggtattgttaaaaaa-agagaggaagcagaaccaagt
caagatg-------atagggatcaaccccctcttcttgcg--------ccaaagatctta
tcatttccgaaggaactggagctacatctcttttcaatttccatgcaagagttcttatgt
gtttccacacccctttgagacctcgaaaaatggacaaattccttttc------ttaggaa
cacatacaaaattcgtcactacaa-aaa-ggagaatggtaaccccatca--ttaactact
tcatttatg-----aatttcatagtaatagaaatacatgtcctaccgagacag-aatt--
tgtaacttgctatcctcttgcctagca---------------------------------
------------------------------------------------------------
------------------------------------------------------------
------------------------------------------------------------
-------------------------------------ggcaaagatttacctccgtggaa
aggctgattcattcggatcgacatgagggtccaactacattgcattgccagaatccatgt
tgtatagttgaaacaggttgacctccttg------cttctctcatggtacaatcctcttc
ccgctgagcccccctttctcctcggtccacagagaaaaaatgtaggactggtgccaacag
ttcatcacggaagaaaggactcaccgagccgggatcactaactaatactaatagaataga
aaagaactgtcttttctgtatactttccccggttccgttgctaccgcgggccttgcgcaa
tcgatcggatcatatcatatagatatcccttcaacacaacataggtcatcgaaaggatct
cggacgacccaccaaagcacgaaagccaggatctttcagaaaatggattcctattcg-aa
gagtgcataaccgcatggataagctcacactaacccgtcaatttgggatccaattcggga
ttttccttgggaggtatcgggaaggaattggaatgtaataatatcgattcatacagaaga
aaaggttctctattgattcaaacg-----------ctgtacctatgggatagggatagag
gaagaggaaaaaaacgaagatttcacatagtacttttgatcgaaaaataaatctgattta
tttcgtacccttcgctcgatgag-aaatgggtcagattctacagctacagaatcaaacct
atgggactaaaggaatgatggaagggaataaaaagaaaagagagggaaagaaaatagaaa
taaagaata----------aaagtcaataaaaataaataagt------------------
----aggagaacccagattccaaatgaacaaattcaaactcgaaaaggatctttctgatt
ctcgaagaatgaggggcaaaggggttgattgagaaagatctcttgttcgtattata----
--------------------agatcgtgattggatccgcatatgtttggtaaaaagaata
atcttctcctt-----------tgagaataataaaaaatggaaagtgttcaattggaaca
ggaaaacgtgactgaattggttctagttactcttcgggacggagtggaagaagggaggag
attctcgaacgaggaaagggatccaatgacttcgaaagagttgaacgaggagccgtatga
ggtgaaaatctcatgtacggttctgtagagtgacagtaagggtgacttatctgtcaactt
ttccactatcacccccaaaaaaccaaactctgccttacgcaaagttgccagagtacgatt
aacctctggatttgaaatcactgcttatatacctggtattggccataattcacaagaaca
ttctgtagtcttagtaagaggaggaagggttaaggatttacccggtgtgagatatcacat
tgttcgaggaaccctagatgctgtcggagtaaaagatcgtcaacaagggcgttctagtgc
gttgtagattcttatccaagacttgtatcatttgatgatgccatgtgaatcgctagaaac
atgtgaagtgtatggctaacccaataacgaaagtttcataaggggactggagcaggctac
catgagacaaaagatcttctttctaaagggattcgattcggaactattatatgtccaagg
tccaatattgaaatcatttcagagggtttccctgactttgtccgtgtcaacaaacaattc
gaaatacctcgacttttttagaacaggtccgagtcaaatagcaatgattcgaagcacttc
ttttta------cactatttcggaaacccaaggactcaatcgtatggatatgtaaaatac
aggatttccaatcctagcaggaaaaggggggaaacggatactcaatttaaagtgagtaaa
cagaattccatactcgatctcatagatacatatagaattctgtggaaagccgtattcgat
gaaagtcgtatgtacggcttggagggagatctttcatatctttcgagatccaccctacaa
tatggggtcaaaaagccaaaataagtgattttagcccttataaaaagaaaactgattctt
gaacctctttcacgctcatgtcacgtcgaggtactgcagaagaaaaaactgcaaaatccg
atccaatttatcgtaatcgattagttaacatgttggttaaccgtattctgaaacacggaa
aaaaatcattggcttatcaaattatctatcgagccctgaaaaagattcaacaaaagacag
aaacaaatccactatctgttttacgtcaagcaatacgtggagtaactcccgatatagcag
taaaagcaagacgtgtaggcggatcgactcatcaagttcccattgaaataggatctacac
aaggaaaagcacttgccattcgttggttattaggggcatcccgaaaacgtccgggtcgaa
atatggctttcaaattaagttccgaattagtggatgctgccaaagggagtggcgatgcca
tacgcaaaaaggaagagactcatagaatggcagaggcaaatagagcttttgcacattttc
gttaatccaggaacaggatctatctagacacatagatccatggatccatacat-------
-----------------------------------------------------ctcgatc
ggaaaagaatcaatagaataaagaaagaatcggaatggatcgatatctt--tctcgaaag
aaacgaaaaggaaacgaaagatgaaacataaatcatggatcaactaagacctttcggggg
cttgct------taagaataagaaagaggaatctcatgtaaatacgatggaataaggttt
gatcctattcatggggattccgtaaatatctcat-tccaaaaatagaaagttcgaaacaa
ttgggacttttttggagattggatgcagttactaattcatgatctggcatgtacagaatg
aaaacttcattctcgattctacgagaatttttatgaaagcgtttcatttgcttctcttcc
atggaagttttattttcccagaatgtatcctaatttttggcctaattcttcttctgatga
ttgattcaacctctgatcaaaaagatataccttggttatatttcatctcttcaacaagtt
tagtaatgagcataacggccctattgttccgatggagagaagaacctatgattagctttt
cgggaaatttccaaacgaacaatttcaacgaaatctttcaatttcttattttactatgtt
caactctatgtattcctctatccgtagagtacattgaatgtacagaaatggctataacag
agtttctgttattcgtattaacagctactctaggaggaatgtttttatgcggtgctaacg
atttaataactatctttgtagctccagaatgtttcagtttatgctcctacctattatctg
ggtataccaagagagatgtacggtctaatgaggctactacgaaatatttactcatgggtg
gggcaagctcttctattctggttcatggtttctcttggctatatggttcatccgggggag
agatcgagcttcaagaaatagtgaatggtcttatcaatacacaaatgtataactccccag
gaatttcaattgcgcttatattcatcactgtaggaattgggttcaagctttccccagccc
cttctcatcaatggactcctgacgtatacgaaggagtgcggttcgttcgataaatt-cta
cctctatatctatctctgagatgtttggatttttcaaaactccatggacatgcagaagag
aaatgctatccccactcggaccaagacataacttttaccaaaagtttattgtgatctttt
tgttcaaataacaattaaggtgaagcagggtcaggaacaacgaatctctttatgataaac
agatccattttgcaagttcgttattaagggt------a---gttcctacaaaggatcgga
ctaatgacgtatacaatacttgaattctcgatgtagatgctacatagttggttctcatcc
ttcagagactacgagtgtaataggagcatccgtcgacaaaaggatcaccctaagatgatc
atctcatggctattgagaacgaatcaaatcagatggttctatttctcaatctttctga-c
ttgctcctacggaaccaaggtcgaaaagattgaaaaagtcagtcattcacaaccgctgat
gaaggattcctcgaaaagttaaggattagtaatcctttttagaaatcgaatggattcggt
cttatacatacgcgaggaaggtaatc-aaaaaagaaagaagaactcatcttctttctttt
atcacttaggagccgtgcgagatgaaagtctcatgcacggttttgaatgagagaaagaag
tgaggaatcctcttttcgactctgactctcccactccagtcgttgcttttctttctgtta
cttcaaaagtagctgcttcagcttcagccactcgaattttcgatattcctttttatttct
catcaaacgaatggcatcttcttctggaaatcctagctattcttagcatgatattgggga
atctcattgctattactcaaacaagcatgaagcgtatgcttgcatattcatccataggtc
aaatcggatatgtaattattggaataattgttggagactcaaatgatggatatgcaagca
tgataacttatatgctgttctatatctccatgaatctaggaacttttgcttgcattgtat
catttggtctacgtaccggaactgataacattcgagattatgcaggattatacacgaaag
atccttttttggccctctctttagccctatgtctcttatccctaggaggtcttcctccac
tagcaggttttttcggaaaactccatctattctggtgtggatggcaggcaggcctatatt
tcttggtttcaataggactccttacgagcgttgtttctatctactattatctaaaaataa
tcaagttattaatgactggacgaaaccaagaaataacccctcacgtgcgaaattatagaa
gatctcctttaagatcaaacaattccatcgaattgagtatgattgtatgtgtgatagcat
ctactataccaggaatatcaatgaacccaattattgcaattgctcaggataccctttttt
agcttctagggtctatttcttagttcaagatccctcttactaactggaatcaaagaatta
gtagatctgttccgcctaaaatgggaatgggc-----tggggttatgaacttataatctg
atgatcgagtc--------gattataagttcattccataccggaccagaccggaataggg
ttatgtacattctcattatgagaaggggtcattcgagcgtatgtaaatagatactatgtt
tacatatggatccctacgtcgttacattccatttaggattaggaataggcgtaatcggac
ctgctttttacatatctctcgttatttgggtaccatattcacttctttgggcttctattg
aatcgagaagtaggtttgattgtacatcttttt--------gatatatctaaggt----a
tcctccgaataattcaaatcgaagcaattggatgtccgactcgggcctatatgacatgac
cgatcgatagaaatactccaacactccacctttgtcatatatt-ccatacatcacactag
atagatatcatattcatggaatacgattcactttc-----aagatgccttgatggtgaaa
tggtagacacgcgagactcaaaatctcgtgctaaagagcgtggaggttcgagtcctcttc
aaggcataatattgagaatgctcattgaatgagcaattcaataagagatctcggatcgaa
tcgatattgatagaccgagtctctgttgatacgaagtattccggcgatccccacgatccg
agtccgagctgttggaattggaataagttcggcagcggatcacgaaattttggagatctt
ctctatctaatgaatggggagtccactttgaaatcgtccgccctgcacccaccccccgag
tatatgcttcaacaggaatcacacaggggtag------attgagacaatagaaacctctg
gtaaaatgcccgcccgtaacccagcagataaagtacattacatagtccgttttagggatt
ggcgacttacccatccagtgactttggcactagacgttccaaaaatgggtactatcgggt
cgggtgaattcgataatagacgtctgttggcattccagccttccttcccctttcagggcc
tatccgaaagagaatccagtacctcttggtc--gtgaatatctgaatagga-----cgaa
ccggccccgtggatatctttgcttcggaacaaaaaaattcgaattaggctcggtccactg
gaatgtgtattagccatataggagatcttccaattgagaagatccatcgacctgagacga
agagaaaggtctatctattttatttagttattcagttaaccc-----aatgattcgttat
tggagcagatagcaacaaccatttcatcggacatgcgtattttttattttcc--------
-------------aatggatttacatgtttcattaatggaaattttttgatgtagtgagt
aataggctctggttgttcgccgtt-----------------caagaattcttgtttaggc
agttcataccattcatacatagtgttttgatccaagatttcaattcttccatgtttcagc
agtagcatactgttccatgt------agctaaggtcaaaaatatggaagaaacaagtctt
tccacgactctaccacccggtcaactctgttccacttaatccctctttcatggcc-----
-acatatctttccggctaaggaatgggaaatctttctcctgttacatgaatcaaatgttt
catttcatccgggaaaagccatctctttctcaacaatgtctttgtcatttgatccaatag
cgttccgttagataggaacagatttgataaatactgataactctcggatggagtattaga
acggaaagatccattagataatgaactattggttctaagccatctctggcgatgaatcaa
caatccgaagtgcttttcttgcgtattcttgatgaaccagcgtttatatatagatgtagg
aggatttgtttgggaagtaagaagcccctttgacatctcttgatctgcaaagaattctcg
acgtgaaaacacagagacaaagggctgatctttgaataggaaaaagaatggatctgcagg
gtcccaaatgaattggcttattcgaaaaaagccttgttctttggaggatctatctcgtgt
ctggtactgcatggttccactctgcaagaactccgaatcattctcttgaagctcatcctc
tttatgataaaggatccgcttgccccgaaatgacctggcccaatagggaaatcccaattc
attggacctttcgatccaatcaaatagattgccacaagggcgccatattctaggagccca
aactatgtgattgaataaatcctcctctatctgttgcgggtcgagggct-----------
-ccttcttcaaactccgattcgtatttttcatatagaaatctctgatcaacaatagaaca
agatccattttgcatcatatctaagggattccttggttcggaccgaagaagtaatgtcac
tcgatcattatcaaactgactgcaatctttttctgtccgtgaggatcccacgagagcgcc
ttctacttctaataggccatgaactagatcagaatcattctcaacgaatccataagaagt
gatccaatttttttcatcgggtccgggtagagaccaaagatcttgagcgaccgatccggc
agaacaactcaaaagataaagaagtatcgttaatttcttcatgctcgttccaagctcgaa
gtaccatttgtacaaataagaatccccttccttacatgatttcttcttcatatagataga
tataggatctatggggcaattacttagaagtacattttgtgcaacagcccttcctatctg
atagaaaaggatcccatgatcctgaaccgatcttacctgggatcgcaaatcccaagtttg
tctatgaagagcggatctaattgtattagtgtctagaatggatttcttctgtgtaatact
aattgatagggcctcattggtaagtgctacaagatctcgtgcattggaacccatggttat
ggccccgactccgttagtatggaacattttcttttccaagtgaaatcccctagtatatga
aagagtgaaaaagtgctttcgttgttgtggaataagaagccttcgtatcttaatgcatgt
atttaatttattcggagctattagagcgggatccactttttggggaatatgagtcgaagc
aataacaaggata---tttctagtggagcgtctctcacaatccctggagagatagttcac
taatagacctagggctaagtaattcgactcattcacatacagatcatgaatgtttggaat
ccatattatgcaaggagacattgcttttgctaattcgaattgaagggtgatatcaaatcg
gtctattttcggcgtcatat------acatagttagggcattcgtcatagttagcagctc
tgtatcaaggtcaatatcg------------tcactaatatcgtcactatcatcaatatc
gatattcttac---------tattatcaataagataacctttaggcttgtcatccaggaa
cttgttcggaaataccgtaatgaaaggaagataggagtttgtcgctaggtatttgaccaa
atatgatcgtccagttcctatagaacctatcactaaaatacccctagagggggatagggc
taagcggagcgaaaagggttttccatgagatgggaaatgaaaactattagccccacacga
ggtttgtgaataagtgattgtctgataatgagcaaggaatatccgtctttctgctaaaca
ggatctattgaactcataattcattagatgctttttatgaatgtcaactaagtatcgtaa
gtaaatggatcccggttgctcaatcatttgataaccagagtcattctttgataaatgatc
actatgagttagactcaatagaatttgatcaatccttttttctgtcgttaaggtggagag
ctgaaccaagaattctctttcttcatcatcaatcgaatcactgttcgcgacccaggattc
gattttatcatcaatccaatcaacgttcacgttttttctttttcttatcaatgaatagat
ctctttacttgtacgacttagatgtctcgtatttctcgaaaaagtgattcgattgatggg
atttggtatgatacttatgagatcgatgatatcgaggagattgatattcaaatatttctt
cttagaacgtattgatttgaccccataagcgggaccaccacccaatagcatgttgccacc
agaagcagaaccccgtatttcttctagagaatctcctaattgttccagagcaattagaaa
gagattctttaaccagaaagaattcagttcagatgtaggatacctatccagaagttttcg
caactcaatcatgtatgatggaatcatcaaagatttgatcttttcgaactctgtctgtaa
ctcactagaggctcgggaaacaaagagaagatgtgtacgaacgagatatccagcaacaag
aagaaggaaaaggattgaatagaggaactcccgagcatttggtgatctcagatgtgtcca
tatcaatggaacgggtgactcattatttcgatgaatcatttcttcggacagaagaagatt
atgtaaacacttactcgaaatctcacttatcagattccattgtggaagaatcgcccacaa
ttttttctgaggaattggccatgatgtatctgatccatgcataatatcatgaaaaatgga
tacaaatttttgactgctacttagtatcggcaataggtctgaaaaagtatctaaaagggt
gaaatttagatatttgcaccctgtcgaagtaaggaaccatggcatatatgtttggaacag
attccattttgagagatttgaaaaagcactatctcgttgaagggttctatacatttgccc
tttctcaacgcatttctttagacaaagactccgttttttcctcttttcggatggtaaata
tttctcagaacatggagtgtgaatcaaacccatgtttgaattgaaattgagatattgatg
caacttcttcccttctgaatcagatagattcatatctgaaagaggttgacaataagttct
ttcaaaattgactatttgtccctctgttagaggtgttccagaaatgtctgggatcgagta
aatagctctacgaacgaatggatcggatcgaattggaaaatggaaagatttgtacaagtt
atacgtttcgtcaccactttgtggaaaatcgttaggtatgaatatgttagatacctgtga
ctcgattggtgaaatagtatctctctccaaaaaaacatgtttttttttaccgacgcacaa
agaaaatattttgttgcgaatgaacaagatattgaggaattgtccatacgtaagatcata
attattgatacgggccttttccacataaaaagggaatcttttgttacaatcgaaccagaa
gttatgtggattattcaagaatcgaagtcgatttgctttataaaaagaagatatcaatga
acttctatgaaatggtttcacgggattcatccaattgtctcgatcgtgggatatcattga
gaaataggaatcggtgttatcaaagtatttcctgcgattatttctagtatggaatgagtc
aatcatccactttgctatcttattgaacaaaaatggtgatattgttcctccattgatcaa
gaatttcgatttttgggaagtatcacgatcatccaataagaagggtttcaatttattcaa
atgaacgatttgaacacctattgattctaacaactgattgcagagttgatcattcggccc
tttcaattcatagatgtggatctcggacctatgaatggggatattcccgatactcacaaa
gaaaaaaggaagtgacttagacaa---------------------aaag-----------
----------agaagtgacttggacaaaaagagaagtgacttggacaaaaagaaacgaag
tgacttagacaaatcttgtttgtcgataacctcggaccaatcaatcgaatattgattaat
acgtaatcgatcgaacactacttgaaaagagctcttctgctcagaaaggaaatgttccaa
atgttcctggaaattcttgctcccgttgggccatttgtatctatatgcattaggatcccg
attcatggatctctcggttcgagaaataagaggatcgaaccatttcttctgactcttttt
caaattcgataaatgttggttgatcgtatatttcattatagttctatgattcagagtatc
atttcctatttgatccctttgaattccatattcgaagttgcgatcggatctattcattaa
aaagaatcgattcgatacatttcttatgtacccataggtgctatattggatttgaatcag
atttcggatcaatctatattgattgactgcctccattatgttgttgctagcaaataccac
tatttttggttttggatcttccaagtcattcccgcaggagatccggaccgatttttttct
gatccttcgataaaaagattcattctcttcataaaaaataggaggtagaaccaataaaga
tttctttttcgattcatccctggagttgaatacctcattcaataatttttttt------g
atccaatccgtaggaatcaatatcaatagaaaaggaaaatcccttatgatacaccagatc
cggctcggttattgatagagtgaatagatctgccatttcttgaaatctctcttctgattc
aaaatcgtggtgtaacgtgtatccccccctgttccggtcatggaatagatgaaataaatc
aaaaaatggattttggttcaagaatgaaatcttattggaactgtacatatccgcttcatc
cttcggaaccatatcacatcccggatctgatgaaataggatgaattgagacggtattttg
taaatacgtaattatcttgaatatatcaaccatttctctattttcccatcgtctggaagg
gacaaaagaaacatcttgttgtttcttcaacaatttatgatctctagtggacctctcagt
aggattcgaacccagatgaagttctgaccatctgtcagagaaaaaagagcgaattgatct
tgtaggattcccaagaaattcttcgatttcttccggaagcagatgattattcatctgctt
ctcacgttccgtgaatagccgggacattgaggaatatccggaaaggcatttcgggaatcg
gtctgattctatctctgttcgttccgtttgaagaaaggaagg------atcccaaagaat
tgatctttcttttagttgttgaatctctctttgattgatcaatgtgtgatattccgaatc
ctcattactaatggaatcgaaagggtctctggattgatcagaagatcctttcaattggct
agaatccgttacttgaacgaaaatagatcttgtggaatcatattgaatatttgacgatac
attccgtaccttgctaaaaaaccgatccttgtttaccaaccacacattgtctaaccaaat
ccaattctctctcgatacgttcctcaaaaaatccgattcgtgcggattcttcccccaact
aacgaagagatcttggcggaattgccacatatgaaattgagcacaattttgcaaagaaat
accccacttctttctcgagaagagatgggaaacatgctcaatatcatttgattgaatagt
tgattcagctccttgttgtttgaagaaaccctccacttcaattggtcttttttcacgaaa
agcagacatgagataacaaatccagtgtttcactaagatttcgaatagctgtcccgaatt
caagttgattatgtttcgcttcttcctcggagaaagacgatcaaacaattcccaatcatg
gtccttgcggatcggatcatccgtataggatacaaaaagaaactccagatatttgatatc
tttctctttgaatgagatctcaattccagctacggtttccttagatatcttacaactaga
atccctcttttttccgatccggttcctccaccaccgcgaaccccagttagattcaggcat
gatacactttttagttattgggagaacccaagtactctctttcggatccatgaaacaact
ctcagagatctttttcccttttggaagatacaggagcgaaacaatcaacctattaatatt
ggaagacccaaaagattcttccaatgtatcatttctgggtccaatggaattcataggtat
aggaagaagccccatcaaatagagattttttctttcgaccatatttcgattgttaatacg
atatataaggaccgctactacaagcagtactacacctttgatcctgaaatatcgattgct
tgttgaaccctgtgaatcgcgtgaaagtaggatactccaaattcgggggtcaaagagttt
cataaaacgttcttggtggaaaaaaatgtgagtgaaagaccccactgaatcgaatttggt
ccatgaatctaagaaatagtgagaattcttgatctctctcaatatctctctcaattcgaa
gatccaggatttgaattgatgtcgtttcattgattcctgtttcattgattcctcctaaag
atttcatttcaattggaatttggttattcacgatgtacgatgatccctgttaagcatcca
tggctgaatggttaaagcgcccaactcataattggcaaattcgtaggttcaattcctgct
ggatgcacgccaatgggaacgttcaataagtctattggaattggctctgtatcaatggaa
tctcatcatccatacataacgaattggtatggtatattcataccataacatatgaacagt
aagaactagaattcttatcaatactggaactcatagggaagaaaatggatttatggatgg
aatcaaatatgcagtatttacagacaaaagtattcggttattggggaacaatcaatatac
ttctaatgtcgaatcaggatcaactaggacagaaataaaacattgggtcgaactcttctt
tggtgtcaaggtaatagctatgaatagtcatcgactcccgggaaagggtagaagaatggg
a------cctatgggacatacaatgcattacagacgtatgatcattacgcttcaaccggg
ttattctattccacctcttagaaagaaaagaacttaa--ataaaaatacttaataacacg
gcgatacatttatacaaaacttctaccccgagcacacgcaatggggccgtagacagtcaa
gtgaaatccaatccacgaaataatttgatctatgga---cagcgtcattgtggtaaaggt
cgtaatgccagaggtatcattaccgcaaggcatagagggggaggtcataagcgtctatac
cgtaaaatcgattttcgacggaatgaaaaagacatatctggtagaatcgtaaccatagaa
tacgaccctaatcgaaatgcatacatttgtctcatacactatggggatggtgagaagaga
tatattttacatcccagaggggctataattggagataccattgtttctggtacagaagtt
cctatctcaatgggaaatgccctacctttgagtgcggtttgaaccattgatttacgtaat
tggaagtaaccaattaggtttacgacgaaacctagaaatcgatcactgatccaatttgag
tacctctacgggatagacctcaacagaaaactgaagagtaacggcagcaagtgattgagt
tcagtagttcctcatataaaattattgactctagagatatggtaatatggagaagacaaa
attgtttgaagcaccgacagaaccggaagcgcctcttgtttcaaagagaggaggacgggt
tattcacatttcatttgatggtcagaggcgaattgaaagctaagcagtggtaattctacc
ccc-gggga-----aaaatagagatgtctcctacgttacccgtaatatgtggaagtatcg
acgtaatttcatagagtcattcggtctgaatgctacatgaagaacataagccagatgatg
gaacggggagacctaggatgtagaagatcataacatgagtgattcggcagatttggattc
ctatatatccactcatgtggtacttcatcatacgattcatataagatccatctgtctaga
tatcatcatatacatccagaaagccgtatgctttggaagaagcttgtacagtttgggaag
gggttttgattgatca----aaaagaagaatctacttcaaccgatatgcccttaggcacg
gccatacataacatagaaatcacacttggaaagggcggacaattagctagagcagcgggt
gctgtagcgaaactgattgcaaaagagggtaaatcggccacattaaaattaccatctggg
gaggtccgtttgatatccaaaaactgctcagcaacagtcggacaagtgggtaatgttggg
gtgaaccagaaaagtttgggtagagccggatctaagcgttggctaggtaagcgtcctgta
gtaagaggagtcgttatgaaccctgtagaccatccccatgggggtggtgaagggagggcc
ccaattggtagaaaaaaacccacaaccccttgggggtatcctgcgcttggaagaagaagt
agaaaaaggaataaatatagtgatagtttgattcttcgtcgccgtaataaataggagag-
----------aaaatcgagaatatgtttcttcgtctttacaaaagaa------aaaaaga
tagga--gtaattcgctgtgacacgttcactaaaaaaaaatccttttgttgctaatcatt
tattaggaaaaattgaaaag----------------------------------------
------------------------------------------------------------
------------------------------------------------------------
------------------------------------------------------------
------------------------------------------------------------
------------------------------------------------------------
--------------ctcaacatgaagggggaa----------------------------
-------------------------------------------------
>Macleaya_microcarpa-NC_039623.1 Macleaya microcarpa chloroplast, complete genome
------------------------------------------------------------
------------------------------------------------------------
------------------------------------------------------------
------------------------------------------------------------
------------------------------------------------------------
------------------------------------------------------------
------------------------------------------------------------
------------------------------------------------------------
------------------------------------------------------------
------------------------------------------------------------
------------------------------------------------------------
------------------------------------------------------------
------------------------------------------------------------
------------------------------------------------------------
------------------------------------------------------------
------------------------------------------------------------
------------------------------------------------------------
------------------------------------------------------------
------------------------------------------------------------
------------------------------------------------------------
------------------------------------------------------------
------------------------------------------------------------
------------------------------------------------------------
------------------------------------------------------------
------------------------------------------------------------
--------ttctta-------tg--------------------------------tgaat
aaaacagtactaaaacgaaa---tgaaggagcaatacccaccctct-tgatag-----aa
caagaaattcggtattgctccttcaacttcaacgattcatatacactaagaccgaaggct
tatccatttgtagatggagcttcgacagcagctaggtctagagggaaattgtgagcatta
cgttcatgcataacttccataccaaggttagcacggttgatgatatcagcccaagtgtta
attacacgaccttgactgtcaactacggattggttgaaattgaaaccatttaggttgaaa
gccatggtgctaatacctaaagcagtgaaccagatacctactacaggccaagcagcgagg
aagaaatgtaaagaacgagaattgttgaaactagcatattggaagatcaatcggccaaaa
taaccatgagcggctacgatattataagtttcttcctcttgaccgaatctgtaaccttca
ttagcagattcattttctgtggtttccctgatcaaactagaggttaccaaggaaccatgc
atagcactaaatagggaaccgccgaatacaccagctacgcctaacatgtgaaatggatgc
ataaggatgttgtgctcagcctggaatacaatcatgaagttgaaagtaccagagattcct
agaggcataccatcagaaaagcttccttgaccaattgggtagatcaagaaaactgcggta
gcagctgcaacaggagctgaatatgcaacagcaatccaagggcgcatacccagacggaaa
ctaagttcccactcacggcccatgtaacaagctacaccaagtaagaagtgtagaacaatt
agctcataaggaccaccattgtataaccattcatcaacggatgctgcttcccatatcggg
taaaaatgcaaaccaatagctgcagaagtaggaataatggcaccagaaataatattgttt
ccgtaaagtagagacccagaaacaggttcacgaataccatcaatatctactggaggagca
gcaatgaaggcgataataaatacagaagttgcggtcaataaggtagggatcatcaaaaca
ccgaaccatccaatataaagacggttttcggtgctggttatccagttacagaagcgaccc
cataggctttcgctttcgcgtctctctaaaattgcagtcatggtaaaatcttggtttatt
caatcatcagggactcccaagcacacaaattatctataa---------------------
---atggaaattgataattgaaggcttgttattcaacagtataacatgacttatatgccc
gtgtc--------aaccaat---------ataaaatatctatct-atatagatagactca
tcataataattggtgaatgaataaagtaaagtgaattcaaaaaaaaaaatggaatatgga
tttctaaa-------------------aagatata--------------ataaatagata
ttttccatatgata--atgggttgcccgggactcgaacccggaactagtcggatggagta
gagaatttccttgttgaaataggat-aaaaaatccctccccaaaccgtgcttgcactttt
cattgcacacggctttccttatgtatacatctaaaactcagttccctaga--------ca
ggattctaagaaagttgaatcc----tcagtggattc-----aaccactactg------c
atgagcatttcagaatggaaatgaatgcat----tttttgcaatttttcatcat-----t
tcgggatccgttcaaattaaatggtctcataaccaatcattcatgattggctaggtcatt
gacacgaagaatatccaaataccaaatcttttctctatagaacctccgtgaagaagaaga
ggctcttcggaagatcaaagaaagaacttgttcttcttccgtaaagaattcttccaataa
ttccgaacctaatcttttcaaaaaagcacgtacagtacttttgtgtttacgagccaaagt
tctagcgcaggaaagtcgaagtatatactttatttgatacaaactctttttttttgagga
tccgctgtaataatgagaaagatttctgcatatccgcccaaatcgatcgataatatcaga
atctgataaatcggcccgagccggcttactaatgggatgccctgaaacgttacaaaattt
tgctttagccaatgatccaatcaaaggaataattgggactatgggatcgaacttcttaat
agcaatatccattataaatgtattttctagcatttgactccttaccgctgaaggatttag
tcgtacacttgcaagatagctcagaaactcgagggaatgattggataatttatttatatg
gattctatctggtttagaccagaagtaaaaatgacattgccataaatttacaaggtaata
tttccatttattcatcagaagaggacttccctttgaagccagaattgattttccttgata
tctaacataatgcatgaaaggatccttgaacaaccataggatggtctgaaaatcattacg
aaacactactacaggatgctctatttttccatagaaatgtgttcgctcaagaagaattct
aaaagatgttgatcgtaaatgaaaagattgtttacggagaaaaacaaatatggattcgca
ttcatatacatgagaattatataggaacaagaataatctttgattctcttttgaaaaaag
agaaatggctttcttttgagtaataagactattccaattacaatactcatggagaaagaa
tcgcaataaatgcaaagagggggcatcttgtatccaagagcgaagggtttggaccaagat
ttccagatggacggggtggggtattagtatatctgatacatgatttaaatgtgataattt
atcctctaaaaagggaaatattgaatgaattgatcgtaaattatgagattttgttatatc
ttttacttctagagaagatactaatcgcagtgagaatggaatttccacaatgactgcaaa
tccctcggatatcatttgataataaacatttttgttgtgcccaacaaattgattttgttt
aaaaacattagccgaaataatcaaat------gcttctgttgatacattcgagtaattaa
acgtttcacaagcagtgaactggatttattgtcataacct------aaatttttcactgg
ttcataaagaatcgctctatttaaaccatgatcatgagcaagtgcataaatatactcctg
aaagagaagtggatataggaagtcttgttgccgagatctatctatttctaaatatccttg
caattcctccatttgaaatt-gatttgaaata-----aaggcaaagaatttcttgggttc
acaaatgatacatagtgcgatacagtcaaaacaaggta-------tatagtaagaaaata
atagatacctcggagacagataggctaatccgcggatcctcccttt-ttacatccaattg
gtttgtgttcgttataggataacgaaatggttagaaatcctttatttttgcaacccgatc
gctcttttgactttggaataat--tcatctttctcaatataccctttcttctacacattc
gtctccactccatactatatataatggagatatagtaaatagttaggattcataaaaaaa
tcgataatccacttataggagaaccttttcccgcatcaggcactaatctatttttaacgt
ataattagatcgggtaatcattcaaattaagaacataagctcgttgctttttacttccct
ataattggagccatagggctctatccatttatttactcgacccacccgtgaattga---t
tttgtcacgctccaagaattcaaacaata---------ctttgtaccgatctggtaagga
tgaaatattctcagagtttttcattgatacgacatgctgttttttccattcattcccttc
caggatcagtcgtggtcttacaaactttaccaatggtatggacgaatccgttgcttcatc
caaatgtgtaaaagattctagtcgcacttaaaagccgagtactctaccgttgagttagca
acccgaataatgtaattatggt---------------gtg-tagatacgatcgaaatcaa
aataaataagaaag--------agattggattgcacgaccccatcaaaagattaaactag
caacaaatctaaaaaaaagcattttatgatcgatta---tgaacataaaaatgaacagat
caga----------------------------tgaaa-atagaagaaattcccagataaa
agataaatatagaaaa------------tttatagacctt----------ttttatccat
ttttttatt--catattcatagggggcctcttgtatcacatcaaatctaacgaacacatc
attttcatgaagt-----aaaaaaccaaacttatgggacgtggataaatagatctattta
tccacgatccaattatatttgttcaatacactattgtcaatatgaacgttgaaaacaa--
---------aagaaattcaattgaaa----------------------------------
-----------------aaaaaaataaggaagaagta-----------------------
--------ggaacaatctcgggtttatttaatataactaaaggcacgtttatttaatata
actaaaggtacaataaacaagcttaaccccttgtttgttggtggaatccca--acgaaaa
ccgcccgattgagaataatcccataattttatggattctg-----------------tta
tttcatctattgactcaatcttttttctatacgtctcatatcatat----------caag
aaaagaaattttg------------gtcgttatttctagaat---------------atg
gg------attatatgggag--caatata-atagtaaatagg---tataaatagagcaag
aaaaagagtgaataat-----gaaaaaaaaattccaca-----aagttagcgtatgggtg
acccccctctttctttttcttttt------------tcatgaattttagttcgtttgatt
aacattaactcgaagttccttaaatacctctgccttctttgaaatatcatgaacggttcc
tgtgggttgagcacctttttcaaggaaatataaaatagcgggaacatttaaataagtttg
attctttatcggatcgtaaaaacccactttccgaagatctcttccttctcttcgggatcg
aacatcaattgcaacgattcgatagatggctcattgggatagatgtagatgaacaacgcc
cccccctagaaacgtataggaggttttctcctcgtacggctcgagaaagaatgattcgaa
t-----------ttatgtatatagtgccaaatagatcgataaaatcatcaaattcattag
ac-tatgatttaattct-----ttttttttgttcttccttcccg-aaaaagaaaaaaatc
attcgtactcataactcaagttgtataattctcaaagagctcaaaggaaaatcctgaggc
ttaggcatttcatttattgagctgtctttaaccccttttctttgtctcgtttagaatcca
-tttttttattcctcactctgac----ccaattgttg-----agacaattgaaaatggtg
ttttcttgttccgggatcttttatctttgctttgaatcattgggtttagacattacttcg
gtgatctttaatcgtttcaaaatggcagcaacataccttttgtgatttctttctatcgaa
gaatcagacgaacgattgattcccgtgtgatgcacttttgttttgatcaaaatagtttta
t---------caattccaagaaa---------atttcctttttttatttgaa--actaac
tcttgttcgaat----tggatcctttctatttctatattgaagatatacttacgaagttg
ttccaacttattgattgacactaaccctagatccttgcccctga-----gaaatgaatca
atactttccgctcgagctccatcatgtactatt-----tacaacccaacaaaata-gtgg
gtgtt------ccggtggaacagaacaaactatgtcgagctaagagcaccttcattccta
t-------------------ataaaatggtgggtgtaagaatccacagccg-atcatgtc
cttcaagtcgcacgttgctttctaccacatcgttttaaacgaagttttaccataatattc
ctctagtttggaaccggtatggaattgattcaatatggaatcatgaatagtcattggctc
aatcggtacatagtaatctatactttaatacttt-------atttttctatatggaa---
aggtaagt-------atttatctgtagaagtctcagc-aaggattcaatttaattaaccc
catattttattgtatgaatgaaacaaa--ttat-----aaagaacacgaata---aacaa
gctcttctttaatctgc------------atcttc-----aacagattgttcaagacgat
caatcatgaaagatccaattctttctcgaacaactaaactaaaaaaa--aaaaaaaaaca
aa-----agaagggt----ctttaattag-------attcccaatgtcggaagagaatga
ata--------------taagtattaaccaaataaactagtccaatgaaccggaaagacc
ggaagttaatcgatag------aat--aaattaaccaat----ctcacacttc-------
ttcgagtacc----aaggattcataaagaatcattaaaagtgttta---attaaaacaat
ttcctacttcgatatca----------ttatcgttttttgaatacagttttccagtaaag
accgaattggatctcgaaatcaatcaaaaggttgtcgcaatcaaatcatatcataacagt
aactaaaaatgtttagcagatatc--------taaagtcaagaaag-aaaattggatcat
cataaaagaaatatatgtttcttttccaattgaatcatcaatgattca------aaccag
atagataaattgagaaacaaatccaattcatttctttttttgtcggaatg------gata
gagatagaaaagactcatgtaaggtaaggtttaggtcgttattttttcatctgattgata
aaatcagaattggaagaatatgagctttccatattcatcagataaaccgaacaattatca
ctggaggtaatcgcgggatcacagatctttttcaccaaaattgaaatgtcactgacatag
aacaataacaatacatacaatacatatcatatgggcatcggttaattttctacctattt-
--ttttttacttcagggttaggaatctttccacccattccataaagtaaatggaatgtat
gaatcctccccctgcctcaatcactccattggtttacaattaatcattagaaccagatac
gaaataaaaattttaggttcaaagaaaatacatctgttacatattgaacttgatttttgt
taatgagatccggaagacagacacagcacagatattgaaattggtacctttcagtgctga
ttaactcctatctactaaagaattttatggggatcatgagtcataaaccaaaagggatgc
tccgacgggatgctagactttcttgtctaagtgcaaagacaaacgggtccagatcaatcc
gttgttgctatttttttttaacccaacccagtcttaggagc---------cttaatccca
gtaatggaattttaattccattagtaccaagagctccct-c-------t---------tg
tttaggattccggatcg------acagagaagt-------agtaattggactaccctatt
tactttaggtataggg--aatatagagaattttatttcgcatttccac------------
-tcagaatgtgtcattgata--attcaaataggccgtaaaatttaaagtttttctaaaca
actat---------gaatatgagcgggacgggc------aaacgccgaacggctcatcca
at---tttggaattta------------aatattgatctat-ttcctatcctacctggat
cacaaatagatttagttccctctgcatgtcatttgtgctggatt-ggtttgtgagaaaaa
a-aggaaagatatgattcagaaaagaatcagtagaa-----atcagaaacaaggatcaca
ttataatcacattatattcaacattacatacactcttaacctaaacagacgattgttaaa
gagaacaatctttattctg-atagaatcggactgctctgggacggaaggattcgaacctc
cgagtcgcgggaccaaaacccgttgccttaccgcttggccacgccccatttagatttcta
t------ttaacactaataaacactaatatcggtcttgtttattcgtcaattcccaccta
aatatctatggaa-taggttagattgttgctaggatttgacatgcgtagttgtagaattc
aattgaatttattgatcattacatataattcaattaagatattgtatgaaagtatgactc
cttctattctcgtttgagaattgaaggatttttgtttgattgggcgagt---aaaataaa
a---agaagaattttggtctacctt------actttcttcattttttccctt-atatcaa
taactcaatcaaaatgcaattatctccaagaaggaaatgtttgttatgctgaatatcttt
agtttgatctgtatctgtcttaattctgcccttcattcgagtagttttttcttcgccaaa
ttgcccgaggcttacgcttttttcaatccaatcgtagatgttatgccagtaatacctgtg
ctctttcttctcttagcccttgtttggcaagctgctgtaagttttcgatgaga--tcttt
actactgtcctacaagcattcatgatttattcgataaaaaaaagattctattctaacaat
tgataagatcggctaagtcttacattatgaaccctcgattcaaacattgaaattcttgga
tagtcgcgatgaatctggatcacctcatttcctcattctgacct----------tctact
tc-cattgaacaaggaccctattccatttagggtcccccacaatcacaatatagaattgg
gtcatgaaagagaattttggtaacgaaagaatcttattata-aataaatgaatttctgaa
aattcctttcttttctaga----aaccacttcctttcttggtgtcaacacttccttt---
---------cttggtgtca------aaataggatatgtggtataaaaatggataatctat
tccc--ttttttccaaaaatgatcttggagattgtgtaatgcttactctcaaactcttcg
tttacacagtagtgatattctttgtttctctcttcatcttcggattcctatctaatgatc
cgggacgtaatcctggacgtgaggaataaaa------aaaaaaataaaaatgaaggcttt
ttcgttttccttgcttgttgatttctgaattttcttatg-----attttatttattccag
acatttaactat----------------------gataaaatcagataaaat------ga
taaaatcagataaaattaacgagattttttttgcattcgaaagaaaaatctcaagtcatc
agaggaaacggaaagagagggattcgaaccctcggtacaaataactcgtacaacggatta
gcaatccgccgctttagtccactcagccatctctcccaattgaaaaaa--agaattacta
t-gttacacatgaagtaaaaaaaaaggattt------------------ctttattctat
aga------------tagat---aagatagatacaaattggattagcaatccaattcgaa
tttcattttgata----atggggatatcaaaaat-----------aga----aaaaaaag
aatac-ctctttgatttcgtc---cgaaagatc-----cttttattccacggcctggcta
gg-------tactgacctagccaggccatttc----ttttgttttattccaatgaataat
ggatcaaatgatttatctgatttgaaaacaaaaatacttgttattgttattgaagcaaca
acaataggaacagggaggactatttccattcctat--gatatatgatagaagcgtcattt
cttattattcttttctcggtttg---------gaaaaaaaagacccatcatatttat---
--taatattataactataattttgttatttcttcaagggacaagctttat------ttga
agacttgagt-----ccataaaaaatactatgattttcttatac-------------tag
atcc---------gcccgaattcctaaaatctaacagttgaa-tatgaataaaataaata
ggg---------aagggggtgtcttc--gaaaaaagataagattcaaattctccctcttt
tttgagaaaaattt-tctttgcttg-aaaggatgggaaagttgaaaaaaaaaaatggagc
tacggattcttatacaatttctttttattttctgacttca-------atggttcttttca
ggtcggccgagattatcactaaaaagctcccccagcaaaacaaaagagagaacttattat
t-------taaataagccttc-ttttcctatctcatcaagttctcccggc-aaaacacgt
caacactccaatttcatgattctgttctgatcctatcttaattacgtaggattccc----
ttgttcgacaaagagtccattcatatacaataatcacattgtagcgggtatagtttagtg
gtaaaagtgtgattcgttccattaacctcttaaatagttaaggggtctttcgg-ttaatt
catattccgatcaaaaactttatttcttaaaaggatttaatcctttacctctcaatgaca
gatttgaggaagaatatacattctcgtgatttgtatccaagagtcaattcaaaattga--
-aaaattggattatggaattgcgaagcataat-----------tttttttgagttggatc
aaaacttccaattgaatgagtatgaataaagggtccatggatgaagat-aaaaagtgtat
ttc-aatcgtaactagatcttcaattttttgttt-gtagaggggaaattgaagcgaaata
gctattaaatgatgactttg-ttttactagagccatcaacatatttattgtttcagctcg
gtggaaacacaattcttttcctcaggattatcacaagtagaaatagagaacgaaataact
agaagtatttattagaattcccctcttctagagggatcatctataaagcgagttgttttg
g-----atgcattcagacgaaaaagctgacataggtgttatggatcgaattttttt----
----------tgtttacgacttagatctgggaatctatccatc-----ttccataaagga
gccgaatgaaaccaaagtttcatgttcggttttgaattagagacgttaaaaatga----t
gaatcgacgtcgactataacccctagccttccaagctaacgatgcgggttcgattcccgc
tacccgctcca---tattaattctgatacacgcatcgttgatgtgaatacgcatctttat
tccctaaattttatcaca----------tacaatccgatt-ct----ttttt------ct
tccaaacgaga----------------t-atagtaaagg--------------aaaaatc
cggaatg-----aaaagcgtccattgtctaatggataggacagaggtcttctaaaccttt
ggtataggttcaaatcctattggacgcaatttatttccatctatttttttagatttctat
--------------gtc-aagaaagatattttgaa-----tgatttgaatcagagacgtt
tatcaac------gatttcccttgtattaagagtaatcaatttctttatgtttgttcctg
aagtagaaaccgttccatttgttcctgaatagcttgcttcaaaaggacttctgcttcctc
ggtaaatgtcttggtagaagatattatttcttgcaattgaggtttattcgtttttaaata
agtacgtaattgaacgaggaatttctttacctgtccaatttctaacgaatcaagataccc
attcgttccggtataaatagtcactacctgttcttccaccgtgagaggagctgattggga
ttgtttgagcaattcacgtaatcgttgacctcttgctaattgattctgagtagctttatc
gagatcagaagcaaattgtgcaaaggcttctaactcggcgaattgagccagttctaattt
tgatttgccagctacttgtttcatggctttaatttgagctgcagatcctactctggagac
agaaatccccacatttatagcaggtcggattccagcattgaatagatcggcggataagaa
tatttgtccatctgtaatggaaattacattggtaggaatataagccgaaacgtctcccga
ttgagtctccactattggtaaagcagtcatactcccttcacctaaacgagaacttgattt
agcggctctttccaaaaggcgtgaatgcaaataaaaaacatctcccggataagcttcgcg
acctgggggtctccgtaatagaagagacatttggcgataagcttgtgcttgtttagaggg
atcatcataaatgattgaagtatgtcgttcacggtacataaaatattcagccagagccgc
tcctgtataaggagcgagatattgtaatgtagcaggtgagtctgccatttcggctaccac
aatagtgtagtccatcgctccccgttcctggaaagtagtcactacctgagccacagaaga
tgctttttgaccaatagctacataaacacatattacattttgccctttttgattgagaat
agtatctgtggctactgctgttttaccggtctgtctatccccaataattaattctcgctg
accacgtcctacagggatcatcgaatcaatagcaataagtcccgtttgaagaggctcata
tacggaacgtctcgagataatacctggagcgggggattcaattaaccgagattcagaagc
tgaaatttcacccctaccatcaataggtttagccagagcatttataacacgacccaaata
agcctcgctcactggtatctgagcaattcttcctgttgcttttacagaacttccctcttg
tatcattaaaccgtcacccattaatacaacaccaacattatttgattccaaattcagagc
aatgcctattgtaccttcttcaaattctactaattcacctgccattacttcatcaagacc
atgaatacgagcaatgccgtcgcctacttgaagtacggtgccggtattcacaatctttac
ttctctattatattgctcaatgcgttcacggataatattactaatttcgtcggctctaat
ggttgccatgagtctttctta-----attctttttcagaagcaaagga-aaaaaaaataa
tgcctac------agtagaaggactaatcagttatttctttcatcgccccaaacatacca
atattagcattgatggtgcgtaaatgtaactcgctgttcaaacaactattcagagttcct
agagctccttgtaaggcttgttggaaaactcgttgtcggacttgattaatagctctttgt
tgttcaaactgaatggtttcatttttgtaattttctaattgttccaaattcttataagtt
gaattaatcaaattcaatttttctcgttctatctcagaatatccattcactcgaaactga
tcggcttccatttccactttctgtaaacgggtcctggctttttccagctgttcaatggcc
cctccacgtagttcttctgaatttcgaatagtactcaagatcctctgttttcgattatct
aataaatcacttaatgaaagtagattatcttcccattcatttcaaaacttccatgatctc
ttcccgaaccaaacatgaatctttcgattcatttggctctcacgctcagt--------ta
cttatggggcattcccatatc-tttttttaatgtaatgagcctatcctctcttctctgtt
cgtattccaaaatatcaaaacggatcattgatccaagaccagaatattcggaggactctt
ccgaccagac-aaaaatctgtaattatcggcaaagttgtttctttttctttttttttatt
tattaatttaaattttctgaaaatccaaaaaatgcttcttacttt-----atacataggt
cgtcgattcggcattg---taaaaacgggcaccctgcccgtttttacagtaaccggttca
aatca---ttttatcgatatgagtgttctatatcgtataaattgccaac-----------
-tatttattttgaaaccatctccat----actaacatagtggtagaaagagtacc-atat
tgcgcctagacttcaaacggtttagctttaaccatgttaatagtcccacattattggttg
atagagaatcaaagtggat-----ttaccaatgagtcacgaaatgctatggttcgtacat
atgatttattaacttattcagaagtaattcgcgagatcgtgcacccttc--tttcc----
---tagttataaagaaaaaaataaagtgcagctggttagatccagcctattcttgaaata
aacaactcgcacacaccccctttccaaaaaagatcaatacaccaagtactacacttagat
ttattggatttgttgctaaaatatcggtattaaacccgaaactcccggcgtatggccagt
gacccaaggaaacgaaagaatcggttacatttttcatatgatctcctc-ttatagatagg
actaacaaaatcaaacagagtta----------------------attttgtatcacttc
gtccc-ctttt-----ttgattgatttttttattaatttc---cttatttatttctacat
atatttcattattgaatttggaaattgttttattattattatttcaattttcttatttca
attgaagttaccactaagaaaaataattattagaattaggcccagatctcatgtcaattg
tgaaatacctcgtttgttgcaacgctttttaaaaaccaaaaaggtttcaattggactaag
aacgggaaggaagaaagcgagtaggtctgctaa-ttcctcatcctcaaatcagtccttcc
cacgggatattgtctcaacgaataagtgattgtaggagtgaaatcttgatataatataat
tataattcaaaaaagcaagtggcaaatccaaggcaataaaataag-------aaaa----
---agaactttcacattaaacaaagggattcgcaaataaaagcgctaatgccacgaccag
cccataaattgttaaagcttccataaaagccagactaagcaataaagtacctcgtatttt
accctccgcctctggttgtctcgcgataccttctacggcttgtcccgcagcagtaccttg
accaactccgggtccaatagaagcaagccctacggccaatccagcagcaataacggaagc
agcagaaatcagtggattcatggtaagctcctcacaccaaaataaagaaatggttaatga
tacaatc--aaccaatgaattatgacttat--------gattccattacttcaattcaaa
gttctttct---------------------------------------------------
-----cttctatatgct------ttgcttgatttcatc--------tgtttattcattca
t-----------------------------------------------------------
--------------------------------------------------------caca
gacgaaatggaaggac--ttctattggaatcctcatc------taaattcacagtaggat
cgtaaaggaa--ataagatcgtaaacgaaattagatctatggatagttcat-atataact
agtcaatatctaatatcacatatacatatgtttcttccatagtgtaaaccaactattcct
atcttatattt-atatgcatatgcacccggattctagaatccttctttgaaacatgcaca
agagttggcttatagccattacattacatatacctaattcga-ccccctaacctat---t
tttttatgaatctcatttgtaaattcttctttgccttt--tttatcattatcccgcatga
atccaaatggacggat--------------tcattagcccgaatcattac-------ata
tcaatacaatatcaggatttgattgatctaattgcatgcaatgtgaattagaattttggt
ca----atcgttgaattaaatcaaatgaaatggcaatccttctttattttacttctttat
tttactatagaacat-cgtttttttgtttaatcgcgcctcggaaccagatagcataacaa
tttttattcaaattatgaatcctaata-----------tcgtaattgaatgaacaaatag
aaatagaatattcatt--gggtatgacataaacgggccgggaatcttaggaaaaagatct
tttagatctctttccttt----tttttttacaattcccgaatatcaatcatatcggaatc
ttttttgctactactctagatcgtatataccatatttgtatatattatgttcccaaaata
------acttatctcgaattgcccatacattgcgttgggataggcgaaaaaaaaggacta
agactcttttgaaagctagtcaatgatgaccctccatggattcgcctatataagccgcgg
ctaaagttgcaaaaataagagcttgaataccacttgtaaataatccaaggaacatgacag
gtataggaaccactgaaggtactaaagaaacaagaacaacaactactaattcatcagcca
atatattcccgaaaagtcgaaaactaagtgataagggttttgtgaaatcttctaggatgt
taattggtaaaaggattggagttggttgaatgtatttaccgaaataactcaatccttttt
tggtaagacccgcatagaaatatgccacggacgtgggtaaagctaaagcaacagtagtat
ttatatcattcgtgggtgcggctaactccccatgaggtaactgtatgattttccgaggta
aaagagcccctgaccagttagaaacaaaaataaataggaacatagttccaataaagggaa
cccaaggaccatattcttctccaatctgagttttgctcaagtctcgaatgaattcaagga
catattcgaagaaattctgaccatcggtcggaatggtttgtggattccgaacagctatag
tagctgaacctaataagatagcaattacgacccacgaagtaataagtacttgggcatgga
cttggaaaccacctatttgccaatagaaatgttggcctacttccacactggatatatcgt
ataacccttttagtgtgttgacggaacatggtagaacattcatattgccctctgacagaa
ataaaactt-aaaaaggaattattttgattccactatctctttctcgactcgtctactta
aatcatatat-----ttcggataccaagtaatcacataatatccccagtgatttttatct
cttttttggtattcagaa-atagtaaccgat------tcaataaatctatggagttcccg
aagtaattgacttatcttat------tattaatcaatgatttgttatatagctagaacgg
ccctcacaaattgcgaatactaatttgttaagaattaatcggattgaagctatagcgtca
tcattggctggaatcgaaatatctgcgagatccgggtcacaatttgtatcgattaaacaa
atcgttggaattcccaaagttacacattctcgaagagccgtatattcttcttgctgatca
acgatgattacaatatcaggtaaccccgtcatatatttgatcccacccagatatgtttgc
aagtgatataattgtctcttcaacattgctgcatctcgtttcggaaggcggttgagtctt
cccgtcttttgttccgctctcaaatcccggaacttatgaagtctcgtttctgtagtggac
caattcgttgacataccaccgagccattttttattaacataatgacaccgagcccttatt
gcagccgatgctactgaatcaactgctttatttttggtaccaactattaagaattgtttt
cccctacttgctgcatcaaaaactaaatcacaagcttctgataaaaaacgagcagttcta
gtaagatttgtaatatgaatacctttacgctttgcagagatgtaaggtgccattctagga
ttccatttcctagtaccatgaccaaaatgaactcctgcttccatcatctcttccaaattg
atgttccaatatcttcttgtcatttctccccacacttcctctttttttttttttaagaga
tgaggtaccctaaatactaaataaataattgttccgatggaaccttctaccggagattga
ccgttgatacacgggccaagccattaattcctttct-----attcactat----tatctt
tattaacattaacaaatcaaatgaccggaccagatag-----ttaaagttaagttaaaag
gatgaatccgctcttagaaatcattaaatcccgtaaatgattgttctgatggatcatgga
aattctttgggatgcaagaatcaaataattctctgtgctggaacaaaatatctctaaatt
cccccctgaatagattcttctttttgatttccaaaggaatgttgctgtgttgccttgaac
gatacactaatcctttgaatccggtaccaacaggtatcatcccccccagaacaacgttct
ctttcagacctttcaaccaatcgatacgacctcgtagagcggcttttgctaaaactcgag
cagtttcttgaaaactcgcttcggatatgaaactttgagtattcagggacgccctcgtta
ttcccaataagacggctcgataacagatcgcttcttccaaagcgcgccctgttcgttccg
ctcgcaacaatccaattagttctccgggtgaaaaaacattagacattccatcttctgaaa
ccaacacttttgatgttatttgacgcacaataatttctatatgcctattatggatttgca
ccccctgggatcgataaaccttttgaatcttattaaccaaagagatacgactttgtgcta
tggttaactcagcgccaatcaaaaatccccaaggaattccaagaattcttgttatacgtt
cgttccaaccttcaaccctcttttctaggttcattgatattgaatcaatcgaacgcactt
ctaatacttgttccacttttggaagaccttgcgttatatcaccagatctcgatttttcat
atataaatgtaactaatgtatctccttcataaagggtttcaccataatgtccatgaacgg
ttgctcctggagtagccaaatagggtttagccgatcttattactaaagagtcaacacgaa
caattagaacctgacccgctttgaggcgtggtccatatttggatatacatacattttcac
aaataaactgtccaagactaattattgtcgatgtctcttcacaataatcgtgatggagaa
aataccaattcaaattaaatggattaaaaatcatgttactgcctggatcgggattataaa
ttctcccattttcatccattaaataatatttaagtacttg------gaaagtctgtttta
aattgtcaagtagcaaatatttatttaccaagatctgattatgagttattaaattataag
atgaagaaaaattcgcaattttaggcacaatccctaaaggacccaacgaatttctaattg
gaattaggggatcccttttaattgattcttttgtcacattgttgttatatttaacaccgt
tgaatggacctattcgagaacaattagatgatgacaaaatgatcaaagattgggattcct
tatttcgattcaacaacgtacgaatagttccttgatgttgggtaaatgat------tgtt
gaatccttgccttggaataaaac------ggattgagattggtgcgatctgatccattat
ccgggatcaatatcaatcctgaccctcccggatcattcctttttccggtatacgaaataa
gggacttcactaagtccattcttatgaaatctcgaatcagattatttacccttacttcaa
caaaggaagcatgaacctcctctatagacgaaccctttttgtcttggtcccaattcaata
ctaaacaagtccgaactaattgaatacttgtgtgagaaattcctcgaattggttttccat
ttccgtaaaggatataattgacaactcgaagttgcacattatccctttcctgcaacagat
cgtggggaaaaagcgttgctaaatttatcccgtccgctatttcatatgtgactacgggtc
gaaccaaaacaaaatattttttcttgataggtgtgatccgttggacatagatccaatttt
tcaatttttttgattccttagcatttttttttcccg------ttcctggtggtattaaga
tgccgctgtgccaggatatcttatccgtctctccgggaaaatggatatctccagaaaata
ttttcagttcaatcctttttttttttctctccactcggaccaatccccctactcggcttc
ttatatttaaagtgattcgtgtatctactccaataatactattgttccgtaccattatgg
aagaagatccggataagatatgcacttcctcgggaatgaaaaaaaatcgatctactttct
tttggtatttttgcctaaattcttttgctcttcgatactcaatcaaatcctcttttttga
cgatagaatgcatctcgatagtctcatatttagtaattcccgaactgtttcttctgtatc
ggggatcatcgaaataagcaagaatactatttctacggaaaataccatttatgggtattt
caatcgagatacctgaacggggtattagttctttatctcgttcttgattagattggaatg
gaatgatgaatctatttcttcgcctctttgccaataaatca------gaattctcgtgga
gaatggcaggatatatgaaattacaatgaccattgcatatgattcgatcaggccctgaat
aatcaagaaacctccgcccacttttaccagaagactccgaactaaacaatttatgtttca
cttgatcattagtcactgagaggctagacatatatcttcgttcagcaaaaagagaatgaa
cattcatttgatcttgatccttgcggagtgaaaaagggactatactggatctgcacaaac
cccctgataatatccataaatgacttgtttttggtaagagatgaacattaccatatgtat
attcaggtgcatgatacacatcggtactccagtgcatttctccctctaagtcagaataaa
tatgttttcgaaccctctccttaaaattcaaggtggatgttcccgcgcgaatctcagcaa
ttacttgttctgattctacatattgatcattttgaactaaaagaaaactttttggcggaa
tattcacattatgtataatatcctgactctcaatagttacatacaggtttatataacata
gaaaagcaggatgtccatggcgcgtacgtgtgggatgaaccaaatcctcattgaatttta
tttttccattagaaggagctcgtacatgttctgcaataccacccgtgaatactccaccgg
tatgaaaagttcttaatgttagttgagtccctggttccccaatagattgacccgcaataa
tacctactgcttctcccaattcgaccaggtcaccatgagtgggactccgaccataacata
atcgacagatccaagaagtactcctgcaagtaaagggggttctaatatatattggttgtg
ctcgaaaggttatgaatcgattgacaagtccaatcccaatatcttgatttcgaatggcaa
tgcattgtgaacccatatatatatcgtctgctaatacacgaccaattaatgtttggataa
aaattctttctgtcatcatcccatttcgaggactcacagaaatacctcgaatggtgccac
aatctgttctccgtacaacaatgtgttgaactacttcaacaagtctgcgcgtgaggtatc
cagcatctgatgttcgtacagcagtatccacaacccctttgcgagctccgtaacaggaaa
tgatatattccgttaaagagagtccttcgcgtaaattgctttgaatgggcaaatcaatca
tttgcccttggggatccgacattaatcctctcatacctactaattggtgtacttgagatg
catttcctctagctcccgaaaaagacattatatggactggattaaaagggtcagtcatcc
tgaaattaggattcatttcttgtcgcaaatattcactcgtagcataccatatctcaatgg
attgacgtaatttttctaccgcgtgtacatttccataatgatggtgtttttccaaaaaca
aactttgttgttcagcgtcttggactagccatcccttagaaggtattgttaaaagatcat
caattcctaatgaaatggatgtagcagtggcttgctggaaacccagagtctttacttgat
ccaggatgtgtgatgtatatgccattccaaagtgatctattaatctgctaataagtcgtt
ttatggcagttccatctatcgctttattgtgaaagaccagatcggccctttctgccataa
gtacctccatattccgctgagtaggattcgacaataggtttgagtcggtgattcgaagac
ttcctttcctcgatcttgagtcgtgtagacattcaggaattatgatactagttgaatcgg
ggagacccgaattcccacgg------atatcatataattacttggcttaggtaccatatg
agcaggcccgacaaaacccttgtatggcttcttcgatttctcgataaaaagaaatatgac
caacagtggttcgaatgtatatacaaagaatttcttttttgacacttcttactattagat
agtgtccataaatctcatgataggtccccaaagagtcatattgaacttcgatgggaactt
ctcttgatgcaatgacgcgttgatctagtcgccaccggagccacaaaggactatctaaat
tgattcgtttctgccggtaagctccaagtgcatcataggaactacaaaaatagggttctt
tttcttttg------tatac---ttatagttattatcgtcaattttttcattttgatagt
ttatgtgattacatggattatacctatttgcacaaatacctcgacgatttccgatcgtta
atacatagagtcccataagcatatcttgagtgggtatggaaatgggatctccaatagctg
gagacaggagattcatatgagaaaacataagtaaacgagcctccgcctgagcctccaaag
ataaaggtacatgaacagccatttgatccccatcaaagtctgcattgaatcccttacgaa
ctaatggatgtaaacaaatagcacgtccttccactaaaatgggttggaatgcctgtatgc
ctaatctatgcagagtgggtgctctattcagcaatacaggatgcccctgcataacttctt
gaagtatttcccatacaattggttctttttcccgaattttacttctagcaactcctatgt
tggaagcaacgtgttgtctgattagaccacgaattacaaatgtctggaaaagctctattg
ctatttcgcgaggcaatccgcatcgatgtaatgaaagcgaagggcccacgacaatgacgg
aacgccccgaataatcgacccgtttaccaagcagagtctcacgaaaccttccttctttgc
cttcaattacatctgaaaacgacttgtaaactttattatgaccgtccctcattggttgtc
cgcggatcccattatcaagaagcgtatccacggcttcttgaactaatttctcctgacaca
ttactgattcccctggcgtagatctacttgttgttaatagatcggtaagagtattgttcc
gatagataactcttctatagagttcattaatatccgaactcatcagtttacccccatcta
tctgaatgatcggtctcaattcggggggaagcactggtaataggcacaaaaccatccgtt
ctggttctacatttgttcgaataaaatgcttagctaattccatgcgtctaaccaaaaaat
cctttcttcttccaatttttctatcttcccattcattaccagtgggcccttcttccccta
attctttccattctactaatgaataatctgtaataagtcgcaaatccggatcggctaatt
gttctctgatagcacttgctccagtagagatttctcgatttcgaaatgtatcgaagcctt
gagtagtaaaaaaaagtgggatgctgtatttccgggattggatttcatattcgaatgaac
ctcgtaatcgtaagaaagtaggttttttagctacggtcctagcaaaagaaaaattgggat
aggttccta-------taggattt-ccccccttcaaaatcggacgtgaaggtttcctctc
atccggctcaagtagttacaccaaatgaagataaag-aaaggggttttccctttcaaatt
ttgttttagaaaacccc-caaggatctactccttactcaagttcccagtcaggaccaacc
aacatttcattgattcattc-----tttcttttatttagatcttttatttagattttctg
aattcc-----ttattcaattacgacataaatgaaatgaaatgttaaattcttgagtagt
ctacttcccttcgaatgctgaatc------cccttaaaag----aataccttggaactca
taagggatttacttgtct--------atgtatcattccattcgatcttttaggcccctac
ttcacctcgacggttatgacatgatgcccttc--ctt-aaagcctatatgcgatgaatag
acccttgtaaccatgccatatttgcttactggaacagaatttctttcta-----aaagaa
atggaatggttaattccacgaaagaagtctttttcacgaggtacaactagcaattcctat
ttatctgttacggaatcgaccatagatcaattccccttttatttgggagtattgaataca
cccacaattctgagcttcatgttactcctaccaagagacatgtcagagtcagggcatccc
aatcggattgaatgggatgacagtttcttattcccaatctgtaaaataagaattttgatc
aaatcacacatcgcagtatactaggccttctaattctttaagaggtttatctaaaagatt
cgcgatataactaggaagacgtttcaaataccacacatgagttactgggcatgcgagttt
gatgtatcccatttgatatcttcgtatccgagaatcaacaaattcgactccacattgttc
acaaaatttcgggtcttctttttcatctccgattactcgatagtttccacaggcacaaat
tccactttttataggcccaaaaattctttcacaaaacaatccatctttttccggtttatt
ggttttgtaatgaaaagtatagggttttgtcacctctccaactatctctccattaggtag
gattttattggcccaagcacttatttgttcaggagaaactgatccaattcgaaggtgttg
atgtttataccggtcgatcatagaagaaaaattctgattcattccgatcaagcttccttc
ctattaatctggaagttcttctcagatacaaggaaatgattcaattccagagccaaagat
cgtagttctcgaacgagcaatcgaaaggattctggagcatcctcaggtttaggtattgtt
cctccaacgatcgtagtaccaagtacttcctgacgagctctaatatgatcagatttataa
gtaagcatctcttgtaaaatatgagcaacaccaaatccctctagagcccaaacttccatt
tctcctacccgttgtcccccttgcttggcccttcccctaaggggttgttgtgtaacaagc
gcgtaatgtccactggaacgcccatggattttatcatcaacttgatgaattaatttcagg
atataggactttcctattataacaggttgttcaaaaggatctcccgttcttccatcaaat
attctgctttttcccggatactcgggttcaaatacccatggattcgctgtttgcttactg
gcttcatataattcaggaaacactagttttctcgaagcctcttgctcatatctctcatca
aagggtgctattcgataatgcctgtctagcagatcccccgctaacccgagcgagcattca
aatatctgtcctacgttcattcgtgaaggtactcctaatgggttgaagaccatatcaaca
ggcgttccatcttgtaaataaggcatatcttgtctaggcaaaatttttgaaatgatacct
ttattcccatgtcttccagcgactttatcgcctactttaatttcacgtttctgtgaaata
tatacacgaatcatttctggattataactggaacccccctttttctggatccatctcaca
tcaataactcgacctctgccacctataggtaattttagacaagtttcctttgcagtggat
acctgaatgccaagtatggctcgtaataatctatcttccggggcatacgatgattctttc
gtcatctgaggcgttaatttacctactaaaatatcacctgtttctacccaagatcccagc
atcacaattccatttctgtctaaattgcggagtaaatgggcttctaaatgcggtatttcg
ttagtgatcctttcagggccttggcttgtcacatgagtctgaatttcatatttccgtatg
tgaaaagaagtataaacatctccatataccagacgttcgctaatgagtaccgcatcttca
aaattgtagccttcccatggcatataagctactaatacgttttttcccaaagcgagttcg
ccaccaactgtagcaacaccatccgctaaaatttgtccctttttaatgcagttaccccgc
tgaacctgggatttttgatgcatacaagtatttttgttggaacgttgatacataaccaat
ggaatgcttagagtgtctccattacctgataaaatgatcttgtcagtatcggtataaatg
atctttccctcgtgttcggctatagcggaaacccccgaatctagagctacttggcgttct
aacccagttccaacaatgcacttctcggaccgagaaagcggaactgcttgacgttgcata
ttagaactcattaaagcccgattcgcatcgttgtgctcaataaaaggaatgagggaagcg
ccaatagaaaaatattggaagggaaaaatgcttcgaagatgaatctgttcccatgcaata
gtcaggtattcttgacggtatcgagctggaacaacctgttcttcctgaatgccctgattc
aacgccaaagaatttcctgccgataccatatagtattcatctctacttggtgataaataa
accacccgtacctctttgaatctctcagaaatttcaaaaaatgggctttctagagacccc
caatgaccaatcctagcatgaatagctaaggatccaataagtccaacattgattccttca
gacgtgtcaattgggcaaatacgtccatagtgactagggtggatatctcgtatccgaaaa
ctagcagttcgccctgtcaatcctccaggacccaaataactcaattttcgaccatgaact
atttgtgtcaatggattagttcgatccaaaacatgagataaggggtgtaggccgaaaaat
gattcataagtggttgttaatggagttgaagttaccaaattatgaggagttggtatcaat
ttatgcctaattgctccacatatagttcctcgaaccacattttctaaacgaaccagagcc
aatccgaattgatcttgtaacagatccgctacggaacgaatacgtttatttttcaagtga
ttcatatcgtcaagtgtacccattccaaatttcattccgatcaaatgatccgcagctgcc
aatacatctcgcggtaacaaaaatgtattgttctgaggtatatcaagattcagtctccgg
ttcatatttcgtcgaccaatccttcctaattcacatctttgttgaaaaaatttcttttgt
aattccttacataaggactcagaaaataccggatccccgcctacacaagcaaattgttga
taaaattccaaaatagcattttcttttgacccaatcttttttttctccttatcattcggg
aaagacaagaaaatttcagggtagcaaacattatctagaatttctcttagattcgaaccc
atagctgatgatggaactagaatagatattttttgtttcctactcacacgagcccatatc
cttgcttttcgatcaatctctaattctgatcttcctccccaatcggatattatggtggcg
gtatagaccgaaattccgttatggtccaattctgaacggtaataaataccggggctttgc
aatatttgattgatcacaattctgtatattccatttactatagaggttcccagggaattc
attagaggaatgtttccaataaatatggtttgttcttgtatatccctaccggttttccaa
attaatcccgcaggcacatataattcagaagaatatgtgagtgattcatacacagcatct
ctttcttttatcaagggttctaccaattgatatgtttccacaaataattgaaattcaatt
tcttgatctatatcttcaatttttggaaacttataaagttcttccatcaagccctgatca
atgaacctacaaaatccctcaaattgtatctgactaaacccaggtattgtaaacattccc
tcatttccatcccggagcatcttaagtttcccatttatcgcaaaaatcccatt-attggc
tcattcttcatcgaaccatagggatcgatctagcaatgatggaatgtatattctgtttac
tgaatcacatgaaattttacccaactccatatcatatatgtaatgtatca----------
----aatacgtgtgagcgg-----aggaataaagagaattttctactcaaattcgaattt
gcaacagataca----------aattgataaaacattcctggaaacataattatgccaat
tatactttttttggagttttgtatagaatatcaa--------------------------
-------------------------------------------aagtcatccaatttcta
cctattattatgatattacaatccaattgggtaccagaaaaataaat-gattcaagattg
gatctgttctctatgaatgagataaagacagaataatcaggaac----------------
----agtatag---agtttcttt---tttttttttagcacttaacttttttcttcacttt
ttcgacgattccattgttcaaaaaaggattcgcagagaagagagacactt-------tta
cccatttgttatttgttagtagaattcgtggaatacgattgaagtgtctaagaggggttg
tatttattaagaacccgcagatatagctatccagctatccgcatatctcctaccctagtt
ctacttggggcaacacaggacgtgctatatcataatttctattttagattcaatg-----
----aaaaattcaagcacgataattcccttaattccctataggcatattatggctaagat
acctgattaggtatatctgtgtaacaatttatgttctggggtttacatatatatataatt
gttgttataattgttgttatactgtaaattgaattgaaaaggattgattattgaaaagaa
tgga-------------------------tactgattggttgtgtatcaacttca-----
-------tttttatgcc----------------attaaggaaacgcaattttagactcaa
gaaccttt-----cgcgaattca-agtcaatagttaatggttccaatttgccctgcattt
ttcattctgtaactgaaaatcca------cattttctcttgaaagagaaaaagg-----g
agggaagtttttag-----gtgttgtgtgttttgagatttgagatttgagataccataca
atcaatcgaagggaatcaactggatccaaaaagaaggga-------ttttttaggtttag
gaaggggataaagaaaacgggattcaagatgcaaatccaatcaa----------------
----aaaaaaaaggaaatatttccatctattttatattattataattttggcggcatggc
cgagtggtaaggcgggggactgcaaatcctttttccccagttcaaatccgggtgccgcct
catcgacaaaaaac-tcaaaatcctttattctttctgctgatataacttgccgaattttt
gctcagcagaagcag-------aggaaaaagactaggactgtcgatacttgct-----tt
attttaagaatccgtaggttctatatctataaagggctgccaatccttgcgcctaggatc
caagggaggattatagtataggaag-----gtc--------tagctatcaagacttcccg
a----ttcccttctactactagtgtagggtctactgactgagttttgggttagattggat
aatcggatggggaatcaaattagtagttgtggaaaggggggaagatacctt----gtata
cagactcacgagcgtctcggaatgctcagacatccaagcaatattggattggatagataa
ttgcct--tt----------------tttatagaataaaacaaaagttgaaaaaaacttc
tttcttttcggtaacccccagtcaagaatgtaatagactgtctcccgattgtctctatga
aacaatcgggagacagtaaggattagatcaaatgggagat-----------atgtgatag
gtagtgatttatcttgattgtagattgttatgtctgttgctta--tg-aagggcaacaaa
agaa-----acaataggccttactatttctacatgttccatta-----------attccc
ttgataataccaagggagtaactg-----cgtatcttgcttg--------gcttcccgat
tctaccagaaatccta-taggaacttgttatgggtggatttattggattctttcatcaat
agcgtttggtcagaatccctttttgactctgcgccattgattccacta-----ttattag
tgatcaataatgg----aagaattccttcatattcatagagataggggacataattcaca
tggatatagtaagtcttgcttgggctgctttaatggtagtctttacattttccctttcac
ttgtagtatggggaagaagtggactctagtctagaggcactactaat-------------
----------tgagttgagtaataaaactgtatcaattgtttcagatatcgttctgtaaa
gcgtttttaaaga------aaaatatctccatttcaaaattctactggaatccagtaatg
taatactg-------gaatccagtaatgtaatatatgaataataacctttttttttgaat
caaacaaatatttcaatgattcccatgttcgtat----ttggaaaggaaaag-agataca
cataatatgaaattttttcatacctaattcttcctaaatattctattctatttcgatg--
--aactagcccttaccagaattt----tatatggatattacaatgagaagcaaccgaccc
cccttttttatttgtttccctctttac------tgttcaaagaggaagtcgttctgttat
tacgtagatacgtactttc-------tcccggaggcaacatagatatagtcgttgtccaa
cgaagtactacgcagaataagaccttgcgttgggcgattcacatattgcgcacttactgc
ctgttttatactcctagaaa--tcttatttctgctttatcgaccc-----------tggt
tcaagcgttagaaattggtggggtgggatctactactc-tttttttccaaatctgaagaa
ttttccataga-actctttggatcatctgtcaacggctcaatcaattacttgttcggaat
gct-aaa-aaagtattacttagtttctttta-----------------------------
----ttttatatttta-------------------tatgcctatactattc---------
------------------------------------------------------------
----------------------ttcttccatacaaat----------------caaatag
ttgcagcgaagaactagaattggggtgttattcac---atgtacattacgtacattacat
atattatatgtaatttatt----tgtacatgtatgaagatgc--aatgcata------tt
atagattaatctatattaagcctatatctctttatacattatac-agtac------aact
ttagacaatacaataatagatagtgtggtagaaaggttcatatatttctttctaccatac
tatcggat-ctcatatactgctgattctagtccgcccatttcatttaagacgtggaatga
aaatacctttcatttcttcaatcattga------taagaactaagaagtcaagcttcatt
caaattaatcattttgactgactgtttttacgtagatgataagtaaaaaagcagtaggaa
ctagaatgaacagtgcagtagcaataaatgcgagaatatttacttccataatctcatcg-
-tttttttttacttcac----aataactcgggatctaatcccatagagatgataaatc-t
tcttctgtaaattcaatgagatgaattgcatcccgatgatatttgatattgaatcggat-
-caatatcatgaataacaatatctgagctatcaaatcgattcattgtcgagaattgaata
gtataac-ataggaagatcttttatccataacgaatccaa-------gattcctgataca
at----caagaatcccgttgaatttttcattcttttccattctttcttgtctataaccta
ccgtcttccgtatacaatcatctgatgaggtatcatctgacccgtcttccacttccattg
atcacaaacc--------caaacagtagaagt--gaaatggaaaaaagaagaagtaaagt
tctaaactaactaagtttttttatgatctaattttattttcttggaagacaaagcggtgt
gataaagatggatccaggtata---aaaaaagatctaatatttcg---------------
---ataaattcactat-tttg------gagtttgctctttcttcgataggacctt---tt
gaaataaaatagga------aaaaaaatattattcattcccttacta----a--gctaag
agggatgga-----tctttg-------tttgatctctcttt-tat---------------
---------taatagcccctttccttggattgatactgggacatatatcatatcatatcc
aaaattcagtgtgcaatttgaatgagataggtagactgtgtttccaattaggaattgaag
ttacacaaaatcggagctagaag----aaaaggaggtagttttaatataatctgatctga
aaagtactctgtcgggctaactatgttaaggctaagttaattttgtatcgtacaataaag
gaat----ccaatttgtatatgtgctcccgagaaacagatgggtattct-----------
------------------------------------------------------------
----------------------------------------attccgtgtatcagaagcaa
tcgaaaaagtcagaccagtacggtatctctt-ggaatcc-----tgaatatggtcctacc
aacaattgtaccaatctacatatgtttctcccccatgagtcggtactcgttg--aagtaa
ttgaaattcctgtatttgttcgatgagaaatgggaaacaaaaaaaagaaaataaaga---
-------------tccccgccgggaattaaatcctgctccctgtc--tcccctcttcaca
gaaaatagagagatgaattgatggattcatcggatcctaggtcgggactgacggggctcg
aacccgcagcttccgccttgacagggcggtgctctgaccaattgaactacaatcccaggg
----aaataaggtgtacaggatacattacatattcttatgatttcattcaaaccatattt
atatttagtttagaatcgccgtgttgtaacagatacaggagcgatatattgatattc-ac
atggatatgga-----cttt-----aaggagaacgacatgtattactagtaattctagtg
-----tcaaatcgattgataata---------------aataaaaaaagattttttttct
ttaac-----ccccttccttcta-------------------------------------
----------------------tttacagactagatcatta-----------------ga
aagattagaatatgtgggaac-----aaat-aaataaggatataacag---aaa-aatag
attcttttctttattcccccgcatcagacgtttctggaggccaaatttgttatatcatct
------------catgatggatcggcg-----aattattgggccgagctggatttgaacc
agcgtagacatattgccaacgaatttacagtccgtccccattaaccactcgggcatcgac
ccaggaagaatccattttagacttatggat-aatccatgatcaacctcctttcata----
--gtaccctacccccaggggaagtcgaatccccgctgcctccttgaaagagagatgtcct
gaaccactagacgatgggggcatacccgcccgatcgcc----tactatgctcatagtatg
agcagttttttggaattgtcaatataatgtaatggtatgaatagatccgaagaatctttc
cggctttcaggattccatcaaattt-att--ttttttattcaaaaaggatgatgta----
------------------------------------------------------------
--------------------------gaacttgtaaatctgggaagggatcaac------
------------------------------------------------------------
---------------------aagtaatcgaaaaaattcttttttctataaaaatttggt
tcaggatacgtgttgaatctcttcatcacacgattcgatgaaa-------tatcttg---
----ggtctatgtcga-----attgtgtatcaatcaagcgaatttcgttctgatgggggt
caataaaagcaaatcca-ttagggtcggtct----tgaaacaattcattgc---------
----------------------------attaatattta--tcaaatcaaatataaataa
------gca-tttttcttagacttcttaagtaaa-----------aaaaag---attatt
gttcctgaatgcaccactagccac--------------------tatgtatataatat--
---------------------------atagtggctagtggtgcattcaagaattgaatc
aaacgggcccttttaactcagcggtagagtaacgccatggtaaggcgtaagtcatcggtt
caaatccgataaggggctttttccacaaaactccagtctgagtcttcattttggagcgga
aaatagagatattgttgctattt------ggaa----------------taaaaaaagta
aacatccacataaata--------taataataacttattattatatatagttccgcataa
taagttattttattattatattctaattataattaattagaatataataataaataataa
gttatcattatattacatagtagtatagttataaagttgaacatttgttcattatcatga
tcatg--ataagtcatcccacttattgggaggacgactat--gtcactacaggctatact
cctactcatgtttcattattcaatatttttggtcctgggacatagatattctatctaccc
aatcttaa-----ttatgaatcggcaaatactcctacctttccattattcc--aatcaaa
tcaaatccatggtaaagattag-----aacaaaataaaaagtaagtggacctgacccatt
gaatcatgactatatcagctattctgatattaaaattcaata---gagataaa-----at
tgtagcagcgtacccccccccctttttttatttatttcatttccttgggctac----gca
agaatttgtcgatatttccgattgaatgttcttgttcctggatacttcataggaataaat
tgctattccgttcctacacagagaaacttttattctgagtcacaacacaaaagtcatcta
ttttt-gaatatctttctttgatgccagaa----------------aaagatccatatct
attatatttatattatatctacatcagatcgtggtttcatgtaccaaatatttc-----c
atatcgatgcatccgatctttttggtttcgacaatgtgatggagaacggatgtgag----
-----aaaggaactttcatttccagtctactatta---atttaata----ttgtatttca
tt--------taggggcaggg----acaaaaaaa-tagggaatttgcc------------
-tttttctgacagataaaggtaaagtaaatagggaa----------tgtctttt------
ttggctcgacctgt---------gaaaagatatactccggagttttagattcatttgaag
gaaaagg-aaatataataaagaagccaataacaaaaaacaatcaaaaaatg---aaaata
caaaaaaatgaaagactaaaaaaaaagagtaataa------at-tatattatatatagta
tagggtactgtaatagtggtactgtaa-tagtt-------------taatatacatagaa
attaggagaatccatagagaaatttattgatcttttctcaatatcacgaacaagatccaa
ga-aagaataagattagttgctggagt-ggggggtaggtctgaggagacactggtg-gcg
agggaaggtatcgcttgttccttgaacagttctt--------tcaaaaaattcatttgat
tgctgagtcataagacaattcggggttcagatggttattaagaataggcaggaataatcg
aatcgagctcacgggtttacctaggtta------tttatggcccaata----gaaaggat
tttgctcttcgaaacccattgcaaggggcggtggacgaggaat----catacataaatga
tcgaaccctcgtatgtcctaagaatgctatgaggtgctcggaaatggttgaagtagttga
ataggaggatcactatgactatagcccttggtagatttaccaaagacgaaaatgatttat
ttgatattatggatgactggttacggagggaccgtttcgtttttgtaggttggtccggtc
tattgctctttccttgtgcctatttcgctttaggaggttggttcacaggtacaacctttg
taacttcatggtatacccatggattggccagttcctatttggaaggctgcaatttcttaa
ccgccgcagtttctactcctgctaatagtttagcacattctctgttgctactctggggtc
ctgaagcacaaggggattttactcgttggtgtcaattaggtggtctgtggacttttgttg
ctctccatggcgctttcgggctaataggtttcatgttacgtcaattcgaacttgctcgat
ctgttcaattgcgaccttataatgcaatcgcattctctggtccaattgctgtttttgttt
ctgtattcctgatttatccactaggtcaatctggttggttctttgcacctagttttggcg
tagcagctatatttcgattcatcctgttcttccaaggatttcataattggacgttgaacc
catttcatatgatgggagttgccggcgtattgggcgctgccctcttatgcgctattcatg
gtgctaccgtagaaaatactttattcgaagatggtgacggtgcaaatacattccgtgctt
ttaacccaactcaagccgaagaaacttattcaatggtcaccgctaaccgcttttggtccc
aaatctttggggttgctttttccaataaacgttggttacatttctttatgttatttgtac
cagtaaccggtttatggatgagtgctcttggagtagtcggtctggctctgaacctgcgtg
cctatgacttcgtttcccaggaaatccgtgcagcggaagatcctgaatttgagaccttct
acaccaaaaatattcttttaaacgaaggtattcgcgcttggatggcggctcaggatcagc
ctcatgaaaaccttatattccctgaggaggttctaccccgtggaaacgctctttaatgga
actttagctttagctggtcgtgaccaagaaaccaccggtttcgcttggtgggccggtaat
gcccgacttatcaatttgtccggtaaactactcggggctcacgtagcccacgccggatta
atcgtattctgggctggagcaatgaacttatttgaagtggctcatttcgtaccagagaag
cccatgtatgaacaaggattgattttacttccccatctagctactctaggttggggggta
ggtcctggtggggaagttatagacacctttccatactttgtatctggagtacttcactta
atttcctctgcagtattgggctttggcggtatttatcattcacttctcggacccgagact
cttgaagaatcctttccattcttcggttatgtatggaaagatagaaataaaatgaccaca
attttgggtattcacttaatcttgttaggtataggtgcttttcttctagtactcaaggct
ctttattttgggggcgtatatgatacttgggccccgggggggggcgatgtaagaaaaatt
accaacttgacccttagcccaagtgttatatttggttatttactaaaatcgccctttggg
ggagaaggctggattgttagtgtggacgatttagaagatataattggaggacatgtatgg
ttaggttccatttgtatacttggtggaatctggcatatcttaaccaaaccctttgcatgg
gctcgccgcgcacttgtatggtctggggaggcttacttgtcttatagtttagctgcttta
tctgtctttggtttcatcgcttgttgttttgtctggttcaataatactgcttatcctagt
gaattttacgggcccactgggccagaagcttctcaagcgcaagcattcacctttctagtt
agagaccaacgtcttggggctaacgtgggatccgctcaaggacctaccggtttaggtaaa
tatctaatgcgttccccaaccggggaagtcatttttggaggagaaactatgcgtttttgg
gatctccgtgctccctggttggaacctctaaggggtcccaatggtttggacttgagtagg
ctgaaaaaagacatccaaccttggcaagaacggcgctctgcggaatatatgactcatgct
cctttaggttccttaaattccgtgggtggcgtagctaccgagatcaatgcagtcaattat
gtttctcctagaagttggttagctacctctcattttgttctaggattcttcctattcgtg
ggtcatttgtggcatgcgggaagggcccgcgcagctgcagcaggatttgaaaaaggaatt
gatcgtgatttggaacctgttcttttcatgacccctcttaactgagacagcagatcaaat
gcctgaagtaggaatcaatttgattccatcatacatattgagattgggatcaggtcatac
tta---------------aaaagtattcctttttcctttctttttttttcaactcatttc
atttatatctattttttttctggctcggctaggtgggatagccgagccattccccttata
tgataccaggccgggcgaaagcaataaag-aaacaaatctattcaatgagcaaaaggaga
gagagggattcgaaccctcgatagttctgaacaaagaactataccggttttcaagaccgg
agctatcaaccactcggccatctctccgaaagacaatctctattttatttgtattcccct
gaatagaacatggtcataggtcatatgagttgataccatcactatctgtagaaacatccc
aggtgtgaatctatatttcgatctatctgtataatctatctgtatatatag-atagatac
atgatc-----cagcatgcccg-----tttgtgaagtaaatcaaaatttctcctcgactc
catgtccgaata-----aagtggtaataagttctataggatcaatgggttcatggtcaaa
tccctccatgatggattttattacaattttttggcttagagagggatcaaatggtatagt
tc---tgttgatagcttggaggattagaagcatgactattgctttccaattggctgtttt
tgcattaattgctacttcatcaatcttactgattagtgtacccgttgtatttgcttcttc
tgatggttggtcaagtaacaaaaatgttgtattttccggtacatcattatggattggatt
agtctttctggtagctatacttaattctctcatttcttga-----acctagtcagtattt
accagatcaaaaaatgaaatgacccctccctcgaatcctttcgagttgtgagacacat--
--------------------------------taaaattcaatacaatataagataagtc
tcgaaaatcaaaataaagaaaaaaat--tgggggagggttcaaagt---caaacttcttg
ac----tgaaaaaaaaaaaaatgaattga------------attagaaattatattc---
---taatataat-------tagaataataatgttatataat---tagaattg--------
--------------gat----aattggaatcgtcctaaaggacgatagtatctcgccccg
-cacaaatatgatccagacatgatatatcatatatgtgt-----ggacatatacgtgcgt
atcaggaacaaataaaatgcggatatggttgaatggtaaaatttctctttgccaaggaga
agacgcgggttcgattcccgctatccgccgcctatggtgaagtaatgtaataggataaat
gtttgg-----gtatagttgaccgcgctagtgtagtggttctatcttcacccttcttt-t
cctcccatcccaaaagaaaaatggtcattaattactagttaagagagtcaaacctcaatt
ttttttgaaa-------------aaaaaaatgatgttgcggggacgggatttgaacccgt
gacctcaaggttatgagccttgcgagctaccaagctgctctaccccgcgctgaagcgaat
agctgggaactaatagacaaacaaggattggatgtgcccctctaccatatctatacaaat
agaatagcccatttatacagaatggtaaa-ggggccctctatgatcatcgatcatagaaa
tcaatagaaa-atgaagggatattttgatccttaccaactggatcttgttgcccccggca
acaaacatgcatgaaccatttcacgaagtatgtgtccggataatccaaagtctcgatagt
tagctctcgatcttccggtcgaaaaacaacgtcgatgaagacgtgtaggtgcactattac
gcggtggggattgtaattttccatgaatttcccatttgtcactcaatgatggaactttgc
ttatttctttttttaaggatcgacgaatcaaatgatatttctgttccaatttctgcctct
tcttctccctctgaatcaaacttttccttgccataatggttcagttcctattattatcaa
tgatacaagtcggatcctagatgtagaaata-taagaag-gtggacccccttctccatcg
aaacaaataag--attgtcgctgatacagcacat--------aaaaaaaatgaattaacc
aaatttgcccgatgtagaggcaatcaagaaagctgcataagtgaatatataacctacaga
aaagtgggctaatccaaccaatcttgcttgcacaatggaaagagccactggtttatctct
ccatcgaatcaaattagccaaaggtgtgcgttcatgagcccatgctaaagtttcaatcaa
ttcctgccaatatccacgccaggaaattaagaacataaatccagtagcccaaacaagatg
tccaaataggaacatccacgcccagaccgataaactattcataccaaaagggttatatcc
attgataagttgtgaagagtttaaccataggtaatctcttaaccatcccatcaaataagt
[truncated: 5,261,243 more chars]
