# Supplementary material for: Subgenome-aware analyses suggest a reticulate allopolyploidization origin in three Papaver genomes
Source: Nat Commun. 2023 Apr 19;14:2204. doi: 10.1038/s41467-023-37939-2 (PMC10115784; doi:10.1038/s41467-023-37939-2)
Supplement: Supplementary file 3 — Source Data [file 41467_2023_37939_MOESM3_ESM.zip › Supplementary Fig. 12 Syntenic blocks of subgenomes.txt]

############### Parameters ###############
# MATCH_SCORE: 50
# MATCH_SIZE: 5
# GAP_PENALTY: -1
# OVERLAP_WINDOW: 5
# E_VALUE: 1e-05
# MAX GAPS: 25
############### Statistics ###############
# Number of collinear genes: 153684, Percentage: 71.05
# Number of all genes: 216295
##########################################
## Alignment 0: score=289.0 e_value=1.5e-10 N=6 Mc1000004&Pe6 minus
  0-  0:	Macleaya_cordata|BVC80_8837g1	Papaver_setigerum_B|Pse06G08860.0	      0
  0-  1:	Macleaya_cordata|BVC80_8837g2	Papaver_setigerum_B|Pse06G08850.0	      0
  0-  2:	Macleaya_cordata|BVC80_8837g3	Papaver_setigerum_B|Pse06G08830.0	      0
  0-  3:	Macleaya_cordata|BVC80_8837g4	Papaver_setigerum_B|Pse06G08820.0	      0
  0-  4:	Macleaya_cordata|BVC80_8837g7	Papaver_setigerum_B|Pse06G08800.0	      0
  0-  5:	Macleaya_cordata|BVC80_8837g9	Papaver_setigerum_B|Pse06G08710.0	      0
## Alignment 1: score=290.0 e_value=3.8e-10 N=6 Mc1000004&Pi11 plus
  1-  0:	Macleaya_cordata|BVC80_8837g1	Papaver_setigerum_D|Pse11G47780.0	      0
  1-  1:	Macleaya_cordata|BVC80_8837g2	Papaver_setigerum_D|Pse11G47800.0	      0
  1-  2:	Macleaya_cordata|BVC80_8837g3	Papaver_setigerum_D|Pse11G47820.0	      0
  1-  3:	Macleaya_cordata|BVC80_8837g4	Papaver_setigerum_D|Pse11G47830.0	      0
  1-  4:	Macleaya_cordata|BVC80_8837g7	Papaver_setigerum_D|Pse11G47850.0	      0
  1-  5:	Macleaya_cordata|BVC80_8837g9	Papaver_setigerum_D|Pse11G47920.0	      0
## Alignment 2: score=292.0 e_value=9e-09 N=6 Mc1000004&Po6 plus
  2-  0:	Macleaya_cordata|BVC80_8837g2	Papaver_somniferum_A|Pso06G32480.0	      0
  2-  1:	Macleaya_cordata|BVC80_8837g3	Papaver_somniferum_A|Pso06G32500.0	      0
  2-  2:	Macleaya_cordata|BVC80_8837g4	Papaver_somniferum_A|Pso06G32510.0	      0
  2-  3:	Macleaya_cordata|BVC80_8837g6	Papaver_somniferum_A|Pso06G32520.0	      0
  2-  4:	Macleaya_cordata|BVC80_8837g7	Papaver_somniferum_A|Pso06G32530.0	      0
  2-  5:	Macleaya_cordata|BVC80_8837g9	Papaver_somniferum_A|Pso06G32600.0	      0
## Alignment 3: score=336.0 e_value=5.2e-13 N=7 Mc1000006&Pi16 minus
  3-  0:	Macleaya_cordata|BVC80_8835g2	Papaver_setigerum_D|Pse16G27900.0	      0
  3-  1:	Macleaya_cordata|BVC80_8835g14	Papaver_setigerum_D|Pse16G27850.0	      0
  3-  2:	Macleaya_cordata|BVC80_8835g16	Papaver_setigerum_D|Pse16G27740.0	      0
  3-  3:	Macleaya_cordata|BVC80_8835g17	Papaver_setigerum_D|Pse16G27730.0	      0
  3-  4:	Macleaya_cordata|BVC80_8835g18	Papaver_setigerum_D|Pse16G27720.0	      0
  3-  5:	Macleaya_cordata|BVC80_8835g21	Papaver_setigerum_D|Pse16G27710.0	      0
  3-  6:	Macleaya_cordata|BVC80_8835g23	Papaver_setigerum_D|Pse16G27700.0	      0
## Alignment 4: score=286.0 e_value=4.9e-10 N=6 Mc1000006&Po8 minus
  4-  0:	Macleaya_cordata|BVC80_8835g2	Papaver_somniferum_A|Pso08G15860.0	      0
  4-  1:	Macleaya_cordata|BVC80_8835g14	Papaver_somniferum_A|Pso08G15820.0	      0
  4-  2:	Macleaya_cordata|BVC80_8835g17	Papaver_somniferum_A|Pso08G15710.0	      0
  4-  3:	Macleaya_cordata|BVC80_8835g18	Papaver_somniferum_A|Pso08G15700.0	      0
  4-  4:	Macleaya_cordata|BVC80_8835g21	Papaver_somniferum_A|Pso08G15690.0	      0
  4-  5:	Macleaya_cordata|BVC80_8835g23	Papaver_somniferum_A|Pso08G15680.0	      0
## Alignment 5: score=292.0 e_value=2.1e-12 N=6 Mc1000006&Ps8 plus
  5-  0:	Macleaya_cordata|BVC80_8835g2	Papaver_setigerum_A|Pse08G30200.0	      0
  5-  1:	Macleaya_cordata|BVC80_8835g16	Papaver_setigerum_A|Pse08G30290.0	      0
  5-  2:	Macleaya_cordata|BVC80_8835g17	Papaver_setigerum_A|Pse08G30300.0	      0
  5-  3:	Macleaya_cordata|BVC80_8835g18	Papaver_setigerum_A|Pse08G30310.0	      0
  5-  4:	Macleaya_cordata|BVC80_8835g21	Papaver_setigerum_A|Pse08G30320.0	      0
  5-  5:	Macleaya_cordata|BVC80_8835g23	Papaver_setigerum_A|Pse08G30330.0	      0
## Alignment 6: score=287.0 e_value=2.5e-09 N=6 Mc1000009&Pi6 minus
  6-  0:	Macleaya_cordata|BVC80_8839g7	Papaver_setigerum_D|Pse06G52130.0	      0
  6-  1:	Macleaya_cordata|BVC80_8839g10	Papaver_setigerum_D|Pse06G52120.0	      0
  6-  2:	Macleaya_cordata|BVC80_8839g11	Papaver_setigerum_D|Pse06G52090.0	      0
  6-  3:	Macleaya_cordata|BVC80_8839g12	Papaver_setigerum_D|Pse06G52080.0	      0
  6-  4:	Macleaya_cordata|BVC80_8839g15	Papaver_setigerum_D|Pse06G52010.0	      0
  6-  5:	Macleaya_cordata|BVC80_8839g22	Papaver_setigerum_D|Pse06G52000.0	      0
## Alignment 7: score=284.0 e_value=1.5e-10 N=6 Mc1000009&Pr6 plus
  7-  0:	Macleaya_cordata|BVC80_8839g7	Papaver_rhoeas|Prh06G26760.0	      0
  7-  1:	Macleaya_cordata|BVC80_8839g10	Papaver_rhoeas|Prh06G26830.0	      0
  7-  2:	Macleaya_cordata|BVC80_8839g11	Papaver_rhoeas|Prh06G26850.0	      0
  7-  3:	Macleaya_cordata|BVC80_8839g12	Papaver_rhoeas|Prh06G26860.0	      0
  7-  4:	Macleaya_cordata|BVC80_8839g15	Papaver_rhoeas|Prh06G26920.0	      0
  7-  5:	Macleaya_cordata|BVC80_8839g22	Papaver_rhoeas|Prh06G26930.0	      0
## Alignment 8: score=291.0 e_value=3.8e-09 N=6 Mc1000009&Ps2 minus
  8-  0:	Macleaya_cordata|BVC80_8839g7	Papaver_setigerum_A|Pse02G38970.0	      0
  8-  1:	Macleaya_cordata|BVC80_8839g10	Papaver_setigerum_A|Pse02G38950.0	      0
  8-  2:	Macleaya_cordata|BVC80_8839g11	Papaver_setigerum_A|Pse02G38930.0	      0
  8-  3:	Macleaya_cordata|BVC80_8839g12	Papaver_setigerum_A|Pse02G38920.0	      0
  8-  4:	Macleaya_cordata|BVC80_8839g15	Papaver_setigerum_A|Pse02G38900.0	      0
  8-  5:	Macleaya_cordata|BVC80_8839g22	Papaver_setigerum_A|Pse02G38830.0	      0
## Alignment 9: score=287.0 e_value=1e-10 N=6 Mc1000009&Pt5 minus
  9-  0:	Macleaya_cordata|BVC80_8839g7	Papaver_setigerum_C|Pse05G29550.0	      0
  9-  1:	Macleaya_cordata|BVC80_8839g10	Papaver_setigerum_C|Pse05G29500.0	      0
  9-  2:	Macleaya_cordata|BVC80_8839g11	Papaver_setigerum_C|Pse05G29480.0	      0
  9-  3:	Macleaya_cordata|BVC80_8839g12	Papaver_setigerum_C|Pse05G29470.0	      0
  9-  4:	Macleaya_cordata|BVC80_8839g15	Papaver_setigerum_C|Pse05G29420.0	      0
  9-  5:	Macleaya_cordata|BVC80_8839g22	Papaver_setigerum_C|Pse05G29410.0	      0
## Alignment 10: score=684.0 e_value=8.7e-33 N=14 Mc1000029&Pe6 plus
 10-  0:	Macleaya_cordata|BVC80_8905g6	Papaver_setigerum_B|Pse06G02690.0	      0
 10-  1:	Macleaya_cordata|BVC80_8905g7	Papaver_setigerum_B|Pse06G02700.0	      0
 10-  2:	Macleaya_cordata|BVC80_8905g9	Papaver_setigerum_B|Pse06G02720.0	      0
 10-  3:	Macleaya_cordata|BVC80_8905g11	Papaver_setigerum_B|Pse06G02740.0	      0
 10-  4:	Macleaya_cordata|BVC80_8905g12	Papaver_setigerum_B|Pse06G02780.0	      0
 10-  5:	Macleaya_cordata|BVC80_8905g13	Papaver_setigerum_B|Pse06G02810.0	      0
 10-  6:	Macleaya_cordata|BVC80_8905g14	Papaver_setigerum_B|Pse06G02820.0	      0
 10-  7:	Macleaya_cordata|BVC80_8905g15	Papaver_setigerum_B|Pse06G02830.0	      0
 10-  8:	Macleaya_cordata|BVC80_8905g19	Papaver_setigerum_B|Pse06G02850.0	      0
 10-  9:	Macleaya_cordata|BVC80_8905g20	Papaver_setigerum_B|Pse06G02860.0	      0
 10- 10:	Macleaya_cordata|BVC80_8905g24	Papaver_setigerum_B|Pse06G02890.0	      0
 10- 11:	Macleaya_cordata|BVC80_8905g25	Papaver_setigerum_B|Pse06G02910.0	      0
 10- 12:	Macleaya_cordata|BVC80_8905g26	Papaver_setigerum_B|Pse06G02920.0	      0
 10- 13:	Macleaya_cordata|BVC80_8905g28	Papaver_setigerum_B|Pse06G02960.0	      0
## Alignment 11: score=701.0 e_value=7.5e-39 N=15 Mc1000029&Pi11 minus
 11-  0:	Macleaya_cordata|BVC80_8905g1	Papaver_setigerum_D|Pse11G55140.0	      0
 11-  1:	Macleaya_cordata|BVC80_8905g4	Papaver_setigerum_D|Pse11G55110.0	      0
 11-  2:	Macleaya_cordata|BVC80_8905g6	Papaver_setigerum_D|Pse11G54990.0	      0
 11-  3:	Macleaya_cordata|BVC80_8905g7	Papaver_setigerum_D|Pse11G54980.0	      0
 11-  4:	Macleaya_cordata|BVC80_8905g9	Papaver_setigerum_D|Pse11G54780.0	      0
 11-  5:	Macleaya_cordata|BVC80_8905g11	Papaver_setigerum_D|Pse11G54760.0	      0
 11-  6:	Macleaya_cordata|BVC80_8905g12	Papaver_setigerum_D|Pse11G54710.0	      0
 11-  7:	Macleaya_cordata|BVC80_8905g13	Papaver_setigerum_D|Pse11G54680.0	      0
 11-  8:	Macleaya_cordata|BVC80_8905g14	Papaver_setigerum_D|Pse11G54670.0	      0
 11-  9:	Macleaya_cordata|BVC80_8905g15	Papaver_setigerum_D|Pse11G54660.0	      0
 11- 10:	Macleaya_cordata|BVC80_8905g19	Papaver_setigerum_D|Pse11G54650.0	      0
 11- 11:	Macleaya_cordata|BVC80_8905g20	Papaver_setigerum_D|Pse11G54640.0	      0
 11- 12:	Macleaya_cordata|BVC80_8905g24	Papaver_setigerum_D|Pse11G54610.0	      0
 11- 13:	Macleaya_cordata|BVC80_8905g25	Papaver_setigerum_D|Pse11G54590.0	      0
 11- 14:	Macleaya_cordata|BVC80_8905g28	Papaver_setigerum_D|Pse11G54540.0	      0
## Alignment 12: score=689.0 e_value=9.4e-38 N=15 Mc1000029&Pm1 minus
 12-  0:	Macleaya_cordata|BVC80_8905g1	Papaver_somniferum_C|Pso01G16190.0	      0
 12-  1:	Macleaya_cordata|BVC80_8905g4	Papaver_somniferum_C|Pso01G15930.0	      0
 12-  2:	Macleaya_cordata|BVC80_8905g6	Papaver_somniferum_C|Pso01G15880.0	      0
 12-  3:	Macleaya_cordata|BVC80_8905g7	Papaver_somniferum_C|Pso01G15860.0	      0
 12-  4:	Macleaya_cordata|BVC80_8905g9	Papaver_somniferum_C|Pso01G15730.0	      0
 12-  5:	Macleaya_cordata|BVC80_8905g11	Papaver_somniferum_C|Pso01G15710.0	      0
 12-  6:	Macleaya_cordata|BVC80_8905g12	Papaver_somniferum_C|Pso01G15660.0	      0
 12-  7:	Macleaya_cordata|BVC80_8905g13	Papaver_somniferum_C|Pso01G15620.0	      0
 12-  8:	Macleaya_cordata|BVC80_8905g14	Papaver_somniferum_C|Pso01G15600.0	      0
 12-  9:	Macleaya_cordata|BVC80_8905g19	Papaver_somniferum_C|Pso01G15580.0	      0
 12- 10:	Macleaya_cordata|BVC80_8905g20	Papaver_somniferum_C|Pso01G15570.0	      0
 12- 11:	Macleaya_cordata|BVC80_8905g24	Papaver_somniferum_C|Pso01G15540.0	      0
 12- 12:	Macleaya_cordata|BVC80_8905g25	Papaver_somniferum_C|Pso01G15520.0	      0
 12- 13:	Macleaya_cordata|BVC80_8905g26	Papaver_somniferum_C|Pso01G15500.0	      0
 12- 14:	Macleaya_cordata|BVC80_8905g28	Papaver_somniferum_C|Pso01G15470.0	      0
## Alignment 13: score=657.0 e_value=6.6e-32 N=14 Mc1000029&Po6 minus
 13-  0:	Macleaya_cordata|BVC80_8905g1	Papaver_somniferum_A|Pso06G40570.0	      0
 13-  1:	Macleaya_cordata|BVC80_8905g4	Papaver_somniferum_A|Pso06G40530.0	      0
 13-  2:	Macleaya_cordata|BVC80_8905g6	Papaver_somniferum_A|Pso06G40440.0	      0
 13-  3:	Macleaya_cordata|BVC80_8905g7	Papaver_somniferum_A|Pso06G40340.0	      0
 13-  4:	Macleaya_cordata|BVC80_8905g9	Papaver_somniferum_A|Pso06G40250.0	      0
 13-  5:	Macleaya_cordata|BVC80_8905g11	Papaver_somniferum_A|Pso06G40230.0	      0
 13-  6:	Macleaya_cordata|BVC80_8905g12	Papaver_somniferum_A|Pso06G40200.0	      0
 13-  7:	Macleaya_cordata|BVC80_8905g13	Papaver_somniferum_A|Pso06G40180.0	      0
 13-  8:	Macleaya_cordata|BVC80_8905g15	Papaver_somniferum_A|Pso06G40170.0	      0
 13-  9:	Macleaya_cordata|BVC80_8905g19	Papaver_somniferum_A|Pso06G40150.0	      0
 13- 10:	Macleaya_cordata|BVC80_8905g20	Papaver_somniferum_A|Pso06G40130.0	      0
 13- 11:	Macleaya_cordata|BVC80_8905g24	Papaver_somniferum_A|Pso06G40090.0	      0
 13- 12:	Macleaya_cordata|BVC80_8905g25	Papaver_somniferum_A|Pso06G40070.0	      0
 13- 13:	Macleaya_cordata|BVC80_8905g28	Papaver_somniferum_A|Pso06G40030.0	      0
## Alignment 14: score=640.0 e_value=6.8e-33 N=14 Mc1000029&Pr17 minus
 14-  0:	Macleaya_cordata|BVC80_8905g1	Papaver_rhoeas|PrhUNG25260.0	      0
 14-  1:	Macleaya_cordata|BVC80_8905g4	Papaver_rhoeas|PrhUNG25110.0	      0
 14-  2:	Macleaya_cordata|BVC80_8905g6	Papaver_rhoeas|PrhUNG25020.0	      0
 14-  3:	Macleaya_cordata|BVC80_8905g7	Papaver_rhoeas|PrhUNG25010.0	      0
 14-  4:	Macleaya_cordata|BVC80_8905g9	Papaver_rhoeas|PrhUNG24870.0	      0
 14-  5:	Macleaya_cordata|BVC80_8905g11	Papaver_rhoeas|PrhUNG24840.0	      0
 14-  6:	Macleaya_cordata|BVC80_8905g12	Papaver_rhoeas|PrhUNG24780.0	      0
 14-  7:	Macleaya_cordata|BVC80_8905g13	Papaver_rhoeas|PrhUNG24760.0	      0
 14-  8:	Macleaya_cordata|BVC80_8905g15	Papaver_rhoeas|PrhUNG24720.0	      0
 14-  9:	Macleaya_cordata|BVC80_8905g19	Papaver_rhoeas|PrhUNG24710.0	      0
 14- 10:	Macleaya_cordata|BVC80_8905g20	Papaver_rhoeas|PrhUNG24700.0	      0
 14- 11:	Macleaya_cordata|BVC80_8905g24	Papaver_rhoeas|PrhUNG24670.0	      0
 14- 12:	Macleaya_cordata|BVC80_8905g25	Papaver_rhoeas|PrhUNG24630.0	      0
 14- 13:	Macleaya_cordata|BVC80_8905g28	Papaver_rhoeas|PrhUNG24560.0	      0
## Alignment 15: score=660.0 e_value=7.8e-34 N=14 Mc1000029&Ps12 minus
 15-  0:	Macleaya_cordata|BVC80_8905g1	Papaver_setigerum_A|Pse12G41850.0	      0
 15-  1:	Macleaya_cordata|BVC80_8905g4	Papaver_setigerum_A|Pse12G41810.0	      0
 15-  2:	Macleaya_cordata|BVC80_8905g6	Papaver_setigerum_A|Pse12G41730.0	      0
 15-  3:	Macleaya_cordata|BVC80_8905g7	Papaver_setigerum_A|Pse12G41720.0	      0
 15-  4:	Macleaya_cordata|BVC80_8905g9	Papaver_setigerum_A|Pse12G41590.0	      0
 15-  5:	Macleaya_cordata|BVC80_8905g11	Papaver_setigerum_A|Pse12G41570.0	      0
 15-  6:	Macleaya_cordata|BVC80_8905g12	Papaver_setigerum_A|Pse12G41540.0	      0
 15-  7:	Macleaya_cordata|BVC80_8905g13	Papaver_setigerum_A|Pse12G41510.0	      0
 15-  8:	Macleaya_cordata|BVC80_8905g14	Papaver_setigerum_A|Pse12G41500.0	      0
 15-  9:	Macleaya_cordata|BVC80_8905g15	Papaver_setigerum_A|Pse12G41490.0	      0
 15- 10:	Macleaya_cordata|BVC80_8905g19	Papaver_setigerum_A|Pse12G41450.0	      0
 15- 11:	Macleaya_cordata|BVC80_8905g24	Papaver_setigerum_A|Pse12G41410.0	      0
 15- 12:	Macleaya_cordata|BVC80_8905g25	Papaver_setigerum_A|Pse12G41390.0	      0
 15- 13:	Macleaya_cordata|BVC80_8905g28	Papaver_setigerum_A|Pse12G41330.0	      0
## Alignment 16: score=687.0 e_value=2.3e-37 N=15 Mc1000029&Pt4 plus
 16-  0:	Macleaya_cordata|BVC80_8905g1	Papaver_setigerum_C|Pse04G16540.0	      0
 16-  1:	Macleaya_cordata|BVC80_8905g4	Papaver_setigerum_C|Pse04G16790.0	      0
 16-  2:	Macleaya_cordata|BVC80_8905g6	Papaver_setigerum_C|Pse04G16860.0	      0
 16-  3:	Macleaya_cordata|BVC80_8905g7	Papaver_setigerum_C|Pse04G16870.0	      0
 16-  4:	Macleaya_cordata|BVC80_8905g9	Papaver_setigerum_C|Pse04G17010.0	      0
 16-  5:	Macleaya_cordata|BVC80_8905g11	Papaver_setigerum_C|Pse04G17030.0	      0
 16-  6:	Macleaya_cordata|BVC80_8905g12	Papaver_setigerum_C|Pse04G17080.0	      0
 16-  7:	Macleaya_cordata|BVC80_8905g13	Papaver_setigerum_C|Pse04G17110.0	      0
 16-  8:	Macleaya_cordata|BVC80_8905g15	Papaver_setigerum_C|Pse04G17140.0	      0
 16-  9:	Macleaya_cordata|BVC80_8905g19	Papaver_setigerum_C|Pse04G17160.0	      0
 16- 10:	Macleaya_cordata|BVC80_8905g20	Papaver_setigerum_C|Pse04G17170.0	      0
 16- 11:	Macleaya_cordata|BVC80_8905g24	Papaver_setigerum_C|Pse04G17190.0	      0
 16- 12:	Macleaya_cordata|BVC80_8905g25	Papaver_setigerum_C|Pse04G17210.0	      0
 16- 13:	Macleaya_cordata|BVC80_8905g26	Papaver_setigerum_C|Pse04G17230.0	      0
 16- 14:	Macleaya_cordata|BVC80_8905g28	Papaver_setigerum_C|Pse04G17280.0	      0
## Alignment 17: score=343.0 e_value=3.5e-13 N=7 Mc1000031&Pe18 plus
 17-  0:	Macleaya_cordata|BVC80_8903g1	Papaver_setigerum_B|Pse18G14820.0	      0
 17-  1:	Macleaya_cordata|BVC80_8903g4	Papaver_setigerum_B|Pse18G14850.0	      0
 17-  2:	Macleaya_cordata|BVC80_8903g6	Papaver_setigerum_B|Pse18G14870.0	      0
 17-  3:	Macleaya_cordata|BVC80_8903g11	Papaver_setigerum_B|Pse18G14890.0	      0
 17-  4:	Macleaya_cordata|BVC80_8903g12	Papaver_setigerum_B|Pse18G14900.0	      0
 17-  5:	Macleaya_cordata|BVC80_8903g14	Papaver_setigerum_B|Pse18G14910.0	      0
 17-  6:	Macleaya_cordata|BVC80_8903g23	Papaver_setigerum_B|Pse18G14920.0	      0
## Alignment 18: score=393.0 e_value=1.7e-14 N=8 Mc1000031&Pi21 minus
 18-  0:	Macleaya_cordata|BVC80_8903g1	Papaver_setigerum_D|Pse21G23590.0	      0
 18-  1:	Macleaya_cordata|BVC80_8903g4	Papaver_setigerum_D|Pse21G23560.0	      0
 18-  2:	Macleaya_cordata|BVC80_8903g5	Papaver_setigerum_D|Pse21G23550.0	      0
 18-  3:	Macleaya_cordata|BVC80_8903g6	Papaver_setigerum_D|Pse21G23540.0	      0
 18-  4:	Macleaya_cordata|BVC80_8903g11	Papaver_setigerum_D|Pse21G23530.0	      0
 18-  5:	Macleaya_cordata|BVC80_8903g12	Papaver_setigerum_D|Pse21G23520.0	      0
 18-  6:	Macleaya_cordata|BVC80_8903g14	Papaver_setigerum_D|Pse21G23510.0	      0
 18-  7:	Macleaya_cordata|BVC80_8903g23	Papaver_setigerum_D|Pse21G23470.0	      0
## Alignment 19: score=394.0 e_value=2.2e-14 N=8 Mc1000031&Pm9 plus
 19-  0:	Macleaya_cordata|BVC80_8903g1	Papaver_somniferum_C|Pso09G17470.0	      0
 19-  1:	Macleaya_cordata|BVC80_8903g4	Papaver_somniferum_C|Pso09G17500.0	      0
 19-  2:	Macleaya_cordata|BVC80_8903g5	Papaver_somniferum_C|Pso09G17510.0	      0
 19-  3:	Macleaya_cordata|BVC80_8903g6	Papaver_somniferum_C|Pso09G17520.0	      0
 19-  4:	Macleaya_cordata|BVC80_8903g11	Papaver_somniferum_C|Pso09G17540.0	      0
 19-  5:	Macleaya_cordata|BVC80_8903g14	Papaver_somniferum_C|Pso09G17550.0	      0
 19-  6:	Macleaya_cordata|BVC80_8903g18	Papaver_somniferum_C|Pso09G17560.0	      0
 19-  7:	Macleaya_cordata|BVC80_8903g23	Papaver_somniferum_C|Pso09G17570.0	      0
## Alignment 20: score=343.0 e_value=6.5e-11 N=7 Mc1000031&Po11 minus
 20-  0:	Macleaya_cordata|BVC80_8903g1	Papaver_somniferum_A|Pso11G23100.0	      0
 20-  1:	Macleaya_cordata|BVC80_8903g4	Papaver_somniferum_A|Pso11G23080.0	      0
 20-  2:	Macleaya_cordata|BVC80_8903g5	Papaver_somniferum_A|Pso11G23070.0	      0
 20-  3:	Macleaya_cordata|BVC80_8903g6	Papaver_somniferum_A|Pso11G23060.0	      0
 20-  4:	Macleaya_cordata|BVC80_8903g12	Papaver_somniferum_A|Pso11G23050.0	      0
 20-  5:	Macleaya_cordata|BVC80_8903g14	Papaver_somniferum_A|Pso11G23040.0	      0
 20-  6:	Macleaya_cordata|BVC80_8903g23	Papaver_somniferum_A|Pso11G23030.0	      0
## Alignment 21: score=394.0 e_value=5.2e-17 N=8 Mc1000031&Pr2 plus
 21-  0:	Macleaya_cordata|BVC80_8903g1	Papaver_rhoeas|Prh02G41490.0	      0
 21-  1:	Macleaya_cordata|BVC80_8903g4	Papaver_rhoeas|Prh02G41510.0	      0
 21-  2:	Macleaya_cordata|BVC80_8903g6	Papaver_rhoeas|Prh02G41520.0	      0
 21-  3:	Macleaya_cordata|BVC80_8903g11	Papaver_rhoeas|Prh02G41530.0	      0
 21-  4:	Macleaya_cordata|BVC80_8903g12	Papaver_rhoeas|Prh02G41540.0	      0
 21-  5:	Macleaya_cordata|BVC80_8903g14	Papaver_rhoeas|Prh02G41550.0	      0
 21-  6:	Macleaya_cordata|BVC80_8903g18	Papaver_rhoeas|Prh02G41560.0	      0
 21-  7:	Macleaya_cordata|BVC80_8903g23	Papaver_rhoeas|Prh02G41570.0	      0
## Alignment 22: score=394.0 e_value=9.9e-14 N=8 Mc1000031&Ps14 plus
 22-  0:	Macleaya_cordata|BVC80_8903g1	Papaver_setigerum_A|Pse14G16120.0	      0
 22-  1:	Macleaya_cordata|BVC80_8903g4	Papaver_setigerum_A|Pse14G16140.0	      0
 22-  2:	Macleaya_cordata|BVC80_8903g5	Papaver_setigerum_A|Pse14G16150.0	      0
 22-  3:	Macleaya_cordata|BVC80_8903g6	Papaver_setigerum_A|Pse14G16160.0	      0
 22-  4:	Macleaya_cordata|BVC80_8903g12	Papaver_setigerum_A|Pse14G16170.0	      0
 22-  5:	Macleaya_cordata|BVC80_8903g14	Papaver_setigerum_A|Pse14G16180.0	      0
 22-  6:	Macleaya_cordata|BVC80_8903g18	Papaver_setigerum_A|Pse14G16190.0	      0
 22-  7:	Macleaya_cordata|BVC80_8903g23	Papaver_setigerum_A|Pse14G16200.0	      0
## Alignment 23: score=445.0 e_value=3.7e-18 N=9 Mc1000031&Pt9 plus
 23-  0:	Macleaya_cordata|BVC80_8903g1	Papaver_setigerum_C|Pse09G17690.0	      0
 23-  1:	Macleaya_cordata|BVC80_8903g4	Papaver_setigerum_C|Pse09G17710.0	      0
 23-  2:	Macleaya_cordata|BVC80_8903g5	Papaver_setigerum_C|Pse09G17720.0	      0
 23-  3:	Macleaya_cordata|BVC80_8903g6	Papaver_setigerum_C|Pse09G17730.0	      0
 23-  4:	Macleaya_cordata|BVC80_8903g11	Papaver_setigerum_C|Pse09G17740.0	      0
 23-  5:	Macleaya_cordata|BVC80_8903g12	Papaver_setigerum_C|Pse09G17750.0	      0
 23-  6:	Macleaya_cordata|BVC80_8903g14	Papaver_setigerum_C|Pse09G17760.0	      0
 23-  7:	Macleaya_cordata|BVC80_8903g18	Papaver_setigerum_C|Pse09G17770.0	      0
 23-  8:	Macleaya_cordata|BVC80_8903g23	Papaver_setigerum_C|Pse09G17780.0	      0
## Alignment 24: score=2205.0 e_value=9.5e-183 N=46 Mc1000057&Pe13 plus
 24-  0:	Macleaya_cordata|BVC80_887g12	Papaver_setigerum_B|Pse13G33650.0	      0
 24-  1:	Macleaya_cordata|BVC80_887g13	Papaver_setigerum_B|Pse13G33660.0	      0
 24-  2:	Macleaya_cordata|BVC80_887g20	Papaver_setigerum_B|Pse13G33760.0	      0
 24-  3:	Macleaya_cordata|BVC80_887g22	Papaver_setigerum_B|Pse13G33770.0	      0
 24-  4:	Macleaya_cordata|BVC80_887g25	Papaver_setigerum_B|Pse13G33790.0	      0
 24-  5:	Macleaya_cordata|BVC80_887g27	Papaver_setigerum_B|Pse13G33810.0	      0
 24-  6:	Macleaya_cordata|BVC80_887g28	Papaver_setigerum_B|Pse13G33820.0	      0
 24-  7:	Macleaya_cordata|BVC80_887g30	Papaver_setigerum_B|Pse13G33830.0	      0
 24-  8:	Macleaya_cordata|BVC80_887g31	Papaver_setigerum_B|Pse13G33850.0	      0
 24-  9:	Macleaya_cordata|BVC80_887g34	Papaver_setigerum_B|Pse13G33860.0	      0
 24- 10:	Macleaya_cordata|BVC80_887g35	Papaver_setigerum_B|Pse13G33870.0	      0
 24- 11:	Macleaya_cordata|BVC80_887g37	Papaver_setigerum_B|Pse13G33890.0	      0
 24- 12:	Macleaya_cordata|BVC80_887g38	Papaver_setigerum_B|Pse13G33920.0	      0
 24- 13:	Macleaya_cordata|BVC80_887g41	Papaver_setigerum_B|Pse13G33940.0	      0
 24- 14:	Macleaya_cordata|BVC80_887g43	Papaver_setigerum_B|Pse13G33950.0	      0
 24- 15:	Macleaya_cordata|BVC80_887g44	Papaver_setigerum_B|Pse13G33960.0	      0
 24- 16:	Macleaya_cordata|BVC80_887g53	Papaver_setigerum_B|Pse13G33980.0	      0
 24- 17:	Macleaya_cordata|BVC80_887g55	Papaver_setigerum_B|Pse13G34000.0	      0
 24- 18:	Macleaya_cordata|BVC80_887g60	Papaver_setigerum_B|Pse13G34010.0	      0
 24- 19:	Macleaya_cordata|BVC80_887g61	Papaver_setigerum_B|Pse13G34020.0	      0
 24- 20:	Macleaya_cordata|BVC80_887g62	Papaver_setigerum_B|Pse13G34050.0	      0
 24- 21:	Macleaya_cordata|BVC80_887g63	Papaver_setigerum_B|Pse13G34060.0	      0
 24- 22:	Macleaya_cordata|BVC80_887g64	Papaver_setigerum_B|Pse13G34090.0	      0
 24- 23:	Macleaya_cordata|BVC80_887g66	Papaver_setigerum_B|Pse13G34120.0	      0
 24- 24:	Macleaya_cordata|BVC80_887g69	Papaver_setigerum_B|Pse13G34150.0	      0
 24- 25:	Macleaya_cordata|BVC80_887g71	Papaver_setigerum_B|Pse13G34180.0	      0
 24- 26:	Macleaya_cordata|BVC80_887g72	Papaver_setigerum_B|Pse13G34200.0	      0
 24- 27:	Macleaya_cordata|BVC80_887g75	Papaver_setigerum_B|Pse13G34220.0	      0
 24- 28:	Macleaya_cordata|BVC80_887g76	Papaver_setigerum_B|Pse13G34230.0	      0
 24- 29:	Macleaya_cordata|BVC80_887g77	Papaver_setigerum_B|Pse13G34260.0	      0
 24- 30:	Macleaya_cordata|BVC80_887g92	Papaver_setigerum_B|Pse13G34330.0	      0
 24- 31:	Macleaya_cordata|BVC80_887g93	Papaver_setigerum_B|Pse13G34340.0	      0
 24- 32:	Macleaya_cordata|BVC80_887g95	Papaver_setigerum_B|Pse13G34380.0	      0
 24- 33:	Macleaya_cordata|BVC80_887g96	Papaver_setigerum_B|Pse13G34400.0	      0
 24- 34:	Macleaya_cordata|BVC80_887g97	Papaver_setigerum_B|Pse13G34410.0	      0
 24- 35:	Macleaya_cordata|BVC80_887g99	Papaver_setigerum_B|Pse13G34430.0	      0
 24- 36:	Macleaya_cordata|BVC80_887g103	Papaver_setigerum_B|Pse13G34490.0	      0
 24- 37:	Macleaya_cordata|BVC80_887g104	Papaver_setigerum_B|Pse13G34500.0	      0
 24- 38:	Macleaya_cordata|BVC80_887g114	Papaver_setigerum_B|Pse13G34550.0	      0
 24- 39:	Macleaya_cordata|BVC80_887g115	Papaver_setigerum_B|Pse13G34560.0	      0
 24- 40:	Macleaya_cordata|BVC80_887g117	Papaver_setigerum_B|Pse13G34570.0	      0
 24- 41:	Macleaya_cordata|BVC80_887g119	Papaver_setigerum_B|Pse13G34580.0	      0
 24- 42:	Macleaya_cordata|BVC80_887g120	Papaver_setigerum_B|Pse13G34590.0	      0
 24- 43:	Macleaya_cordata|BVC80_887g121	Papaver_setigerum_B|Pse13G34600.0	      0
 24- 44:	Macleaya_cordata|BVC80_887g125	Papaver_setigerum_B|Pse13G34760.0	      0
 24- 45:	Macleaya_cordata|BVC80_887g128	Papaver_setigerum_B|Pse13G34790.0	      0
## Alignment 25: score=337.0 e_value=1.7e-14 N=7 Mc1000057&Pe13 minus
 25-  0:	Macleaya_cordata|BVC80_887g2	Papaver_setigerum_B|Pse13G33730.0	      0
 25-  1:	Macleaya_cordata|BVC80_887g8	Papaver_setigerum_B|Pse13G33720.0	      0
 25-  2:	Macleaya_cordata|BVC80_887g14	Papaver_setigerum_B|Pse13G33640.0	      0
 25-  3:	Macleaya_cordata|BVC80_887g15	Papaver_setigerum_B|Pse13G33630.0	      0
 25-  4:	Macleaya_cordata|BVC80_887g17	Papaver_setigerum_B|Pse13G33620.0	      0
 25-  5:	Macleaya_cordata|BVC80_887g18	Papaver_setigerum_B|Pse13G33610.0	      0
 25-  6:	Macleaya_cordata|BVC80_887g19	Papaver_setigerum_B|Pse13G33590.0	      0
## Alignment 26: score=818.0 e_value=1.1e-45 N=17 Mc1000057&Pi6 plus
 26-  0:	Macleaya_cordata|BVC80_887g2	Papaver_setigerum_D|Pse06G37310.0	      0
 26-  1:	Macleaya_cordata|BVC80_887g8	Papaver_setigerum_D|Pse06G37320.0	      0
 26-  2:	Macleaya_cordata|BVC80_887g12	Papaver_setigerum_D|Pse06G37360.0	      0
 26-  3:	Macleaya_cordata|BVC80_887g13	Papaver_setigerum_D|Pse06G37370.0	      0
 26-  4:	Macleaya_cordata|BVC80_887g14	Papaver_setigerum_D|Pse06G37380.0	      0
 26-  5:	Macleaya_cordata|BVC80_887g15	Papaver_setigerum_D|Pse06G37390.0	      0
 26-  6:	Macleaya_cordata|BVC80_887g17	Papaver_setigerum_D|Pse06G37420.0	      0
 26-  7:	Macleaya_cordata|BVC80_887g18	Papaver_setigerum_D|Pse06G37430.0	      0
 26-  8:	Macleaya_cordata|BVC80_887g19	Papaver_setigerum_D|Pse06G37470.0	      0
 26-  9:	Macleaya_cordata|BVC80_887g20	Papaver_setigerum_D|Pse06G37490.0	      0
 26- 10:	Macleaya_cordata|BVC80_887g22	Papaver_setigerum_D|Pse06G37500.0	      0
 26- 11:	Macleaya_cordata|BVC80_887g25	Papaver_setigerum_D|Pse06G37510.0	      0
 26- 12:	Macleaya_cordata|BVC80_887g27	Papaver_setigerum_D|Pse06G37540.0	      0
 26- 13:	Macleaya_cordata|BVC80_887g28	Papaver_setigerum_D|Pse06G37550.0	      0
 26- 14:	Macleaya_cordata|BVC80_887g30	Papaver_setigerum_D|Pse06G37710.0	      0
 26- 15:	Macleaya_cordata|BVC80_887g31	Papaver_setigerum_D|Pse06G37730.0	      0
 26- 16:	Macleaya_cordata|BVC80_887g34	Papaver_setigerum_D|Pse06G37750.0	      0
## Alignment 27: score=1901.0 e_value=7.9e-138 N=39 Mc1000057&Pi6 minus
 27-  0:	Macleaya_cordata|BVC80_887g37	Papaver_setigerum_D|Pse06G36770.0	      0
 27-  1:	Macleaya_cordata|BVC80_887g38	Papaver_setigerum_D|Pse06G36760.0	      0
 27-  2:	Macleaya_cordata|BVC80_887g41	Papaver_setigerum_D|Pse06G36750.0	      0
 27-  3:	Macleaya_cordata|BVC80_887g42	Papaver_setigerum_D|Pse06G36740.0	      0
 27-  4:	Macleaya_cordata|BVC80_887g43	Papaver_setigerum_D|Pse06G36720.0	      0
 27-  5:	Macleaya_cordata|BVC80_887g44	Papaver_setigerum_D|Pse06G36710.0	      0
 27-  6:	Macleaya_cordata|BVC80_887g49	Papaver_setigerum_D|Pse06G36690.0	      0
 27-  7:	Macleaya_cordata|BVC80_887g53	Papaver_setigerum_D|Pse06G36670.0	      0
 27-  8:	Macleaya_cordata|BVC80_887g54	Papaver_setigerum_D|Pse06G36650.0	      0
 27-  9:	Macleaya_cordata|BVC80_887g55	Papaver_setigerum_D|Pse06G36640.0	      0
 27- 10:	Macleaya_cordata|BVC80_887g60	Papaver_setigerum_D|Pse06G36630.0	      0
 27- 11:	Macleaya_cordata|BVC80_887g61	Papaver_setigerum_D|Pse06G36610.0	      0
 27- 12:	Macleaya_cordata|BVC80_887g62	Papaver_setigerum_D|Pse06G36580.0	      0
 27- 13:	Macleaya_cordata|BVC80_887g63	Papaver_setigerum_D|Pse06G36570.0	      0
 27- 14:	Macleaya_cordata|BVC80_887g64	Papaver_setigerum_D|Pse06G36550.0	      0
 27- 15:	Macleaya_cordata|BVC80_887g66	Papaver_setigerum_D|Pse06G36540.0	      0
 27- 16:	Macleaya_cordata|BVC80_887g69	Papaver_setigerum_D|Pse06G36520.0	      0
 27- 17:	Macleaya_cordata|BVC80_887g71	Papaver_setigerum_D|Pse06G36500.0	      0
 27- 18:	Macleaya_cordata|BVC80_887g72	Papaver_setigerum_D|Pse06G36490.0	      0
 27- 19:	Macleaya_cordata|BVC80_887g75	Papaver_setigerum_D|Pse06G36470.0	      0
 27- 20:	Macleaya_cordata|BVC80_887g76	Papaver_setigerum_D|Pse06G36440.0	      0
 27- 21:	Macleaya_cordata|BVC80_887g78	Papaver_setigerum_D|Pse06G36400.0	      0
 27- 22:	Macleaya_cordata|BVC80_887g79	Papaver_setigerum_D|Pse06G36360.0	      0
 27- 23:	Macleaya_cordata|BVC80_887g80	Papaver_setigerum_D|Pse06G36350.0	      0
 27- 24:	Macleaya_cordata|BVC80_887g81	Papaver_setigerum_D|Pse06G36340.0	      0
 27- 25:	Macleaya_cordata|BVC80_887g82	Papaver_setigerum_D|Pse06G36330.0	      0
 27- 26:	Macleaya_cordata|BVC80_887g83	Papaver_setigerum_D|Pse06G36320.0	      0
 27- 27:	Macleaya_cordata|BVC80_887g84	Papaver_setigerum_D|Pse06G36310.0	      0
 27- 28:	Macleaya_cordata|BVC80_887g85	Papaver_setigerum_D|Pse06G36300.0	      0
 27- 29:	Macleaya_cordata|BVC80_887g86	Papaver_setigerum_D|Pse06G36280.0	      0
 27- 30:	Macleaya_cordata|BVC80_887g89	Papaver_setigerum_D|Pse06G36200.0	      0
 27- 31:	Macleaya_cordata|BVC80_887g95	Papaver_setigerum_D|Pse06G36120.0	      0
 27- 32:	Macleaya_cordata|BVC80_887g96	Papaver_setigerum_D|Pse06G36110.0	      0
 27- 33:	Macleaya_cordata|BVC80_887g97	Papaver_setigerum_D|Pse06G36080.0	      0
 27- 34:	Macleaya_cordata|BVC80_887g99	Papaver_setigerum_D|Pse06G36070.0	      0
 27- 35:	Macleaya_cordata|BVC80_887g103	Papaver_setigerum_D|Pse06G36060.0	      0
 27- 36:	Macleaya_cordata|BVC80_887g104	Papaver_setigerum_D|Pse06G36050.0	      0
 27- 37:	Macleaya_cordata|BVC80_887g105	Papaver_setigerum_D|Pse06G36040.0	      0
 27- 38:	Macleaya_cordata|BVC80_887g106	Papaver_setigerum_D|Pse06G36030.0	      0
## Alignment 28: score=1444.0 e_value=3e-102 N=30 Mc1000057&Pm5 plus
 28-  0:	Macleaya_cordata|BVC80_887g8	Papaver_somniferum_C|Pso05G09710.0	      0
 28-  1:	Macleaya_cordata|BVC80_887g12	Papaver_somniferum_C|Pso05G09750.0	      0
 28-  2:	Macleaya_cordata|BVC80_887g13	Papaver_somniferum_C|Pso05G09760.0	      0
 28-  3:	Macleaya_cordata|BVC80_887g14	Papaver_somniferum_C|Pso05G09770.0	      0
 28-  4:	Macleaya_cordata|BVC80_887g15	Papaver_somniferum_C|Pso05G09780.0	      0
 28-  5:	Macleaya_cordata|BVC80_887g17	Papaver_somniferum_C|Pso05G09790.0	      0
 28-  6:	Macleaya_cordata|BVC80_887g18	Papaver_somniferum_C|Pso05G09810.0	      0
 28-  7:	Macleaya_cordata|BVC80_887g19	Papaver_somniferum_C|Pso05G09830.0	      0
 28-  8:	Macleaya_cordata|BVC80_887g20	Papaver_somniferum_C|Pso05G09850.0	      0
 28-  9:	Macleaya_cordata|BVC80_887g22	Papaver_somniferum_C|Pso05G09860.0	      0
 28- 10:	Macleaya_cordata|BVC80_887g25	Papaver_somniferum_C|Pso05G09870.0	      0
 28- 11:	Macleaya_cordata|BVC80_887g27	Papaver_somniferum_C|Pso05G09880.0	      0
 28- 12:	Macleaya_cordata|BVC80_887g28	Papaver_somniferum_C|Pso05G09890.0	      0
 28- 13:	Macleaya_cordata|BVC80_887g30	Papaver_somniferum_C|Pso05G09910.0	      0
 28- 14:	Macleaya_cordata|BVC80_887g31	Papaver_somniferum_C|Pso05G09950.0	      0
 28- 15:	Macleaya_cordata|BVC80_887g34	Papaver_somniferum_C|Pso05G09970.0	      0
 28- 16:	Macleaya_cordata|BVC80_887g35	Papaver_somniferum_C|Pso05G10200.0	      0
 28- 17:	Macleaya_cordata|BVC80_887g37	Papaver_somniferum_C|Pso05G10240.0	      0
 28- 18:	Macleaya_cordata|BVC80_887g38	Papaver_somniferum_C|Pso05G10270.0	      0
 28- 19:	Macleaya_cordata|BVC80_887g42	Papaver_somniferum_C|Pso05G10290.0	      0
 28- 20:	Macleaya_cordata|BVC80_887g43	Papaver_somniferum_C|Pso05G10310.0	      0
 28- 21:	Macleaya_cordata|BVC80_887g44	Papaver_somniferum_C|Pso05G10320.0	      0
 28- 22:	Macleaya_cordata|BVC80_887g49	Papaver_somniferum_C|Pso05G10340.0	      0
 28- 23:	Macleaya_cordata|BVC80_887g53	Papaver_somniferum_C|Pso05G10370.0	      0
 28- 24:	Macleaya_cordata|BVC80_887g54	Papaver_somniferum_C|Pso05G10390.0	      0
 28- 25:	Macleaya_cordata|BVC80_887g55	Papaver_somniferum_C|Pso05G10400.0	      0
 28- 26:	Macleaya_cordata|BVC80_887g60	Papaver_somniferum_C|Pso05G10410.0	      0
 28- 27:	Macleaya_cordata|BVC80_887g61	Papaver_somniferum_C|Pso05G10430.0	      0
 28- 28:	Macleaya_cordata|BVC80_887g62	Papaver_somniferum_C|Pso05G10450.0	      0
 28- 29:	Macleaya_cordata|BVC80_887g63	Papaver_somniferum_C|Pso05G10460.0	      0
## Alignment 29: score=259.0 e_value=1e-11 N=6 Mc1000057&Pm5 plus
 29-  0:	Macleaya_cordata|BVC80_887g79	Papaver_somniferum_C|Pso05G09140.0	      0
 29-  1:	Macleaya_cordata|BVC80_887g80	Papaver_somniferum_C|Pso05G09150.0	      0
 29-  2:	Macleaya_cordata|BVC80_887g93	Papaver_somniferum_C|Pso05G09160.0	      0
 29-  3:	Macleaya_cordata|BVC80_887g122	Papaver_somniferum_C|Pso05G09190.0	      0
 29-  4:	Macleaya_cordata|BVC80_887g127	Papaver_somniferum_C|Pso05G09240.0	      0
 29-  5:	Macleaya_cordata|BVC80_887g128	Papaver_somniferum_C|Pso05G09250.0	      0
## Alignment 30: score=806.0 e_value=9.3e-57 N=17 Mc1000057&Pm5 minus
 30-  0:	Macleaya_cordata|BVC80_887g81	Papaver_somniferum_C|Pso05G09130.0	      0
 30-  1:	Macleaya_cordata|BVC80_887g82	Papaver_somniferum_C|Pso05G09120.0	      0
 30-  2:	Macleaya_cordata|BVC80_887g83	Papaver_somniferum_C|Pso05G09090.0	      0
 30-  3:	Macleaya_cordata|BVC80_887g84	Papaver_somniferum_C|Pso05G09070.0	      0
 30-  4:	Macleaya_cordata|BVC80_887g85	Papaver_somniferum_C|Pso05G09060.0	      0
 30-  5:	Macleaya_cordata|BVC80_887g86	Papaver_somniferum_C|Pso05G09050.0	      0
 30-  6:	Macleaya_cordata|BVC80_887g87	Papaver_somniferum_C|Pso05G09040.0	      0
 30-  7:	Macleaya_cordata|BVC80_887g88	Papaver_somniferum_C|Pso05G09030.0	      0
 30-  8:	Macleaya_cordata|BVC80_887g89	Papaver_somniferum_C|Pso05G09020.0	      0
 30-  9:	Macleaya_cordata|BVC80_887g107	Papaver_somniferum_C|Pso05G08790.0	      0
 30- 10:	Macleaya_cordata|BVC80_887g110	Papaver_somniferum_C|Pso05G08740.0	      0
 30- 11:	Macleaya_cordata|BVC80_887g111	Papaver_somniferum_C|Pso05G08730.0	      0
 30- 12:	Macleaya_cordata|BVC80_887g112	Papaver_somniferum_C|Pso05G08720.0	      0
 30- 13:	Macleaya_cordata|BVC80_887g115	Papaver_somniferum_C|Pso05G08590.0	      0
 30- 14:	Macleaya_cordata|BVC80_887g117	Papaver_somniferum_C|Pso05G08560.0	      0
 30- 15:	Macleaya_cordata|BVC80_887g119	Papaver_somniferum_C|Pso05G08550.0	      0
 30- 16:	Macleaya_cordata|BVC80_887g121	Papaver_somniferum_C|Pso05G08540.0	      0
## Alignment 31: score=297.0 e_value=1.5e-09 N=6 Mc1000057&Pm5 minus
 31-  0:	Macleaya_cordata|BVC80_887g95	Papaver_somniferum_C|Pso05G08670.0	      0
 31-  1:	Macleaya_cordata|BVC80_887g96	Papaver_somniferum_C|Pso05G08660.0	      0
 31-  2:	Macleaya_cordata|BVC80_887g97	Papaver_somniferum_C|Pso05G08650.0	      0
 31-  3:	Macleaya_cordata|BVC80_887g99	Papaver_somniferum_C|Pso05G08640.0	      0
 31-  4:	Macleaya_cordata|BVC80_887g103	Papaver_somniferum_C|Pso05G08630.0	      0
 31-  5:	Macleaya_cordata|BVC80_887g104	Papaver_somniferum_C|Pso05G08620.0	      0
## Alignment 32: score=1845.0 e_value=5.1e-152 N=39 Mc1000057&Po4 plus
 32-  0:	Macleaya_cordata|BVC80_887g8	Papaver_somniferum_A|Pso04G25930.0	      0
 32-  1:	Macleaya_cordata|BVC80_887g12	Papaver_somniferum_A|Pso04G25990.0	      0
 32-  2:	Macleaya_cordata|BVC80_887g13	Papaver_somniferum_A|Pso04G26000.0	      0
 32-  3:	Macleaya_cordata|BVC80_887g14	Papaver_somniferum_A|Pso04G26010.0	      0
 32-  4:	Macleaya_cordata|BVC80_887g15	Papaver_somniferum_A|Pso04G26020.0	      0
 32-  5:	Macleaya_cordata|BVC80_887g18	Papaver_somniferum_A|Pso04G26030.0	      0
 32-  6:	Macleaya_cordata|BVC80_887g19	Papaver_somniferum_A|Pso04G26050.0	      0
 32-  7:	Macleaya_cordata|BVC80_887g22	Papaver_somniferum_A|Pso04G26070.0	      0
 32-  8:	Macleaya_cordata|BVC80_887g25	Papaver_somniferum_A|Pso04G26090.0	      0
 32-  9:	Macleaya_cordata|BVC80_887g26	Papaver_somniferum_A|Pso04G26110.0	      0
 32- 10:	Macleaya_cordata|BVC80_887g27	Papaver_somniferum_A|Pso04G26130.0	      0
 32- 11:	Macleaya_cordata|BVC80_887g28	Papaver_somniferum_A|Pso04G26140.0	      0
 32- 12:	Macleaya_cordata|BVC80_887g31	Papaver_somniferum_A|Pso04G26160.0	      0
 32- 13:	Macleaya_cordata|BVC80_887g34	Papaver_somniferum_A|Pso04G26170.0	      0
 32- 14:	Macleaya_cordata|BVC80_887g41	Papaver_somniferum_A|Pso04G26190.0	      0
 32- 15:	Macleaya_cordata|BVC80_887g42	Papaver_somniferum_A|Pso04G26200.0	      0
 32- 16:	Macleaya_cordata|BVC80_887g43	Papaver_somniferum_A|Pso04G26210.0	      0
 32- 17:	Macleaya_cordata|BVC80_887g44	Papaver_somniferum_A|Pso04G26220.0	      0
 32- 18:	Macleaya_cordata|BVC80_887g49	Papaver_somniferum_A|Pso04G26230.0	      0
 32- 19:	Macleaya_cordata|BVC80_887g53	Papaver_somniferum_A|Pso04G26250.0	      0
 32- 20:	Macleaya_cordata|BVC80_887g55	Papaver_somniferum_A|Pso04G26270.0	      0
 32- 21:	Macleaya_cordata|BVC80_887g61	Papaver_somniferum_A|Pso04G26310.0	      0
 32- 22:	Macleaya_cordata|BVC80_887g62	Papaver_somniferum_A|Pso04G26330.0	      0
 32- 23:	Macleaya_cordata|BVC80_887g63	Papaver_somniferum_A|Pso04G26340.0	      0
 32- 24:	Macleaya_cordata|BVC80_887g64	Papaver_somniferum_A|Pso04G26360.0	      0
 32- 25:	Macleaya_cordata|BVC80_887g66	Papaver_somniferum_A|Pso04G26380.0	      0
 32- 26:	Macleaya_cordata|BVC80_887g69	Papaver_somniferum_A|Pso04G26410.0	      0
 32- 27:	Macleaya_cordata|BVC80_887g71	Papaver_somniferum_A|Pso04G26430.0	      0
 32- 28:	Macleaya_cordata|BVC80_887g72	Papaver_somniferum_A|Pso04G26440.0	      0
 32- 29:	Macleaya_cordata|BVC80_887g75	Papaver_somniferum_A|Pso04G26450.0	      0
 32- 30:	Macleaya_cordata|BVC80_887g77	Papaver_somniferum_A|Pso04G26470.0	      0
 32- 31:	Macleaya_cordata|BVC80_887g78	Papaver_somniferum_A|Pso04G26500.0	      0
 32- 32:	Macleaya_cordata|BVC80_887g92	Papaver_somniferum_A|Pso04G26650.0	      0
 32- 33:	Macleaya_cordata|BVC80_887g105	Papaver_somniferum_A|Pso04G26830.0	      0
 32- 34:	Macleaya_cordata|BVC80_887g106	Papaver_somniferum_A|Pso04G26840.0	      0
 32- 35:	Macleaya_cordata|BVC80_887g110	Papaver_somniferum_A|Pso04G26890.0	      0
 32- 36:	Macleaya_cordata|BVC80_887g113	Papaver_somniferum_A|Pso04G26950.0	      0
 32- 37:	Macleaya_cordata|BVC80_887g124	Papaver_somniferum_A|Pso04G27210.0	      0
 32- 38:	Macleaya_cordata|BVC80_887g125	Papaver_somniferum_A|Pso04G27220.0	      0
## Alignment 33: score=836.0 e_value=8.5e-46 N=17 Mc1000057&Po4 minus
 33-  0:	Macleaya_cordata|BVC80_887g79	Papaver_somniferum_A|Pso04G26810.0	      0
 33-  1:	Macleaya_cordata|BVC80_887g80	Papaver_somniferum_A|Pso04G26790.0	      0
 33-  2:	Macleaya_cordata|BVC80_887g81	Papaver_somniferum_A|Pso04G26770.0	      0
 33-  3:	Macleaya_cordata|BVC80_887g82	Papaver_somniferum_A|Pso04G26760.0	      0
 33-  4:	Macleaya_cordata|BVC80_887g83	Papaver_somniferum_A|Pso04G26750.0	      0
 33-  5:	Macleaya_cordata|BVC80_887g84	Papaver_somniferum_A|Pso04G26730.0	      0
 33-  6:	Macleaya_cordata|BVC80_887g85	Papaver_somniferum_A|Pso04G26720.0	      0
 33-  7:	Macleaya_cordata|BVC80_887g87	Papaver_somniferum_A|Pso04G26710.0	      0
 33-  8:	Macleaya_cordata|BVC80_887g88	Papaver_somniferum_A|Pso04G26700.0	      0
 33-  9:	Macleaya_cordata|BVC80_887g89	Papaver_somniferum_A|Pso04G26690.0	      0
 33- 10:	Macleaya_cordata|BVC80_887g93	Papaver_somniferum_A|Pso04G26640.0	      0
 33- 11:	Macleaya_cordata|BVC80_887g95	Papaver_somniferum_A|Pso04G26600.0	      0
 33- 12:	Macleaya_cordata|BVC80_887g96	Papaver_somniferum_A|Pso04G26590.0	      0
 33- 13:	Macleaya_cordata|BVC80_887g97	Papaver_somniferum_A|Pso04G26580.0	      0
 33- 14:	Macleaya_cordata|BVC80_887g99	Papaver_somniferum_A|Pso04G26560.0	      0
 33- 15:	Macleaya_cordata|BVC80_887g103	Papaver_somniferum_A|Pso04G26540.0	      0
 33- 16:	Macleaya_cordata|BVC80_887g104	Papaver_somniferum_A|Pso04G26530.0	      0
## Alignment 34: score=878.0 e_value=1.2e-50 N=18 Mc1000057&Pr6 plus
 34-  0:	Macleaya_cordata|BVC80_887g2	Papaver_rhoeas|Prh06G02040.0	      0
 34-  1:	Macleaya_cordata|BVC80_887g12	Papaver_rhoeas|Prh06G02110.0	      0
 34-  2:	Macleaya_cordata|BVC80_887g13	Papaver_rhoeas|Prh06G02120.0	      0
 34-  3:	Macleaya_cordata|BVC80_887g14	Papaver_rhoeas|Prh06G02130.0	      0
 34-  4:	Macleaya_cordata|BVC80_887g15	Papaver_rhoeas|Prh06G02140.0	      0
 34-  5:	Macleaya_cordata|BVC80_887g17	Papaver_rhoeas|Prh06G02150.0	      0
 34-  6:	Macleaya_cordata|BVC80_887g18	Papaver_rhoeas|Prh06G02160.0	      0
 34-  7:	Macleaya_cordata|BVC80_887g19	Papaver_rhoeas|Prh06G02210.0	      0
 34-  8:	Macleaya_cordata|BVC80_887g20	Papaver_rhoeas|Prh06G02220.0	      0
 34-  9:	Macleaya_cordata|BVC80_887g22	Papaver_rhoeas|Prh06G02230.0	      0
 34- 10:	Macleaya_cordata|BVC80_887g25	Papaver_rhoeas|Prh06G02250.0	      0
 34- 11:	Macleaya_cordata|BVC80_887g27	Papaver_rhoeas|Prh06G02270.0	      0
 34- 12:	Macleaya_cordata|BVC80_887g28	Papaver_rhoeas|Prh06G02290.0	      0
 34- 13:	Macleaya_cordata|BVC80_887g30	Papaver_rhoeas|Prh06G02310.0	      0
 34- 14:	Macleaya_cordata|BVC80_887g31	Papaver_rhoeas|Prh06G02350.0	      0
 34- 15:	Macleaya_cordata|BVC80_887g34	Papaver_rhoeas|Prh06G02360.0	      0
 34- 16:	Macleaya_cordata|BVC80_887g37	Papaver_rhoeas|Prh06G02390.0	      0
 34- 17:	Macleaya_cordata|BVC80_887g38	Papaver_rhoeas|Prh06G02410.0	      0
## Alignment 35: score=292.0 e_value=2.7e-13 N=6 Mc1000057&Pr6 plus
 35-  0:	Macleaya_cordata|BVC80_887g114	Papaver_rhoeas|Prh06G02790.0	      0
 35-  1:	Macleaya_cordata|BVC80_887g115	Papaver_rhoeas|Prh06G02800.0	      0
 35-  2:	Macleaya_cordata|BVC80_887g117	Papaver_rhoeas|Prh06G02850.0	      0
 35-  3:	Macleaya_cordata|BVC80_887g119	Papaver_rhoeas|Prh06G02860.0	      0
 35-  4:	Macleaya_cordata|BVC80_887g124	Papaver_rhoeas|Prh06G02890.0	      0
 35-  5:	Macleaya_cordata|BVC80_887g125	Papaver_rhoeas|Prh06G02900.0	      0
## Alignment 36: score=817.0 e_value=5.5e-52 N=17 Mc1000057&Pr6 minus
 36-  0:	Macleaya_cordata|BVC80_887g78	Papaver_rhoeas|Prh06G03250.0	      0
 36-  1:	Macleaya_cordata|BVC80_887g85	Papaver_rhoeas|Prh06G03210.0	      0
 36-  2:	Macleaya_cordata|BVC80_887g86	Papaver_rhoeas|Prh06G03170.0	      0
 36-  3:	Macleaya_cordata|BVC80_887g92	Papaver_rhoeas|Prh06G03150.0	      0
 36-  4:	Macleaya_cordata|BVC80_887g93	Papaver_rhoeas|Prh06G03140.0	      0
 36-  5:	Macleaya_cordata|BVC80_887g95	Papaver_rhoeas|Prh06G03080.0	      0
 36-  6:	Macleaya_cordata|BVC80_887g96	Papaver_rhoeas|Prh06G03070.0	      0
 36-  7:	Macleaya_cordata|BVC80_887g97	Papaver_rhoeas|Prh06G03060.0	      0
 36-  8:	Macleaya_cordata|BVC80_887g99	Papaver_rhoeas|Prh06G03040.0	      0
 36-  9:	Macleaya_cordata|BVC80_887g103	Papaver_rhoeas|Prh06G03000.0	      0
 36- 10:	Macleaya_cordata|BVC80_887g105	Papaver_rhoeas|Prh06G02980.0	      0
 36- 11:	Macleaya_cordata|BVC80_887g106	Papaver_rhoeas|Prh06G02970.0	      0
 36- 12:	Macleaya_cordata|BVC80_887g110	Papaver_rhoeas|Prh06G02960.0	      0
 36- 13:	Macleaya_cordata|BVC80_887g111	Papaver_rhoeas|Prh06G02940.0	      0
 36- 14:	Macleaya_cordata|BVC80_887g112	Papaver_rhoeas|Prh06G02930.0	      0
 36- 15:	Macleaya_cordata|BVC80_887g113	Papaver_rhoeas|Prh06G02920.0	      0
 36- 16:	Macleaya_cordata|BVC80_887g119	Papaver_rhoeas|Prh06G02860.0	      0
## Alignment 37: score=1814.0 e_value=7.5e-144 N=38 Mc1000057&Ps15 plus
 37-  0:	Macleaya_cordata|BVC80_887g2	Papaver_setigerum_A|Pse15G27660.0	      0
 37-  1:	Macleaya_cordata|BVC80_887g8	Papaver_setigerum_A|Pse15G27670.0	      0
 37-  2:	Macleaya_cordata|BVC80_887g12	Papaver_setigerum_A|Pse15G27710.0	      0
 37-  3:	Macleaya_cordata|BVC80_887g13	Papaver_setigerum_A|Pse15G27720.0	      0
 37-  4:	Macleaya_cordata|BVC80_887g14	Papaver_setigerum_A|Pse15G27740.0	      0
 37-  5:	Macleaya_cordata|BVC80_887g15	Papaver_setigerum_A|Pse15G27750.0	      0
 37-  6:	Macleaya_cordata|BVC80_887g18	Papaver_setigerum_A|Pse15G27760.0	      0
 37-  7:	Macleaya_cordata|BVC80_887g20	Papaver_setigerum_A|Pse15G27780.0	      0
 37-  8:	Macleaya_cordata|BVC80_887g22	Papaver_setigerum_A|Pse15G27790.0	      0
 37-  9:	Macleaya_cordata|BVC80_887g25	Papaver_setigerum_A|Pse15G27810.0	      0
 37- 10:	Macleaya_cordata|BVC80_887g27	Papaver_setigerum_A|Pse15G27830.0	      0
 37- 11:	Macleaya_cordata|BVC80_887g28	Papaver_setigerum_A|Pse15G27840.0	      0
 37- 12:	Macleaya_cordata|BVC80_887g31	Papaver_setigerum_A|Pse15G27870.0	      0
 37- 13:	Macleaya_cordata|BVC80_887g34	Papaver_setigerum_A|Pse15G27880.0	      0
 37- 14:	Macleaya_cordata|BVC80_887g41	Papaver_setigerum_A|Pse15G27900.0	      0
 37- 15:	Macleaya_cordata|BVC80_887g42	Papaver_setigerum_A|Pse15G27910.0	      0
 37- 16:	Macleaya_cordata|BVC80_887g43	Papaver_setigerum_A|Pse15G27920.0	      0
 37- 17:	Macleaya_cordata|BVC80_887g44	Papaver_setigerum_A|Pse15G27930.0	      0
 37- 18:	Macleaya_cordata|BVC80_887g49	Papaver_setigerum_A|Pse15G27940.0	      0
 37- 19:	Macleaya_cordata|BVC80_887g53	Papaver_setigerum_A|Pse15G27960.0	      0
 37- 20:	Macleaya_cordata|BVC80_887g54	Papaver_setigerum_A|Pse15G27970.0	      0
 37- 21:	Macleaya_cordata|BVC80_887g55	Papaver_setigerum_A|Pse15G27980.0	      0
 37- 22:	Macleaya_cordata|BVC80_887g61	Papaver_setigerum_A|Pse15G28010.0	      0
 37- 23:	Macleaya_cordata|BVC80_887g62	Papaver_setigerum_A|Pse15G28030.0	      0
 37- 24:	Macleaya_cordata|BVC80_887g63	Papaver_setigerum_A|Pse15G28040.0	      0
 37- 25:	Macleaya_cordata|BVC80_887g64	Papaver_setigerum_A|Pse15G28060.0	      0
 37- 26:	Macleaya_cordata|BVC80_887g66	Papaver_setigerum_A|Pse15G28080.0	      0
 37- 27:	Macleaya_cordata|BVC80_887g69	Papaver_setigerum_A|Pse15G28120.0	      0
 37- 28:	Macleaya_cordata|BVC80_887g71	Papaver_setigerum_A|Pse15G28150.0	      0
 37- 29:	Macleaya_cordata|BVC80_887g72	Papaver_setigerum_A|Pse15G28180.0	      0
 37- 30:	Macleaya_cordata|BVC80_887g75	Papaver_setigerum_A|Pse15G28190.0	      0
 37- 31:	Macleaya_cordata|BVC80_887g77	Papaver_setigerum_A|Pse15G28220.0	      0
 37- 32:	Macleaya_cordata|BVC80_887g78	Papaver_setigerum_A|Pse15G28260.0	      0
 37- 33:	Macleaya_cordata|BVC80_887g93	Papaver_setigerum_A|Pse15G28410.0	      0
 37- 34:	Macleaya_cordata|BVC80_887g105	Papaver_setigerum_A|Pse15G28600.0	      0
 37- 35:	Macleaya_cordata|BVC80_887g106	Papaver_setigerum_A|Pse15G28610.0	      0
 37- 36:	Macleaya_cordata|BVC80_887g110	Papaver_setigerum_A|Pse15G28660.0	      0
 37- 37:	Macleaya_cordata|BVC80_887g113	Papaver_setigerum_A|Pse15G28710.0	      0
## Alignment 38: score=288.0 e_value=6.2e-15 N=6 Mc1000057&Ps15 plus
 38-  0:	Macleaya_cordata|BVC80_887g114	Papaver_setigerum_A|Pse15G29200.0	      0
 38-  1:	Macleaya_cordata|BVC80_887g117	Papaver_setigerum_A|Pse15G29320.0	      0
 38-  2:	Macleaya_cordata|BVC80_887g119	Papaver_setigerum_A|Pse15G29330.0	      0
 38-  3:	Macleaya_cordata|BVC80_887g120	Papaver_setigerum_A|Pse15G29340.0	      0
 38-  4:	Macleaya_cordata|BVC80_887g121	Papaver_setigerum_A|Pse15G29350.0	      0
 38-  5:	Macleaya_cordata|BVC80_887g122	Papaver_setigerum_A|Pse15G29370.0	      0
## Alignment 39: score=937.0 e_value=1.1e-53 N=19 Mc1000057&Ps15 minus
 39-  0:	Macleaya_cordata|BVC80_887g79	Papaver_setigerum_A|Pse15G28570.0	      0
 39-  1:	Macleaya_cordata|BVC80_887g80	Papaver_setigerum_A|Pse15G28560.0	      0
 39-  2:	Macleaya_cordata|BVC80_887g81	Papaver_setigerum_A|Pse15G28550.0	      0
 39-  3:	Macleaya_cordata|BVC80_887g82	Papaver_setigerum_A|Pse15G28540.0	      0
 39-  4:	Macleaya_cordata|BVC80_887g83	Papaver_setigerum_A|Pse15G28530.0	      0
 39-  5:	Macleaya_cordata|BVC80_887g84	Papaver_setigerum_A|Pse15G28510.0	      0
 39-  6:	Macleaya_cordata|BVC80_887g85	Papaver_setigerum_A|Pse15G28490.0	      0
 39-  7:	Macleaya_cordata|BVC80_887g86	Papaver_setigerum_A|Pse15G28480.0	      0
 39-  8:	Macleaya_cordata|BVC80_887g87	Papaver_setigerum_A|Pse15G28470.0	      0
 39-  9:	Macleaya_cordata|BVC80_887g88	Papaver_setigerum_A|Pse15G28460.0	      0
 39- 10:	Macleaya_cordata|BVC80_887g89	Papaver_setigerum_A|Pse15G28450.0	      0
 39- 11:	Macleaya_cordata|BVC80_887g91	Papaver_setigerum_A|Pse15G28430.0	      0
 39- 12:	Macleaya_cordata|BVC80_887g92	Papaver_setigerum_A|Pse15G28420.0	      0
 39- 13:	Macleaya_cordata|BVC80_887g95	Papaver_setigerum_A|Pse15G28360.0	      0
 39- 14:	Macleaya_cordata|BVC80_887g96	Papaver_setigerum_A|Pse15G28350.0	      0
 39- 15:	Macleaya_cordata|BVC80_887g97	Papaver_setigerum_A|Pse15G28340.0	      0
 39- 16:	Macleaya_cordata|BVC80_887g99	Papaver_setigerum_A|Pse15G28300.0	      0
 39- 17:	Macleaya_cordata|BVC80_887g103	Papaver_setigerum_A|Pse15G28280.0	      0
 39- 18:	Macleaya_cordata|BVC80_887g104	Papaver_setigerum_A|Pse15G28270.0	      0
## Alignment 40: score=1543.0 e_value=4.3e-113 N=32 Mc1000057&Pt5 plus
 40-  0:	Macleaya_cordata|BVC80_887g2	Papaver_setigerum_C|Pse05G12440.0	      0
 40-  1:	Macleaya_cordata|BVC80_887g8	Papaver_setigerum_C|Pse05G12450.0	      0
 40-  2:	Macleaya_cordata|BVC80_887g12	Papaver_setigerum_C|Pse05G12500.0	      0
 40-  3:	Macleaya_cordata|BVC80_887g13	Papaver_setigerum_C|Pse05G12510.0	      0
 40-  4:	Macleaya_cordata|BVC80_887g14	Papaver_setigerum_C|Pse05G12520.0	      0
 40-  5:	Macleaya_cordata|BVC80_887g15	Papaver_setigerum_C|Pse05G12530.0	      0
 40-  6:	Macleaya_cordata|BVC80_887g17	Papaver_setigerum_C|Pse05G12540.0	      0
 40-  7:	Macleaya_cordata|BVC80_887g18	Papaver_setigerum_C|Pse05G12550.0	      0
 40-  8:	Macleaya_cordata|BVC80_887g19	Papaver_setigerum_C|Pse05G12570.0	      0
 40-  9:	Macleaya_cordata|BVC80_887g20	Papaver_setigerum_C|Pse05G12590.0	      0
 40- 10:	Macleaya_cordata|BVC80_887g22	Papaver_setigerum_C|Pse05G12600.0	      0
 40- 11:	Macleaya_cordata|BVC80_887g25	Papaver_setigerum_C|Pse05G12610.0	      0
 40- 12:	Macleaya_cordata|BVC80_887g27	Papaver_setigerum_C|Pse05G12630.0	      0
 40- 13:	Macleaya_cordata|BVC80_887g28	Papaver_setigerum_C|Pse05G12640.0	      0
 40- 14:	Macleaya_cordata|BVC80_887g30	Papaver_setigerum_C|Pse05G12660.0	      0
 40- 15:	Macleaya_cordata|BVC80_887g31	Papaver_setigerum_C|Pse05G12700.0	      0
 40- 16:	Macleaya_cordata|BVC80_887g34	Papaver_setigerum_C|Pse05G12730.0	      0
 40- 17:	Macleaya_cordata|BVC80_887g35	Papaver_setigerum_C|Pse05G12930.0	      0
 40- 18:	Macleaya_cordata|BVC80_887g37	Papaver_setigerum_C|Pse05G12960.0	      0
 40- 19:	Macleaya_cordata|BVC80_887g38	Papaver_setigerum_C|Pse05G12990.0	      0
 40- 20:	Macleaya_cordata|BVC80_887g41	Papaver_setigerum_C|Pse05G13000.0	      0
 40- 21:	Macleaya_cordata|BVC80_887g42	Papaver_setigerum_C|Pse05G13010.0	      0
 40- 22:	Macleaya_cordata|BVC80_887g43	Papaver_setigerum_C|Pse05G13030.0	      0
 40- 23:	Macleaya_cordata|BVC80_887g44	Papaver_setigerum_C|Pse05G13040.0	      0
 40- 24:	Macleaya_cordata|BVC80_887g49	Papaver_setigerum_C|Pse05G13060.0	      0
 40- 25:	Macleaya_cordata|BVC80_887g53	Papaver_setigerum_C|Pse05G13090.0	      0
 40- 26:	Macleaya_cordata|BVC80_887g54	Papaver_setigerum_C|Pse05G13100.0	      0
 40- 27:	Macleaya_cordata|BVC80_887g55	Papaver_setigerum_C|Pse05G13110.0	      0
 40- 28:	Macleaya_cordata|BVC80_887g60	Papaver_setigerum_C|Pse05G13130.0	      0
 40- 29:	Macleaya_cordata|BVC80_887g61	Papaver_setigerum_C|Pse05G13150.0	      0
 40- 30:	Macleaya_cordata|BVC80_887g62	Papaver_setigerum_C|Pse05G13190.0	      0
 40- 31:	Macleaya_cordata|BVC80_887g63	Papaver_setigerum_C|Pse05G13200.0	      0
## Alignment 41: score=536.0 e_value=7.7e-28 N=11 Mc1000057&Pt5 minus
 41-  0:	Macleaya_cordata|BVC80_887g95	Papaver_setigerum_C|Pse05G11290.0	      0
 41-  1:	Macleaya_cordata|BVC80_887g96	Papaver_setigerum_C|Pse05G11280.0	      0
 41-  2:	Macleaya_cordata|BVC80_887g97	Papaver_setigerum_C|Pse05G11270.0	      0
 41-  3:	Macleaya_cordata|BVC80_887g99	Papaver_setigerum_C|Pse05G11260.0	      0
 41-  4:	Macleaya_cordata|BVC80_887g103	Papaver_setigerum_C|Pse05G11250.0	      0
 41-  5:	Macleaya_cordata|BVC80_887g104	Papaver_setigerum_C|Pse05G11240.0	      0
 41-  6:	Macleaya_cordata|BVC80_887g115	Papaver_setigerum_C|Pse05G11190.0	      0
 41-  7:	Macleaya_cordata|BVC80_887g117	Papaver_setigerum_C|Pse05G11170.0	      0
 41-  8:	Macleaya_cordata|BVC80_887g119	Papaver_setigerum_C|Pse05G11160.0	      0
 41-  9:	Macleaya_cordata|BVC80_887g120	Papaver_setigerum_C|Pse05G11150.0	      0
 41- 10:	Macleaya_cordata|BVC80_887g121	Papaver_setigerum_C|Pse05G11140.0	      0
## Alignment 42: score=496.0 e_value=2.3e-22 N=10 Mc1000057&Pt5 minus
 42-  0:	Macleaya_cordata|BVC80_887g80	Papaver_setigerum_C|Pse05G11800.0	      0
 42-  1:	Macleaya_cordata|BVC80_887g81	Papaver_setigerum_C|Pse05G11780.0	      0
 42-  2:	Macleaya_cordata|BVC80_887g82	Papaver_setigerum_C|Pse05G11770.0	      0
 42-  3:	Macleaya_cordata|BVC80_887g83	Papaver_setigerum_C|Pse05G11740.0	      0
 42-  4:	Macleaya_cordata|BVC80_887g84	Papaver_setigerum_C|Pse05G11720.0	      0
 42-  5:	Macleaya_cordata|BVC80_887g85	Papaver_setigerum_C|Pse05G11710.0	      0
 42-  6:	Macleaya_cordata|BVC80_887g86	Papaver_setigerum_C|Pse05G11700.0	      0
 42-  7:	Macleaya_cordata|BVC80_887g87	Papaver_setigerum_C|Pse05G11690.0	      0
 42-  8:	Macleaya_cordata|BVC80_887g88	Papaver_setigerum_C|Pse05G11680.0	      0
 42-  9:	Macleaya_cordata|BVC80_887g89	Papaver_setigerum_C|Pse05G11670.0	      0
## Alignment 43: score=682.0 e_value=3.1e-39 N=14 Mc1000059&Pe18 plus
 43-  0:	Macleaya_cordata|BVC80_881g17	Papaver_setigerum_B|Pse18G13760.0	      0
 43-  1:	Macleaya_cordata|BVC80_881g25	Papaver_setigerum_B|Pse18G13880.0	      0
 43-  2:	Macleaya_cordata|BVC80_881g27	Papaver_setigerum_B|Pse18G13910.0	      0
 43-  3:	Macleaya_cordata|BVC80_881g31	Papaver_setigerum_B|Pse18G13920.0	      0
 43-  4:	Macleaya_cordata|BVC80_881g34	Papaver_setigerum_B|Pse18G13930.0	      0
 43-  5:	Macleaya_cordata|BVC80_881g36	Papaver_setigerum_B|Pse18G13960.0	      0
 43-  6:	Macleaya_cordata|BVC80_881g37	Papaver_setigerum_B|Pse18G13970.0	      0
 43-  7:	Macleaya_cordata|BVC80_881g39	Papaver_setigerum_B|Pse18G13980.0	      0
 43-  8:	Macleaya_cordata|BVC80_881g40	Papaver_setigerum_B|Pse18G13990.0	      0
 43-  9:	Macleaya_cordata|BVC80_881g41	Papaver_setigerum_B|Pse18G14000.0	      0
 43- 10:	Macleaya_cordata|BVC80_881g42	Papaver_setigerum_B|Pse18G14010.0	      0
 43- 11:	Macleaya_cordata|BVC80_881g43	Papaver_setigerum_B|Pse18G14020.0	      0
 43- 12:	Macleaya_cordata|BVC80_881g44	Papaver_setigerum_B|Pse18G14030.0	      0
 43- 13:	Macleaya_cordata|BVC80_881g49	Papaver_setigerum_B|Pse18G14050.0	      0
## Alignment 44: score=638.0 e_value=4.7e-29 N=13 Mc1000059&Pe18 plus
 44-  0:	Macleaya_cordata|BVC80_881g55	Papaver_setigerum_B|Pse18G12870.0	      0
 44-  1:	Macleaya_cordata|BVC80_881g57	Papaver_setigerum_B|Pse18G12890.0	      0
 44-  2:	Macleaya_cordata|BVC80_881g63	Papaver_setigerum_B|Pse18G12930.0	      0
 44-  3:	Macleaya_cordata|BVC80_881g64	Papaver_setigerum_B|Pse18G12950.0	      0
 44-  4:	Macleaya_cordata|BVC80_881g68	Papaver_setigerum_B|Pse18G12970.0	      0
 44-  5:	Macleaya_cordata|BVC80_881g72	Papaver_setigerum_B|Pse18G12980.0	      0
 44-  6:	Macleaya_cordata|BVC80_881g73	Papaver_setigerum_B|Pse18G12990.0	      0
 44-  7:	Macleaya_cordata|BVC80_881g75	Papaver_setigerum_B|Pse18G13000.0	      0
 44-  8:	Macleaya_cordata|BVC80_881g79	Papaver_setigerum_B|Pse18G13020.0	      0
 44-  9:	Macleaya_cordata|BVC80_881g80	Papaver_setigerum_B|Pse18G13030.0	      0
 44- 10:	Macleaya_cordata|BVC80_881g82	Papaver_setigerum_B|Pse18G13060.0	      0
 44- 11:	Macleaya_cordata|BVC80_881g84	Papaver_setigerum_B|Pse18G13070.0	      0
 44- 12:	Macleaya_cordata|BVC80_881g85	Papaver_setigerum_B|Pse18G13080.0	      0
## Alignment 45: score=1771.0 e_value=9e-124 N=36 Mc1000059&Pi21 plus
 45-  0:	Macleaya_cordata|BVC80_881g10	Papaver_setigerum_D|Pse21G24020.0	      0
 45-  1:	Macleaya_cordata|BVC80_881g11	Papaver_setigerum_D|Pse21G24030.0	      0
 45-  2:	Macleaya_cordata|BVC80_881g13	Papaver_setigerum_D|Pse21G24040.0	      0
 45-  3:	Macleaya_cordata|BVC80_881g17	Papaver_setigerum_D|Pse21G24070.0	      0
 45-  4:	Macleaya_cordata|BVC80_881g19	Papaver_setigerum_D|Pse21G24110.0	      0
 45-  5:	Macleaya_cordata|BVC80_881g20	Papaver_setigerum_D|Pse21G24120.0	      0
 45-  6:	Macleaya_cordata|BVC80_881g21	Papaver_setigerum_D|Pse21G24130.0	      0
 45-  7:	Macleaya_cordata|BVC80_881g22	Papaver_setigerum_D|Pse21G24140.0	      0
 45-  8:	Macleaya_cordata|BVC80_881g23	Papaver_setigerum_D|Pse21G24150.0	      0
 45-  9:	Macleaya_cordata|BVC80_881g25	Papaver_setigerum_D|Pse21G24160.0	      0
 45- 10:	Macleaya_cordata|BVC80_881g26	Papaver_setigerum_D|Pse21G24180.0	      0
 45- 11:	Macleaya_cordata|BVC80_881g27	Papaver_setigerum_D|Pse21G24190.0	      0
 45- 12:	Macleaya_cordata|BVC80_881g31	Papaver_setigerum_D|Pse21G24200.0	      0
 45- 13:	Macleaya_cordata|BVC80_881g34	Papaver_setigerum_D|Pse21G24210.0	      0
 45- 14:	Macleaya_cordata|BVC80_881g35	Papaver_setigerum_D|Pse21G24220.0	      0
 45- 15:	Macleaya_cordata|BVC80_881g36	Papaver_setigerum_D|Pse21G24230.0	      0
 45- 16:	Macleaya_cordata|BVC80_881g37	Papaver_setigerum_D|Pse21G24240.0	      0
 45- 17:	Macleaya_cordata|BVC80_881g39	Papaver_setigerum_D|Pse21G24250.0	      0
 45- 18:	Macleaya_cordata|BVC80_881g41	Papaver_setigerum_D|Pse21G24270.0	      0
 45- 19:	Macleaya_cordata|BVC80_881g42	Papaver_setigerum_D|Pse21G24280.0	      0
 45- 20:	Macleaya_cordata|BVC80_881g43	Papaver_setigerum_D|Pse21G24290.0	      0
 45- 21:	Macleaya_cordata|BVC80_881g44	Papaver_setigerum_D|Pse21G24300.0	      0
 45- 22:	Macleaya_cordata|BVC80_881g55	Papaver_setigerum_D|Pse21G24330.0	      0
 45- 23:	Macleaya_cordata|BVC80_881g57	Papaver_setigerum_D|Pse21G24350.0	      0
 45- 24:	Macleaya_cordata|BVC80_881g63	Papaver_setigerum_D|Pse21G24370.0	      0
 45- 25:	Macleaya_cordata|BVC80_881g64	Papaver_setigerum_D|Pse21G24390.0	      0
 45- 26:	Macleaya_cordata|BVC80_881g68	Papaver_setigerum_D|Pse21G24420.0	      0
 45- 27:	Macleaya_cordata|BVC80_881g72	Papaver_setigerum_D|Pse21G24440.0	      0
 45- 28:	Macleaya_cordata|BVC80_881g73	Papaver_setigerum_D|Pse21G24450.0	      0
 45- 29:	Macleaya_cordata|BVC80_881g75	Papaver_setigerum_D|Pse21G24460.0	      0
 45- 30:	Macleaya_cordata|BVC80_881g79	Papaver_setigerum_D|Pse21G24470.0	      0
 45- 31:	Macleaya_cordata|BVC80_881g80	Papaver_setigerum_D|Pse21G24480.0	      0
 45- 32:	Macleaya_cordata|BVC80_881g81	Papaver_setigerum_D|Pse21G24500.0	      0
 45- 33:	Macleaya_cordata|BVC80_881g82	Papaver_setigerum_D|Pse21G24520.0	      0
 45- 34:	Macleaya_cordata|BVC80_881g84	Papaver_setigerum_D|Pse21G24530.0	      0
 45- 35:	Macleaya_cordata|BVC80_881g85	Papaver_setigerum_D|Pse21G24540.0	      0
## Alignment 46: score=1424.0 e_value=4.5e-90 N=29 Mc1000059&Pm9 plus
 46-  0:	Macleaya_cordata|BVC80_881g20	Papaver_somniferum_C|Pso09G16040.0	      0
 46-  1:	Macleaya_cordata|BVC80_881g21	Papaver_somniferum_C|Pso09G16050.0	      0
 46-  2:	Macleaya_cordata|BVC80_881g22	Papaver_somniferum_C|Pso09G16070.0	      0
 46-  3:	Macleaya_cordata|BVC80_881g23	Papaver_somniferum_C|Pso09G16080.0	      0
 46-  4:	Macleaya_cordata|BVC80_881g25	Papaver_somniferum_C|Pso09G16090.0	      0
 46-  5:	Macleaya_cordata|BVC80_881g26	Papaver_somniferum_C|Pso09G16100.0	      0
 46-  6:	Macleaya_cordata|BVC80_881g27	Papaver_somniferum_C|Pso09G16110.0	      0
 46-  7:	Macleaya_cordata|BVC80_881g31	Papaver_somniferum_C|Pso09G16120.0	      0
 46-  8:	Macleaya_cordata|BVC80_881g34	Papaver_somniferum_C|Pso09G16130.0	      0
 46-  9:	Macleaya_cordata|BVC80_881g36	Papaver_somniferum_C|Pso09G16150.0	      0
 46- 10:	Macleaya_cordata|BVC80_881g39	Papaver_somniferum_C|Pso09G16170.0	      0
 46- 11:	Macleaya_cordata|BVC80_881g42	Papaver_somniferum_C|Pso09G16180.0	      0
 46- 12:	Macleaya_cordata|BVC80_881g43	Papaver_somniferum_C|Pso09G16190.0	      0
 46- 13:	Macleaya_cordata|BVC80_881g44	Papaver_somniferum_C|Pso09G16200.0	      0
 46- 14:	Macleaya_cordata|BVC80_881g49	Papaver_somniferum_C|Pso09G16220.0	      0
 46- 15:	Macleaya_cordata|BVC80_881g50	Papaver_somniferum_C|Pso09G16230.0	      0
 46- 16:	Macleaya_cordata|BVC80_881g55	Papaver_somniferum_C|Pso09G16260.0	      0
 46- 17:	Macleaya_cordata|BVC80_881g57	Papaver_somniferum_C|Pso09G16280.0	      0
 46- 18:	Macleaya_cordata|BVC80_881g63	Papaver_somniferum_C|Pso09G16290.0	      0
 46- 19:	Macleaya_cordata|BVC80_881g64	Papaver_somniferum_C|Pso09G16310.0	      0
 46- 20:	Macleaya_cordata|BVC80_881g68	Papaver_somniferum_C|Pso09G16330.0	      0
 46- 21:	Macleaya_cordata|BVC80_881g73	Papaver_somniferum_C|Pso09G16340.0	      0
 46- 22:	Macleaya_cordata|BVC80_881g75	Papaver_somniferum_C|Pso09G16350.0	      0
 46- 23:	Macleaya_cordata|BVC80_881g79	Papaver_somniferum_C|Pso09G16360.0	      0
 46- 24:	Macleaya_cordata|BVC80_881g80	Papaver_somniferum_C|Pso09G16370.0	      0
 46- 25:	Macleaya_cordata|BVC80_881g81	Papaver_somniferum_C|Pso09G16390.0	      0
 46- 26:	Macleaya_cordata|BVC80_881g84	Papaver_somniferum_C|Pso09G16410.0	      0
 46- 27:	Macleaya_cordata|BVC80_881g85	Papaver_somniferum_C|Pso09G16420.0	      0
 46- 28:	Macleaya_cordata|BVC80_881g88	Papaver_somniferum_C|Pso09G16450.0	      0
## Alignment 47: score=735.0 e_value=1.2e-37 N=15 Mc1000059&Po11 plus
 47-  0:	Macleaya_cordata|BVC80_881g9	Papaver_somniferum_A|Pso11G23580.0	      0
 47-  1:	Macleaya_cordata|BVC80_881g10	Papaver_somniferum_A|Pso11G23590.0	      0
 47-  2:	Macleaya_cordata|BVC80_881g11	Papaver_somniferum_A|Pso11G23600.0	      0
 47-  3:	Macleaya_cordata|BVC80_881g17	Papaver_somniferum_A|Pso11G23610.0	      0
 47-  4:	Macleaya_cordata|BVC80_881g19	Papaver_somniferum_A|Pso11G23650.0	      0
 47-  5:	Macleaya_cordata|BVC80_881g20	Papaver_somniferum_A|Pso11G23660.0	      0
 47-  6:	Macleaya_cordata|BVC80_881g21	Papaver_somniferum_A|Pso11G23670.0	      0
 47-  7:	Macleaya_cordata|BVC80_881g22	Papaver_somniferum_A|Pso11G23680.0	      0
 47-  8:	Macleaya_cordata|BVC80_881g23	Papaver_somniferum_A|Pso11G23740.0	      0
 47-  9:	Macleaya_cordata|BVC80_881g25	Papaver_somniferum_A|Pso11G23750.0	      0
 47- 10:	Macleaya_cordata|BVC80_881g26	Papaver_somniferum_A|Pso11G23760.0	      0
 47- 11:	Macleaya_cordata|BVC80_881g27	Papaver_somniferum_A|Pso11G23770.0	      0
 47- 12:	Macleaya_cordata|BVC80_881g31	Papaver_somniferum_A|Pso11G23790.0	      0
 47- 13:	Macleaya_cordata|BVC80_881g34	Papaver_somniferum_A|Pso11G23800.0	      0
 47- 14:	Macleaya_cordata|BVC80_881g35	Papaver_somniferum_A|Pso11G23810.0	      0
## Alignment 48: score=1970.0 e_value=5.7e-139 N=40 Mc1000059&Pr2 plus
 48-  0:	Macleaya_cordata|BVC80_881g10	Papaver_rhoeas|Prh02G42730.0	      0
 48-  1:	Macleaya_cordata|BVC80_881g17	Papaver_rhoeas|Prh02G42740.0	      0
 48-  2:	Macleaya_cordata|BVC80_881g19	Papaver_rhoeas|Prh02G42790.0	      0
 48-  3:	Macleaya_cordata|BVC80_881g20	Papaver_rhoeas|Prh02G42800.0	      0
 48-  4:	Macleaya_cordata|BVC80_881g21	Papaver_rhoeas|Prh02G42810.0	      0
 48-  5:	Macleaya_cordata|BVC80_881g22	Papaver_rhoeas|Prh02G42820.0	      0
 48-  6:	Macleaya_cordata|BVC80_881g23	Papaver_rhoeas|Prh02G42830.0	      0
 48-  7:	Macleaya_cordata|BVC80_881g25	Papaver_rhoeas|Prh02G42840.0	      0
 48-  8:	Macleaya_cordata|BVC80_881g26	Papaver_rhoeas|Prh02G42850.0	      0
 48-  9:	Macleaya_cordata|BVC80_881g27	Papaver_rhoeas|Prh02G42860.0	      0
 48- 10:	Macleaya_cordata|BVC80_881g31	Papaver_rhoeas|Prh02G42870.0	      0
 48- 11:	Macleaya_cordata|BVC80_881g34	Papaver_rhoeas|Prh02G42880.0	      0
 48- 12:	Macleaya_cordata|BVC80_881g35	Papaver_rhoeas|Prh02G42890.0	      0
 48- 13:	Macleaya_cordata|BVC80_881g36	Papaver_rhoeas|Prh02G42900.0	      0
 48- 14:	Macleaya_cordata|BVC80_881g37	Papaver_rhoeas|Prh02G42910.0	      0
 48- 15:	Macleaya_cordata|BVC80_881g39	Papaver_rhoeas|Prh02G42920.0	      0
 48- 16:	Macleaya_cordata|BVC80_881g40	Papaver_rhoeas|Prh02G42930.0	      0
 48- 17:	Macleaya_cordata|BVC80_881g41	Papaver_rhoeas|Prh02G42950.0	      0
 48- 18:	Macleaya_cordata|BVC80_881g42	Papaver_rhoeas|Prh02G42960.0	      0
 48- 19:	Macleaya_cordata|BVC80_881g44	Papaver_rhoeas|Prh02G42970.0	      0
 48- 20:	Macleaya_cordata|BVC80_881g47	Papaver_rhoeas|Prh02G42990.0	      0
 48- 21:	Macleaya_cordata|BVC80_881g49	Papaver_rhoeas|Prh02G43000.0	      0
 48- 22:	Macleaya_cordata|BVC80_881g50	Papaver_rhoeas|Prh02G43010.0	      0
 48- 23:	Macleaya_cordata|BVC80_881g52	Papaver_rhoeas|Prh02G43020.0	      0
 48- 24:	Macleaya_cordata|BVC80_881g55	Papaver_rhoeas|Prh02G43040.0	      0
 48- 25:	Macleaya_cordata|BVC80_881g57	Papaver_rhoeas|Prh02G43060.0	      0
 48- 26:	Macleaya_cordata|BVC80_881g63	Papaver_rhoeas|Prh02G43080.0	      0
 48- 27:	Macleaya_cordata|BVC80_881g64	Papaver_rhoeas|Prh02G43100.0	      0
 48- 28:	Macleaya_cordata|BVC80_881g67	Papaver_rhoeas|Prh02G43120.0	      0
 48- 29:	Macleaya_cordata|BVC80_881g68	Papaver_rhoeas|Prh02G43130.0	      0
 48- 30:	Macleaya_cordata|BVC80_881g72	Papaver_rhoeas|Prh02G43140.0	      0
 48- 31:	Macleaya_cordata|BVC80_881g73	Papaver_rhoeas|Prh02G43150.0	      0
 48- 32:	Macleaya_cordata|BVC80_881g75	Papaver_rhoeas|Prh02G43160.0	      0
 48- 33:	Macleaya_cordata|BVC80_881g79	Papaver_rhoeas|Prh02G43170.0	      0
 48- 34:	Macleaya_cordata|BVC80_881g80	Papaver_rhoeas|Prh02G43190.0	      0
 48- 35:	Macleaya_cordata|BVC80_881g81	Papaver_rhoeas|Prh02G43210.0	      0
 48- 36:	Macleaya_cordata|BVC80_881g82	Papaver_rhoeas|Prh02G43230.0	      0
 48- 37:	Macleaya_cordata|BVC80_881g84	Papaver_rhoeas|Prh02G43250.0	      0
 48- 38:	Macleaya_cordata|BVC80_881g85	Papaver_rhoeas|Prh02G43260.0	      0
 48- 39:	Macleaya_cordata|BVC80_881g88	Papaver_rhoeas|Prh02G43280.0	      0
## Alignment 49: score=1713.0 e_value=4e-116 N=35 Mc1000059&Ps14 minus
 49-  0:	Macleaya_cordata|BVC80_881g10	Papaver_setigerum_A|Pse14G15630.0	      0
 49-  1:	Macleaya_cordata|BVC80_881g14	Papaver_setigerum_A|Pse14G15610.0	      0
 49-  2:	Macleaya_cordata|BVC80_881g17	Papaver_setigerum_A|Pse14G15600.0	      0
 49-  3:	Macleaya_cordata|BVC80_881g19	Papaver_setigerum_A|Pse14G15560.0	      0
 49-  4:	Macleaya_cordata|BVC80_881g20	Papaver_setigerum_A|Pse14G15550.0	      0
 49-  5:	Macleaya_cordata|BVC80_881g21	Papaver_setigerum_A|Pse14G15540.0	      0
 49-  6:	Macleaya_cordata|BVC80_881g22	Papaver_setigerum_A|Pse14G15530.0	      0
 49-  7:	Macleaya_cordata|BVC80_881g23	Papaver_setigerum_A|Pse14G15490.0	      0
 49-  8:	Macleaya_cordata|BVC80_881g25	Papaver_setigerum_A|Pse14G15480.0	      0
 49-  9:	Macleaya_cordata|BVC80_881g26	Papaver_setigerum_A|Pse14G15460.0	      0
 49- 10:	Macleaya_cordata|BVC80_881g27	Papaver_setigerum_A|Pse14G15450.0	      0
 49- 11:	Macleaya_cordata|BVC80_881g31	Papaver_setigerum_A|Pse14G15440.0	      0
 49- 12:	Macleaya_cordata|BVC80_881g34	Papaver_setigerum_A|Pse14G15430.0	      0
 49- 13:	Macleaya_cordata|BVC80_881g35	Papaver_setigerum_A|Pse14G15400.0	      0
 49- 14:	Macleaya_cordata|BVC80_881g36	Papaver_setigerum_A|Pse14G15380.0	      0
 49- 15:	Macleaya_cordata|BVC80_881g37	Papaver_setigerum_A|Pse14G15370.0	      0
 49- 16:	Macleaya_cordata|BVC80_881g39	Papaver_setigerum_A|Pse14G15360.0	      0
 49- 17:	Macleaya_cordata|BVC80_881g41	Papaver_setigerum_A|Pse14G15340.0	      0
 49- 18:	Macleaya_cordata|BVC80_881g42	Papaver_setigerum_A|Pse14G15330.0	      0
 49- 19:	Macleaya_cordata|BVC80_881g43	Papaver_setigerum_A|Pse14G15320.0	      0
 49- 20:	Macleaya_cordata|BVC80_881g44	Papaver_setigerum_A|Pse14G15310.0	      0
 49- 21:	Macleaya_cordata|BVC80_881g49	Papaver_setigerum_A|Pse14G15290.0	      0
 49- 22:	Macleaya_cordata|BVC80_881g52	Papaver_setigerum_A|Pse14G15280.0	      0
 49- 23:	Macleaya_cordata|BVC80_881g57	Papaver_setigerum_A|Pse14G15250.0	      0
 49- 24:	Macleaya_cordata|BVC80_881g63	Papaver_setigerum_A|Pse14G15240.0	      0
 49- 25:	Macleaya_cordata|BVC80_881g64	Papaver_setigerum_A|Pse14G15220.0	      0
 49- 26:	Macleaya_cordata|BVC80_881g68	Papaver_setigerum_A|Pse14G15200.0	      0
 49- 27:	Macleaya_cordata|BVC80_881g72	Papaver_setigerum_A|Pse14G15190.0	      0
 49- 28:	Macleaya_cordata|BVC80_881g73	Papaver_setigerum_A|Pse14G15180.0	      0
 49- 29:	Macleaya_cordata|BVC80_881g75	Papaver_setigerum_A|Pse14G15170.0	      0
 49- 30:	Macleaya_cordata|BVC80_881g79	Papaver_setigerum_A|Pse14G15160.0	      0
 49- 31:	Macleaya_cordata|BVC80_881g80	Papaver_setigerum_A|Pse14G15130.0	      0
 49- 32:	Macleaya_cordata|BVC80_881g81	Papaver_setigerum_A|Pse14G15120.0	      0
 49- 33:	Macleaya_cordata|BVC80_881g84	Papaver_setigerum_A|Pse14G15070.0	      0
 49- 34:	Macleaya_cordata|BVC80_881g85	Papaver_setigerum_A|Pse14G15060.0	      0
## Alignment 50: score=1374.0 e_value=3.8e-88 N=28 Mc1000059&Pt9 plus
 50-  0:	Macleaya_cordata|BVC80_881g20	Papaver_setigerum_C|Pse09G16350.0	      0
 50-  1:	Macleaya_cordata|BVC80_881g21	Papaver_setigerum_C|Pse09G16360.0	      0
 50-  2:	Macleaya_cordata|BVC80_881g22	Papaver_setigerum_C|Pse09G16380.0	      0
 50-  3:	Macleaya_cordata|BVC80_881g23	Papaver_setigerum_C|Pse09G16390.0	      0
 50-  4:	Macleaya_cordata|BVC80_881g25	Papaver_setigerum_C|Pse09G16400.0	      0
 50-  5:	Macleaya_cordata|BVC80_881g26	Papaver_setigerum_C|Pse09G16410.0	      0
 50-  6:	Macleaya_cordata|BVC80_881g27	Papaver_setigerum_C|Pse09G16420.0	      0
 50-  7:	Macleaya_cordata|BVC80_881g31	Papaver_setigerum_C|Pse09G16430.0	      0
 50-  8:	Macleaya_cordata|BVC80_881g34	Papaver_setigerum_C|Pse09G16440.0	      0
 50-  9:	Macleaya_cordata|BVC80_881g37	Papaver_setigerum_C|Pse09G16450.0	      0
 50- 10:	Macleaya_cordata|BVC80_881g42	Papaver_setigerum_C|Pse09G16490.0	      0
 50- 11:	Macleaya_cordata|BVC80_881g43	Papaver_setigerum_C|Pse09G16510.0	      0
 50- 12:	Macleaya_cordata|BVC80_881g44	Papaver_setigerum_C|Pse09G16520.0	      0
 50- 13:	Macleaya_cordata|BVC80_881g49	Papaver_setigerum_C|Pse09G16540.0	      0
 50- 14:	Macleaya_cordata|BVC80_881g50	Papaver_setigerum_C|Pse09G16550.0	      0
 50- 15:	Macleaya_cordata|BVC80_881g57	Papaver_setigerum_C|Pse09G16570.0	      0
 50- 16:	Macleaya_cordata|BVC80_881g63	Papaver_setigerum_C|Pse09G16580.0	      0
 50- 17:	Macleaya_cordata|BVC80_881g64	Papaver_setigerum_C|Pse09G16600.0	      0
 50- 18:	Macleaya_cordata|BVC80_881g68	Papaver_setigerum_C|Pse09G16620.0	      0
 50- 19:	Macleaya_cordata|BVC80_881g72	Papaver_setigerum_C|Pse09G16640.0	      0
 50- 20:	Macleaya_cordata|BVC80_881g73	Papaver_setigerum_C|Pse09G16650.0	      0
 50- 21:	Macleaya_cordata|BVC80_881g75	Papaver_setigerum_C|Pse09G16660.0	      0
 50- 22:	Macleaya_cordata|BVC80_881g79	Papaver_setigerum_C|Pse09G16680.0	      0
 50- 23:	Macleaya_cordata|BVC80_881g80	Papaver_setigerum_C|Pse09G16690.0	      0
 50- 24:	Macleaya_cordata|BVC80_881g81	Papaver_setigerum_C|Pse09G16710.0	      0
 50- 25:	Macleaya_cordata|BVC80_881g84	Papaver_setigerum_C|Pse09G16720.0	      0
 50- 26:	Macleaya_cordata|BVC80_881g85	Papaver_setigerum_C|Pse09G16730.0	      0
 50- 27:	Macleaya_cordata|BVC80_881g88	Papaver_setigerum_C|Pse09G16750.0	      0
## Alignment 51: score=441.0 e_value=1.6e-17 N=9 Mc1000061&Pe17 plus
 51-  0:	Macleaya_cordata|BVC80_883g10	Papaver_setigerum_B|Pse17G24470.0	      0
 51-  1:	Macleaya_cordata|BVC80_883g12	Papaver_setigerum_B|Pse17G24480.0	      0
 51-  2:	Macleaya_cordata|BVC80_883g13	Papaver_setigerum_B|Pse17G24490.0	      0
 51-  3:	Macleaya_cordata|BVC80_883g17	Papaver_setigerum_B|Pse17G24520.0	      0
 51-  4:	Macleaya_cordata|BVC80_883g18	Papaver_setigerum_B|Pse17G24540.0	      0
 51-  5:	Macleaya_cordata|BVC80_883g20	Papaver_setigerum_B|Pse17G24560.0	      0
 51-  6:	Macleaya_cordata|BVC80_883g24	Papaver_setigerum_B|Pse17G24570.0	      0
 51-  7:	Macleaya_cordata|BVC80_883g25	Papaver_setigerum_B|Pse17G24580.0	      0
 51-  8:	Macleaya_cordata|BVC80_883g28	Papaver_setigerum_B|Pse17G24590.0	      0
## Alignment 52: score=543.0 e_value=7.9e-23 N=11 Mc1000061&Pi16 minus
 52-  0:	Macleaya_cordata|BVC80_883g10	Papaver_setigerum_D|Pse16G38730.0	      0
 52-  1:	Macleaya_cordata|BVC80_883g12	Papaver_setigerum_D|Pse16G38720.0	      0
 52-  2:	Macleaya_cordata|BVC80_883g13	Papaver_setigerum_D|Pse16G38710.0	      0
 52-  3:	Macleaya_cordata|BVC80_883g16	Papaver_setigerum_D|Pse16G38700.0	      0
 52-  4:	Macleaya_cordata|BVC80_883g17	Papaver_setigerum_D|Pse16G38690.0	      0
 52-  5:	Macleaya_cordata|BVC80_883g18	Papaver_setigerum_D|Pse16G38670.0	      0
 52-  6:	Macleaya_cordata|BVC80_883g20	Papaver_setigerum_D|Pse16G38660.0	      0
 52-  7:	Macleaya_cordata|BVC80_883g24	Papaver_setigerum_D|Pse16G38650.0	      0
 52-  8:	Macleaya_cordata|BVC80_883g25	Papaver_setigerum_D|Pse16G38640.0	      0
 52-  9:	Macleaya_cordata|BVC80_883g28	Papaver_setigerum_D|Pse16G38620.0	      0
 52- 10:	Macleaya_cordata|BVC80_883g29	Papaver_setigerum_D|Pse16G38610.0	      0
## Alignment 53: score=589.0 e_value=1.9e-26 N=12 Mc1000061&Pm7 minus
 53-  0:	Macleaya_cordata|BVC80_883g8	Papaver_somniferum_C|Pso07G06300.0	      0
 53-  1:	Macleaya_cordata|BVC80_883g10	Papaver_somniferum_C|Pso07G06270.0	      0
 53-  2:	Macleaya_cordata|BVC80_883g12	Papaver_somniferum_C|Pso07G06260.0	      0
 53-  3:	Macleaya_cordata|BVC80_883g13	Papaver_somniferum_C|Pso07G06250.0	      0
 53-  4:	Macleaya_cordata|BVC80_883g16	Papaver_somniferum_C|Pso07G06230.0	      0
 53-  5:	Macleaya_cordata|BVC80_883g17	Papaver_somniferum_C|Pso07G06210.0	      0
 53-  6:	Macleaya_cordata|BVC80_883g18	Papaver_somniferum_C|Pso07G06190.0	      0
 53-  7:	Macleaya_cordata|BVC80_883g20	Papaver_somniferum_C|Pso07G06180.0	      0
 53-  8:	Macleaya_cordata|BVC80_883g24	Papaver_somniferum_C|Pso07G06170.0	      0
 53-  9:	Macleaya_cordata|BVC80_883g25	Papaver_somniferum_C|Pso07G06160.0	      0
 53- 10:	Macleaya_cordata|BVC80_883g28	Papaver_somniferum_C|Pso07G06150.0	      0
 53- 11:	Macleaya_cordata|BVC80_883g29	Papaver_somniferum_C|Pso07G06130.0	      0
## Alignment 54: score=491.0 e_value=2.9e-19 N=10 Mc1000061&Po8 minus
 54-  0:	Macleaya_cordata|BVC80_883g8	Papaver_somniferum_A|Pso08G26940.0	      0
 54-  1:	Macleaya_cordata|BVC80_883g10	Papaver_somniferum_A|Pso08G26920.0	      0
 54-  2:	Macleaya_cordata|BVC80_883g12	Papaver_somniferum_A|Pso08G26910.0	      0
 54-  3:	Macleaya_cordata|BVC80_883g13	Papaver_somniferum_A|Pso08G26900.0	      0
 54-  4:	Macleaya_cordata|BVC80_883g16	Papaver_somniferum_A|Pso08G26890.0	      0
 54-  5:	Macleaya_cordata|BVC80_883g17	Papaver_somniferum_A|Pso08G26880.0	      0
 54-  6:	Macleaya_cordata|BVC80_883g18	Papaver_somniferum_A|Pso08G26860.0	      0
 54-  7:	Macleaya_cordata|BVC80_883g20	Papaver_somniferum_A|Pso08G26850.0	      0
 54-  8:	Macleaya_cordata|BVC80_883g25	Papaver_somniferum_A|Pso08G26840.0	      0
 54-  9:	Macleaya_cordata|BVC80_883g28	Papaver_somniferum_A|Pso08G26830.0	      0
## Alignment 55: score=590.0 e_value=5e-27 N=12 Mc1000061&Pr3 plus
 55-  0:	Macleaya_cordata|BVC80_883g8	Papaver_rhoeas|Prh03G19000.0	      0
 55-  1:	Macleaya_cordata|BVC80_883g10	Papaver_rhoeas|Prh03G19030.0	      0
 55-  2:	Macleaya_cordata|BVC80_883g12	Papaver_rhoeas|Prh03G19040.0	      0
 55-  3:	Macleaya_cordata|BVC80_883g13	Papaver_rhoeas|Prh03G19060.0	      0
 55-  4:	Macleaya_cordata|BVC80_883g16	Papaver_rhoeas|Prh03G19070.0	      0
 55-  5:	Macleaya_cordata|BVC80_883g17	Papaver_rhoeas|Prh03G19080.0	      0
 55-  6:	Macleaya_cordata|BVC80_883g18	Papaver_rhoeas|Prh03G19100.0	      0
 55-  7:	Macleaya_cordata|BVC80_883g20	Papaver_rhoeas|Prh03G19110.0	      0
 55-  8:	Macleaya_cordata|BVC80_883g24	Papaver_rhoeas|Prh03G19120.0	      0
 55-  9:	Macleaya_cordata|BVC80_883g25	Papaver_rhoeas|Prh03G19130.0	      0
 55- 10:	Macleaya_cordata|BVC80_883g28	Papaver_rhoeas|Prh03G19150.0	      0
 55- 11:	Macleaya_cordata|BVC80_883g29	Papaver_rhoeas|Prh03G19160.0	      0
## Alignment 56: score=493.0 e_value=1.3e-19 N=10 Mc1000061&Ps8 plus
 56-  0:	Macleaya_cordata|BVC80_883g8	Papaver_setigerum_A|Pse08G18630.0	      0
 56-  1:	Macleaya_cordata|BVC80_883g10	Papaver_setigerum_A|Pse08G18650.0	      0
 56-  2:	Macleaya_cordata|BVC80_883g12	Papaver_setigerum_A|Pse08G18660.0	      0
 56-  3:	Macleaya_cordata|BVC80_883g13	Papaver_setigerum_A|Pse08G18670.0	      0
 56-  4:	Macleaya_cordata|BVC80_883g16	Papaver_setigerum_A|Pse08G18680.0	      0
 56-  5:	Macleaya_cordata|BVC80_883g17	Papaver_setigerum_A|Pse08G18690.0	      0
 56-  6:	Macleaya_cordata|BVC80_883g18	Papaver_setigerum_A|Pse08G18700.0	      0
 56-  7:	Macleaya_cordata|BVC80_883g20	Papaver_setigerum_A|Pse08G18720.0	      0
 56-  8:	Macleaya_cordata|BVC80_883g24	Papaver_setigerum_A|Pse08G18730.0	      0
 56-  9:	Macleaya_cordata|BVC80_883g25	Papaver_setigerum_A|Pse08G18740.0	      0
## Alignment 57: score=591.0 e_value=1.7e-26 N=12 Mc1000061&Pt3 plus
 57-  0:	Macleaya_cordata|BVC80_883g8	Papaver_setigerum_C|Pse03G34980.0	      0
 57-  1:	Macleaya_cordata|BVC80_883g10	Papaver_setigerum_C|Pse03G35000.0	      0
 57-  2:	Macleaya_cordata|BVC80_883g12	Papaver_setigerum_C|Pse03G35010.0	      0
 57-  3:	Macleaya_cordata|BVC80_883g13	Papaver_setigerum_C|Pse03G35020.0	      0
 57-  4:	Macleaya_cordata|BVC80_883g16	Papaver_setigerum_C|Pse03G35040.0	      0
 57-  5:	Macleaya_cordata|BVC80_883g17	Papaver_setigerum_C|Pse03G35060.0	      0
 57-  6:	Macleaya_cordata|BVC80_883g18	Papaver_setigerum_C|Pse03G35080.0	      0
 57-  7:	Macleaya_cordata|BVC80_883g20	Papaver_setigerum_C|Pse03G35090.0	      0
 57-  8:	Macleaya_cordata|BVC80_883g24	Papaver_setigerum_C|Pse03G35100.0	      0
 57-  9:	Macleaya_cordata|BVC80_883g25	Papaver_setigerum_C|Pse03G35110.0	      0
 57- 10:	Macleaya_cordata|BVC80_883g28	Papaver_setigerum_C|Pse03G35120.0	      0
 57- 11:	Macleaya_cordata|BVC80_883g29	Papaver_setigerum_C|Pse03G35130.0	      0
## Alignment 58: score=1149.0 e_value=1e-87 N=25 Mc1000078&Pe19 plus
 58-  0:	Macleaya_cordata|BVC80_1065g113	Papaver_setigerum_B|Pse19G30800.0	      0
 58-  1:	Macleaya_cordata|BVC80_1065g114	Papaver_setigerum_B|Pse19G30940.0	      0
 58-  2:	Macleaya_cordata|BVC80_1065g115	Papaver_setigerum_B|Pse19G30950.0	      0
 58-  3:	Macleaya_cordata|BVC80_1065g118	Papaver_setigerum_B|Pse19G30970.0	      0
 58-  4:	Macleaya_cordata|BVC80_1065g119	Papaver_setigerum_B|Pse19G30980.0	      0
 58-  5:	Macleaya_cordata|BVC80_1065g120	Papaver_setigerum_B|Pse19G30990.0	      0
 58-  6:	Macleaya_cordata|BVC80_1065g128	Papaver_setigerum_B|Pse19G31040.0	      0
 58-  7:	Macleaya_cordata|BVC80_1065g143	Papaver_setigerum_B|Pse19G31260.0	      0
 58-  8:	Macleaya_cordata|BVC80_1065g144	Papaver_setigerum_B|Pse19G31270.0	      0
 58-  9:	Macleaya_cordata|BVC80_1065g145	Papaver_setigerum_B|Pse19G31280.0	      0
 58- 10:	Macleaya_cordata|BVC80_1065g146	Papaver_setigerum_B|Pse19G31290.0	      0
 58- 11:	Macleaya_cordata|BVC80_1065g147	Papaver_setigerum_B|Pse19G31300.0	      0
 58- 12:	Macleaya_cordata|BVC80_1065g148	Papaver_setigerum_B|Pse19G31320.0	      0
 58- 13:	Macleaya_cordata|BVC80_1065g149	Papaver_setigerum_B|Pse19G31330.0	      0
 58- 14:	Macleaya_cordata|BVC80_1065g151	Papaver_setigerum_B|Pse19G31380.0	      0
 58- 15:	Macleaya_cordata|BVC80_1065g157	Papaver_setigerum_B|Pse19G31500.0	      0
 58- 16:	Macleaya_cordata|BVC80_1065g163	Papaver_setigerum_B|Pse19G31670.0	      0
 58- 17:	Macleaya_cordata|BVC80_1065g172	Papaver_setigerum_B|Pse19G31680.0	      0
 58- 18:	Macleaya_cordata|BVC80_1065g176	Papaver_setigerum_B|Pse19G31710.0	      0
 58- 19:	Macleaya_cordata|BVC80_1065g177	Papaver_setigerum_B|Pse19G31720.0	      0
 58- 20:	Macleaya_cordata|BVC80_1065g178	Papaver_setigerum_B|Pse19G31730.0	      0
 58- 21:	Macleaya_cordata|BVC80_1065g179	Papaver_setigerum_B|Pse19G31740.0	      0
 58- 22:	Macleaya_cordata|BVC80_1065g180	Papaver_setigerum_B|Pse19G31750.0	      0
 58- 23:	Macleaya_cordata|BVC80_1065g182	Papaver_setigerum_B|Pse19G31790.0	      0
 58- 24:	Macleaya_cordata|BVC80_1065g187	Papaver_setigerum_B|Pse19G31940.0	      0
## Alignment 59: score=2087.0 e_value=2e-156 N=43 Mc1000078&Pe19 minus
 59-  0:	Macleaya_cordata|BVC80_1065g6	Papaver_setigerum_B|Pse19G30670.0	      0
 59-  1:	Macleaya_cordata|BVC80_1065g7	Papaver_setigerum_B|Pse19G30660.0	      0
 59-  2:	Macleaya_cordata|BVC80_1065g10	Papaver_setigerum_B|Pse19G30640.0	      0
 59-  3:	Macleaya_cordata|BVC80_1065g12	Papaver_setigerum_B|Pse19G30620.0	      0
 59-  4:	Macleaya_cordata|BVC80_1065g14	Papaver_setigerum_B|Pse19G30600.0	      0
 59-  5:	Macleaya_cordata|BVC80_1065g15	Papaver_setigerum_B|Pse19G30590.0	      0
 59-  6:	Macleaya_cordata|BVC80_1065g19	Papaver_setigerum_B|Pse19G30550.0	      0
 59-  7:	Macleaya_cordata|BVC80_1065g20	Papaver_setigerum_B|Pse19G30520.0	      0
 59-  8:	Macleaya_cordata|BVC80_1065g23	Papaver_setigerum_B|Pse19G30470.0	      0
 59-  9:	Macleaya_cordata|BVC80_1065g26	Papaver_setigerum_B|Pse19G30450.0	      0
 59- 10:	Macleaya_cordata|BVC80_1065g38	Papaver_setigerum_B|Pse19G30440.0	      0
 59- 11:	Macleaya_cordata|BVC80_1065g42	Papaver_setigerum_B|Pse19G30400.0	      0
 59- 12:	Macleaya_cordata|BVC80_1065g44	Papaver_setigerum_B|Pse19G30370.0	      0
 59- 13:	Macleaya_cordata|BVC80_1065g45	Papaver_setigerum_B|Pse19G30350.0	      0
 59- 14:	Macleaya_cordata|BVC80_1065g46	Papaver_setigerum_B|Pse19G30340.0	      0
 59- 15:	Macleaya_cordata|BVC80_1065g50	Papaver_setigerum_B|Pse19G30320.0	      0
 59- 16:	Macleaya_cordata|BVC80_1065g51	Papaver_setigerum_B|Pse19G30300.0	      0
 59- 17:	Macleaya_cordata|BVC80_1065g52	Papaver_setigerum_B|Pse19G30290.0	      0
 59- 18:	Macleaya_cordata|BVC80_1065g53	Papaver_setigerum_B|Pse19G30280.0	      0
 59- 19:	Macleaya_cordata|BVC80_1065g54	Papaver_setigerum_B|Pse19G30270.0	      0
 59- 20:	Macleaya_cordata|BVC80_1065g56	Papaver_setigerum_B|Pse19G30240.0	      0
 59- 21:	Macleaya_cordata|BVC80_1065g57	Papaver_setigerum_B|Pse19G30230.0	      0
 59- 22:	Macleaya_cordata|BVC80_1065g58	Papaver_setigerum_B|Pse19G30220.0	      0
 59- 23:	Macleaya_cordata|BVC80_1065g60	Papaver_setigerum_B|Pse19G30210.0	      0
 59- 24:	Macleaya_cordata|BVC80_1065g63	Papaver_setigerum_B|Pse19G30170.0	      0
 59- 25:	Macleaya_cordata|BVC80_1065g66	Papaver_setigerum_B|Pse19G30150.0	      0
 59- 26:	Macleaya_cordata|BVC80_1065g67	Papaver_setigerum_B|Pse19G30130.0	      0
 59- 27:	Macleaya_cordata|BVC80_1065g68	Papaver_setigerum_B|Pse19G30110.0	      0
 59- 28:	Macleaya_cordata|BVC80_1065g69	Papaver_setigerum_B|Pse19G30100.0	      0
 59- 29:	Macleaya_cordata|BVC80_1065g72	Papaver_setigerum_B|Pse19G30090.0	      0
 59- 30:	Macleaya_cordata|BVC80_1065g73	Papaver_setigerum_B|Pse19G30080.0	      0
 59- 31:	Macleaya_cordata|BVC80_1065g76	Papaver_setigerum_B|Pse19G30070.0	      0
 59- 32:	Macleaya_cordata|BVC80_1065g77	Papaver_setigerum_B|Pse19G30050.0	      0
 59- 33:	Macleaya_cordata|BVC80_1065g79	Papaver_setigerum_B|Pse19G30030.0	      0
 59- 34:	Macleaya_cordata|BVC80_1065g80	Papaver_setigerum_B|Pse19G30010.0	      0
 59- 35:	Macleaya_cordata|BVC80_1065g81	Papaver_setigerum_B|Pse19G29980.0	      0
 59- 36:	Macleaya_cordata|BVC80_1065g85	Papaver_setigerum_B|Pse19G29920.0	      0
 59- 37:	Macleaya_cordata|BVC80_1065g86	Papaver_setigerum_B|Pse19G29900.0	      0
 59- 38:	Macleaya_cordata|BVC80_1065g88	Papaver_setigerum_B|Pse19G29890.0	      0
 59- 39:	Macleaya_cordata|BVC80_1065g91	Papaver_setigerum_B|Pse19G29820.0	      0
 59- 40:	Macleaya_cordata|BVC80_1065g92	Papaver_setigerum_B|Pse19G29810.0	      0
 59- 41:	Macleaya_cordata|BVC80_1065g93	Papaver_setigerum_B|Pse19G29800.0	      0
 59- 42:	Macleaya_cordata|BVC80_1065g95	Papaver_setigerum_B|Pse19G29760.0	      0
## Alignment 60: score=458.0 e_value=3.1e-25 N=10 Mc1000078&Pe19 minus
 60-  0:	Macleaya_cordata|BVC80_1065g99	Papaver_setigerum_B|Pse19G31180.0	      0
 60-  1:	Macleaya_cordata|BVC80_1065g100	Papaver_setigerum_B|Pse19G31160.0	      0
 60-  2:	Macleaya_cordata|BVC80_1065g101	Papaver_setigerum_B|Pse19G31150.0	      0
 60-  3:	Macleaya_cordata|BVC80_1065g105	Papaver_setigerum_B|Pse19G31140.0	      0
 60-  4:	Macleaya_cordata|BVC80_1065g109	Papaver_setigerum_B|Pse19G31120.0	      0
 60-  5:	Macleaya_cordata|BVC80_1065g110	Papaver_setigerum_B|Pse19G31060.0	      0
 60-  6:	Macleaya_cordata|BVC80_1065g131	Papaver_setigerum_B|Pse19G30930.0	      0
 60-  7:	Macleaya_cordata|BVC80_1065g132	Papaver_setigerum_B|Pse19G30840.0	      0
 60-  8:	Macleaya_cordata|BVC80_1065g134	Papaver_setigerum_B|Pse19G30830.0	      0
 60-  9:	Macleaya_cordata|BVC80_1065g140	Papaver_setigerum_B|Pse19G30760.0	      0
## Alignment 61: score=272.0 e_value=8e-11 N=6 Mc1000078&Pe19 minus
 61-  0:	Macleaya_cordata|BVC80_1065g154	Papaver_setigerum_B|Pse19G31660.0	      0
 61-  1:	Macleaya_cordata|BVC80_1065g155	Papaver_setigerum_B|Pse19G31650.0	      0
 61-  2:	Macleaya_cordata|BVC80_1065g156	Papaver_setigerum_B|Pse19G31530.0	      0
 61-  3:	Macleaya_cordata|BVC80_1065g160	Papaver_setigerum_B|Pse19G31440.0	      0
 61-  4:	Macleaya_cordata|BVC80_1065g162	Papaver_setigerum_B|Pse19G31400.0	      0
 61-  5:	Macleaya_cordata|BVC80_1065g169	Papaver_setigerum_B|Pse19G31390.0	      0
## Alignment 62: score=525.0 e_value=2.4e-26 N=11 Mc1000078&Pi22 plus
 62-  0:	Macleaya_cordata|BVC80_1065g6	Papaver_setigerum_D|Pse22G11590.0	      0
 62-  1:	Macleaya_cordata|BVC80_1065g7	Papaver_setigerum_D|Pse22G11600.0	      0
 62-  2:	Macleaya_cordata|BVC80_1065g14	Papaver_setigerum_D|Pse22G11670.0	      0
 62-  3:	Macleaya_cordata|BVC80_1065g15	Papaver_setigerum_D|Pse22G11680.0	      0
 62-  4:	Macleaya_cordata|BVC80_1065g19	Papaver_setigerum_D|Pse22G11730.0	      0
 62-  5:	Macleaya_cordata|BVC80_1065g20	Papaver_setigerum_D|Pse22G11760.0	      0
 62-  6:	Macleaya_cordata|BVC80_1065g22	Papaver_setigerum_D|Pse22G11780.0	      0
 62-  7:	Macleaya_cordata|BVC80_1065g26	Papaver_setigerum_D|Pse22G11790.0	      0
 62-  8:	Macleaya_cordata|BVC80_1065g34	Papaver_setigerum_D|Pse22G11830.0	      0
 62-  9:	Macleaya_cordata|BVC80_1065g42	Papaver_setigerum_D|Pse22G11840.0	      0
 62- 10:	Macleaya_cordata|BVC80_1065g44	Papaver_setigerum_D|Pse22G11860.0	      0
## Alignment 63: score=481.0 e_value=3.9e-23 N=10 Mc1000078&Pi22 plus
 63-  0:	Macleaya_cordata|BVC80_1065g91	Papaver_setigerum_D|Pse22G11870.0	      0
 63-  1:	Macleaya_cordata|BVC80_1065g93	Papaver_setigerum_D|Pse22G11880.0	      0
 63-  2:	Macleaya_cordata|BVC80_1065g94	Papaver_setigerum_D|Pse22G11890.0	      0
 63-  3:	Macleaya_cordata|BVC80_1065g95	Papaver_setigerum_D|Pse22G11900.0	      0
 63-  4:	Macleaya_cordata|BVC80_1065g97	Papaver_setigerum_D|Pse22G11920.0	      0
 63-  5:	Macleaya_cordata|BVC80_1065g99	Papaver_setigerum_D|Pse22G11940.0	      0
 63-  6:	Macleaya_cordata|BVC80_1065g100	Papaver_setigerum_D|Pse22G11950.0	      0
 63-  7:	Macleaya_cordata|BVC80_1065g101	Papaver_setigerum_D|Pse22G11960.0	      0
 63-  8:	Macleaya_cordata|BVC80_1065g105	Papaver_setigerum_D|Pse22G11970.0	      0
 63-  9:	Macleaya_cordata|BVC80_1065g121	Papaver_setigerum_D|Pse22G11980.0	      0
## Alignment 64: score=294.0 e_value=1.8e-09 N=6 Mc1000078&Pi22 plus
 64-  0:	Macleaya_cordata|BVC80_1065g111	Papaver_setigerum_D|Pse22G08890.0	      0
 64-  1:	Macleaya_cordata|BVC80_1065g113	Papaver_setigerum_D|Pse22G08920.0	      0
 64-  2:	Macleaya_cordata|BVC80_1065g114	Papaver_setigerum_D|Pse22G08940.0	      0
 64-  3:	Macleaya_cordata|BVC80_1065g118	Papaver_setigerum_D|Pse22G08970.0	      0
 64-  4:	Macleaya_cordata|BVC80_1065g119	Papaver_setigerum_D|Pse22G08980.0	      0
 64-  5:	Macleaya_cordata|BVC80_1065g120	Papaver_setigerum_D|Pse22G08990.0	      0
## Alignment 65: score=1296.0 e_value=3e-88 N=27 Mc1000078&Pi22 minus
 65-  0:	Macleaya_cordata|BVC80_1065g109	Papaver_setigerum_D|Pse22G09000.0	      0
 65-  1:	Macleaya_cordata|BVC80_1065g118	Papaver_setigerum_D|Pse22G08970.0	      0
 65-  2:	Macleaya_cordata|BVC80_1065g131	Papaver_setigerum_D|Pse22G08860.0	      0
 65-  3:	Macleaya_cordata|BVC80_1065g132	Papaver_setigerum_D|Pse22G08850.0	      0
 65-  4:	Macleaya_cordata|BVC80_1065g134	Papaver_setigerum_D|Pse22G08840.0	      0
 65-  5:	Macleaya_cordata|BVC80_1065g135	Papaver_setigerum_D|Pse22G08830.0	      0
 65-  6:	Macleaya_cordata|BVC80_1065g139	Papaver_setigerum_D|Pse22G08810.0	      0
 65-  7:	Macleaya_cordata|BVC80_1065g140	Papaver_setigerum_D|Pse22G08800.0	      0
 65-  8:	Macleaya_cordata|BVC80_1065g143	Papaver_setigerum_D|Pse22G08790.0	      0
 65-  9:	Macleaya_cordata|BVC80_1065g145	Papaver_setigerum_D|Pse22G08760.0	      0
 65- 10:	Macleaya_cordata|BVC80_1065g146	Papaver_setigerum_D|Pse22G08750.0	      0
 65- 11:	Macleaya_cordata|BVC80_1065g147	Papaver_setigerum_D|Pse22G08740.0	      0
 65- 12:	Macleaya_cordata|BVC80_1065g148	Papaver_setigerum_D|Pse22G08720.0	      0
 65- 13:	Macleaya_cordata|BVC80_1065g151	Papaver_setigerum_D|Pse22G08700.0	      0
 65- 14:	Macleaya_cordata|BVC80_1065g154	Papaver_setigerum_D|Pse22G08690.0	      0
 65- 15:	Macleaya_cordata|BVC80_1065g155	Papaver_setigerum_D|Pse22G08680.0	      0
 65- 16:	Macleaya_cordata|BVC80_1065g156	Papaver_setigerum_D|Pse22G08670.0	      0
 65- 17:	Macleaya_cordata|BVC80_1065g159	Papaver_setigerum_D|Pse22G08660.0	      0
 65- 18:	Macleaya_cordata|BVC80_1065g160	Papaver_setigerum_D|Pse22G08650.0	      0
 65- 19:	Macleaya_cordata|BVC80_1065g162	Papaver_setigerum_D|Pse22G08640.0	      0
 65- 20:	Macleaya_cordata|BVC80_1065g163	Papaver_setigerum_D|Pse22G08630.0	      0
 65- 21:	Macleaya_cordata|BVC80_1065g169	Papaver_setigerum_D|Pse22G08590.0	      0
 65- 22:	Macleaya_cordata|BVC80_1065g172	Papaver_setigerum_D|Pse22G08580.0	      0
 65- 23:	Macleaya_cordata|BVC80_1065g176	Papaver_setigerum_D|Pse22G08570.0	      0
 65- 24:	Macleaya_cordata|BVC80_1065g179	Papaver_setigerum_D|Pse22G08490.0	      0
 65- 25:	Macleaya_cordata|BVC80_1065g180	Papaver_setigerum_D|Pse22G08460.0	      0
 65- 26:	Macleaya_cordata|BVC80_1065g181	Papaver_setigerum_D|Pse22G08440.0	      0
## Alignment 66: score=1031.0 e_value=5.6e-59 N=21 Mc1000078&Pi22 minus
 66-  0:	Macleaya_cordata|BVC80_1065g56	Papaver_setigerum_D|Pse22G11070.0	      0
 66-  1:	Macleaya_cordata|BVC80_1065g57	Papaver_setigerum_D|Pse22G11050.0	      0
 66-  2:	Macleaya_cordata|BVC80_1065g58	Papaver_setigerum_D|Pse22G11040.0	      0
 66-  3:	Macleaya_cordata|BVC80_1065g59	Papaver_setigerum_D|Pse22G11030.0	      0
 66-  4:	Macleaya_cordata|BVC80_1065g60	Papaver_setigerum_D|Pse22G11020.0	      0
 66-  5:	Macleaya_cordata|BVC80_1065g63	Papaver_setigerum_D|Pse22G11010.0	      0
 66-  6:	Macleaya_cordata|BVC80_1065g66	Papaver_setigerum_D|Pse22G10990.0	      0
 66-  7:	Macleaya_cordata|BVC80_1065g67	Papaver_setigerum_D|Pse22G10980.0	      0
 66-  8:	Macleaya_cordata|BVC80_1065g68	Papaver_setigerum_D|Pse22G10950.0	      0
 66-  9:	Macleaya_cordata|BVC80_1065g69	Papaver_setigerum_D|Pse22G10940.0	      0
 66- 10:	Macleaya_cordata|BVC80_1065g72	Papaver_setigerum_D|Pse22G10910.0	      0
 66- 11:	Macleaya_cordata|BVC80_1065g73	Papaver_setigerum_D|Pse22G10900.0	      0
 66- 12:	Macleaya_cordata|BVC80_1065g76	Papaver_setigerum_D|Pse22G10870.0	      0
 66- 13:	Macleaya_cordata|BVC80_1065g77	Papaver_setigerum_D|Pse22G10850.0	      0
 66- 14:	Macleaya_cordata|BVC80_1065g78	Papaver_setigerum_D|Pse22G10840.0	      0
 66- 15:	Macleaya_cordata|BVC80_1065g79	Papaver_setigerum_D|Pse22G10820.0	      0
 66- 16:	Macleaya_cordata|BVC80_1065g80	Papaver_setigerum_D|Pse22G10810.0	      0
 66- 17:	Macleaya_cordata|BVC80_1065g81	Papaver_setigerum_D|Pse22G10800.0	      0
 66- 18:	Macleaya_cordata|BVC80_1065g87	Papaver_setigerum_D|Pse22G10780.0	      0
 66- 19:	Macleaya_cordata|BVC80_1065g88	Papaver_setigerum_D|Pse22G10770.0	      0
 66- 20:	Macleaya_cordata|BVC80_1065g89	Papaver_setigerum_D|Pse22G10740.0	      0
## Alignment 67: score=391.0 e_value=3.9e-16 N=8 Mc1000078&Pi22 minus
 67-  0:	Macleaya_cordata|BVC80_1065g45	Papaver_setigerum_D|Pse22G12680.0	      0
 67-  1:	Macleaya_cordata|BVC80_1065g46	Papaver_setigerum_D|Pse22G12630.0	      0
 67-  2:	Macleaya_cordata|BVC80_1065g48	Papaver_setigerum_D|Pse22G12620.0	      0
 67-  3:	Macleaya_cordata|BVC80_1065g50	Papaver_setigerum_D|Pse22G12610.0	      0
 67-  4:	Macleaya_cordata|BVC80_1065g51	Papaver_setigerum_D|Pse22G12560.0	      0
 67-  5:	Macleaya_cordata|BVC80_1065g52	Papaver_setigerum_D|Pse22G12550.0	      0
 67-  6:	Macleaya_cordata|BVC80_1065g53	Papaver_setigerum_D|Pse22G12540.0	      0
 67-  7:	Macleaya_cordata|BVC80_1065g54	Papaver_setigerum_D|Pse22G12530.0	      0
## Alignment 68: score=1526.0 e_value=7.5e-123 N=33 Mc1000078&Pm7 plus
 68-  0:	Macleaya_cordata|BVC80_1065g77	Papaver_somniferum_C|Pso07G30330.0	      0
 68-  1:	Macleaya_cordata|BVC80_1065g78	Papaver_somniferum_C|Pso07G30340.0	      0
 68-  2:	Macleaya_cordata|BVC80_1065g79	Papaver_somniferum_C|Pso07G30360.0	      0
 68-  3:	Macleaya_cordata|BVC80_1065g80	Papaver_somniferum_C|Pso07G30370.0	      0
 68-  4:	Macleaya_cordata|BVC80_1065g81	Papaver_somniferum_C|Pso07G30400.0	      0
 68-  5:	Macleaya_cordata|BVC80_1065g86	Papaver_somniferum_C|Pso07G30480.0	      0
 68-  6:	Macleaya_cordata|BVC80_1065g89	Papaver_somniferum_C|Pso07G30500.0	      0
 68-  7:	Macleaya_cordata|BVC80_1065g91	Papaver_somniferum_C|Pso07G30510.0	      0
 68-  8:	Macleaya_cordata|BVC80_1065g92	Papaver_somniferum_C|Pso07G30520.0	      0
 68-  9:	Macleaya_cordata|BVC80_1065g94	Papaver_somniferum_C|Pso07G30530.0	      0
 68- 10:	Macleaya_cordata|BVC80_1065g95	Papaver_somniferum_C|Pso07G30540.0	      0
 68- 11:	Macleaya_cordata|BVC80_1065g97	Papaver_somniferum_C|Pso07G30560.0	      0
 68- 12:	Macleaya_cordata|BVC80_1065g99	Papaver_somniferum_C|Pso07G30570.0	      0
 68- 13:	Macleaya_cordata|BVC80_1065g100	Papaver_somniferum_C|Pso07G30580.0	      0
 68- 14:	Macleaya_cordata|BVC80_1065g105	Papaver_somniferum_C|Pso07G30590.0	      0
 68- 15:	Macleaya_cordata|BVC80_1065g109	Papaver_somniferum_C|Pso07G30600.0	      0
 68- 16:	Macleaya_cordata|BVC80_1065g110	Papaver_somniferum_C|Pso07G30620.0	      0
 68- 17:	Macleaya_cordata|BVC80_1065g119	Papaver_somniferum_C|Pso07G30720.0	      0
 68- 18:	Macleaya_cordata|BVC80_1065g131	Papaver_somniferum_C|Pso07G30860.0	      0
 68- 19:	Macleaya_cordata|BVC80_1065g140	Papaver_somniferum_C|Pso07G31050.0	      0
 68- 20:	Macleaya_cordata|BVC80_1065g143	Papaver_somniferum_C|Pso07G31060.0	      0
 68- 21:	Macleaya_cordata|BVC80_1065g159	Papaver_somniferum_C|Pso07G31090.0	      0
 68- 22:	Macleaya_cordata|BVC80_1065g160	Papaver_somniferum_C|Pso07G31100.0	      0
 68- 23:	Macleaya_cordata|BVC80_1065g161	Papaver_somniferum_C|Pso07G31120.0	      0
 68- 24:	Macleaya_cordata|BVC80_1065g162	Papaver_somniferum_C|Pso07G31130.0	      0
 68- 25:	Macleaya_cordata|BVC80_1065g163	Papaver_somniferum_C|Pso07G31140.0	      0
 68- 26:	Macleaya_cordata|BVC80_1065g172	Papaver_somniferum_C|Pso07G31170.0	      0
 68- 27:	Macleaya_cordata|BVC80_1065g176	Papaver_somniferum_C|Pso07G31190.0	      0
 68- 28:	Macleaya_cordata|BVC80_1065g177	Papaver_somniferum_C|Pso07G31210.0	      0
 68- 29:	Macleaya_cordata|BVC80_1065g178	Papaver_somniferum_C|Pso07G31220.0	      0
 68- 30:	Macleaya_cordata|BVC80_1065g182	Papaver_somniferum_C|Pso07G31420.0	      0
 68- 31:	Macleaya_cordata|BVC80_1065g187	Papaver_somniferum_C|Pso07G31470.0	      0
 68- 32:	Macleaya_cordata|BVC80_1065g192	Papaver_somniferum_C|Pso07G31580.0	      0
## Alignment 69: score=962.0 e_value=4.7e-56 N=20 Mc1000078&Pm7 plus
 69-  0:	Macleaya_cordata|BVC80_1065g6	Papaver_somniferum_C|Pso07G23860.0	      0
 69-  1:	Macleaya_cordata|BVC80_1065g10	Papaver_somniferum_C|Pso07G23890.0	      0
 69-  2:	Macleaya_cordata|BVC80_1065g12	Papaver_somniferum_C|Pso07G23930.0	      0
 69-  3:	Macleaya_cordata|BVC80_1065g14	Papaver_somniferum_C|Pso07G23940.0	      0
 69-  4:	Macleaya_cordata|BVC80_1065g15	Papaver_somniferum_C|Pso07G23950.0	      0
 69-  5:	Macleaya_cordata|BVC80_1065g16	Papaver_somniferum_C|Pso07G23960.0	      0
 69-  6:	Macleaya_cordata|BVC80_1065g19	Papaver_somniferum_C|Pso07G23980.0	      0
 69-  7:	Macleaya_cordata|BVC80_1065g20	Papaver_somniferum_C|Pso07G24010.0	      0
 69-  8:	Macleaya_cordata|BVC80_1065g22	Papaver_somniferum_C|Pso07G24050.0	      0
 69-  9:	Macleaya_cordata|BVC80_1065g26	Papaver_somniferum_C|Pso07G24060.0	      0
 69- 10:	Macleaya_cordata|BVC80_1065g42	Papaver_somniferum_C|Pso07G24090.0	      0
 69- 11:	Macleaya_cordata|BVC80_1065g44	Papaver_somniferum_C|Pso07G24100.0	      0
 69- 12:	Macleaya_cordata|BVC80_1065g45	Papaver_somniferum_C|Pso07G24110.0	      0
 69- 13:	Macleaya_cordata|BVC80_1065g46	Papaver_somniferum_C|Pso07G24140.0	      0
 69- 14:	Macleaya_cordata|BVC80_1065g48	Papaver_somniferum_C|Pso07G24150.0	      0
 69- 15:	Macleaya_cordata|BVC80_1065g56	Papaver_somniferum_C|Pso07G24180.0	      0
 69- 16:	Macleaya_cordata|BVC80_1065g57	Papaver_somniferum_C|Pso07G24210.0	      0
 69- 17:	Macleaya_cordata|BVC80_1065g58	Papaver_somniferum_C|Pso07G24220.0	      0
 69- 18:	Macleaya_cordata|BVC80_1065g60	Papaver_somniferum_C|Pso07G24230.0	      0
 69- 19:	Macleaya_cordata|BVC80_1065g63	Papaver_somniferum_C|Pso07G24240.0	      0
## Alignment 70: score=250.0 e_value=3.3e-11 N=6 Mc1000078&Pm7 plus
 70-  0:	Macleaya_cordata|BVC80_1065g115	Papaver_somniferum_C|Pso07G30420.0	      0
 70-  1:	Macleaya_cordata|BVC80_1065g116	Papaver_somniferum_C|Pso07G30430.0	      0
 70-  2:	Macleaya_cordata|BVC80_1065g118	Papaver_somniferum_C|Pso07G30470.0	      0
 70-  3:	Macleaya_cordata|BVC80_1065g128	Papaver_somniferum_C|Pso07G30670.0	      0
 70-  4:	Macleaya_cordata|BVC80_1065g132	Papaver_somniferum_C|Pso07G30810.0	      0
 70-  5:	Macleaya_cordata|BVC80_1065g148	Papaver_somniferum_C|Pso07G30840.0	      0
## Alignment 71: score=391.0 e_value=2.3e-18 N=8 Mc1000078&Pm7 minus
 71-  0:	Macleaya_cordata|BVC80_1065g144	Papaver_somniferum_C|Pso07G24440.0	      0
 71-  1:	Macleaya_cordata|BVC80_1065g145	Papaver_somniferum_C|Pso07G24430.0	      0
 71-  2:	Macleaya_cordata|BVC80_1065g146	Papaver_somniferum_C|Pso07G24410.0	      0
 71-  3:	Macleaya_cordata|BVC80_1065g147	Papaver_somniferum_C|Pso07G24400.0	      0
 71-  4:	Macleaya_cordata|BVC80_1065g150	Papaver_somniferum_C|Pso07G24330.0	      0
 71-  5:	Macleaya_cordata|BVC80_1065g151	Papaver_somniferum_C|Pso07G24320.0	      0
 71-  6:	Macleaya_cordata|BVC80_1065g154	Papaver_somniferum_C|Pso07G24310.0	      0
 71-  7:	Macleaya_cordata|BVC80_1065g155	Papaver_somniferum_C|Pso07G24300.0	      0
## Alignment 72: score=641.0 e_value=1.7e-37 N=14 Mc1000078&Po8 plus
 72-  0:	Macleaya_cordata|BVC80_1065g116	Papaver_somniferum_A|Pso08G29600.0	      0
 72-  1:	Macleaya_cordata|BVC80_1065g131	Papaver_somniferum_A|Pso08G29720.0	      0
 72-  2:	Macleaya_cordata|BVC80_1065g132	Papaver_somniferum_A|Pso08G29730.0	      0
 72-  3:	Macleaya_cordata|BVC80_1065g134	Papaver_somniferum_A|Pso08G29740.0	      0
 72-  4:	Macleaya_cordata|BVC80_1065g147	Papaver_somniferum_A|Pso08G29820.0	      0
 72-  5:	Macleaya_cordata|BVC80_1065g157	Papaver_somniferum_A|Pso08G29910.0	      0
 72-  6:	Macleaya_cordata|BVC80_1065g159	Papaver_somniferum_A|Pso08G29930.0	      0
 72-  7:	Macleaya_cordata|BVC80_1065g160	Papaver_somniferum_A|Pso08G29940.0	      0
 72-  8:	Macleaya_cordata|BVC80_1065g169	Papaver_somniferum_A|Pso08G29980.0	      0
 72-  9:	Macleaya_cordata|BVC80_1065g176	Papaver_somniferum_A|Pso08G30050.0	      0
 72- 10:	Macleaya_cordata|BVC80_1065g177	Papaver_somniferum_A|Pso08G30160.0	      0
 72- 11:	Macleaya_cordata|BVC80_1065g178	Papaver_somniferum_A|Pso08G30170.0	      0
 72- 12:	Macleaya_cordata|BVC80_1065g179	Papaver_somniferum_A|Pso08G30190.0	      0
 72- 13:	Macleaya_cordata|BVC80_1065g180	Papaver_somniferum_A|Pso08G30200.0	      0
## Alignment 73: score=293.0 e_value=2.1e-09 N=6 Mc1000078&Po8 plus
 73-  0:	Macleaya_cordata|BVC80_1065g69	Papaver_somniferum_A|Pso08G30730.0	      0
 73-  1:	Macleaya_cordata|BVC80_1065g72	Papaver_somniferum_A|Pso08G30740.0	      0
 73-  2:	Macleaya_cordata|BVC80_1065g73	Papaver_somniferum_A|Pso08G30750.0	      0
 73-  3:	Macleaya_cordata|BVC80_1065g74	Papaver_somniferum_A|Pso08G30770.0	      0
 73-  4:	Macleaya_cordata|BVC80_1065g76	Papaver_somniferum_A|Pso08G30800.0	      0
 73-  5:	Macleaya_cordata|BVC80_1065g77	Papaver_somniferum_A|Pso08G30830.0	      0
## Alignment 74: score=2423.0 e_value=2.1e-211 N=51 Mc1000078&Po8 minus
 74-  0:	Macleaya_cordata|BVC80_1065g6	Papaver_somniferum_A|Pso08G31370.0	      0
 74-  1:	Macleaya_cordata|BVC80_1065g7	Papaver_somniferum_A|Pso08G31360.0	      0
 74-  2:	Macleaya_cordata|BVC80_1065g10	Papaver_somniferum_A|Pso08G31320.0	      0
 74-  3:	Macleaya_cordata|BVC80_1065g12	Papaver_somniferum_A|Pso08G31310.0	      0
 74-  4:	Macleaya_cordata|BVC80_1065g14	Papaver_somniferum_A|Pso08G31270.0	      0
 74-  5:	Macleaya_cordata|BVC80_1065g15	Papaver_somniferum_A|Pso08G31260.0	      0
 74-  6:	Macleaya_cordata|BVC80_1065g16	Papaver_somniferum_A|Pso08G31240.0	      0
 74-  7:	Macleaya_cordata|BVC80_1065g19	Papaver_somniferum_A|Pso08G31230.0	      0
 74-  8:	Macleaya_cordata|BVC80_1065g20	Papaver_somniferum_A|Pso08G31220.0	      0
 74-  9:	Macleaya_cordata|BVC80_1065g21	Papaver_somniferum_A|Pso08G31210.0	      0
 74- 10:	Macleaya_cordata|BVC80_1065g22	Papaver_somniferum_A|Pso08G31190.0	      0
 74- 11:	Macleaya_cordata|BVC80_1065g26	Papaver_somniferum_A|Pso08G31180.0	      0
 74- 12:	Macleaya_cordata|BVC80_1065g42	Papaver_somniferum_A|Pso08G31140.0	      0
 74- 13:	Macleaya_cordata|BVC80_1065g45	Papaver_somniferum_A|Pso08G31110.0	      0
 74- 14:	Macleaya_cordata|BVC80_1065g46	Papaver_somniferum_A|Pso08G31070.0	      0
 74- 15:	Macleaya_cordata|BVC80_1065g48	Papaver_somniferum_A|Pso08G31060.0	      0
 74- 16:	Macleaya_cordata|BVC80_1065g50	Papaver_somniferum_A|Pso08G31040.0	      0
 74- 17:	Macleaya_cordata|BVC80_1065g51	Papaver_somniferum_A|Pso08G31030.0	      0
 74- 18:	Macleaya_cordata|BVC80_1065g52	Papaver_somniferum_A|Pso08G31020.0	      0
 74- 19:	Macleaya_cordata|BVC80_1065g53	Papaver_somniferum_A|Pso08G31010.0	      0
 74- 20:	Macleaya_cordata|BVC80_1065g54	Papaver_somniferum_A|Pso08G31000.0	      0
 74- 21:	Macleaya_cordata|BVC80_1065g56	Papaver_somniferum_A|Pso08G30960.0	      0
 74- 22:	Macleaya_cordata|BVC80_1065g57	Papaver_somniferum_A|Pso08G30940.0	      0
 74- 23:	Macleaya_cordata|BVC80_1065g58	Papaver_somniferum_A|Pso08G30930.0	      0
 74- 24:	Macleaya_cordata|BVC80_1065g59	Papaver_somniferum_A|Pso08G30910.0	      0
 74- 25:	Macleaya_cordata|BVC80_1065g60	Papaver_somniferum_A|Pso08G30900.0	      0
 74- 26:	Macleaya_cordata|BVC80_1065g66	Papaver_somniferum_A|Pso08G30880.0	      0
 74- 27:	Macleaya_cordata|BVC80_1065g67	Papaver_somniferum_A|Pso08G30870.0	      0
 74- 28:	Macleaya_cordata|BVC80_1065g68	Papaver_somniferum_A|Pso08G30840.0	      0
 74- 29:	Macleaya_cordata|BVC80_1065g74	Papaver_somniferum_A|Pso08G30770.0	      0
 74- 30:	Macleaya_cordata|BVC80_1065g78	Papaver_somniferum_A|Pso08G30720.0	      0
 74- 31:	Macleaya_cordata|BVC80_1065g79	Papaver_somniferum_A|Pso08G30700.0	      0
 74- 32:	Macleaya_cordata|BVC80_1065g80	Papaver_somniferum_A|Pso08G30670.0	      0
 74- 33:	Macleaya_cordata|BVC80_1065g81	Papaver_somniferum_A|Pso08G30640.0	      0
 74- 34:	Macleaya_cordata|BVC80_1065g87	Papaver_somniferum_A|Pso08G30560.0	      0
 74- 35:	Macleaya_cordata|BVC80_1065g88	Papaver_somniferum_A|Pso08G30540.0	      0
 74- 36:	Macleaya_cordata|BVC80_1065g94	Papaver_somniferum_A|Pso08G30510.0	      0
 74- 37:	Macleaya_cordata|BVC80_1065g95	Papaver_somniferum_A|Pso08G30500.0	      0
 74- 38:	Macleaya_cordata|BVC80_1065g97	Papaver_somniferum_A|Pso08G30490.0	      0
 74- 39:	Macleaya_cordata|BVC80_1065g99	Papaver_somniferum_A|Pso08G30470.0	      0
 74- 40:	Macleaya_cordata|BVC80_1065g100	Papaver_somniferum_A|Pso08G30450.0	      0
 74- 41:	Macleaya_cordata|BVC80_1065g101	Papaver_somniferum_A|Pso08G30440.0	      0
 74- 42:	Macleaya_cordata|BVC80_1065g105	Papaver_somniferum_A|Pso08G30420.0	      0
 74- 43:	Macleaya_cordata|BVC80_1065g109	Papaver_somniferum_A|Pso08G30380.0	      0
 74- 44:	Macleaya_cordata|BVC80_1065g110	Papaver_somniferum_A|Pso08G30360.0	      0
 74- 45:	Macleaya_cordata|BVC80_1065g121	Papaver_somniferum_A|Pso08G30320.0	      0
 74- 46:	Macleaya_cordata|BVC80_1065g150	Papaver_somniferum_A|Pso08G30080.0	      0
 74- 47:	Macleaya_cordata|BVC80_1065g151	Papaver_somniferum_A|Pso08G30070.0	      0
 74- 48:	Macleaya_cordata|BVC80_1065g161	Papaver_somniferum_A|Pso08G30000.0	      0
 74- 49:	Macleaya_cordata|BVC80_1065g163	Papaver_somniferum_A|Pso08G29990.0	      0
 74- 50:	Macleaya_cordata|BVC80_1065g172	Papaver_somniferum_A|Pso08G29970.0	      0
## Alignment 75: score=791.0 e_value=2.2e-49 N=16 Mc1000078&Pr1 plus
 75-  0:	Macleaya_cordata|BVC80_1065g45	Papaver_rhoeas|Prh01G13730.0	      0
 75-  1:	Macleaya_cordata|BVC80_1065g46	Papaver_rhoeas|Prh01G13750.0	      0
 75-  2:	Macleaya_cordata|BVC80_1065g48	Papaver_rhoeas|Prh01G13760.0	      0
 75-  3:	Macleaya_cordata|BVC80_1065g49	Papaver_rhoeas|Prh01G13770.0	      0
 75-  4:	Macleaya_cordata|BVC80_1065g50	Papaver_rhoeas|Prh01G13780.0	      0
 75-  5:	Macleaya_cordata|BVC80_1065g51	Papaver_rhoeas|Prh01G13810.0	      0
 75-  6:	Macleaya_cordata|BVC80_1065g52	Papaver_rhoeas|Prh01G13820.0	      0
 75-  7:	Macleaya_cordata|BVC80_1065g53	Papaver_rhoeas|Prh01G13830.0	      0
 75-  8:	Macleaya_cordata|BVC80_1065g54	Papaver_rhoeas|Prh01G13840.0	      0
 75-  9:	Macleaya_cordata|BVC80_1065g57	Papaver_rhoeas|Prh01G13880.0	      0
 75- 10:	Macleaya_cordata|BVC80_1065g58	Papaver_rhoeas|Prh01G13890.0	      0
 75- 11:	Macleaya_cordata|BVC80_1065g59	Papaver_rhoeas|Prh01G13900.0	      0
 75- 12:	Macleaya_cordata|BVC80_1065g60	Papaver_rhoeas|Prh01G13910.0	      0
 75- 13:	Macleaya_cordata|BVC80_1065g63	Papaver_rhoeas|Prh01G13920.0	      0
 75- 14:	Macleaya_cordata|BVC80_1065g66	Papaver_rhoeas|Prh01G13930.0	      0
 75- 15:	Macleaya_cordata|BVC80_1065g67	Papaver_rhoeas|Prh01G13940.0	      0
## Alignment 76: score=952.0 e_value=6e-62 N=20 Mc1000078&Pr1 minus
 76-  0:	Macleaya_cordata|BVC80_1065g6	Papaver_rhoeas|Prh01G14150.0	      0
 76-  1:	Macleaya_cordata|BVC80_1065g7	Papaver_rhoeas|Prh01G14140.0	      0
 76-  2:	Macleaya_cordata|BVC80_1065g12	Papaver_rhoeas|Prh01G14120.0	      0
 76-  3:	Macleaya_cordata|BVC80_1065g14	Papaver_rhoeas|Prh01G14090.0	      0
 76-  4:	Macleaya_cordata|BVC80_1065g15	Papaver_rhoeas|Prh01G14080.0	      0
 76-  5:	Macleaya_cordata|BVC80_1065g19	Papaver_rhoeas|Prh01G14050.0	      0
 76-  6:	Macleaya_cordata|BVC80_1065g20	Papaver_rhoeas|Prh01G14030.0	      0
 76-  7:	Macleaya_cordata|BVC80_1065g21	Papaver_rhoeas|Prh01G14020.0	      0
 76-  8:	Macleaya_cordata|BVC80_1065g22	Papaver_rhoeas|Prh01G14010.0	      0
 76-  9:	Macleaya_cordata|BVC80_1065g26	Papaver_rhoeas|Prh01G14000.0	      0
 76- 10:	Macleaya_cordata|BVC80_1065g38	Papaver_rhoeas|Prh01G13990.0	      0
 76- 11:	Macleaya_cordata|BVC80_1065g42	Papaver_rhoeas|Prh01G13950.0	      0
 76- 12:	Macleaya_cordata|BVC80_1065g54	Papaver_rhoeas|Prh01G13840.0	      0
 76- 13:	Macleaya_cordata|BVC80_1065g72	Papaver_rhoeas|Prh01G13710.0	      0
 76- 14:	Macleaya_cordata|BVC80_1065g74	Papaver_rhoeas|Prh01G13700.0	      0
 76- 15:	Macleaya_cordata|BVC80_1065g76	Papaver_rhoeas|Prh01G13690.0	      0
 76- 16:	Macleaya_cordata|BVC80_1065g77	Papaver_rhoeas|Prh01G13680.0	      0
 76- 17:	Macleaya_cordata|BVC80_1065g78	Papaver_rhoeas|Prh01G13660.0	      0
 76- 18:	Macleaya_cordata|BVC80_1065g79	Papaver_rhoeas|Prh01G13640.0	      0
 76- 19:	Macleaya_cordata|BVC80_1065g80	Papaver_rhoeas|Prh01G13630.0	      0
## Alignment 77: score=268.0 e_value=3.3e-11 N=6 Mc1000078&Pr1 minus
 77-  0:	Macleaya_cordata|BVC80_1065g143	Papaver_rhoeas|Prh01G14480.0	      0
 77-  1:	Macleaya_cordata|BVC80_1065g148	Papaver_rhoeas|Prh01G14440.0	      0
 77-  2:	Macleaya_cordata|BVC80_1065g149	Papaver_rhoeas|Prh01G14430.0	      0
 77-  3:	Macleaya_cordata|BVC80_1065g160	Papaver_rhoeas|Prh01G14380.0	      0
 77-  4:	Macleaya_cordata|BVC80_1065g177	Papaver_rhoeas|Prh01G14260.0	      0
 77-  5:	Macleaya_cordata|BVC80_1065g179	Papaver_rhoeas|Prh01G14230.0	      0
## Alignment 78: score=2321.0 e_value=1.2e-199 N=49 Mc1000078&Ps8 plus
 78-  0:	Macleaya_cordata|BVC80_1065g6	Papaver_setigerum_A|Pse08G13710.0	      0
 78-  1:	Macleaya_cordata|BVC80_1065g7	Papaver_setigerum_A|Pse08G13720.0	      0
 78-  2:	Macleaya_cordata|BVC80_1065g10	Papaver_setigerum_A|Pse08G13740.0	      0
 78-  3:	Macleaya_cordata|BVC80_1065g12	Papaver_setigerum_A|Pse08G13750.0	      0
 78-  4:	Macleaya_cordata|BVC80_1065g14	Papaver_setigerum_A|Pse08G13800.0	      0
 78-  5:	Macleaya_cordata|BVC80_1065g15	Papaver_setigerum_A|Pse08G13810.0	      0
 78-  6:	Macleaya_cordata|BVC80_1065g16	Papaver_setigerum_A|Pse08G13830.0	      0
 78-  7:	Macleaya_cordata|BVC80_1065g19	Papaver_setigerum_A|Pse08G13850.0	      0
 78-  8:	Macleaya_cordata|BVC80_1065g20	Papaver_setigerum_A|Pse08G13860.0	      0
 78-  9:	Macleaya_cordata|BVC80_1065g22	Papaver_setigerum_A|Pse08G13890.0	      0
 78- 10:	Macleaya_cordata|BVC80_1065g26	Papaver_setigerum_A|Pse08G13900.0	      0
 78- 11:	Macleaya_cordata|BVC80_1065g42	Papaver_setigerum_A|Pse08G13950.0	      0
 78- 12:	Macleaya_cordata|BVC80_1065g45	Papaver_setigerum_A|Pse08G13980.0	      0
 78- 13:	Macleaya_cordata|BVC80_1065g48	Papaver_setigerum_A|Pse08G14020.0	      0
 78- 14:	Macleaya_cordata|BVC80_1065g50	Papaver_setigerum_A|Pse08G14030.0	      0
 78- 15:	Macleaya_cordata|BVC80_1065g51	Papaver_setigerum_A|Pse08G14040.0	      0
 78- 16:	Macleaya_cordata|BVC80_1065g52	Papaver_setigerum_A|Pse08G14050.0	      0
 78- 17:	Macleaya_cordata|BVC80_1065g53	Papaver_setigerum_A|Pse08G14060.0	      0
 78- 18:	Macleaya_cordata|BVC80_1065g56	Papaver_setigerum_A|Pse08G14080.0	      0
 78- 19:	Macleaya_cordata|BVC80_1065g57	Papaver_setigerum_A|Pse08G14100.0	      0
 78- 20:	Macleaya_cordata|BVC80_1065g58	Papaver_setigerum_A|Pse08G14110.0	      0
 78- 21:	Macleaya_cordata|BVC80_1065g59	Papaver_setigerum_A|Pse08G14130.0	      0
 78- 22:	Macleaya_cordata|BVC80_1065g60	Papaver_setigerum_A|Pse08G14140.0	      0
 78- 23:	Macleaya_cordata|BVC80_1065g62	Papaver_setigerum_A|Pse08G14150.0	      0
 78- 24:	Macleaya_cordata|BVC80_1065g63	Papaver_setigerum_A|Pse08G14170.0	      0
 78- 25:	Macleaya_cordata|BVC80_1065g67	Papaver_setigerum_A|Pse08G14190.0	      0
 78- 26:	Macleaya_cordata|BVC80_1065g68	Papaver_setigerum_A|Pse08G14210.0	      0
 78- 27:	Macleaya_cordata|BVC80_1065g74	Papaver_setigerum_A|Pse08G14260.0	      0
 78- 28:	Macleaya_cordata|BVC80_1065g78	Papaver_setigerum_A|Pse08G14300.0	      0
 78- 29:	Macleaya_cordata|BVC80_1065g79	Papaver_setigerum_A|Pse08G14320.0	      0
 78- 30:	Macleaya_cordata|BVC80_1065g81	Papaver_setigerum_A|Pse08G14390.0	      0
 78- 31:	Macleaya_cordata|BVC80_1065g89	Papaver_setigerum_A|Pse08G14450.0	      0
 78- 32:	Macleaya_cordata|BVC80_1065g91	Papaver_setigerum_A|Pse08G14480.0	      0
 78- 33:	Macleaya_cordata|BVC80_1065g94	Papaver_setigerum_A|Pse08G14540.0	      0
 78- 34:	Macleaya_cordata|BVC80_1065g95	Papaver_setigerum_A|Pse08G14550.0	      0
 78- 35:	Macleaya_cordata|BVC80_1065g97	Papaver_setigerum_A|Pse08G14600.0	      0
 78- 36:	Macleaya_cordata|BVC80_1065g99	Papaver_setigerum_A|Pse08G14640.0	      0
 78- 37:	Macleaya_cordata|BVC80_1065g100	Papaver_setigerum_A|Pse08G14650.0	      0
 78- 38:	Macleaya_cordata|BVC80_1065g101	Papaver_setigerum_A|Pse08G14660.0	      0
 78- 39:	Macleaya_cordata|BVC80_1065g104	Papaver_setigerum_A|Pse08G14670.0	      0
 78- 40:	Macleaya_cordata|BVC80_1065g105	Papaver_setigerum_A|Pse08G14680.0	      0
 78- 41:	Macleaya_cordata|BVC80_1065g109	Papaver_setigerum_A|Pse08G14720.0	      0
 78- 42:	Macleaya_cordata|BVC80_1065g121	Papaver_setigerum_A|Pse08G14780.0	      0
 78- 43:	Macleaya_cordata|BVC80_1065g150	Papaver_setigerum_A|Pse08G14980.0	      0
 78- 44:	Macleaya_cordata|BVC80_1065g151	Papaver_setigerum_A|Pse08G14990.0	      0
 78- 45:	Macleaya_cordata|BVC80_1065g162	Papaver_setigerum_A|Pse08G15080.0	      0
 78- 46:	Macleaya_cordata|BVC80_1065g163	Papaver_setigerum_A|Pse08G15090.0	      0
 78- 47:	Macleaya_cordata|BVC80_1065g169	Papaver_setigerum_A|Pse08G15100.0	      0
 78- 48:	Macleaya_cordata|BVC80_1065g172	Papaver_setigerum_A|Pse08G15110.0	      0
## Alignment 79: score=344.0 e_value=3.3e-13 N=7 Mc1000078&Ps8 plus
 79-  0:	Macleaya_cordata|BVC80_1065g140	Papaver_setigerum_A|Pse08G15210.0	      0
 79-  1:	Macleaya_cordata|BVC80_1065g143	Papaver_setigerum_A|Pse08G15220.0	      0
 79-  2:	Macleaya_cordata|BVC80_1065g145	Papaver_setigerum_A|Pse08G15240.0	      0
 79-  3:	Macleaya_cordata|BVC80_1065g146	Papaver_setigerum_A|Pse08G15260.0	      0
 79-  4:	Macleaya_cordata|BVC80_1065g147	Papaver_setigerum_A|Pse08G15270.0	      0
 79-  5:	Macleaya_cordata|BVC80_1065g148	Papaver_setigerum_A|Pse08G15300.0	      0
 79-  6:	Macleaya_cordata|BVC80_1065g149	Papaver_setigerum_A|Pse08G15310.0	      0
## Alignment 80: score=629.0 e_value=6.4e-38 N=14 Mc1000078&Ps8 minus
 80-  0:	Macleaya_cordata|BVC80_1065g115	Papaver_setigerum_A|Pse08G15570.0	      0
 80-  1:	Macleaya_cordata|BVC80_1065g131	Papaver_setigerum_A|Pse08G15430.0	      0
 80-  2:	Macleaya_cordata|BVC80_1065g132	Papaver_setigerum_A|Pse08G15420.0	      0
 80-  3:	Macleaya_cordata|BVC80_1065g134	Papaver_setigerum_A|Pse08G15360.0	      0
 80-  4:	Macleaya_cordata|BVC80_1065g146	Papaver_setigerum_A|Pse08G15260.0	      0
 80-  5:	Macleaya_cordata|BVC80_1065g157	Papaver_setigerum_A|Pse08G15160.0	      0
 80-  6:	Macleaya_cordata|BVC80_1065g159	Papaver_setigerum_A|Pse08G15140.0	      0
 80-  7:	Macleaya_cordata|BVC80_1065g160	Papaver_setigerum_A|Pse08G15130.0	      0
 80-  8:	Macleaya_cordata|BVC80_1065g161	Papaver_setigerum_A|Pse08G15080.0	      0
 80-  9:	Macleaya_cordata|BVC80_1065g176	Papaver_setigerum_A|Pse08G15020.0	      0
 80- 10:	Macleaya_cordata|BVC80_1065g177	Papaver_setigerum_A|Pse08G14910.0	      0
 80- 11:	Macleaya_cordata|BVC80_1065g178	Papaver_setigerum_A|Pse08G14900.0	      0
 80- 12:	Macleaya_cordata|BVC80_1065g179	Papaver_setigerum_A|Pse08G14870.0	      0
 80- 13:	Macleaya_cordata|BVC80_1065g180	Papaver_setigerum_A|Pse08G14850.0	      0
## Alignment 81: score=292.0 e_value=3.2e-11 N=6 Mc1000078&Pt3 plus
 81-  0:	Macleaya_cordata|BVC80_1065g144	Papaver_setigerum_C|Pse03G16150.0	      0
 81-  1:	Macleaya_cordata|BVC80_1065g145	Papaver_setigerum_C|Pse03G16160.0	      0
 81-  2:	Macleaya_cordata|BVC80_1065g147	Papaver_setigerum_C|Pse03G16190.0	      0
 81-  3:	Macleaya_cordata|BVC80_1065g151	Papaver_setigerum_C|Pse03G16230.0	      0
 81-  4:	Macleaya_cordata|BVC80_1065g154	Papaver_setigerum_C|Pse03G16240.0	      0
 81-  5:	Macleaya_cordata|BVC80_1065g155	Papaver_setigerum_C|Pse03G16260.0	      0
## Alignment 82: score=1570.0 e_value=2.5e-126 N=34 Mc1000078&Pt3 minus
 82-  0:	Macleaya_cordata|BVC80_1065g76	Papaver_setigerum_C|Pse03G10010.0	      0
 82-  1:	Macleaya_cordata|BVC80_1065g77	Papaver_setigerum_C|Pse03G10000.0	      0
 82-  2:	Macleaya_cordata|BVC80_1065g78	Papaver_setigerum_C|Pse03G09990.0	      0
 82-  3:	Macleaya_cordata|BVC80_1065g79	Papaver_setigerum_C|Pse03G09970.0	      0
 82-  4:	Macleaya_cordata|BVC80_1065g80	Papaver_setigerum_C|Pse03G09930.0	      0
 82-  5:	Macleaya_cordata|BVC80_1065g81	Papaver_setigerum_C|Pse03G09920.0	      0
 82-  6:	Macleaya_cordata|BVC80_1065g86	Papaver_setigerum_C|Pse03G09860.0	      0
 82-  7:	Macleaya_cordata|BVC80_1065g89	Papaver_setigerum_C|Pse03G09840.0	      0
 82-  8:	Macleaya_cordata|BVC80_1065g91	Papaver_setigerum_C|Pse03G09830.0	      0
 82-  9:	Macleaya_cordata|BVC80_1065g92	Papaver_setigerum_C|Pse03G09820.0	      0
 82- 10:	Macleaya_cordata|BVC80_1065g94	Papaver_setigerum_C|Pse03G09810.0	      0
 82- 11:	Macleaya_cordata|BVC80_1065g95	Papaver_setigerum_C|Pse03G09800.0	      0
 82- 12:	Macleaya_cordata|BVC80_1065g97	Papaver_setigerum_C|Pse03G09780.0	      0
 82- 13:	Macleaya_cordata|BVC80_1065g99	Papaver_setigerum_C|Pse03G09770.0	      0
 82- 14:	Macleaya_cordata|BVC80_1065g100	Papaver_setigerum_C|Pse03G09760.0	      0
 82- 15:	Macleaya_cordata|BVC80_1065g101	Papaver_setigerum_C|Pse03G09750.0	      0
 82- 16:	Macleaya_cordata|BVC80_1065g109	Papaver_setigerum_C|Pse03G09740.0	      0
 82- 17:	Macleaya_cordata|BVC80_1065g110	Papaver_setigerum_C|Pse03G09720.0	      0
 82- 18:	Macleaya_cordata|BVC80_1065g119	Papaver_setigerum_C|Pse03G09600.0	      0
 82- 19:	Macleaya_cordata|BVC80_1065g131	Papaver_setigerum_C|Pse03G09440.0	      0
 82- 20:	Macleaya_cordata|BVC80_1065g140	Papaver_setigerum_C|Pse03G09260.0	      0
 82- 21:	Macleaya_cordata|BVC80_1065g143	Papaver_setigerum_C|Pse03G09250.0	      0
 82- 22:	Macleaya_cordata|BVC80_1065g156	Papaver_setigerum_C|Pse03G09230.0	      0
 82- 23:	Macleaya_cordata|BVC80_1065g159	Papaver_setigerum_C|Pse03G09200.0	      0
 82- 24:	Macleaya_cordata|BVC80_1065g160	Papaver_setigerum_C|Pse03G09190.0	      0
 82- 25:	Macleaya_cordata|BVC80_1065g161	Papaver_setigerum_C|Pse03G09170.0	      0
 82- 26:	Macleaya_cordata|BVC80_1065g162	Papaver_setigerum_C|Pse03G09160.0	      0
 82- 27:	Macleaya_cordata|BVC80_1065g163	Papaver_setigerum_C|Pse03G09140.0	      0
 82- 28:	Macleaya_cordata|BVC80_1065g172	Papaver_setigerum_C|Pse03G09120.0	      0
 82- 29:	Macleaya_cordata|BVC80_1065g176	Papaver_setigerum_C|Pse03G09070.0	      0
 82- 30:	Macleaya_cordata|BVC80_1065g177	Papaver_setigerum_C|Pse03G09060.0	      0
 82- 31:	Macleaya_cordata|BVC80_1065g182	Papaver_setigerum_C|Pse03G08810.0	      0
 82- 32:	Macleaya_cordata|BVC80_1065g187	Papaver_setigerum_C|Pse03G08750.0	      0
 82- 33:	Macleaya_cordata|BVC80_1065g192	Papaver_setigerum_C|Pse03G08660.0	      0
## Alignment 83: score=1236.0 e_value=2.4e-86 N=26 Mc1000078&Pt3 minus
 83-  0:	Macleaya_cordata|BVC80_1065g10	Papaver_setigerum_C|Pse03G16760.0	      0
 83-  1:	Macleaya_cordata|BVC80_1065g12	Papaver_setigerum_C|Pse03G16750.0	      0
 83-  2:	Macleaya_cordata|BVC80_1065g14	Papaver_setigerum_C|Pse03G16690.0	      0
 83-  3:	Macleaya_cordata|BVC80_1065g15	Papaver_setigerum_C|Pse03G16680.0	      0
 83-  4:	Macleaya_cordata|BVC80_1065g16	Papaver_setigerum_C|Pse03G16670.0	      0
 83-  5:	Macleaya_cordata|BVC80_1065g19	Papaver_setigerum_C|Pse03G16650.0	      0
 83-  6:	Macleaya_cordata|BVC80_1065g20	Papaver_setigerum_C|Pse03G16630.0	      0
 83-  7:	Macleaya_cordata|BVC80_1065g22	Papaver_setigerum_C|Pse03G16580.0	      0
 83-  8:	Macleaya_cordata|BVC80_1065g26	Papaver_setigerum_C|Pse03G16570.0	      0
 83-  9:	Macleaya_cordata|BVC80_1065g38	Papaver_setigerum_C|Pse03G16530.0	      0
 83- 10:	Macleaya_cordata|BVC80_1065g42	Papaver_setigerum_C|Pse03G16480.0	      0
 83- 11:	Macleaya_cordata|BVC80_1065g44	Papaver_setigerum_C|Pse03G16470.0	      0
 83- 12:	Macleaya_cordata|BVC80_1065g45	Papaver_setigerum_C|Pse03G16450.0	      0
 83- 13:	Macleaya_cordata|BVC80_1065g46	Papaver_setigerum_C|Pse03G16430.0	      0
 83- 14:	Macleaya_cordata|BVC80_1065g48	Papaver_setigerum_C|Pse03G16420.0	      0
 83- 15:	Macleaya_cordata|BVC80_1065g56	Papaver_setigerum_C|Pse03G16390.0	      0
 83- 16:	Macleaya_cordata|BVC80_1065g57	Papaver_setigerum_C|Pse03G16370.0	      0
 83- 17:	Macleaya_cordata|BVC80_1065g58	Papaver_setigerum_C|Pse03G16360.0	      0
 83- 18:	Macleaya_cordata|BVC80_1065g59	Papaver_setigerum_C|Pse03G16350.0	      0
 83- 19:	Macleaya_cordata|BVC80_1065g60	Papaver_setigerum_C|Pse03G16340.0	      0
 83- 20:	Macleaya_cordata|BVC80_1065g63	Papaver_setigerum_C|Pse03G16330.0	      0
 83- 21:	Macleaya_cordata|BVC80_1065g67	Papaver_setigerum_C|Pse03G16070.0	      0
 83- 22:	Macleaya_cordata|BVC80_1065g69	Papaver_setigerum_C|Pse03G16040.0	      0
 83- 23:	Macleaya_cordata|BVC80_1065g72	Papaver_setigerum_C|Pse03G16010.0	      0
 83- 24:	Macleaya_cordata|BVC80_1065g73	Papaver_setigerum_C|Pse03G16000.0	      0
 83- 25:	Macleaya_cordata|BVC80_1065g74	Papaver_setigerum_C|Pse03G15980.0	      0
## Alignment 84: score=299.0 e_value=2.1e-11 N=6 Mc1000078&Pt3 minus
 84-  0:	Macleaya_cordata|BVC80_1065g49	Papaver_setigerum_C|Pse03G17030.0	      0
 84-  1:	Macleaya_cordata|BVC80_1065g50	Papaver_setigerum_C|Pse03G17020.0	      0
 84-  2:	Macleaya_cordata|BVC80_1065g51	Papaver_setigerum_C|Pse03G17000.0	      0
 84-  3:	Macleaya_cordata|BVC80_1065g52	Papaver_setigerum_C|Pse03G16990.0	      0
 84-  4:	Macleaya_cordata|BVC80_1065g53	Papaver_setigerum_C|Pse03G16980.0	      0
 84-  5:	Macleaya_cordata|BVC80_1065g54	Papaver_setigerum_C|Pse03G16970.0	      0
## Alignment 85: score=1775.0 e_value=2e-124 N=36 Mc1000132&Pe6 plus
 85-  0:	Macleaya_cordata|BVC80_1195g13	Papaver_setigerum_B|Pse06G12000.0	      0
 85-  1:	Macleaya_cordata|BVC80_1195g14	Papaver_setigerum_B|Pse06G12010.0	      0
 85-  2:	Macleaya_cordata|BVC80_1195g16	Papaver_setigerum_B|Pse06G12040.0	      0
 85-  3:	Macleaya_cordata|BVC80_1195g17	Papaver_setigerum_B|Pse06G12050.0	      0
 85-  4:	Macleaya_cordata|BVC80_1195g19	Papaver_setigerum_B|Pse06G12060.0	      0
 85-  5:	Macleaya_cordata|BVC80_1195g20	Papaver_setigerum_B|Pse06G12080.0	      0
 85-  6:	Macleaya_cordata|BVC80_1195g21	Papaver_setigerum_B|Pse06G12090.0	      0
 85-  7:	Macleaya_cordata|BVC80_1195g23	Papaver_setigerum_B|Pse06G12100.0	      0
 85-  8:	Macleaya_cordata|BVC80_1195g24	Papaver_setigerum_B|Pse06G12110.0	      0
 85-  9:	Macleaya_cordata|BVC80_1195g25	Papaver_setigerum_B|Pse06G12120.0	      0
 85- 10:	Macleaya_cordata|BVC80_1195g27	Papaver_setigerum_B|Pse06G12130.0	      0
 85- 11:	Macleaya_cordata|BVC80_1195g28	Papaver_setigerum_B|Pse06G12150.0	      0
 85- 12:	Macleaya_cordata|BVC80_1195g29	Papaver_setigerum_B|Pse06G12160.0	      0
 85- 13:	Macleaya_cordata|BVC80_1195g30	Papaver_setigerum_B|Pse06G12170.0	      0
 85- 14:	Macleaya_cordata|BVC80_1195g32	Papaver_setigerum_B|Pse06G12190.0	      0
 85- 15:	Macleaya_cordata|BVC80_1195g36	Papaver_setigerum_B|Pse06G12210.0	      0
 85- 16:	Macleaya_cordata|BVC80_1195g37	Papaver_setigerum_B|Pse06G12250.0	      0
 85- 17:	Macleaya_cordata|BVC80_1195g41	Papaver_setigerum_B|Pse06G12270.0	      0
 85- 18:	Macleaya_cordata|BVC80_1195g42	Papaver_setigerum_B|Pse06G12280.0	      0
 85- 19:	Macleaya_cordata|BVC80_1195g43	Papaver_setigerum_B|Pse06G12290.0	      0
 85- 20:	Macleaya_cordata|BVC80_1195g44	Papaver_setigerum_B|Pse06G12300.0	      0
 85- 21:	Macleaya_cordata|BVC80_1195g45	Papaver_setigerum_B|Pse06G12310.0	      0
 85- 22:	Macleaya_cordata|BVC80_1195g46	Papaver_setigerum_B|Pse06G12320.0	      0
 85- 23:	Macleaya_cordata|BVC80_1195g48	Papaver_setigerum_B|Pse06G12330.0	      0
 85- 24:	Macleaya_cordata|BVC80_1195g49	Papaver_setigerum_B|Pse06G12350.0	      0
 85- 25:	Macleaya_cordata|BVC80_1195g50	Papaver_setigerum_B|Pse06G12360.0	      0
 85- 26:	Macleaya_cordata|BVC80_1195g51	Papaver_setigerum_B|Pse06G12370.0	      0
 85- 27:	Macleaya_cordata|BVC80_1195g52	Papaver_setigerum_B|Pse06G12380.0	      0
 85- 28:	Macleaya_cordata|BVC80_1195g53	Papaver_setigerum_B|Pse06G12390.0	      0
 85- 29:	Macleaya_cordata|BVC80_1195g54	Papaver_setigerum_B|Pse06G12400.0	      0
 85- 30:	Macleaya_cordata|BVC80_1195g57	Papaver_setigerum_B|Pse06G12430.0	      0
 85- 31:	Macleaya_cordata|BVC80_1195g58	Papaver_setigerum_B|Pse06G12490.0	      0
 85- 32:	Macleaya_cordata|BVC80_1195g59	Papaver_setigerum_B|Pse06G12500.0	      0
 85- 33:	Macleaya_cordata|BVC80_1195g60	Papaver_setigerum_B|Pse06G12510.0	      0
 85- 34:	Macleaya_cordata|BVC80_1195g61	Papaver_setigerum_B|Pse06G12540.0	      0
 85- 35:	Macleaya_cordata|BVC80_1195g62	Papaver_setigerum_B|Pse06G12550.0	      0
## Alignment 86: score=596.0 e_value=5e-26 N=12 Mc1000132&Pi11 plus
 86-  0:	Macleaya_cordata|BVC80_1195g16	Papaver_setigerum_D|Pse11G44630.0	      0
 86-  1:	Macleaya_cordata|BVC80_1195g17	Papaver_setigerum_D|Pse11G44640.0	      0
 86-  2:	Macleaya_cordata|BVC80_1195g18	Papaver_setigerum_D|Pse11G44670.0	      0
 86-  3:	Macleaya_cordata|BVC80_1195g19	Papaver_setigerum_D|Pse11G44680.0	      0
 86-  4:	Macleaya_cordata|BVC80_1195g20	Papaver_setigerum_D|Pse11G44690.0	      0
 86-  5:	Macleaya_cordata|BVC80_1195g21	Papaver_setigerum_D|Pse11G44700.0	      0
 86-  6:	Macleaya_cordata|BVC80_1195g23	Papaver_setigerum_D|Pse11G44710.0	      0
 86-  7:	Macleaya_cordata|BVC80_1195g24	Papaver_setigerum_D|Pse11G44720.0	      0
 86-  8:	Macleaya_cordata|BVC80_1195g25	Papaver_setigerum_D|Pse11G44730.0	      0
 86-  9:	Macleaya_cordata|BVC80_1195g26	Papaver_setigerum_D|Pse11G44740.0	      0
 86- 10:	Macleaya_cordata|BVC80_1195g27	Papaver_setigerum_D|Pse11G44750.0	      0
 86- 11:	Macleaya_cordata|BVC80_1195g28	Papaver_setigerum_D|Pse11G44770.0	      0
## Alignment 87: score=1114.0 e_value=1.7e-71 N=23 Mc1000132&Pi11 minus
 87-  0:	Macleaya_cordata|BVC80_1195g13	Papaver_setigerum_D|Pse11G44790.0	      0
 87-  1:	Macleaya_cordata|BVC80_1195g14	Papaver_setigerum_D|Pse11G44780.0	      0
 87-  2:	Macleaya_cordata|BVC80_1195g21	Papaver_setigerum_D|Pse11G44700.0	      0
 87-  3:	Macleaya_cordata|BVC80_1195g29	Papaver_setigerum_D|Pse11G44620.0	      0
 87-  4:	Macleaya_cordata|BVC80_1195g30	Papaver_setigerum_D|Pse11G44610.0	      0
 87-  5:	Macleaya_cordata|BVC80_1195g32	Papaver_setigerum_D|Pse11G44590.0	      0
 87-  6:	Macleaya_cordata|BVC80_1195g36	Papaver_setigerum_D|Pse11G44550.0	      0
 87-  7:	Macleaya_cordata|BVC80_1195g37	Papaver_setigerum_D|Pse11G44540.0	      0
 87-  8:	Macleaya_cordata|BVC80_1195g41	Papaver_setigerum_D|Pse11G44520.0	      0
 87-  9:	Macleaya_cordata|BVC80_1195g42	Papaver_setigerum_D|Pse11G44500.0	      0
 87- 10:	Macleaya_cordata|BVC80_1195g45	Papaver_setigerum_D|Pse11G44490.0	      0
 87- 11:	Macleaya_cordata|BVC80_1195g46	Papaver_setigerum_D|Pse11G44460.0	      0
 87- 12:	Macleaya_cordata|BVC80_1195g48	Papaver_setigerum_D|Pse11G44450.0	      0
 87- 13:	Macleaya_cordata|BVC80_1195g50	Papaver_setigerum_D|Pse11G44440.0	      0
 87- 14:	Macleaya_cordata|BVC80_1195g51	Papaver_setigerum_D|Pse11G44420.0	      0
 87- 15:	Macleaya_cordata|BVC80_1195g52	Papaver_setigerum_D|Pse11G44410.0	      0
 87- 16:	Macleaya_cordata|BVC80_1195g53	Papaver_setigerum_D|Pse11G44400.0	      0
 87- 17:	Macleaya_cordata|BVC80_1195g57	Papaver_setigerum_D|Pse11G44370.0	      0
 87- 18:	Macleaya_cordata|BVC80_1195g58	Papaver_setigerum_D|Pse11G44300.0	      0
 87- 19:	Macleaya_cordata|BVC80_1195g59	Papaver_setigerum_D|Pse11G44290.0	      0
 87- 20:	Macleaya_cordata|BVC80_1195g60	Papaver_setigerum_D|Pse11G44280.0	      0
 87- 21:	Macleaya_cordata|BVC80_1195g61	Papaver_setigerum_D|Pse11G44260.0	      0
 87- 22:	Macleaya_cordata|BVC80_1195g62	Papaver_setigerum_D|Pse11G44250.0	      0
## Alignment 88: score=1719.0 e_value=9.2e-122 N=35 Mc1000132&Pm1 plus
 88-  0:	Macleaya_cordata|BVC80_1195g13	Papaver_somniferum_C|Pso01G28290.0	      0
 88-  1:	Macleaya_cordata|BVC80_1195g14	Papaver_somniferum_C|Pso01G28300.0	      0
 88-  2:	Macleaya_cordata|BVC80_1195g16	Papaver_somniferum_C|Pso01G28310.0	      0
 88-  3:	Macleaya_cordata|BVC80_1195g18	Papaver_somniferum_C|Pso01G28350.0	      0
 88-  4:	Macleaya_cordata|BVC80_1195g19	Papaver_somniferum_C|Pso01G28360.0	      0
 88-  5:	Macleaya_cordata|BVC80_1195g20	Papaver_somniferum_C|Pso01G28370.0	      0
 88-  6:	Macleaya_cordata|BVC80_1195g21	Papaver_somniferum_C|Pso01G28380.0	      0
 88-  7:	Macleaya_cordata|BVC80_1195g23	Papaver_somniferum_C|Pso01G28390.0	      0
 88-  8:	Macleaya_cordata|BVC80_1195g24	Papaver_somniferum_C|Pso01G28400.0	      0
 88-  9:	Macleaya_cordata|BVC80_1195g25	Papaver_somniferum_C|Pso01G28410.0	      0
 88- 10:	Macleaya_cordata|BVC80_1195g26	Papaver_somniferum_C|Pso01G28420.0	      0
 88- 11:	Macleaya_cordata|BVC80_1195g27	Papaver_somniferum_C|Pso01G28430.0	      0
 88- 12:	Macleaya_cordata|BVC80_1195g28	Papaver_somniferum_C|Pso01G28450.0	      0
 88- 13:	Macleaya_cordata|BVC80_1195g29	Papaver_somniferum_C|Pso01G28460.0	      0
 88- 14:	Macleaya_cordata|BVC80_1195g30	Papaver_somniferum_C|Pso01G28470.0	      0
 88- 15:	Macleaya_cordata|BVC80_1195g32	Papaver_somniferum_C|Pso01G28490.0	      0
 88- 16:	Macleaya_cordata|BVC80_1195g36	Papaver_somniferum_C|Pso01G28570.0	      0
 88- 17:	Macleaya_cordata|BVC80_1195g37	Papaver_somniferum_C|Pso01G28590.0	      0
 88- 18:	Macleaya_cordata|BVC80_1195g42	Papaver_somniferum_C|Pso01G28630.0	      0
 88- 19:	Macleaya_cordata|BVC80_1195g44	Papaver_somniferum_C|Pso01G28660.0	      0
 88- 20:	Macleaya_cordata|BVC80_1195g45	Papaver_somniferum_C|Pso01G28670.0	      0
 88- 21:	Macleaya_cordata|BVC80_1195g46	Papaver_somniferum_C|Pso01G28680.0	      0
 88- 22:	Macleaya_cordata|BVC80_1195g48	Papaver_somniferum_C|Pso01G28690.0	      0
 88- 23:	Macleaya_cordata|BVC80_1195g49	Papaver_somniferum_C|Pso01G28710.0	      0
 88- 24:	Macleaya_cordata|BVC80_1195g50	Papaver_somniferum_C|Pso01G28720.0	      0
 88- 25:	Macleaya_cordata|BVC80_1195g51	Papaver_somniferum_C|Pso01G28740.0	      0
 88- 26:	Macleaya_cordata|BVC80_1195g52	Papaver_somniferum_C|Pso01G28750.0	      0
 88- 27:	Macleaya_cordata|BVC80_1195g53	Papaver_somniferum_C|Pso01G28760.0	      0
 88- 28:	Macleaya_cordata|BVC80_1195g54	Papaver_somniferum_C|Pso01G28770.0	      0
 88- 29:	Macleaya_cordata|BVC80_1195g57	Papaver_somniferum_C|Pso01G28780.0	      0
 88- 30:	Macleaya_cordata|BVC80_1195g58	Papaver_somniferum_C|Pso01G28840.0	      0
 88- 31:	Macleaya_cordata|BVC80_1195g59	Papaver_somniferum_C|Pso01G28870.0	      0
 88- 32:	Macleaya_cordata|BVC80_1195g60	Papaver_somniferum_C|Pso01G28880.0	      0
 88- 33:	Macleaya_cordata|BVC80_1195g61	Papaver_somniferum_C|Pso01G28900.0	      0
 88- 34:	Macleaya_cordata|BVC80_1195g62	Papaver_somniferum_C|Pso01G28910.0	      0
## Alignment 89: score=1773.0 e_value=2.7e-124 N=36 Mc1000132&Po6 minus
 89-  0:	Macleaya_cordata|BVC80_1195g13	Papaver_somniferum_A|Pso06G29450.0	      0
 89-  1:	Macleaya_cordata|BVC80_1195g16	Papaver_somniferum_A|Pso06G29420.0	      0
 89-  2:	Macleaya_cordata|BVC80_1195g17	Papaver_somniferum_A|Pso06G29410.0	      0
 89-  3:	Macleaya_cordata|BVC80_1195g18	Papaver_somniferum_A|Pso06G29400.0	      0
 89-  4:	Macleaya_cordata|BVC80_1195g19	Papaver_somniferum_A|Pso06G29390.0	      0
 89-  5:	Macleaya_cordata|BVC80_1195g20	Papaver_somniferum_A|Pso06G29380.0	      0
 89-  6:	Macleaya_cordata|BVC80_1195g21	Papaver_somniferum_A|Pso06G29370.0	      0
 89-  7:	Macleaya_cordata|BVC80_1195g23	Papaver_somniferum_A|Pso06G29360.0	      0
 89-  8:	Macleaya_cordata|BVC80_1195g24	Papaver_somniferum_A|Pso06G29340.0	      0
 89-  9:	Macleaya_cordata|BVC80_1195g25	Papaver_somniferum_A|Pso06G29320.0	      0
 89- 10:	Macleaya_cordata|BVC80_1195g26	Papaver_somniferum_A|Pso06G29310.0	      0
 89- 11:	Macleaya_cordata|BVC80_1195g27	Papaver_somniferum_A|Pso06G29300.0	      0
 89- 12:	Macleaya_cordata|BVC80_1195g28	Papaver_somniferum_A|Pso06G29280.0	      0
 89- 13:	Macleaya_cordata|BVC80_1195g29	Papaver_somniferum_A|Pso06G29270.0	      0
 89- 14:	Macleaya_cordata|BVC80_1195g30	Papaver_somniferum_A|Pso06G29260.0	      0
 89- 15:	Macleaya_cordata|BVC80_1195g32	Papaver_somniferum_A|Pso06G29240.0	      0
 89- 16:	Macleaya_cordata|BVC80_1195g36	Papaver_somniferum_A|Pso06G29180.0	      0
 89- 17:	Macleaya_cordata|BVC80_1195g37	Papaver_somniferum_A|Pso06G29170.0	      0
 89- 18:	Macleaya_cordata|BVC80_1195g41	Papaver_somniferum_A|Pso06G29150.0	      0
 89- 19:	Macleaya_cordata|BVC80_1195g42	Papaver_somniferum_A|Pso06G29140.0	      0
 89- 20:	Macleaya_cordata|BVC80_1195g43	Papaver_somniferum_A|Pso06G29130.0	      0
 89- 21:	Macleaya_cordata|BVC80_1195g44	Papaver_somniferum_A|Pso06G29120.0	      0
 89- 22:	Macleaya_cordata|BVC80_1195g45	Papaver_somniferum_A|Pso06G29110.0	      0
 89- 23:	Macleaya_cordata|BVC80_1195g46	Papaver_somniferum_A|Pso06G29100.0	      0
 89- 24:	Macleaya_cordata|BVC80_1195g48	Papaver_somniferum_A|Pso06G29090.0	      0
 89- 25:	Macleaya_cordata|BVC80_1195g49	Papaver_somniferum_A|Pso06G29080.0	      0
 89- 26:	Macleaya_cordata|BVC80_1195g50	Papaver_somniferum_A|Pso06G29070.0	      0
 89- 27:	Macleaya_cordata|BVC80_1195g51	Papaver_somniferum_A|Pso06G29060.0	      0
 89- 28:	Macleaya_cordata|BVC80_1195g52	Papaver_somniferum_A|Pso06G29050.0	      0
 89- 29:	Macleaya_cordata|BVC80_1195g53	Papaver_somniferum_A|Pso06G29040.0	      0
 89- 30:	Macleaya_cordata|BVC80_1195g54	Papaver_somniferum_A|Pso06G29030.0	      0
 89- 31:	Macleaya_cordata|BVC80_1195g57	Papaver_somniferum_A|Pso06G29020.0	      0
 89- 32:	Macleaya_cordata|BVC80_1195g58	Papaver_somniferum_A|Pso06G28940.0	      0
 89- 33:	Macleaya_cordata|BVC80_1195g59	Papaver_somniferum_A|Pso06G28920.0	      0
 89- 34:	Macleaya_cordata|BVC80_1195g61	Papaver_somniferum_A|Pso06G28870.0	      0
 89- 35:	Macleaya_cordata|BVC80_1195g62	Papaver_somniferum_A|Pso06G28860.0	      0
## Alignment 90: score=1012.0 e_value=3.6e-62 N=21 Mc1000132&Pr5 plus
 90-  0:	Macleaya_cordata|BVC80_1195g25	Papaver_rhoeas|Prh05G11830.0	      0
 90-  1:	Macleaya_cordata|BVC80_1195g26	Papaver_rhoeas|Prh05G11840.0	      0
 90-  2:	Macleaya_cordata|BVC80_1195g27	Papaver_rhoeas|Prh05G11860.0	      0
 90-  3:	Macleaya_cordata|BVC80_1195g28	Papaver_rhoeas|Prh05G11870.0	      0
 90-  4:	Macleaya_cordata|BVC80_1195g29	Papaver_rhoeas|Prh05G11880.0	      0
 90-  5:	Macleaya_cordata|BVC80_1195g30	Papaver_rhoeas|Prh05G11890.0	      0
 90-  6:	Macleaya_cordata|BVC80_1195g32	Papaver_rhoeas|Prh05G11910.0	      0
 90-  7:	Macleaya_cordata|BVC80_1195g36	Papaver_rhoeas|Prh05G12030.0	      0
 90-  8:	Macleaya_cordata|BVC80_1195g37	Papaver_rhoeas|Prh05G12050.0	      0
 90-  9:	Macleaya_cordata|BVC80_1195g42	Papaver_rhoeas|Prh05G12070.0	      0
 90- 10:	Macleaya_cordata|BVC80_1195g43	Papaver_rhoeas|Prh05G12100.0	      0
 90- 11:	Macleaya_cordata|BVC80_1195g45	Papaver_rhoeas|Prh05G12110.0	      0
 90- 12:	Macleaya_cordata|BVC80_1195g49	Papaver_rhoeas|Prh05G12140.0	      0
 90- 13:	Macleaya_cordata|BVC80_1195g51	Papaver_rhoeas|Prh05G12220.0	      0
 90- 14:	Macleaya_cordata|BVC80_1195g52	Papaver_rhoeas|Prh05G12230.0	      0
 90- 15:	Macleaya_cordata|BVC80_1195g53	Papaver_rhoeas|Prh05G12240.0	      0
 90- 16:	Macleaya_cordata|BVC80_1195g57	Papaver_rhoeas|Prh05G12250.0	      0
 90- 17:	Macleaya_cordata|BVC80_1195g58	Papaver_rhoeas|Prh05G12330.0	      0
 90- 18:	Macleaya_cordata|BVC80_1195g59	Papaver_rhoeas|Prh05G12340.0	      0
 90- 19:	Macleaya_cordata|BVC80_1195g61	Papaver_rhoeas|Prh05G12360.0	      0
 90- 20:	Macleaya_cordata|BVC80_1195g62	Papaver_rhoeas|Prh05G12370.0	      0
## Alignment 91: score=714.0 e_value=1.6e-47 N=15 Mc1000132&Pr5 minus
 91-  0:	Macleaya_cordata|BVC80_1195g13	Papaver_rhoeas|Prh05G10870.0	      0
 91-  1:	Macleaya_cordata|BVC80_1195g14	Papaver_rhoeas|Prh05G10850.0	      0
 91-  2:	Macleaya_cordata|BVC80_1195g16	Papaver_rhoeas|Prh05G10830.0	      0
 91-  3:	Macleaya_cordata|BVC80_1195g17	Papaver_rhoeas|Prh05G10800.0	      0
 91-  4:	Macleaya_cordata|BVC80_1195g18	Papaver_rhoeas|Prh05G10770.0	      0
 91-  5:	Macleaya_cordata|BVC80_1195g19	Papaver_rhoeas|Prh05G10760.0	      0
 91-  6:	Macleaya_cordata|BVC80_1195g20	Papaver_rhoeas|Prh05G10750.0	      0
 91-  7:	Macleaya_cordata|BVC80_1195g21	Papaver_rhoeas|Prh05G10740.0	      0
 91-  8:	Macleaya_cordata|BVC80_1195g23	Papaver_rhoeas|Prh05G10730.0	      0
 91-  9:	Macleaya_cordata|BVC80_1195g24	Papaver_rhoeas|Prh05G10710.0	      0
 91- 10:	Macleaya_cordata|BVC80_1195g36	Papaver_rhoeas|Prh05G10630.0	      0
 91- 11:	Macleaya_cordata|BVC80_1195g51	Papaver_rhoeas|Prh05G10590.0	      0
 91- 12:	Macleaya_cordata|BVC80_1195g52	Papaver_rhoeas|Prh05G10580.0	      0
 91- 13:	Macleaya_cordata|BVC80_1195g61	Papaver_rhoeas|Prh05G10570.0	      0
 91- 14:	Macleaya_cordata|BVC80_1195g62	Papaver_rhoeas|Prh05G10560.0	      0
## Alignment 92: score=1861.0 e_value=5.4e-134 N=38 Mc1000132&Ps12 minus
 92-  0:	Macleaya_cordata|BVC80_1195g13	Papaver_setigerum_A|Pse12G30740.0	      0
 92-  1:	Macleaya_cordata|BVC80_1195g14	Papaver_setigerum_A|Pse12G30730.0	      0
 92-  2:	Macleaya_cordata|BVC80_1195g16	Papaver_setigerum_A|Pse12G30720.0	      0
 92-  3:	Macleaya_cordata|BVC80_1195g17	Papaver_setigerum_A|Pse12G30710.0	      0
 92-  4:	Macleaya_cordata|BVC80_1195g18	Papaver_setigerum_A|Pse12G30700.0	      0
 92-  5:	Macleaya_cordata|BVC80_1195g19	Papaver_setigerum_A|Pse12G30690.0	      0
 92-  6:	Macleaya_cordata|BVC80_1195g20	Papaver_setigerum_A|Pse12G30670.0	      0
 92-  7:	Macleaya_cordata|BVC80_1195g21	Papaver_setigerum_A|Pse12G30660.0	      0
 92-  8:	Macleaya_cordata|BVC80_1195g23	Papaver_setigerum_A|Pse12G30650.0	      0
 92-  9:	Macleaya_cordata|BVC80_1195g24	Papaver_setigerum_A|Pse12G30630.0	      0
 92- 10:	Macleaya_cordata|BVC80_1195g25	Papaver_setigerum_A|Pse12G30610.0	      0
 92- 11:	Macleaya_cordata|BVC80_1195g26	Papaver_setigerum_A|Pse12G30600.0	      0
 92- 12:	Macleaya_cordata|BVC80_1195g27	Papaver_setigerum_A|Pse12G30590.0	      0
 92- 13:	Macleaya_cordata|BVC80_1195g28	Papaver_setigerum_A|Pse12G30570.0	      0
 92- 14:	Macleaya_cordata|BVC80_1195g29	Papaver_setigerum_A|Pse12G30550.0	      0
 92- 15:	Macleaya_cordata|BVC80_1195g30	Papaver_setigerum_A|Pse12G30540.0	      0
 92- 16:	Macleaya_cordata|BVC80_1195g32	Papaver_setigerum_A|Pse12G30520.0	      0
 92- 17:	Macleaya_cordata|BVC80_1195g36	Papaver_setigerum_A|Pse12G30460.0	      0
 92- 18:	Macleaya_cordata|BVC80_1195g37	Papaver_setigerum_A|Pse12G30450.0	      0
 92- 19:	Macleaya_cordata|BVC80_1195g41	Papaver_setigerum_A|Pse12G30430.0	      0
 92- 20:	Macleaya_cordata|BVC80_1195g42	Papaver_setigerum_A|Pse12G30410.0	      0
 92- 21:	Macleaya_cordata|BVC80_1195g43	Papaver_setigerum_A|Pse12G30400.0	      0
 92- 22:	Macleaya_cordata|BVC80_1195g44	Papaver_setigerum_A|Pse12G30390.0	      0
 92- 23:	Macleaya_cordata|BVC80_1195g45	Papaver_setigerum_A|Pse12G30380.0	      0
 92- 24:	Macleaya_cordata|BVC80_1195g46	Papaver_setigerum_A|Pse12G30370.0	      0
 92- 25:	Macleaya_cordata|BVC80_1195g48	Papaver_setigerum_A|Pse12G30360.0	      0
 92- 26:	Macleaya_cordata|BVC80_1195g49	Papaver_setigerum_A|Pse12G30350.0	      0
 92- 27:	Macleaya_cordata|BVC80_1195g50	Papaver_setigerum_A|Pse12G30340.0	      0
 92- 28:	Macleaya_cordata|BVC80_1195g51	Papaver_setigerum_A|Pse12G30330.0	      0
 92- 29:	Macleaya_cordata|BVC80_1195g52	Papaver_setigerum_A|Pse12G30320.0	      0
 92- 30:	Macleaya_cordata|BVC80_1195g53	Papaver_setigerum_A|Pse12G30300.0	      0
 92- 31:	Macleaya_cordata|BVC80_1195g54	Papaver_setigerum_A|Pse12G30290.0	      0
 92- 32:	Macleaya_cordata|BVC80_1195g57	Papaver_setigerum_A|Pse12G30280.0	      0
 92- 33:	Macleaya_cordata|BVC80_1195g58	Papaver_setigerum_A|Pse12G30200.0	      0
 92- 34:	Macleaya_cordata|BVC80_1195g59	Papaver_setigerum_A|Pse12G30160.0	      0
 92- 35:	Macleaya_cordata|BVC80_1195g60	Papaver_setigerum_A|Pse12G30150.0	      0
 92- 36:	Macleaya_cordata|BVC80_1195g61	Papaver_setigerum_A|Pse12G30020.0	      0
 92- 37:	Macleaya_cordata|BVC80_1195g62	Papaver_setigerum_A|Pse12G30010.0	      0
## Alignment 93: score=1711.0 e_value=4.9e-122 N=35 Mc1000132&Pt4 plus
 93-  0:	Macleaya_cordata|BVC80_1195g13	Papaver_setigerum_C|Pse04G30300.0	      0
 93-  1:	Macleaya_cordata|BVC80_1195g14	Papaver_setigerum_C|Pse04G30310.0	      0
 93-  2:	Macleaya_cordata|BVC80_1195g16	Papaver_setigerum_C|Pse04G30320.0	      0
 93-  3:	Macleaya_cordata|BVC80_1195g17	Papaver_setigerum_C|Pse04G30390.0	      0
 93-  4:	Macleaya_cordata|BVC80_1195g18	Papaver_setigerum_C|Pse04G30400.0	      0
 93-  5:	Macleaya_cordata|BVC80_1195g19	Papaver_setigerum_C|Pse04G30410.0	      0
 93-  6:	Macleaya_cordata|BVC80_1195g20	Papaver_setigerum_C|Pse04G30420.0	      0
 93-  7:	Macleaya_cordata|BVC80_1195g21	Papaver_setigerum_C|Pse04G30430.0	      0
 93-  8:	Macleaya_cordata|BVC80_1195g23	Papaver_setigerum_C|Pse04G30440.0	      0
 93-  9:	Macleaya_cordata|BVC80_1195g24	Papaver_setigerum_C|Pse04G30450.0	      0
 93- 10:	Macleaya_cordata|BVC80_1195g25	Papaver_setigerum_C|Pse04G30460.0	      0
 93- 11:	Macleaya_cordata|BVC80_1195g26	Papaver_setigerum_C|Pse04G30470.0	      0
 93- 12:	Macleaya_cordata|BVC80_1195g27	Papaver_setigerum_C|Pse04G30490.0	      0
 93- 13:	Macleaya_cordata|BVC80_1195g28	Papaver_setigerum_C|Pse04G30500.0	      0
 93- 14:	Macleaya_cordata|BVC80_1195g29	Papaver_setigerum_C|Pse04G30510.0	      0
 93- 15:	Macleaya_cordata|BVC80_1195g30	Papaver_setigerum_C|Pse04G30520.0	      0
 93- 16:	Macleaya_cordata|BVC80_1195g32	Papaver_setigerum_C|Pse04G30540.0	      0
 93- 17:	Macleaya_cordata|BVC80_1195g36	Papaver_setigerum_C|Pse04G30690.0	      0
 93- 18:	Macleaya_cordata|BVC80_1195g37	Papaver_setigerum_C|Pse04G30700.0	      0
 93- 19:	Macleaya_cordata|BVC80_1195g42	Papaver_setigerum_C|Pse04G30720.0	      0
 93- 20:	Macleaya_cordata|BVC80_1195g44	Papaver_setigerum_C|Pse04G30760.0	      0
 93- 21:	Macleaya_cordata|BVC80_1195g45	Papaver_setigerum_C|Pse04G30770.0	      0
 93- 22:	Macleaya_cordata|BVC80_1195g46	Papaver_setigerum_C|Pse04G30790.0	      0
 93- 23:	Macleaya_cordata|BVC80_1195g48	Papaver_setigerum_C|Pse04G30800.0	      0
 93- 24:	Macleaya_cordata|BVC80_1195g49	Papaver_setigerum_C|Pse04G30820.0	      0
 93- 25:	Macleaya_cordata|BVC80_1195g50	Papaver_setigerum_C|Pse04G30830.0	      0
 93- 26:	Macleaya_cordata|BVC80_1195g51	Papaver_setigerum_C|Pse04G30850.0	      0
 93- 27:	Macleaya_cordata|BVC80_1195g52	Papaver_setigerum_C|Pse04G30860.0	      0
 93- 28:	Macleaya_cordata|BVC80_1195g53	Papaver_setigerum_C|Pse04G30870.0	      0
 93- 29:	Macleaya_cordata|BVC80_1195g54	Papaver_setigerum_C|Pse04G30880.0	      0
 93- 30:	Macleaya_cordata|BVC80_1195g57	Papaver_setigerum_C|Pse04G30890.0	      0
 93- 31:	Macleaya_cordata|BVC80_1195g58	Papaver_setigerum_C|Pse04G30940.0	      0
 93- 32:	Macleaya_cordata|BVC80_1195g59	Papaver_setigerum_C|Pse04G30970.0	      0
 93- 33:	Macleaya_cordata|BVC80_1195g61	Papaver_setigerum_C|Pse04G30990.0	      0
 93- 34:	Macleaya_cordata|BVC80_1195g62	Papaver_setigerum_C|Pse04G31000.0	      0
## Alignment 94: score=2490.0 e_value=6.3e-205 N=52 Mc1000143&Pe7 plus
 94-  0:	Macleaya_cordata|BVC80_157g23	Papaver_setigerum_B|Pse07G45990.0	      0
 94-  1:	Macleaya_cordata|BVC80_157g40	Papaver_setigerum_B|Pse07G46150.0	      0
 94-  2:	Macleaya_cordata|BVC80_157g54	Papaver_setigerum_B|Pse07G46290.0	      0
 94-  3:	Macleaya_cordata|BVC80_157g55	Papaver_setigerum_B|Pse07G46300.0	      0
 94-  4:	Macleaya_cordata|BVC80_157g57	Papaver_setigerum_B|Pse07G46310.0	      0
 94-  5:	Macleaya_cordata|BVC80_157g58	Papaver_setigerum_B|Pse07G46340.0	      0
 94-  6:	Macleaya_cordata|BVC80_157g59	Papaver_setigerum_B|Pse07G46350.0	      0
 94-  7:	Macleaya_cordata|BVC80_157g61	Papaver_setigerum_B|Pse07G46360.0	      0
 94-  8:	Macleaya_cordata|BVC80_157g65	Papaver_setigerum_B|Pse07G46370.0	      0
 94-  9:	Macleaya_cordata|BVC80_157g67	Papaver_setigerum_B|Pse07G46380.0	      0
 94- 10:	Macleaya_cordata|BVC80_157g71	Papaver_setigerum_B|Pse07G46400.0	      0
 94- 11:	Macleaya_cordata|BVC80_157g73	Papaver_setigerum_B|Pse07G46410.0	      0
 94- 12:	Macleaya_cordata|BVC80_157g74	Papaver_setigerum_B|Pse07G46420.0	      0
 94- 13:	Macleaya_cordata|BVC80_157g75	Papaver_setigerum_B|Pse07G46430.0	      0
 94- 14:	Macleaya_cordata|BVC80_157g78	Papaver_setigerum_B|Pse07G46470.0	      0
 94- 15:	Macleaya_cordata|BVC80_157g79	Papaver_setigerum_B|Pse07G46480.0	      0
 94- 16:	Macleaya_cordata|BVC80_157g80	Papaver_setigerum_B|Pse07G46490.0	      0
 94- 17:	Macleaya_cordata|BVC80_157g81	Papaver_setigerum_B|Pse07G46500.0	      0
 94- 18:	Macleaya_cordata|BVC80_157g82	Papaver_setigerum_B|Pse07G46510.0	      0
 94- 19:	Macleaya_cordata|BVC80_157g83	Papaver_setigerum_B|Pse07G46530.0	      0
 94- 20:	Macleaya_cordata|BVC80_157g88	Papaver_setigerum_B|Pse07G46540.0	      0
 94- 21:	Macleaya_cordata|BVC80_157g89	Papaver_setigerum_B|Pse07G46550.0	      0
 94- 22:	Macleaya_cordata|BVC80_157g92	Papaver_setigerum_B|Pse07G46570.0	      0
 94- 23:	Macleaya_cordata|BVC80_157g93	Papaver_setigerum_B|Pse07G46590.0	      0
 94- 24:	Macleaya_cordata|BVC80_157g100	Papaver_setigerum_B|Pse07G46630.0	      0
 94- 25:	Macleaya_cordata|BVC80_157g103	Papaver_setigerum_B|Pse07G46670.0	      0
 94- 26:	Macleaya_cordata|BVC80_157g105	Papaver_setigerum_B|Pse07G46690.0	      0
 94- 27:	Macleaya_cordata|BVC80_157g108	Papaver_setigerum_B|Pse07G46710.0	      0
 94- 28:	Macleaya_cordata|BVC80_157g109	Papaver_setigerum_B|Pse07G46720.0	      0
 94- 29:	Macleaya_cordata|BVC80_157g115	Papaver_setigerum_B|Pse07G46760.0	      0
 94- 30:	Macleaya_cordata|BVC80_157g117	Papaver_setigerum_B|Pse07G46800.0	      0
 94- 31:	Macleaya_cordata|BVC80_157g119	Papaver_setigerum_B|Pse07G46810.0	      0
 94- 32:	Macleaya_cordata|BVC80_157g133	Papaver_setigerum_B|Pse07G46900.0	      0
 94- 33:	Macleaya_cordata|BVC80_157g134	Papaver_setigerum_B|Pse07G46910.0	      0
 94- 34:	Macleaya_cordata|BVC80_157g135	Papaver_setigerum_B|Pse07G46920.0	      0
 94- 35:	Macleaya_cordata|BVC80_157g141	Papaver_setigerum_B|Pse07G46930.0	      0
 94- 36:	Macleaya_cordata|BVC80_157g142	Papaver_setigerum_B|Pse07G46940.0	      0
 94- 37:	Macleaya_cordata|BVC80_157g143	Papaver_setigerum_B|Pse07G46960.0	      0
 94- 38:	Macleaya_cordata|BVC80_157g144	Papaver_setigerum_B|Pse07G46970.0	      0
 94- 39:	Macleaya_cordata|BVC80_157g145	Papaver_setigerum_B|Pse07G46990.0	      0
 94- 40:	Macleaya_cordata|BVC80_157g147	Papaver_setigerum_B|Pse07G47010.0	      0
 94- 41:	Macleaya_cordata|BVC80_157g151	Papaver_setigerum_B|Pse07G47040.0	      0
 94- 42:	Macleaya_cordata|BVC80_157g154	Papaver_setigerum_B|Pse07G47060.0	      0
 94- 43:	Macleaya_cordata|BVC80_157g155	Papaver_setigerum_B|Pse07G47100.0	      0
 94- 44:	Macleaya_cordata|BVC80_157g157	Papaver_setigerum_B|Pse07G47110.0	      0
 94- 45:	Macleaya_cordata|BVC80_157g158	Papaver_setigerum_B|Pse07G47130.0	      0
 94- 46:	Macleaya_cordata|BVC80_157g159	Papaver_setigerum_B|Pse07G47150.0	      0
 94- 47:	Macleaya_cordata|BVC80_157g160	Papaver_setigerum_B|Pse07G47250.0	      0
 94- 48:	Macleaya_cordata|BVC80_157g169	Papaver_setigerum_B|Pse07G47330.0	      0
 94- 49:	Macleaya_cordata|BVC80_157g174	Papaver_setigerum_B|Pse07G47360.0	      0
 94- 50:	Macleaya_cordata|BVC80_157g176	Papaver_setigerum_B|Pse07G47370.0	      0
 94- 51:	Macleaya_cordata|BVC80_157g178	Papaver_setigerum_B|Pse07G47400.0	      0
## Alignment 95: score=682.0 e_value=2.4e-34 N=14 Mc1000143&Pe7 minus
 95-  0:	Macleaya_cordata|BVC80_157g27	Papaver_setigerum_B|Pse07G46280.0	      0
 95-  1:	Macleaya_cordata|BVC80_157g29	Papaver_setigerum_B|Pse07G46260.0	      0
 95-  2:	Macleaya_cordata|BVC80_157g31	Papaver_setigerum_B|Pse07G46240.0	      0
 95-  3:	Macleaya_cordata|BVC80_157g35	Papaver_setigerum_B|Pse07G46220.0	      0
 95-  4:	Macleaya_cordata|BVC80_157g38	Papaver_setigerum_B|Pse07G46190.0	      0
 95-  5:	Macleaya_cordata|BVC80_157g39	Papaver_setigerum_B|Pse07G46180.0	      0
 95-  6:	Macleaya_cordata|BVC80_157g42	Papaver_setigerum_B|Pse07G46120.0	      0
 95-  7:	Macleaya_cordata|BVC80_157g44	Papaver_setigerum_B|Pse07G46110.0	      0
 95-  8:	Macleaya_cordata|BVC80_157g46	Papaver_setigerum_B|Pse07G46100.0	      0
 95-  9:	Macleaya_cordata|BVC80_157g48	Papaver_setigerum_B|Pse07G46060.0	      0
 95- 10:	Macleaya_cordata|BVC80_157g49	Papaver_setigerum_B|Pse07G46050.0	      0
 95- 11:	Macleaya_cordata|BVC80_157g50	Papaver_setigerum_B|Pse07G46040.0	      0
 95- 12:	Macleaya_cordata|BVC80_157g51	Papaver_setigerum_B|Pse07G46030.0	      0
 95- 13:	Macleaya_cordata|BVC80_157g53	Papaver_setigerum_B|Pse07G46000.0	      0
## Alignment 96: score=3619.0 e_value=2.7e-306 N=75 Mc1000143&Pi11 minus
 96-  0:	Macleaya_cordata|BVC80_157g23	Papaver_setigerum_D|Pse11G04160.0	      0
 96-  1:	Macleaya_cordata|BVC80_157g24	Papaver_setigerum_D|Pse11G04150.0	      0
 96-  2:	Macleaya_cordata|BVC80_157g27	Papaver_setigerum_D|Pse11G04120.0	      0
 96-  3:	Macleaya_cordata|BVC80_157g29	Papaver_setigerum_D|Pse11G04080.0	      0
 96-  4:	Macleaya_cordata|BVC80_157g32	Papaver_setigerum_D|Pse11G04060.0	      0
 96-  5:	Macleaya_cordata|BVC80_157g33	Papaver_setigerum_D|Pse11G04050.0	      0
 96-  6:	Macleaya_cordata|BVC80_157g35	Papaver_setigerum_D|Pse11G04040.0	      0
 96-  7:	Macleaya_cordata|BVC80_157g36	Papaver_setigerum_D|Pse11G04030.0	      0
 96-  8:	Macleaya_cordata|BVC80_157g38	Papaver_setigerum_D|Pse11G04010.0	      0
 96-  9:	Macleaya_cordata|BVC80_157g39	Papaver_setigerum_D|Pse11G04000.0	      0
 96- 10:	Macleaya_cordata|BVC80_157g40	Papaver_setigerum_D|Pse11G03970.0	      0
 96- 11:	Macleaya_cordata|BVC80_157g42	Papaver_setigerum_D|Pse11G03930.0	      0
 96- 12:	Macleaya_cordata|BVC80_157g44	Papaver_setigerum_D|Pse11G03910.0	      0
 96- 13:	Macleaya_cordata|BVC80_157g46	Papaver_setigerum_D|Pse11G03900.0	      0
 96- 14:	Macleaya_cordata|BVC80_157g47	Papaver_setigerum_D|Pse11G03880.0	      0
 96- 15:	Macleaya_cordata|BVC80_157g48	Papaver_setigerum_D|Pse11G03840.0	      0
 96- 16:	Macleaya_cordata|BVC80_157g49	Papaver_setigerum_D|Pse11G03830.0	      0
 96- 17:	Macleaya_cordata|BVC80_157g50	Papaver_setigerum_D|Pse11G03820.0	      0
 96- 18:	Macleaya_cordata|BVC80_157g51	Papaver_setigerum_D|Pse11G03810.0	      0
 96- 19:	Macleaya_cordata|BVC80_157g52	Papaver_setigerum_D|Pse11G03790.0	      0
 96- 20:	Macleaya_cordata|BVC80_157g53	Papaver_setigerum_D|Pse11G03770.0	      0
 96- 21:	Macleaya_cordata|BVC80_157g54	Papaver_setigerum_D|Pse11G03760.0	      0
 96- 22:	Macleaya_cordata|BVC80_157g55	Papaver_setigerum_D|Pse11G03750.0	      0
 96- 23:	Macleaya_cordata|BVC80_157g57	Papaver_setigerum_D|Pse11G03730.0	      0
 96- 24:	Macleaya_cordata|BVC80_157g58	Papaver_setigerum_D|Pse11G03710.0	      0
 96- 25:	Macleaya_cordata|BVC80_157g59	Papaver_setigerum_D|Pse11G03700.0	      0
 96- 26:	Macleaya_cordata|BVC80_157g61	Papaver_setigerum_D|Pse11G03690.0	      0
 96- 27:	Macleaya_cordata|BVC80_157g65	Papaver_setigerum_D|Pse11G03680.0	      0
 96- 28:	Macleaya_cordata|BVC80_157g67	Papaver_setigerum_D|Pse11G03670.0	      0
 96- 29:	Macleaya_cordata|BVC80_157g71	Papaver_setigerum_D|Pse11G03650.0	      0
 96- 30:	Macleaya_cordata|BVC80_157g73	Papaver_setigerum_D|Pse11G03640.0	      0
 96- 31:	Macleaya_cordata|BVC80_157g74	Papaver_setigerum_D|Pse11G03630.0	      0
 96- 32:	Macleaya_cordata|BVC80_157g75	Papaver_setigerum_D|Pse11G03620.0	      0
 96- 33:	Macleaya_cordata|BVC80_157g78	Papaver_setigerum_D|Pse11G03570.0	      0
 96- 34:	Macleaya_cordata|BVC80_157g79	Papaver_setigerum_D|Pse11G03550.0	      0
 96- 35:	Macleaya_cordata|BVC80_157g80	Papaver_setigerum_D|Pse11G03540.0	      0
 96- 36:	Macleaya_cordata|BVC80_157g82	Papaver_setigerum_D|Pse11G03530.0	      0
 96- 37:	Macleaya_cordata|BVC80_157g83	Papaver_setigerum_D|Pse11G03510.0	      0
 96- 38:	Macleaya_cordata|BVC80_157g88	Papaver_setigerum_D|Pse11G03500.0	      0
 96- 39:	Macleaya_cordata|BVC80_157g89	Papaver_setigerum_D|Pse11G03490.0	      0
 96- 40:	Macleaya_cordata|BVC80_157g90	Papaver_setigerum_D|Pse11G03480.0	      0
 96- 41:	Macleaya_cordata|BVC80_157g93	Papaver_setigerum_D|Pse11G03460.0	      0
 96- 42:	Macleaya_cordata|BVC80_157g95	Papaver_setigerum_D|Pse11G03440.0	      0
 96- 43:	Macleaya_cordata|BVC80_157g100	Papaver_setigerum_D|Pse11G03420.0	      0
 96- 44:	Macleaya_cordata|BVC80_157g103	Papaver_setigerum_D|Pse11G03400.0	      0
 96- 45:	Macleaya_cordata|BVC80_157g105	Papaver_setigerum_D|Pse11G03380.0	      0
 96- 46:	Macleaya_cordata|BVC80_157g108	Papaver_setigerum_D|Pse11G03340.0	      0
 96- 47:	Macleaya_cordata|BVC80_157g115	Papaver_setigerum_D|Pse11G03310.0	      0
 96- 48:	Macleaya_cordata|BVC80_157g117	Papaver_setigerum_D|Pse11G03290.0	      0
 96- 49:	Macleaya_cordata|BVC80_157g119	Papaver_setigerum_D|Pse11G03280.0	      0
 96- 50:	Macleaya_cordata|BVC80_157g125	Papaver_setigerum_D|Pse11G03200.0	      0
 96- 51:	Macleaya_cordata|BVC80_157g129	Papaver_setigerum_D|Pse11G03130.0	      0
 96- 52:	Macleaya_cordata|BVC80_157g133	Papaver_setigerum_D|Pse11G03120.0	      0
 96- 53:	Macleaya_cordata|BVC80_157g134	Papaver_setigerum_D|Pse11G03110.0	      0
 96- 54:	Macleaya_cordata|BVC80_157g135	Papaver_setigerum_D|Pse11G03100.0	      0
 96- 55:	Macleaya_cordata|BVC80_157g141	Papaver_setigerum_D|Pse11G03090.0	      0
 96- 56:	Macleaya_cordata|BVC80_157g142	Papaver_setigerum_D|Pse11G03070.0	      0
 96- 57:	Macleaya_cordata|BVC80_157g143	Papaver_setigerum_D|Pse11G03050.0	      0
 96- 58:	Macleaya_cordata|BVC80_157g144	Papaver_setigerum_D|Pse11G03040.0	      0
 96- 59:	Macleaya_cordata|BVC80_157g145	Papaver_setigerum_D|Pse11G03030.0	      0
 96- 60:	Macleaya_cordata|BVC80_157g147	Papaver_setigerum_D|Pse11G03010.0	      0
 96- 61:	Macleaya_cordata|BVC80_157g151	Papaver_setigerum_D|Pse11G02970.0	      0
 96- 62:	Macleaya_cordata|BVC80_157g154	Papaver_setigerum_D|Pse11G02950.0	      0
 96- 63:	Macleaya_cordata|BVC80_157g157	Papaver_setigerum_D|Pse11G02940.0	      0
 96- 64:	Macleaya_cordata|BVC80_157g158	Papaver_setigerum_D|Pse11G02920.0	      0
 96- 65:	Macleaya_cordata|BVC80_157g159	Papaver_setigerum_D|Pse11G02900.0	      0
 96- 66:	Macleaya_cordata|BVC80_157g160	Papaver_setigerum_D|Pse11G02830.0	      0
 96- 67:	Macleaya_cordata|BVC80_157g162	Papaver_setigerum_D|Pse11G02790.0	      0
 96- 68:	Macleaya_cordata|BVC80_157g163	Papaver_setigerum_D|Pse11G02780.0	      0
 96- 69:	Macleaya_cordata|BVC80_157g164	Papaver_setigerum_D|Pse11G02530.0	      0
 96- 70:	Macleaya_cordata|BVC80_157g166	Papaver_setigerum_D|Pse11G02480.0	      0
 96- 71:	Macleaya_cordata|BVC80_157g168	Papaver_setigerum_D|Pse11G02440.0	      0
 96- 72:	Macleaya_cordata|BVC80_157g169	Papaver_setigerum_D|Pse11G02400.0	      0
 96- 73:	Macleaya_cordata|BVC80_157g170	Papaver_setigerum_D|Pse11G02370.0	      0
 96- 74:	Macleaya_cordata|BVC80_157g172	Papaver_setigerum_D|Pse11G02360.0	      0
## Alignment 97: score=430.0 e_value=2e-16 N=9 Mc1000143&Pm2 plus
 97-  0:	Macleaya_cordata|BVC80_157g164	Papaver_somniferum_C|Pso02G55740.0	      0
 97-  1:	Macleaya_cordata|BVC80_157g166	Papaver_somniferum_C|Pso02G55790.0	      0
 97-  2:	Macleaya_cordata|BVC80_157g168	Papaver_somniferum_C|Pso02G55840.0	      0
 97-  3:	Macleaya_cordata|BVC80_157g169	Papaver_somniferum_C|Pso02G55850.0	      0
 97-  4:	Macleaya_cordata|BVC80_157g170	Papaver_somniferum_C|Pso02G55870.0	      0
 97-  5:	Macleaya_cordata|BVC80_157g172	Papaver_somniferum_C|Pso02G55940.0	      0
 97-  6:	Macleaya_cordata|BVC80_157g174	Papaver_somniferum_C|Pso02G55950.0	      0
 97-  7:	Macleaya_cordata|BVC80_157g176	Papaver_somniferum_C|Pso02G55970.0	      0
 97-  8:	Macleaya_cordata|BVC80_157g178	Papaver_somniferum_C|Pso02G56010.0	      0
## Alignment 98: score=3598.0 e_value=1.2e-315 N=75 Mc1000143&Pm2 minus
 98-  0:	Macleaya_cordata|BVC80_157g23	Papaver_somniferum_C|Pso02G58070.0	      0
 98-  1:	Macleaya_cordata|BVC80_157g24	Papaver_somniferum_C|Pso02G58060.0	      0
 98-  2:	Macleaya_cordata|BVC80_157g27	Papaver_somniferum_C|Pso02G57950.0	      0
 98-  3:	Macleaya_cordata|BVC80_157g29	Papaver_somniferum_C|Pso02G57880.0	      0
 98-  4:	Macleaya_cordata|BVC80_157g31	Papaver_somniferum_C|Pso02G57860.0	      0
 98-  5:	Macleaya_cordata|BVC80_157g32	Papaver_somniferum_C|Pso02G57850.0	      0
 98-  6:	Macleaya_cordata|BVC80_157g33	Papaver_somniferum_C|Pso02G57840.0	      0
 98-  7:	Macleaya_cordata|BVC80_157g35	Papaver_somniferum_C|Pso02G57830.0	      0
 98-  8:	Macleaya_cordata|BVC80_157g37	Papaver_somniferum_C|Pso02G57800.0	      0
 98-  9:	Macleaya_cordata|BVC80_157g38	Papaver_somniferum_C|Pso02G57780.0	      0
 98- 10:	Macleaya_cordata|BVC80_157g39	Papaver_somniferum_C|Pso02G57770.0	      0
 98- 11:	Macleaya_cordata|BVC80_157g40	Papaver_somniferum_C|Pso02G57730.0	      0
 98- 12:	Macleaya_cordata|BVC80_157g42	Papaver_somniferum_C|Pso02G57680.0	      0
 98- 13:	Macleaya_cordata|BVC80_157g44	Papaver_somniferum_C|Pso02G57660.0	      0
 98- 14:	Macleaya_cordata|BVC80_157g46	Papaver_somniferum_C|Pso02G57650.0	      0
 98- 15:	Macleaya_cordata|BVC80_157g47	Papaver_somniferum_C|Pso02G57640.0	      0
 98- 16:	Macleaya_cordata|BVC80_157g48	Papaver_somniferum_C|Pso02G57620.0	      0
 98- 17:	Macleaya_cordata|BVC80_157g49	Papaver_somniferum_C|Pso02G57610.0	      0
 98- 18:	Macleaya_cordata|BVC80_157g50	Papaver_somniferum_C|Pso02G57600.0	      0
 98- 19:	Macleaya_cordata|BVC80_157g51	Papaver_somniferum_C|Pso02G57590.0	      0
 98- 20:	Macleaya_cordata|BVC80_157g52	Papaver_somniferum_C|Pso02G57550.0	      0
 98- 21:	Macleaya_cordata|BVC80_157g53	Papaver_somniferum_C|Pso02G57530.0	      0
 98- 22:	Macleaya_cordata|BVC80_157g54	Papaver_somniferum_C|Pso02G57520.0	      0
 98- 23:	Macleaya_cordata|BVC80_157g55	Papaver_somniferum_C|Pso02G57510.0	      0
 98- 24:	Macleaya_cordata|BVC80_157g57	Papaver_somniferum_C|Pso02G57500.0	      0
 98- 25:	Macleaya_cordata|BVC80_157g58	Papaver_somniferum_C|Pso02G57470.0	      0
 98- 26:	Macleaya_cordata|BVC80_157g59	Papaver_somniferum_C|Pso02G57460.0	      0
 98- 27:	Macleaya_cordata|BVC80_157g61	Papaver_somniferum_C|Pso02G57450.0	      0
 98- 28:	Macleaya_cordata|BVC80_157g67	Papaver_somniferum_C|Pso02G57440.0	      0
 98- 29:	Macleaya_cordata|BVC80_157g71	Papaver_somniferum_C|Pso02G57420.0	      0
 98- 30:	Macleaya_cordata|BVC80_157g73	Papaver_somniferum_C|Pso02G57350.0	      0
 98- 31:	Macleaya_cordata|BVC80_157g74	Papaver_somniferum_C|Pso02G57340.0	      0
 98- 32:	Macleaya_cordata|BVC80_157g75	Papaver_somniferum_C|Pso02G57330.0	      0
 98- 33:	Macleaya_cordata|BVC80_157g78	Papaver_somniferum_C|Pso02G57270.0	      0
 98- 34:	Macleaya_cordata|BVC80_157g79	Papaver_somniferum_C|Pso02G57260.0	      0
 98- 35:	Macleaya_cordata|BVC80_157g80	Papaver_somniferum_C|Pso02G57240.0	      0
 98- 36:	Macleaya_cordata|BVC80_157g81	Papaver_somniferum_C|Pso02G57230.0	      0
 98- 37:	Macleaya_cordata|BVC80_157g82	Papaver_somniferum_C|Pso02G57220.0	      0
 98- 38:	Macleaya_cordata|BVC80_157g88	Papaver_somniferum_C|Pso02G57180.0	      0
 98- 39:	Macleaya_cordata|BVC80_157g89	Papaver_somniferum_C|Pso02G57160.0	      0
 98- 40:	Macleaya_cordata|BVC80_157g90	Papaver_somniferum_C|Pso02G57140.0	      0
 98- 41:	Macleaya_cordata|BVC80_157g92	Papaver_somniferum_C|Pso02G57130.0	      0
 98- 42:	Macleaya_cordata|BVC80_157g93	Papaver_somniferum_C|Pso02G57110.0	      0
 98- 43:	Macleaya_cordata|BVC80_157g95	Papaver_somniferum_C|Pso02G57080.0	      0
 98- 44:	Macleaya_cordata|BVC80_157g96	Papaver_somniferum_C|Pso02G57060.0	      0
 98- 45:	Macleaya_cordata|BVC80_157g100	Papaver_somniferum_C|Pso02G57050.0	      0
 98- 46:	Macleaya_cordata|BVC80_157g103	Papaver_somniferum_C|Pso02G57020.0	      0
 98- 47:	Macleaya_cordata|BVC80_157g105	Papaver_somniferum_C|Pso02G57000.0	      0
 98- 48:	Macleaya_cordata|BVC80_157g108	Papaver_somniferum_C|Pso02G56900.0	      0
 98- 49:	Macleaya_cordata|BVC80_157g109	Papaver_somniferum_C|Pso02G56890.0	      0
 98- 50:	Macleaya_cordata|BVC80_157g115	Papaver_somniferum_C|Pso02G56720.0	      0
 98- 51:	Macleaya_cordata|BVC80_157g117	Papaver_somniferum_C|Pso02G56680.0	      0
 98- 52:	Macleaya_cordata|BVC80_157g118	Papaver_somniferum_C|Pso02G56670.0	      0
 98- 53:	Macleaya_cordata|BVC80_157g119	Papaver_somniferum_C|Pso02G56660.0	      0
 98- 54:	Macleaya_cordata|BVC80_157g120	Papaver_somniferum_C|Pso02G56620.0	      0
 98- 55:	Macleaya_cordata|BVC80_157g125	Papaver_somniferum_C|Pso02G56580.0	      0
 98- 56:	Macleaya_cordata|BVC80_157g129	Papaver_somniferum_C|Pso02G56540.0	      0
 98- 57:	Macleaya_cordata|BVC80_157g133	Papaver_somniferum_C|Pso02G56510.0	      0
 98- 58:	Macleaya_cordata|BVC80_157g134	Papaver_somniferum_C|Pso02G56500.0	      0
 98- 59:	Macleaya_cordata|BVC80_157g135	Papaver_somniferum_C|Pso02G56490.0	      0
 98- 60:	Macleaya_cordata|BVC80_157g141	Papaver_somniferum_C|Pso02G56480.0	      0
 98- 61:	Macleaya_cordata|BVC80_157g142	Papaver_somniferum_C|Pso02G56460.0	      0
 98- 62:	Macleaya_cordata|BVC80_157g144	Papaver_somniferum_C|Pso02G56450.0	      0
 98- 63:	Macleaya_cordata|BVC80_157g145	Papaver_somniferum_C|Pso02G56440.0	      0
 98- 64:	Macleaya_cordata|BVC80_157g147	Papaver_somniferum_C|Pso02G56430.0	      0
 98- 65:	Macleaya_cordata|BVC80_157g151	Papaver_somniferum_C|Pso02G56390.0	      0
 98- 66:	Macleaya_cordata|BVC80_157g154	Papaver_somniferum_C|Pso02G56370.0	      0
 98- 67:	Macleaya_cordata|BVC80_157g155	Papaver_somniferum_C|Pso02G56340.0	      0
 98- 68:	Macleaya_cordata|BVC80_157g157	Papaver_somniferum_C|Pso02G56330.0	      0
 98- 69:	Macleaya_cordata|BVC80_157g158	Papaver_somniferum_C|Pso02G56310.0	      0
 98- 70:	Macleaya_cordata|BVC80_157g159	Papaver_somniferum_C|Pso02G56270.0	      0
 98- 71:	Macleaya_cordata|BVC80_157g160	Papaver_somniferum_C|Pso02G56160.0	      0
 98- 72:	Macleaya_cordata|BVC80_157g162	Papaver_somniferum_C|Pso02G56120.0	      0
 98- 73:	Macleaya_cordata|BVC80_157g163	Papaver_somniferum_C|Pso02G56110.0	      0
 98- 74:	Macleaya_cordata|BVC80_157g178	Papaver_somniferum_C|Pso02G56010.0	      0
## Alignment 99: score=2718.0 e_value=4.3e-223 N=57 Mc1000143&Po2 plus
 99-  0:	Macleaya_cordata|BVC80_157g29	Papaver_somniferum_A|Pso02G35560.0	      0
 99-  1:	Macleaya_cordata|BVC80_157g31	Papaver_somniferum_A|Pso02G35580.0	      0
 99-  2:	Macleaya_cordata|BVC80_157g35	Papaver_somniferum_A|Pso02G35610.0	      0
 99-  3:	Macleaya_cordata|BVC80_157g36	Papaver_somniferum_A|Pso02G35620.0	      0
 99-  4:	Macleaya_cordata|BVC80_157g38	Papaver_somniferum_A|Pso02G35630.0	      0
 99-  5:	Macleaya_cordata|BVC80_157g39	Papaver_somniferum_A|Pso02G35640.0	      0
 99-  6:	Macleaya_cordata|BVC80_157g40	Papaver_somniferum_A|Pso02G35700.0	      0
 99-  7:	Macleaya_cordata|BVC80_157g41	Papaver_somniferum_A|Pso02G35730.0	      0
 99-  8:	Macleaya_cordata|BVC80_157g42	Papaver_somniferum_A|Pso02G35740.0	      0
 99-  9:	Macleaya_cordata|BVC80_157g44	Papaver_somniferum_A|Pso02G35750.0	      0
 99- 10:	Macleaya_cordata|BVC80_157g46	Papaver_somniferum_A|Pso02G35760.0	      0
 99- 11:	Macleaya_cordata|BVC80_157g47	Papaver_somniferum_A|Pso02G35770.0	      0
 99- 12:	Macleaya_cordata|BVC80_157g48	Papaver_somniferum_A|Pso02G35820.0	      0
 99- 13:	Macleaya_cordata|BVC80_157g49	Papaver_somniferum_A|Pso02G35830.0	      0
 99- 14:	Macleaya_cordata|BVC80_157g50	Papaver_somniferum_A|Pso02G35840.0	      0
 99- 15:	Macleaya_cordata|BVC80_157g51	Papaver_somniferum_A|Pso02G35850.0	      0
 99- 16:	Macleaya_cordata|BVC80_157g53	Papaver_somniferum_A|Pso02G35920.0	      0
 99- 17:	Macleaya_cordata|BVC80_157g54	Papaver_somniferum_A|Pso02G35930.0	      0
 99- 18:	Macleaya_cordata|BVC80_157g55	Papaver_somniferum_A|Pso02G35940.0	      0
 99- 19:	Macleaya_cordata|BVC80_157g65	Papaver_somniferum_A|Pso02G35960.0	      0
 99- 20:	Macleaya_cordata|BVC80_157g71	Papaver_somniferum_A|Pso02G36000.0	      0
 99- 21:	Macleaya_cordata|BVC80_157g73	Papaver_somniferum_A|Pso02G36010.0	      0
 99- 22:	Macleaya_cordata|BVC80_157g74	Papaver_somniferum_A|Pso02G36020.0	      0
 99- 23:	Macleaya_cordata|BVC80_157g75	Papaver_somniferum_A|Pso02G36030.0	      0
 99- 24:	Macleaya_cordata|BVC80_157g81	Papaver_somniferum_A|Pso02G36080.0	      0
 99- 25:	Macleaya_cordata|BVC80_157g89	Papaver_somniferum_A|Pso02G36150.0	      0
 99- 26:	Macleaya_cordata|BVC80_157g90	Papaver_somniferum_A|Pso02G36160.0	      0
 99- 27:	Macleaya_cordata|BVC80_157g93	Papaver_somniferum_A|Pso02G36180.0	      0
 99- 28:	Macleaya_cordata|BVC80_157g95	Papaver_somniferum_A|Pso02G36200.0	      0
 99- 29:	Macleaya_cordata|BVC80_157g96	Papaver_somniferum_A|Pso02G36220.0	      0
 99- 30:	Macleaya_cordata|BVC80_157g100	Papaver_somniferum_A|Pso02G36230.0	      0
 99- 31:	Macleaya_cordata|BVC80_157g103	Papaver_somniferum_A|Pso02G36280.0	      0
 99- 32:	Macleaya_cordata|BVC80_157g105	Papaver_somniferum_A|Pso02G36310.0	      0
 99- 33:	Macleaya_cordata|BVC80_157g108	Papaver_somniferum_A|Pso02G36380.0	      0
 99- 34:	Macleaya_cordata|BVC80_157g115	Papaver_somniferum_A|Pso02G36490.0	      0
 99- 35:	Macleaya_cordata|BVC80_157g117	Papaver_somniferum_A|Pso02G36510.0	      0
 99- 36:	Macleaya_cordata|BVC80_157g118	Papaver_somniferum_A|Pso02G36530.0	      0
 99- 37:	Macleaya_cordata|BVC80_157g120	Papaver_somniferum_A|Pso02G36550.0	      0
 99- 38:	Macleaya_cordata|BVC80_157g125	Papaver_somniferum_A|Pso02G36580.0	      0
 99- 39:	Macleaya_cordata|BVC80_157g129	Papaver_somniferum_A|Pso02G36630.0	      0
 99- 40:	Macleaya_cordata|BVC80_157g133	Papaver_somniferum_A|Pso02G36650.0	      0
 99- 41:	Macleaya_cordata|BVC80_157g134	Papaver_somniferum_A|Pso02G36660.0	      0
 99- 42:	Macleaya_cordata|BVC80_157g135	Papaver_somniferum_A|Pso02G36670.0	      0
 99- 43:	Macleaya_cordata|BVC80_157g141	Papaver_somniferum_A|Pso02G36680.0	      0
 99- 44:	Macleaya_cordata|BVC80_157g142	Papaver_somniferum_A|Pso02G36690.0	      0
 99- 45:	Macleaya_cordata|BVC80_157g143	Papaver_somniferum_A|Pso02G36700.0	      0
 99- 46:	Macleaya_cordata|BVC80_157g144	Papaver_somniferum_A|Pso02G36710.0	      0
 99- 47:	Macleaya_cordata|BVC80_157g145	Papaver_somniferum_A|Pso02G36720.0	      0
 99- 48:	Macleaya_cordata|BVC80_157g147	Papaver_somniferum_A|Pso02G36750.0	      0
 99- 49:	Macleaya_cordata|BVC80_157g151	Papaver_somniferum_A|Pso02G36780.0	      0
 99- 50:	Macleaya_cordata|BVC80_157g157	Papaver_somniferum_A|Pso02G36830.0	      0
 99- 51:	Macleaya_cordata|BVC80_157g159	Papaver_somniferum_A|Pso02G36930.0	      0
 99- 52:	Macleaya_cordata|BVC80_157g160	Papaver_somniferum_A|Pso02G37040.0	      0
 99- 53:	Macleaya_cordata|BVC80_157g162	Papaver_somniferum_A|Pso02G37120.0	      0
 99- 54:	Macleaya_cordata|BVC80_157g163	Papaver_somniferum_A|Pso02G37130.0	      0
 99- 55:	Macleaya_cordata|BVC80_157g174	Papaver_somniferum_A|Pso02G37200.0	      0
 99- 56:	Macleaya_cordata|BVC80_157g176	Papaver_somniferum_A|Pso02G37210.0	      0
## Alignment 100: score=293.0 e_value=5.4e-09 N=6 Mc1000143&Po2 minus
100-  0:	Macleaya_cordata|BVC80_157g78	Papaver_somniferum_A|Pso02G36120.0	      0
100-  1:	Macleaya_cordata|BVC80_157g79	Papaver_somniferum_A|Pso02G36110.0	      0
100-  2:	Macleaya_cordata|BVC80_157g80	Papaver_somniferum_A|Pso02G36100.0	      0
100-  3:	Macleaya_cordata|BVC80_157g82	Papaver_somniferum_A|Pso02G36070.0	      0
100-  4:	Macleaya_cordata|BVC80_157g83	Papaver_somniferum_A|Pso02G36050.0	      0
100-  5:	Macleaya_cordata|BVC80_157g88	Papaver_somniferum_A|Pso02G36040.0	      0
## Alignment 101: score=378.0 e_value=1.6e-14 N=8 Mc1000143&Pr7 plus
101-  0:	Macleaya_cordata|BVC80_157g164	Papaver_rhoeas|Prh07G28680.0	      0
101-  1:	Macleaya_cordata|BVC80_157g166	Papaver_rhoeas|Prh07G28740.0	      0
101-  2:	Macleaya_cordata|BVC80_157g168	Papaver_rhoeas|Prh07G28820.0	      0
101-  3:	Macleaya_cordata|BVC80_157g169	Papaver_rhoeas|Prh07G28840.0	      0
101-  4:	Macleaya_cordata|BVC80_157g170	Papaver_rhoeas|Prh07G28850.0	      0
101-  5:	Macleaya_cordata|BVC80_157g172	Papaver_rhoeas|Prh07G28880.0	      0
101-  6:	Macleaya_cordata|BVC80_157g176	Papaver_rhoeas|Prh07G28910.0	      0
101-  7:	Macleaya_cordata|BVC80_157g178	Papaver_rhoeas|Prh07G28970.0	      0
## Alignment 102: score=3354.0 e_value=1.3e-291 N=70 Mc1000143&Pr7 minus
102-  0:	Macleaya_cordata|BVC80_157g23	Papaver_rhoeas|Prh07G30830.0	      0
102-  1:	Macleaya_cordata|BVC80_157g29	Papaver_rhoeas|Prh07G30740.0	      0
102-  2:	Macleaya_cordata|BVC80_157g31	Papaver_rhoeas|Prh07G30700.0	      0
102-  3:	Macleaya_cordata|BVC80_157g33	Papaver_rhoeas|Prh07G30670.0	      0
102-  4:	Macleaya_cordata|BVC80_157g35	Papaver_rhoeas|Prh07G30660.0	      0
102-  5:	Macleaya_cordata|BVC80_157g36	Papaver_rhoeas|Prh07G30650.0	      0
102-  6:	Macleaya_cordata|BVC80_157g38	Papaver_rhoeas|Prh07G30630.0	      0
102-  7:	Macleaya_cordata|BVC80_157g39	Papaver_rhoeas|Prh07G30620.0	      0
102-  8:	Macleaya_cordata|BVC80_157g40	Papaver_rhoeas|Prh07G30580.0	      0
102-  9:	Macleaya_cordata|BVC80_157g42	Papaver_rhoeas|Prh07G30550.0	      0
102- 10:	Macleaya_cordata|BVC80_157g44	Papaver_rhoeas|Prh07G30530.0	      0
102- 11:	Macleaya_cordata|BVC80_157g46	Papaver_rhoeas|Prh07G30520.0	      0
102- 12:	Macleaya_cordata|BVC80_157g47	Papaver_rhoeas|Prh07G30480.0	      0
102- 13:	Macleaya_cordata|BVC80_157g48	Papaver_rhoeas|Prh07G30430.0	      0
102- 14:	Macleaya_cordata|BVC80_157g49	Papaver_rhoeas|Prh07G30420.0	      0
102- 15:	Macleaya_cordata|BVC80_157g50	Papaver_rhoeas|Prh07G30410.0	      0
102- 16:	Macleaya_cordata|BVC80_157g51	Papaver_rhoeas|Prh07G30400.0	      0
102- 17:	Macleaya_cordata|BVC80_157g52	Papaver_rhoeas|Prh07G30340.0	      0
102- 18:	Macleaya_cordata|BVC80_157g53	Papaver_rhoeas|Prh07G30310.0	      0
102- 19:	Macleaya_cordata|BVC80_157g54	Papaver_rhoeas|Prh07G30290.0	      0
102- 20:	Macleaya_cordata|BVC80_157g55	Papaver_rhoeas|Prh07G30280.0	      0
102- 21:	Macleaya_cordata|BVC80_157g57	Papaver_rhoeas|Prh07G30270.0	      0
102- 22:	Macleaya_cordata|BVC80_157g58	Papaver_rhoeas|Prh07G30220.0	      0
102- 23:	Macleaya_cordata|BVC80_157g59	Papaver_rhoeas|Prh07G30210.0	      0
102- 24:	Macleaya_cordata|BVC80_157g61	Papaver_rhoeas|Prh07G30200.0	      0
102- 25:	Macleaya_cordata|BVC80_157g67	Papaver_rhoeas|Prh07G30190.0	      0
102- 26:	Macleaya_cordata|BVC80_157g71	Papaver_rhoeas|Prh07G30170.0	      0
102- 27:	Macleaya_cordata|BVC80_157g73	Papaver_rhoeas|Prh07G30160.0	      0
102- 28:	Macleaya_cordata|BVC80_157g74	Papaver_rhoeas|Prh07G30150.0	      0
102- 29:	Macleaya_cordata|BVC80_157g75	Papaver_rhoeas|Prh07G30140.0	      0
102- 30:	Macleaya_cordata|BVC80_157g78	Papaver_rhoeas|Prh07G30130.0	      0
102- 31:	Macleaya_cordata|BVC80_157g79	Papaver_rhoeas|Prh07G30120.0	      0
102- 32:	Macleaya_cordata|BVC80_157g80	Papaver_rhoeas|Prh07G30110.0	      0
102- 33:	Macleaya_cordata|BVC80_157g81	Papaver_rhoeas|Prh07G30100.0	      0
102- 34:	Macleaya_cordata|BVC80_157g82	Papaver_rhoeas|Prh07G30090.0	      0
102- 35:	Macleaya_cordata|BVC80_157g83	Papaver_rhoeas|Prh07G30070.0	      0
102- 36:	Macleaya_cordata|BVC80_157g88	Papaver_rhoeas|Prh07G30060.0	      0
102- 37:	Macleaya_cordata|BVC80_157g89	Papaver_rhoeas|Prh07G30040.0	      0
102- 38:	Macleaya_cordata|BVC80_157g90	Papaver_rhoeas|Prh07G30030.0	      0
102- 39:	Macleaya_cordata|BVC80_157g92	Papaver_rhoeas|Prh07G30020.0	      0
102- 40:	Macleaya_cordata|BVC80_157g93	Papaver_rhoeas|Prh07G30000.0	      0
102- 41:	Macleaya_cordata|BVC80_157g95	Papaver_rhoeas|Prh07G29970.0	      0
102- 42:	Macleaya_cordata|BVC80_157g96	Papaver_rhoeas|Prh07G29950.0	      0
102- 43:	Macleaya_cordata|BVC80_157g100	Papaver_rhoeas|Prh07G29940.0	      0
102- 44:	Macleaya_cordata|BVC80_157g101	Papaver_rhoeas|Prh07G29930.0	      0
102- 45:	Macleaya_cordata|BVC80_157g103	Papaver_rhoeas|Prh07G29850.0	      0
102- 46:	Macleaya_cordata|BVC80_157g105	Papaver_rhoeas|Prh07G29830.0	      0
102- 47:	Macleaya_cordata|BVC80_157g108	Papaver_rhoeas|Prh07G29760.0	      0
102- 48:	Macleaya_cordata|BVC80_157g109	Papaver_rhoeas|Prh07G29750.0	      0
102- 49:	Macleaya_cordata|BVC80_157g115	Papaver_rhoeas|Prh07G29640.0	      0
102- 50:	Macleaya_cordata|BVC80_157g117	Papaver_rhoeas|Prh07G29610.0	      0
102- 51:	Macleaya_cordata|BVC80_157g119	Papaver_rhoeas|Prh07G29600.0	      0
102- 52:	Macleaya_cordata|BVC80_157g120	Papaver_rhoeas|Prh07G29580.0	      0
102- 53:	Macleaya_cordata|BVC80_157g129	Papaver_rhoeas|Prh07G29510.0	      0
102- 54:	Macleaya_cordata|BVC80_157g133	Papaver_rhoeas|Prh07G29470.0	      0
102- 55:	Macleaya_cordata|BVC80_157g134	Papaver_rhoeas|Prh07G29460.0	      0
102- 56:	Macleaya_cordata|BVC80_157g141	Papaver_rhoeas|Prh07G29450.0	      0
102- 57:	Macleaya_cordata|BVC80_157g142	Papaver_rhoeas|Prh07G29440.0	      0
102- 58:	Macleaya_cordata|BVC80_157g145	Papaver_rhoeas|Prh07G29430.0	      0
102- 59:	Macleaya_cordata|BVC80_157g147	Papaver_rhoeas|Prh07G29410.0	      0
102- 60:	Macleaya_cordata|BVC80_157g151	Papaver_rhoeas|Prh07G29380.0	      0
102- 61:	Macleaya_cordata|BVC80_157g154	Papaver_rhoeas|Prh07G29350.0	      0
102- 62:	Macleaya_cordata|BVC80_157g155	Papaver_rhoeas|Prh07G29320.0	      0
102- 63:	Macleaya_cordata|BVC80_157g157	Papaver_rhoeas|Prh07G29310.0	      0
102- 64:	Macleaya_cordata|BVC80_157g159	Papaver_rhoeas|Prh07G29240.0	      0
102- 65:	Macleaya_cordata|BVC80_157g160	Papaver_rhoeas|Prh07G29160.0	      0
102- 66:	Macleaya_cordata|BVC80_157g162	Papaver_rhoeas|Prh07G29080.0	      0
102- 67:	Macleaya_cordata|BVC80_157g163	Papaver_rhoeas|Prh07G29070.0	      0
102- 68:	Macleaya_cordata|BVC80_157g172	Papaver_rhoeas|Prh07G28950.0	      0
102- 69:	Macleaya_cordata|BVC80_157g174	Papaver_rhoeas|Prh07G28920.0	      0
## Alignment 103: score=381.0 e_value=1.4e-13 N=8 Mc1000143&Ps1 plus
103-  0:	Macleaya_cordata|BVC80_157g164	Papaver_setigerum_A|Pse01G36700.0	      0
103-  1:	Macleaya_cordata|BVC80_157g166	Papaver_setigerum_A|Pse01G36750.0	      0
103-  2:	Macleaya_cordata|BVC80_157g168	Papaver_setigerum_A|Pse01G36830.0	      0
103-  3:	Macleaya_cordata|BVC80_157g169	Papaver_setigerum_A|Pse01G36840.0	      0
103-  4:	Macleaya_cordata|BVC80_157g170	Papaver_setigerum_A|Pse01G36860.0	      0
103-  5:	Macleaya_cordata|BVC80_157g174	Papaver_setigerum_A|Pse01G36870.0	      0
103-  6:	Macleaya_cordata|BVC80_157g176	Papaver_setigerum_A|Pse01G36890.0	      0
103-  7:	Macleaya_cordata|BVC80_157g178	Papaver_setigerum_A|Pse01G36930.0	      0
## Alignment 104: score=344.0 e_value=4.6e-12 N=7 Mc1000143&Ps1 plus
104-  0:	Macleaya_cordata|BVC80_157g78	Papaver_setigerum_A|Pse01G37900.0	      0
104-  1:	Macleaya_cordata|BVC80_157g79	Papaver_setigerum_A|Pse01G37910.0	      0
104-  2:	Macleaya_cordata|BVC80_157g80	Papaver_setigerum_A|Pse01G37920.0	      0
104-  3:	Macleaya_cordata|BVC80_157g81	Papaver_setigerum_A|Pse01G37940.0	      0
104-  4:	Macleaya_cordata|BVC80_157g82	Papaver_setigerum_A|Pse01G37950.0	      0
104-  5:	Macleaya_cordata|BVC80_157g83	Papaver_setigerum_A|Pse01G37970.0	      0
104-  6:	Macleaya_cordata|BVC80_157g88	Papaver_setigerum_A|Pse01G37980.0	      0
## Alignment 105: score=2715.0 e_value=1.1e-224 N=57 Mc1000143&Ps1 minus
105-  0:	Macleaya_cordata|BVC80_157g23	Papaver_setigerum_A|Pse01G38550.0	      0
105-  1:	Macleaya_cordata|BVC80_157g27	Papaver_setigerum_A|Pse01G38460.0	      0
105-  2:	Macleaya_cordata|BVC80_157g29	Papaver_setigerum_A|Pse01G38420.0	      0
105-  3:	Macleaya_cordata|BVC80_157g31	Papaver_setigerum_A|Pse01G38410.0	      0
105-  4:	Macleaya_cordata|BVC80_157g32	Papaver_setigerum_A|Pse01G38400.0	      0
105-  5:	Macleaya_cordata|BVC80_157g35	Papaver_setigerum_A|Pse01G38390.0	      0
105-  6:	Macleaya_cordata|BVC80_157g38	Papaver_setigerum_A|Pse01G38380.0	      0
105-  7:	Macleaya_cordata|BVC80_157g39	Papaver_setigerum_A|Pse01G38370.0	      0
105-  8:	Macleaya_cordata|BVC80_157g40	Papaver_setigerum_A|Pse01G38320.0	      0
105-  9:	Macleaya_cordata|BVC80_157g42	Papaver_setigerum_A|Pse01G38300.0	      0
105- 10:	Macleaya_cordata|BVC80_157g44	Papaver_setigerum_A|Pse01G38280.0	      0
105- 11:	Macleaya_cordata|BVC80_157g46	Papaver_setigerum_A|Pse01G38270.0	      0
105- 12:	Macleaya_cordata|BVC80_157g47	Papaver_setigerum_A|Pse01G38250.0	      0
105- 13:	Macleaya_cordata|BVC80_157g49	Papaver_setigerum_A|Pse01G38190.0	      0
105- 14:	Macleaya_cordata|BVC80_157g50	Papaver_setigerum_A|Pse01G38180.0	      0
105- 15:	Macleaya_cordata|BVC80_157g51	Papaver_setigerum_A|Pse01G38170.0	      0
105- 16:	Macleaya_cordata|BVC80_157g53	Papaver_setigerum_A|Pse01G38100.0	      0
105- 17:	Macleaya_cordata|BVC80_157g54	Papaver_setigerum_A|Pse01G38090.0	      0
105- 18:	Macleaya_cordata|BVC80_157g55	Papaver_setigerum_A|Pse01G38080.0	      0
105- 19:	Macleaya_cordata|BVC80_157g65	Papaver_setigerum_A|Pse01G38060.0	      0
105- 20:	Macleaya_cordata|BVC80_157g71	Papaver_setigerum_A|Pse01G38020.0	      0
105- 21:	Macleaya_cordata|BVC80_157g73	Papaver_setigerum_A|Pse01G38010.0	      0
105- 22:	Macleaya_cordata|BVC80_157g74	Papaver_setigerum_A|Pse01G38000.0	      0
105- 23:	Macleaya_cordata|BVC80_157g75	Papaver_setigerum_A|Pse01G37990.0	      0
105- 24:	Macleaya_cordata|BVC80_157g82	Papaver_setigerum_A|Pse01G37950.0	      0
105- 25:	Macleaya_cordata|BVC80_157g89	Papaver_setigerum_A|Pse01G37880.0	      0
105- 26:	Macleaya_cordata|BVC80_157g92	Papaver_setigerum_A|Pse01G37870.0	      0
105- 27:	Macleaya_cordata|BVC80_157g93	Papaver_setigerum_A|Pse01G37850.0	      0
105- 28:	Macleaya_cordata|BVC80_157g95	Papaver_setigerum_A|Pse01G37830.0	      0
105- 29:	Macleaya_cordata|BVC80_157g96	Papaver_setigerum_A|Pse01G37810.0	      0
105- 30:	Macleaya_cordata|BVC80_157g100	Papaver_setigerum_A|Pse01G37800.0	      0
105- 31:	Macleaya_cordata|BVC80_157g101	Papaver_setigerum_A|Pse01G37790.0	      0
105- 32:	Macleaya_cordata|BVC80_157g103	Papaver_setigerum_A|Pse01G37720.0	      0
105- 33:	Macleaya_cordata|BVC80_157g105	Papaver_setigerum_A|Pse01G37670.0	      0
105- 34:	Macleaya_cordata|BVC80_157g108	Papaver_setigerum_A|Pse01G37630.0	      0
105- 35:	Macleaya_cordata|BVC80_157g117	Papaver_setigerum_A|Pse01G37560.0	      0
105- 36:	Macleaya_cordata|BVC80_157g118	Papaver_setigerum_A|Pse01G37550.0	      0
105- 37:	Macleaya_cordata|BVC80_157g119	Papaver_setigerum_A|Pse01G37540.0	      0
105- 38:	Macleaya_cordata|BVC80_157g120	Papaver_setigerum_A|Pse01G37510.0	      0
105- 39:	Macleaya_cordata|BVC80_157g125	Papaver_setigerum_A|Pse01G37460.0	      0
105- 40:	Macleaya_cordata|BVC80_157g129	Papaver_setigerum_A|Pse01G37430.0	      0
105- 41:	Macleaya_cordata|BVC80_157g133	Papaver_setigerum_A|Pse01G37390.0	      0
105- 42:	Macleaya_cordata|BVC80_157g134	Papaver_setigerum_A|Pse01G37380.0	      0
105- 43:	Macleaya_cordata|BVC80_157g135	Papaver_setigerum_A|Pse01G37370.0	      0
105- 44:	Macleaya_cordata|BVC80_157g141	Papaver_setigerum_A|Pse01G37360.0	      0
105- 45:	Macleaya_cordata|BVC80_157g142	Papaver_setigerum_A|Pse01G37350.0	      0
105- 46:	Macleaya_cordata|BVC80_157g143	Papaver_setigerum_A|Pse01G37330.0	      0
105- 47:	Macleaya_cordata|BVC80_157g144	Papaver_setigerum_A|Pse01G37320.0	      0
105- 48:	Macleaya_cordata|BVC80_157g145	Papaver_setigerum_A|Pse01G37310.0	      0
105- 49:	Macleaya_cordata|BVC80_157g147	Papaver_setigerum_A|Pse01G37280.0	      0
105- 50:	Macleaya_cordata|BVC80_157g151	Papaver_setigerum_A|Pse01G37250.0	      0
105- 51:	Macleaya_cordata|BVC80_157g157	Papaver_setigerum_A|Pse01G37200.0	      0
105- 52:	Macleaya_cordata|BVC80_157g159	Papaver_setigerum_A|Pse01G37140.0	      0
105- 53:	Macleaya_cordata|BVC80_157g160	Papaver_setigerum_A|Pse01G37040.0	      0
105- 54:	Macleaya_cordata|BVC80_157g162	Papaver_setigerum_A|Pse01G36970.0	      0
105- 55:	Macleaya_cordata|BVC80_157g163	Papaver_setigerum_A|Pse01G36960.0	      0
105- 56:	Macleaya_cordata|BVC80_157g170	Papaver_setigerum_A|Pse01G36860.0	      0
## Alignment 106: score=3138.0 e_value=1.1e-272 N=66 Mc1000143&Pt1 plus
106-  0:	Macleaya_cordata|BVC80_157g23	Papaver_setigerum_C|Pse01G15410.0	      0
106-  1:	Macleaya_cordata|BVC80_157g24	Papaver_setigerum_C|Pse01G15420.0	      0
106-  2:	Macleaya_cordata|BVC80_157g27	Papaver_setigerum_C|Pse01G15490.0	      0
106-  3:	Macleaya_cordata|BVC80_157g29	Papaver_setigerum_C|Pse01G15570.0	      0
106-  4:	Macleaya_cordata|BVC80_157g31	Papaver_setigerum_C|Pse01G15580.0	      0
106-  5:	Macleaya_cordata|BVC80_157g32	Papaver_setigerum_C|Pse01G15590.0	      0
106-  6:	Macleaya_cordata|BVC80_157g33	Papaver_setigerum_C|Pse01G15600.0	      0
106-  7:	Macleaya_cordata|BVC80_157g35	Papaver_setigerum_C|Pse01G15610.0	      0
106-  8:	Macleaya_cordata|BVC80_157g36	Papaver_setigerum_C|Pse01G15620.0	      0
106-  9:	Macleaya_cordata|BVC80_157g38	Papaver_setigerum_C|Pse01G15650.0	      0
106- 10:	Macleaya_cordata|BVC80_157g39	Papaver_setigerum_C|Pse01G15660.0	      0
106- 11:	Macleaya_cordata|BVC80_157g40	Papaver_setigerum_C|Pse01G15700.0	      0
106- 12:	Macleaya_cordata|BVC80_157g42	Papaver_setigerum_C|Pse01G15750.0	      0
106- 13:	Macleaya_cordata|BVC80_157g44	Papaver_setigerum_C|Pse01G15800.0	      0
106- 14:	Macleaya_cordata|BVC80_157g46	Papaver_setigerum_C|Pse01G15810.0	      0
106- 15:	Macleaya_cordata|BVC80_157g47	Papaver_setigerum_C|Pse01G15820.0	      0
106- 16:	Macleaya_cordata|BVC80_157g48	Papaver_setigerum_C|Pse01G15860.0	      0
106- 17:	Macleaya_cordata|BVC80_157g50	Papaver_setigerum_C|Pse01G15880.0	      0
106- 18:	Macleaya_cordata|BVC80_157g51	Papaver_setigerum_C|Pse01G15890.0	      0
106- 19:	Macleaya_cordata|BVC80_157g52	Papaver_setigerum_C|Pse01G15940.0	      0
106- 20:	Macleaya_cordata|BVC80_157g53	Papaver_setigerum_C|Pse01G15970.0	      0
106- 21:	Macleaya_cordata|BVC80_157g54	Papaver_setigerum_C|Pse01G15980.0	      0
106- 22:	Macleaya_cordata|BVC80_157g55	Papaver_setigerum_C|Pse01G15990.0	      0
106- 23:	Macleaya_cordata|BVC80_157g57	Papaver_setigerum_C|Pse01G16000.0	      0
106- 24:	Macleaya_cordata|BVC80_157g58	Papaver_setigerum_C|Pse01G16050.0	      0
106- 25:	Macleaya_cordata|BVC80_157g59	Papaver_setigerum_C|Pse01G16060.0	      0
106- 26:	Macleaya_cordata|BVC80_157g61	Papaver_setigerum_C|Pse01G16070.0	      0
106- 27:	Macleaya_cordata|BVC80_157g65	Papaver_setigerum_C|Pse01G16080.0	      0
106- 28:	Macleaya_cordata|BVC80_157g71	Papaver_setigerum_C|Pse01G16100.0	      0
106- 29:	Macleaya_cordata|BVC80_157g80	Papaver_setigerum_C|Pse01G16170.0	      0
106- 30:	Macleaya_cordata|BVC80_157g88	Papaver_setigerum_C|Pse01G16260.0	      0
106- 31:	Macleaya_cordata|BVC80_157g89	Papaver_setigerum_C|Pse01G16290.0	      0
106- 32:	Macleaya_cordata|BVC80_157g90	Papaver_setigerum_C|Pse01G16330.0	      0
106- 33:	Macleaya_cordata|BVC80_157g92	Papaver_setigerum_C|Pse01G16340.0	      0
106- 34:	Macleaya_cordata|BVC80_157g93	Papaver_setigerum_C|Pse01G16360.0	      0
106- 35:	Macleaya_cordata|BVC80_157g95	Papaver_setigerum_C|Pse01G16390.0	      0
106- 36:	Macleaya_cordata|BVC80_157g96	Papaver_setigerum_C|Pse01G16410.0	      0
106- 37:	Macleaya_cordata|BVC80_157g100	Papaver_setigerum_C|Pse01G16420.0	      0
106- 38:	Macleaya_cordata|BVC80_157g101	Papaver_setigerum_C|Pse01G16430.0	      0
106- 39:	Macleaya_cordata|BVC80_157g103	Papaver_setigerum_C|Pse01G16480.0	      0
106- 40:	Macleaya_cordata|BVC80_157g105	Papaver_setigerum_C|Pse01G16500.0	      0
106- 41:	Macleaya_cordata|BVC80_157g108	Papaver_setigerum_C|Pse01G16580.0	      0
106- 42:	Macleaya_cordata|BVC80_157g109	Papaver_setigerum_C|Pse01G16600.0	      0
106- 43:	Macleaya_cordata|BVC80_157g115	Papaver_setigerum_C|Pse01G16760.0	      0
106- 44:	Macleaya_cordata|BVC80_157g117	Papaver_setigerum_C|Pse01G16800.0	      0
106- 45:	Macleaya_cordata|BVC80_157g118	Papaver_setigerum_C|Pse01G16820.0	      0
106- 46:	Macleaya_cordata|BVC80_157g120	Papaver_setigerum_C|Pse01G16850.0	      0
106- 47:	Macleaya_cordata|BVC80_157g125	Papaver_setigerum_C|Pse01G16900.0	      0
106- 48:	Macleaya_cordata|BVC80_157g129	Papaver_setigerum_C|Pse01G16930.0	      0
106- 49:	Macleaya_cordata|BVC80_157g133	Papaver_setigerum_C|Pse01G16980.0	      0
106- 50:	Macleaya_cordata|BVC80_157g134	Papaver_setigerum_C|Pse01G16990.0	      0
106- 51:	Macleaya_cordata|BVC80_157g135	Papaver_setigerum_C|Pse01G17000.0	      0
106- 52:	Macleaya_cordata|BVC80_157g141	Papaver_setigerum_C|Pse01G17010.0	      0
106- 53:	Macleaya_cordata|BVC80_157g142	Papaver_setigerum_C|Pse01G17030.0	      0
106- 54:	Macleaya_cordata|BVC80_157g143	Papaver_setigerum_C|Pse01G17040.0	      0
106- 55:	Macleaya_cordata|BVC80_157g145	Papaver_setigerum_C|Pse01G17050.0	      0
106- 56:	Macleaya_cordata|BVC80_157g147	Papaver_setigerum_C|Pse01G17060.0	      0
106- 57:	Macleaya_cordata|BVC80_157g151	Papaver_setigerum_C|Pse01G17120.0	      0
106- 58:	Macleaya_cordata|BVC80_157g154	Papaver_setigerum_C|Pse01G17140.0	      0
106- 59:	Macleaya_cordata|BVC80_157g157	Papaver_setigerum_C|Pse01G17160.0	      0
106- 60:	Macleaya_cordata|BVC80_157g158	Papaver_setigerum_C|Pse01G17180.0	      0
106- 61:	Macleaya_cordata|BVC80_157g159	Papaver_setigerum_C|Pse01G17210.0	      0
106- 62:	Macleaya_cordata|BVC80_157g160	Papaver_setigerum_C|Pse01G17330.0	      0
106- 63:	Macleaya_cordata|BVC80_157g162	Papaver_setigerum_C|Pse01G17380.0	      0
106- 64:	Macleaya_cordata|BVC80_157g163	Papaver_setigerum_C|Pse01G17390.0	      0
106- 65:	Macleaya_cordata|BVC80_157g176	Papaver_setigerum_C|Pse01G17510.0	      0
## Alignment 107: score=380.0 e_value=8.2e-14 N=8 Mc1000143&Pt1 minus
107-  0:	Macleaya_cordata|BVC80_157g164	Papaver_setigerum_C|Pse01G17730.0	      0
107-  1:	Macleaya_cordata|BVC80_157g166	Papaver_setigerum_C|Pse01G17690.0	      0
107-  2:	Macleaya_cordata|BVC80_157g168	Papaver_setigerum_C|Pse01G17650.0	      0
107-  3:	Macleaya_cordata|BVC80_157g169	Papaver_setigerum_C|Pse01G17640.0	      0
107-  4:	Macleaya_cordata|BVC80_157g170	Papaver_setigerum_C|Pse01G17620.0	      0
107-  5:	Macleaya_cordata|BVC80_157g172	Papaver_setigerum_C|Pse01G17540.0	      0
107-  6:	Macleaya_cordata|BVC80_157g174	Papaver_setigerum_C|Pse01G17530.0	      0
107-  7:	Macleaya_cordata|BVC80_157g178	Papaver_setigerum_C|Pse01G17470.0	      0
## Alignment 108: score=536.0 e_value=2.8e-26 N=11 Mc1000144&Pe7 minus
108-  0:	Macleaya_cordata|BVC80_155g1	Papaver_setigerum_B|Pse07G12770.0	      0
108-  1:	Macleaya_cordata|BVC80_155g3	Papaver_setigerum_B|Pse07G12760.0	      0
108-  2:	Macleaya_cordata|BVC80_155g4	Papaver_setigerum_B|Pse07G12750.0	      0
108-  3:	Macleaya_cordata|BVC80_155g6	Papaver_setigerum_B|Pse07G12740.0	      0
108-  4:	Macleaya_cordata|BVC80_155g8	Papaver_setigerum_B|Pse07G12730.0	      0
108-  5:	Macleaya_cordata|BVC80_155g9	Papaver_setigerum_B|Pse07G12720.0	      0
108-  6:	Macleaya_cordata|BVC80_155g10	Papaver_setigerum_B|Pse07G12710.0	      0
108-  7:	Macleaya_cordata|BVC80_155g11	Papaver_setigerum_B|Pse07G12700.0	      0
108-  8:	Macleaya_cordata|BVC80_155g15	Papaver_setigerum_B|Pse07G12650.0	      0
108-  9:	Macleaya_cordata|BVC80_155g21	Papaver_setigerum_B|Pse07G12610.0	      0
108- 10:	Macleaya_cordata|BVC80_155g26	Papaver_setigerum_B|Pse07G12590.0	      0
## Alignment 109: score=298.0 e_value=3.7e-08 N=6 Mc1000144&Pi13 plus
109-  0:	Macleaya_cordata|BVC80_155g12	Papaver_setigerum_D|Pse13G11440.0	      0
109-  1:	Macleaya_cordata|BVC80_155g13	Papaver_setigerum_D|Pse13G11450.0	      0
109-  2:	Macleaya_cordata|BVC80_155g15	Papaver_setigerum_D|Pse13G11460.0	      0
109-  3:	Macleaya_cordata|BVC80_155g16	Papaver_setigerum_D|Pse13G11470.0	      0
109-  4:	Macleaya_cordata|BVC80_155g18	Papaver_setigerum_D|Pse13G11490.0	      0
109-  5:	Macleaya_cordata|BVC80_155g19	Papaver_setigerum_D|Pse13G11500.0	      0
## Alignment 110: score=483.0 e_value=4.1e-22 N=10 Mc1000144&Pi13 minus
110-  0:	Macleaya_cordata|BVC80_155g1	Papaver_setigerum_D|Pse13G11620.0	      0
110-  1:	Macleaya_cordata|BVC80_155g2	Papaver_setigerum_D|Pse13G11610.0	      0
110-  2:	Macleaya_cordata|BVC80_155g3	Papaver_setigerum_D|Pse13G11600.0	      0
110-  3:	Macleaya_cordata|BVC80_155g4	Papaver_setigerum_D|Pse13G11590.0	      0
110-  4:	Macleaya_cordata|BVC80_155g8	Papaver_setigerum_D|Pse13G11560.0	      0
110-  5:	Macleaya_cordata|BVC80_155g10	Papaver_setigerum_D|Pse13G11520.0	      0
110-  6:	Macleaya_cordata|BVC80_155g11	Papaver_setigerum_D|Pse13G11510.0	      0
110-  7:	Macleaya_cordata|BVC80_155g16	Papaver_setigerum_D|Pse13G11470.0	      0
110-  8:	Macleaya_cordata|BVC80_155g21	Papaver_setigerum_D|Pse13G11420.0	      0
110-  9:	Macleaya_cordata|BVC80_155g26	Papaver_setigerum_D|Pse13G11390.0	      0
## Alignment 111: score=574.0 e_value=4.9e-32 N=12 Mc1000144&Pm10 plus
111-  0:	Macleaya_cordata|BVC80_155g1	Papaver_somniferum_C|Pso10G04070.0	      0
111-  1:	Macleaya_cordata|BVC80_155g2	Papaver_somniferum_C|Pso10G04160.0	      0
111-  2:	Macleaya_cordata|BVC80_155g3	Papaver_somniferum_C|Pso10G04170.0	      0
111-  3:	Macleaya_cordata|BVC80_155g4	Papaver_somniferum_C|Pso10G04180.0	      0
111-  4:	Macleaya_cordata|BVC80_155g6	Papaver_somniferum_C|Pso10G04190.0	      0
111-  5:	Macleaya_cordata|BVC80_155g8	Papaver_somniferum_C|Pso10G04200.0	      0
111-  6:	Macleaya_cordata|BVC80_155g9	Papaver_somniferum_C|Pso10G04210.0	      0
111-  7:	Macleaya_cordata|BVC80_155g10	Papaver_somniferum_C|Pso10G04220.0	      0
111-  8:	Macleaya_cordata|BVC80_155g11	Papaver_somniferum_C|Pso10G04270.0	      0
111-  9:	Macleaya_cordata|BVC80_155g16	Papaver_somniferum_C|Pso10G04310.0	      0
111- 10:	Macleaya_cordata|BVC80_155g21	Papaver_somniferum_C|Pso10G04370.0	      0
111- 11:	Macleaya_cordata|BVC80_155g26	Papaver_somniferum_C|Pso10G04390.0	      0
## Alignment 112: score=297.0 e_value=2.6e-09 N=6 Mc1000144&Pm10 minus
112-  0:	Macleaya_cordata|BVC80_155g12	Papaver_somniferum_C|Pso10G04350.0	      0
112-  1:	Macleaya_cordata|BVC80_155g13	Papaver_somniferum_C|Pso10G04340.0	      0
112-  2:	Macleaya_cordata|BVC80_155g15	Papaver_somniferum_C|Pso10G04330.0	      0
112-  3:	Macleaya_cordata|BVC80_155g17	Papaver_somniferum_C|Pso10G04300.0	      0
112-  4:	Macleaya_cordata|BVC80_155g18	Papaver_somniferum_C|Pso10G04290.0	      0
112-  5:	Macleaya_cordata|BVC80_155g19	Papaver_somniferum_C|Pso10G04280.0	      0
## Alignment 113: score=298.0 e_value=8.9e-09 N=6 Mc1000144&Po2 plus
113-  0:	Macleaya_cordata|BVC80_155g12	Papaver_somniferum_A|Pso02G41680.0	      0
113-  1:	Macleaya_cordata|BVC80_155g13	Papaver_somniferum_A|Pso02G41690.0	      0
113-  2:	Macleaya_cordata|BVC80_155g16	Papaver_somniferum_A|Pso02G41710.0	      0
113-  3:	Macleaya_cordata|BVC80_155g17	Papaver_somniferum_A|Pso02G41720.0	      0
113-  4:	Macleaya_cordata|BVC80_155g18	Papaver_somniferum_A|Pso02G41730.0	      0
113-  5:	Macleaya_cordata|BVC80_155g19	Papaver_somniferum_A|Pso02G41740.0	      0
## Alignment 114: score=536.0 e_value=1.4e-27 N=11 Mc1000144&Po2 minus
114-  0:	Macleaya_cordata|BVC80_155g1	Papaver_somniferum_A|Pso02G41850.0	      0
114-  1:	Macleaya_cordata|BVC80_155g2	Papaver_somniferum_A|Pso02G41840.0	      0
114-  2:	Macleaya_cordata|BVC80_155g3	Papaver_somniferum_A|Pso02G41830.0	      0
114-  3:	Macleaya_cordata|BVC80_155g4	Papaver_somniferum_A|Pso02G41820.0	      0
114-  4:	Macleaya_cordata|BVC80_155g6	Papaver_somniferum_A|Pso02G41810.0	      0
114-  5:	Macleaya_cordata|BVC80_155g8	Papaver_somniferum_A|Pso02G41790.0	      0
114-  6:	Macleaya_cordata|BVC80_155g9	Papaver_somniferum_A|Pso02G41780.0	      0
114-  7:	Macleaya_cordata|BVC80_155g10	Papaver_somniferum_A|Pso02G41760.0	      0
114-  8:	Macleaya_cordata|BVC80_155g11	Papaver_somniferum_A|Pso02G41750.0	      0
114-  9:	Macleaya_cordata|BVC80_155g17	Papaver_somniferum_A|Pso02G41720.0	      0
114- 10:	Macleaya_cordata|BVC80_155g26	Papaver_somniferum_A|Pso02G41650.0	      0
## Alignment 115: score=388.0 e_value=2.5e-16 N=8 Mc1000144&Pr7 minus
115-  0:	Macleaya_cordata|BVC80_155g6	Papaver_rhoeas|Prh07G24510.0	      0
115-  1:	Macleaya_cordata|BVC80_155g8	Papaver_rhoeas|Prh07G24500.0	      0
115-  2:	Macleaya_cordata|BVC80_155g9	Papaver_rhoeas|Prh07G24490.0	      0
115-  3:	Macleaya_cordata|BVC80_155g10	Papaver_rhoeas|Prh07G24480.0	      0
115-  4:	Macleaya_cordata|BVC80_155g11	Papaver_rhoeas|Prh07G24460.0	      0
115-  5:	Macleaya_cordata|BVC80_155g16	Papaver_rhoeas|Prh07G24420.0	      0
115-  6:	Macleaya_cordata|BVC80_155g21	Papaver_rhoeas|Prh07G24380.0	      0
115-  7:	Macleaya_cordata|BVC80_155g26	Papaver_rhoeas|Prh07G24360.0	      0
## Alignment 116: score=433.0 e_value=1.2e-19 N=9 Mc1000144&Ps1 plus
116-  0:	Macleaya_cordata|BVC80_155g1	Papaver_setigerum_A|Pse01G32360.0	      0
116-  1:	Macleaya_cordata|BVC80_155g2	Papaver_setigerum_A|Pse01G32370.0	      0
116-  2:	Macleaya_cordata|BVC80_155g3	Papaver_setigerum_A|Pse01G32380.0	      0
116-  3:	Macleaya_cordata|BVC80_155g8	Papaver_setigerum_A|Pse01G32430.0	      0
116-  4:	Macleaya_cordata|BVC80_155g9	Papaver_setigerum_A|Pse01G32440.0	      0
116-  5:	Macleaya_cordata|BVC80_155g10	Papaver_setigerum_A|Pse01G32450.0	      0
116-  6:	Macleaya_cordata|BVC80_155g11	Papaver_setigerum_A|Pse01G32460.0	      0
116-  7:	Macleaya_cordata|BVC80_155g16	Papaver_setigerum_A|Pse01G32500.0	      0
116-  8:	Macleaya_cordata|BVC80_155g26	Papaver_setigerum_A|Pse01G32600.0	      0
## Alignment 117: score=295.0 e_value=1.3e-08 N=6 Mc1000144&Ps1 minus
117-  0:	Macleaya_cordata|BVC80_155g12	Papaver_setigerum_A|Pse01G32560.0	      0
117-  1:	Macleaya_cordata|BVC80_155g13	Papaver_setigerum_A|Pse01G32540.0	      0
117-  2:	Macleaya_cordata|BVC80_155g15	Papaver_setigerum_A|Pse01G32530.0	      0
117-  3:	Macleaya_cordata|BVC80_155g17	Papaver_setigerum_A|Pse01G32490.0	      0
117-  4:	Macleaya_cordata|BVC80_155g18	Papaver_setigerum_A|Pse01G32480.0	      0
117-  5:	Macleaya_cordata|BVC80_155g19	Papaver_setigerum_A|Pse01G32470.0	      0
## Alignment 118: score=348.0 e_value=2.2e-11 N=7 Mc1000144&Pt10 plus
118-  0:	Macleaya_cordata|BVC80_155g12	Papaver_setigerum_C|Pse10G35010.0	      0
118-  1:	Macleaya_cordata|BVC80_155g13	Papaver_setigerum_C|Pse10G35020.0	      0
118-  2:	Macleaya_cordata|BVC80_155g15	Papaver_setigerum_C|Pse10G35030.0	      0
118-  3:	Macleaya_cordata|BVC80_155g16	Papaver_setigerum_C|Pse10G35050.0	      0
118-  4:	Macleaya_cordata|BVC80_155g17	Papaver_setigerum_C|Pse10G35060.0	      0
118-  5:	Macleaya_cordata|BVC80_155g18	Papaver_setigerum_C|Pse10G35070.0	      0
118-  6:	Macleaya_cordata|BVC80_155g19	Papaver_setigerum_C|Pse10G35080.0	      0
## Alignment 119: score=519.0 e_value=8.2e-28 N=11 Mc1000144&Pt10 minus
119-  0:	Macleaya_cordata|BVC80_155g1	Papaver_setigerum_C|Pse10G35320.0	      0
119-  1:	Macleaya_cordata|BVC80_155g2	Papaver_setigerum_C|Pse10G35230.0	      0
119-  2:	Macleaya_cordata|BVC80_155g3	Papaver_setigerum_C|Pse10G35220.0	      0
119-  3:	Macleaya_cordata|BVC80_155g4	Papaver_setigerum_C|Pse10G35210.0	      0
119-  4:	Macleaya_cordata|BVC80_155g8	Papaver_setigerum_C|Pse10G35200.0	      0
119-  5:	Macleaya_cordata|BVC80_155g9	Papaver_setigerum_C|Pse10G35190.0	      0
119-  6:	Macleaya_cordata|BVC80_155g10	Papaver_setigerum_C|Pse10G35180.0	      0
119-  7:	Macleaya_cordata|BVC80_155g11	Papaver_setigerum_C|Pse10G35090.0	      0
119-  8:	Macleaya_cordata|BVC80_155g15	Papaver_setigerum_C|Pse10G35030.0	      0
119-  9:	Macleaya_cordata|BVC80_155g21	Papaver_setigerum_C|Pse10G34980.0	      0
119- 10:	Macleaya_cordata|BVC80_155g26	Papaver_setigerum_C|Pse10G34950.0	      0
## Alignment 120: score=2058.0 e_value=2.6e-153 N=42 Mc1000146&Pe6 plus
120-  0:	Macleaya_cordata|BVC80_1663g2	Papaver_setigerum_B|Pse06G24500.0	      0
120-  1:	Macleaya_cordata|BVC80_1663g3	Papaver_setigerum_B|Pse06G24510.0	      0
120-  2:	Macleaya_cordata|BVC80_1663g4	Papaver_setigerum_B|Pse06G24520.0	      0
120-  3:	Macleaya_cordata|BVC80_1663g5	Papaver_setigerum_B|Pse06G24530.0	      0
120-  4:	Macleaya_cordata|BVC80_1663g9	Papaver_setigerum_B|Pse06G24540.0	      0
120-  5:	Macleaya_cordata|BVC80_1663g11	Papaver_setigerum_B|Pse06G24550.0	      0
120-  6:	Macleaya_cordata|BVC80_1663g15	Papaver_setigerum_B|Pse06G24560.0	      0
120-  7:	Macleaya_cordata|BVC80_1663g16	Papaver_setigerum_B|Pse06G24580.0	      0
120-  8:	Macleaya_cordata|BVC80_1663g17	Papaver_setigerum_B|Pse06G24590.0	      0
120-  9:	Macleaya_cordata|BVC80_1663g19	Papaver_setigerum_B|Pse06G24600.0	      0
120- 10:	Macleaya_cordata|BVC80_1663g20	Papaver_setigerum_B|Pse06G24620.0	      0
120- 11:	Macleaya_cordata|BVC80_1663g21	Papaver_setigerum_B|Pse06G24630.0	      0
120- 12:	Macleaya_cordata|BVC80_1663g22	Papaver_setigerum_B|Pse06G24640.0	      0
120- 13:	Macleaya_cordata|BVC80_1663g24	Papaver_setigerum_B|Pse06G24650.0	      0
120- 14:	Macleaya_cordata|BVC80_1663g25	Papaver_setigerum_B|Pse06G24670.0	      0
120- 15:	Macleaya_cordata|BVC80_1663g27	Papaver_setigerum_B|Pse06G24680.0	      0
120- 16:	Macleaya_cordata|BVC80_1663g29	Papaver_setigerum_B|Pse06G24700.0	      0
120- 17:	Macleaya_cordata|BVC80_1663g30	Papaver_setigerum_B|Pse06G24710.0	      0
120- 18:	Macleaya_cordata|BVC80_1663g31	Papaver_setigerum_B|Pse06G24720.0	      0
120- 19:	Macleaya_cordata|BVC80_1663g33	Papaver_setigerum_B|Pse06G24740.0	      0
120- 20:	Macleaya_cordata|BVC80_1663g39	Papaver_setigerum_B|Pse06G24790.0	      0
120- 21:	Macleaya_cordata|BVC80_1663g40	Papaver_setigerum_B|Pse06G24810.0	      0
120- 22:	Macleaya_cordata|BVC80_1663g41	Papaver_setigerum_B|Pse06G24830.0	      0
120- 23:	Macleaya_cordata|BVC80_1663g47	Papaver_setigerum_B|Pse06G24840.0	      0
120- 24:	Macleaya_cordata|BVC80_1663g48	Papaver_setigerum_B|Pse06G24850.0	      0
120- 25:	Macleaya_cordata|BVC80_1663g49	Papaver_setigerum_B|Pse06G24860.0	      0
120- 26:	Macleaya_cordata|BVC80_1663g51	Papaver_setigerum_B|Pse06G24870.0	      0
120- 27:	Macleaya_cordata|BVC80_1663g53	Papaver_setigerum_B|Pse06G24880.0	      0
120- 28:	Macleaya_cordata|BVC80_1663g54	Papaver_setigerum_B|Pse06G24930.0	      0
120- 29:	Macleaya_cordata|BVC80_1663g55	Papaver_setigerum_B|Pse06G24940.0	      0
120- 30:	Macleaya_cordata|BVC80_1663g56	Papaver_setigerum_B|Pse06G24950.0	      0
120- 31:	Macleaya_cordata|BVC80_1663g57	Papaver_setigerum_B|Pse06G24970.0	      0
120- 32:	Macleaya_cordata|BVC80_1663g59	Papaver_setigerum_B|Pse06G24980.0	      0
120- 33:	Macleaya_cordata|BVC80_1663g60	Papaver_setigerum_B|Pse06G24990.0	      0
120- 34:	Macleaya_cordata|BVC80_1663g61	Papaver_setigerum_B|Pse06G25000.0	      0
120- 35:	Macleaya_cordata|BVC80_1663g62	Papaver_setigerum_B|Pse06G25010.0	      0
120- 36:	Macleaya_cordata|BVC80_1663g67	Papaver_setigerum_B|Pse06G25030.0	      0
120- 37:	Macleaya_cordata|BVC80_1663g71	Papaver_setigerum_B|Pse06G25040.0	      0
120- 38:	Macleaya_cordata|BVC80_1663g72	Papaver_setigerum_B|Pse06G25050.0	      0
120- 39:	Macleaya_cordata|BVC80_1663g73	Papaver_setigerum_B|Pse06G25060.0	      0
120- 40:	Macleaya_cordata|BVC80_1663g74	Papaver_setigerum_B|Pse06G25080.0	      0
120- 41:	Macleaya_cordata|BVC80_1663g86	Papaver_setigerum_B|Pse06G25100.0	      0
## Alignment 121: score=1335.0 e_value=2.8e-83 N=27 Mc1000146&Pi11 plus
121-  0:	Macleaya_cordata|BVC80_1663g3	Papaver_setigerum_D|Pse11G31630.0	      0
121-  1:	Macleaya_cordata|BVC80_1663g4	Papaver_setigerum_D|Pse11G31640.0	      0
121-  2:	Macleaya_cordata|BVC80_1663g5	Papaver_setigerum_D|Pse11G31650.0	      0
121-  3:	Macleaya_cordata|BVC80_1663g7	Papaver_setigerum_D|Pse11G31660.0	      0
121-  4:	Macleaya_cordata|BVC80_1663g9	Papaver_setigerum_D|Pse11G31670.0	      0
121-  5:	Macleaya_cordata|BVC80_1663g11	Papaver_setigerum_D|Pse11G31680.0	      0
121-  6:	Macleaya_cordata|BVC80_1663g15	Papaver_setigerum_D|Pse11G31690.0	      0
121-  7:	Macleaya_cordata|BVC80_1663g16	Papaver_setigerum_D|Pse11G31700.0	      0
121-  8:	Macleaya_cordata|BVC80_1663g17	Papaver_setigerum_D|Pse11G31710.0	      0
121-  9:	Macleaya_cordata|BVC80_1663g18	Papaver_setigerum_D|Pse11G31720.0	      0
121- 10:	Macleaya_cordata|BVC80_1663g19	Papaver_setigerum_D|Pse11G31730.0	      0
121- 11:	Macleaya_cordata|BVC80_1663g20	Papaver_setigerum_D|Pse11G31740.0	      0
121- 12:	Macleaya_cordata|BVC80_1663g21	Papaver_setigerum_D|Pse11G31750.0	      0
121- 13:	Macleaya_cordata|BVC80_1663g22	Papaver_setigerum_D|Pse11G31760.0	      0
121- 14:	Macleaya_cordata|BVC80_1663g25	Papaver_setigerum_D|Pse11G31770.0	      0
121- 15:	Macleaya_cordata|BVC80_1663g27	Papaver_setigerum_D|Pse11G31810.0	      0
121- 16:	Macleaya_cordata|BVC80_1663g29	Papaver_setigerum_D|Pse11G31820.0	      0
121- 17:	Macleaya_cordata|BVC80_1663g30	Papaver_setigerum_D|Pse11G31830.0	      0
121- 18:	Macleaya_cordata|BVC80_1663g31	Papaver_setigerum_D|Pse11G31840.0	      0
121- 19:	Macleaya_cordata|BVC80_1663g33	Papaver_setigerum_D|Pse11G31850.0	      0
121- 20:	Macleaya_cordata|BVC80_1663g35	Papaver_setigerum_D|Pse11G31880.0	      0
121- 21:	Macleaya_cordata|BVC80_1663g37	Papaver_setigerum_D|Pse11G31890.0	      0
121- 22:	Macleaya_cordata|BVC80_1663g39	Papaver_setigerum_D|Pse11G31910.0	      0
121- 23:	Macleaya_cordata|BVC80_1663g41	Papaver_setigerum_D|Pse11G31930.0	      0
121- 24:	Macleaya_cordata|BVC80_1663g44	Papaver_setigerum_D|Pse11G31940.0	      0
121- 25:	Macleaya_cordata|BVC80_1663g46	Papaver_setigerum_D|Pse11G31950.0	      0
121- 26:	Macleaya_cordata|BVC80_1663g47	Papaver_setigerum_D|Pse11G31960.0	      0
## Alignment 122: score=971.0 e_value=2.1e-68 N=20 Mc1000146&Pi11 minus
122-  0:	Macleaya_cordata|BVC80_1663g25	Papaver_setigerum_D|Pse11G31770.0	      0
122-  1:	Macleaya_cordata|BVC80_1663g48	Papaver_setigerum_D|Pse11G31600.0	      0
122-  2:	Macleaya_cordata|BVC80_1663g49	Papaver_setigerum_D|Pse11G31590.0	      0
122-  3:	Macleaya_cordata|BVC80_1663g51	Papaver_setigerum_D|Pse11G31580.0	      0
122-  4:	Macleaya_cordata|BVC80_1663g53	Papaver_setigerum_D|Pse11G31570.0	      0
122-  5:	Macleaya_cordata|BVC80_1663g54	Papaver_setigerum_D|Pse11G31560.0	      0
122-  6:	Macleaya_cordata|BVC80_1663g55	Papaver_setigerum_D|Pse11G31550.0	      0
122-  7:	Macleaya_cordata|BVC80_1663g56	Papaver_setigerum_D|Pse11G31530.0	      0
122-  8:	Macleaya_cordata|BVC80_1663g57	Papaver_setigerum_D|Pse11G31520.0	      0
122-  9:	Macleaya_cordata|BVC80_1663g59	Papaver_setigerum_D|Pse11G31490.0	      0
122- 10:	Macleaya_cordata|BVC80_1663g61	Papaver_setigerum_D|Pse11G31470.0	      0
122- 11:	Macleaya_cordata|BVC80_1663g62	Papaver_setigerum_D|Pse11G31460.0	      0
122- 12:	Macleaya_cordata|BVC80_1663g63	Papaver_setigerum_D|Pse11G31440.0	      0
122- 13:	Macleaya_cordata|BVC80_1663g66	Papaver_setigerum_D|Pse11G31420.0	      0
122- 14:	Macleaya_cordata|BVC80_1663g67	Papaver_setigerum_D|Pse11G31410.0	      0
122- 15:	Macleaya_cordata|BVC80_1663g69	Papaver_setigerum_D|Pse11G31400.0	      0
122- 16:	Macleaya_cordata|BVC80_1663g71	Papaver_setigerum_D|Pse11G31390.0	      0
122- 17:	Macleaya_cordata|BVC80_1663g72	Papaver_setigerum_D|Pse11G31380.0	      0
122- 18:	Macleaya_cordata|BVC80_1663g73	Papaver_setigerum_D|Pse11G31370.0	      0
122- 19:	Macleaya_cordata|BVC80_1663g74	Papaver_setigerum_D|Pse11G31350.0	      0
## Alignment 123: score=2064.0 e_value=1.6e-151 N=42 Mc1000146&Pm1 plus
123-  0:	Macleaya_cordata|BVC80_1663g3	Papaver_somniferum_C|Pso01G41020.0	      0
123-  1:	Macleaya_cordata|BVC80_1663g5	Papaver_somniferum_C|Pso01G41040.0	      0
123-  2:	Macleaya_cordata|BVC80_1663g7	Papaver_somniferum_C|Pso01G41050.0	      0
123-  3:	Macleaya_cordata|BVC80_1663g11	Papaver_somniferum_C|Pso01G41060.0	      0
123-  4:	Macleaya_cordata|BVC80_1663g15	Papaver_somniferum_C|Pso01G41070.0	      0
123-  5:	Macleaya_cordata|BVC80_1663g16	Papaver_somniferum_C|Pso01G41090.0	      0
123-  6:	Macleaya_cordata|BVC80_1663g17	Papaver_somniferum_C|Pso01G41100.0	      0
123-  7:	Macleaya_cordata|BVC80_1663g19	Papaver_somniferum_C|Pso01G41110.0	      0
123-  8:	Macleaya_cordata|BVC80_1663g21	Papaver_somniferum_C|Pso01G41130.0	      0
123-  9:	Macleaya_cordata|BVC80_1663g22	Papaver_somniferum_C|Pso01G41140.0	      0
123- 10:	Macleaya_cordata|BVC80_1663g24	Papaver_somniferum_C|Pso01G41150.0	      0
123- 11:	Macleaya_cordata|BVC80_1663g25	Papaver_somniferum_C|Pso01G41160.0	      0
123- 12:	Macleaya_cordata|BVC80_1663g27	Papaver_somniferum_C|Pso01G41170.0	      0
123- 13:	Macleaya_cordata|BVC80_1663g29	Papaver_somniferum_C|Pso01G41190.0	      0
123- 14:	Macleaya_cordata|BVC80_1663g30	Papaver_somniferum_C|Pso01G41200.0	      0
123- 15:	Macleaya_cordata|BVC80_1663g31	Papaver_somniferum_C|Pso01G41210.0	      0
123- 16:	Macleaya_cordata|BVC80_1663g33	Papaver_somniferum_C|Pso01G41220.0	      0
123- 17:	Macleaya_cordata|BVC80_1663g35	Papaver_somniferum_C|Pso01G41230.0	      0
123- 18:	Macleaya_cordata|BVC80_1663g37	Papaver_somniferum_C|Pso01G41240.0	      0
123- 19:	Macleaya_cordata|BVC80_1663g39	Papaver_somniferum_C|Pso01G41250.0	      0
123- 20:	Macleaya_cordata|BVC80_1663g41	Papaver_somniferum_C|Pso01G41270.0	      0
123- 21:	Macleaya_cordata|BVC80_1663g44	Papaver_somniferum_C|Pso01G41280.0	      0
123- 22:	Macleaya_cordata|BVC80_1663g46	Papaver_somniferum_C|Pso01G41300.0	      0
123- 23:	Macleaya_cordata|BVC80_1663g47	Papaver_somniferum_C|Pso01G41310.0	      0
123- 24:	Macleaya_cordata|BVC80_1663g48	Papaver_somniferum_C|Pso01G41320.0	      0
123- 25:	Macleaya_cordata|BVC80_1663g49	Papaver_somniferum_C|Pso01G41330.0	      0
123- 26:	Macleaya_cordata|BVC80_1663g51	Papaver_somniferum_C|Pso01G41340.0	      0
123- 27:	Macleaya_cordata|BVC80_1663g53	Papaver_somniferum_C|Pso01G41350.0	      0
123- 28:	Macleaya_cordata|BVC80_1663g54	Papaver_somniferum_C|Pso01G41370.0	      0
123- 29:	Macleaya_cordata|BVC80_1663g55	Papaver_somniferum_C|Pso01G41390.0	      0
123- 30:	Macleaya_cordata|BVC80_1663g56	Papaver_somniferum_C|Pso01G41400.0	      0
123- 31:	Macleaya_cordata|BVC80_1663g57	Papaver_somniferum_C|Pso01G41410.0	      0
123- 32:	Macleaya_cordata|BVC80_1663g59	Papaver_somniferum_C|Pso01G41420.0	      0
123- 33:	Macleaya_cordata|BVC80_1663g60	Papaver_somniferum_C|Pso01G41430.0	      0
123- 34:	Macleaya_cordata|BVC80_1663g61	Papaver_somniferum_C|Pso01G41450.0	      0
123- 35:	Macleaya_cordata|BVC80_1663g62	Papaver_somniferum_C|Pso01G41460.0	      0
123- 36:	Macleaya_cordata|BVC80_1663g63	Papaver_somniferum_C|Pso01G41480.0	      0
123- 37:	Macleaya_cordata|BVC80_1663g67	Papaver_somniferum_C|Pso01G41520.0	      0
123- 38:	Macleaya_cordata|BVC80_1663g71	Papaver_somniferum_C|Pso01G41530.0	      0
123- 39:	Macleaya_cordata|BVC80_1663g72	Papaver_somniferum_C|Pso01G41540.0	      0
123- 40:	Macleaya_cordata|BVC80_1663g74	Papaver_somniferum_C|Pso01G41550.0	      0
123- 41:	Macleaya_cordata|BVC80_1663g86	Papaver_somniferum_C|Pso01G41580.0	      0
## Alignment 124: score=644.0 e_value=8.2e-32 N=13 Mc1000146&Po6 plus
124-  0:	Macleaya_cordata|BVC80_1663g5	Papaver_somniferum_A|Pso06G15870.0	      0
124-  1:	Macleaya_cordata|BVC80_1663g7	Papaver_somniferum_A|Pso06G15890.0	      0
124-  2:	Macleaya_cordata|BVC80_1663g9	Papaver_somniferum_A|Pso06G15900.0	      0
124-  3:	Macleaya_cordata|BVC80_1663g11	Papaver_somniferum_A|Pso06G15910.0	      0
124-  4:	Macleaya_cordata|BVC80_1663g15	Papaver_somniferum_A|Pso06G15930.0	      0
124-  5:	Macleaya_cordata|BVC80_1663g16	Papaver_somniferum_A|Pso06G15940.0	      0
124-  6:	Macleaya_cordata|BVC80_1663g17	Papaver_somniferum_A|Pso06G15960.0	      0
124-  7:	Macleaya_cordata|BVC80_1663g18	Papaver_somniferum_A|Pso06G15970.0	      0
124-  8:	Macleaya_cordata|BVC80_1663g20	Papaver_somniferum_A|Pso06G15980.0	      0
124-  9:	Macleaya_cordata|BVC80_1663g21	Papaver_somniferum_A|Pso06G15990.0	      0
124- 10:	Macleaya_cordata|BVC80_1663g22	Papaver_somniferum_A|Pso06G16000.0	      0
124- 11:	Macleaya_cordata|BVC80_1663g24	Papaver_somniferum_A|Pso06G16020.0	      0
124- 12:	Macleaya_cordata|BVC80_1663g25	Papaver_somniferum_A|Pso06G16030.0	      0
## Alignment 125: score=1701.0 e_value=2.2e-126 N=35 Mc1000146&Po6 minus
125-  0:	Macleaya_cordata|BVC80_1663g3	Papaver_somniferum_A|Pso06G16070.0	      0
125-  1:	Macleaya_cordata|BVC80_1663g4	Papaver_somniferum_A|Pso06G16050.0	      0
125-  2:	Macleaya_cordata|BVC80_1663g17	Papaver_somniferum_A|Pso06G15960.0	      0
125-  3:	Macleaya_cordata|BVC80_1663g27	Papaver_somniferum_A|Pso06G15860.0	      0
125-  4:	Macleaya_cordata|BVC80_1663g31	Papaver_somniferum_A|Pso06G15820.0	      0
125-  5:	Macleaya_cordata|BVC80_1663g33	Papaver_somniferum_A|Pso06G15810.0	      0
125-  6:	Macleaya_cordata|BVC80_1663g35	Papaver_somniferum_A|Pso06G15800.0	      0
125-  7:	Macleaya_cordata|BVC80_1663g37	Papaver_somniferum_A|Pso06G15790.0	      0
125-  8:	Macleaya_cordata|BVC80_1663g39	Papaver_somniferum_A|Pso06G15770.0	      0
125-  9:	Macleaya_cordata|BVC80_1663g40	Papaver_somniferum_A|Pso06G15760.0	      0
125- 10:	Macleaya_cordata|BVC80_1663g41	Papaver_somniferum_A|Pso06G15740.0	      0
125- 11:	Macleaya_cordata|BVC80_1663g44	Papaver_somniferum_A|Pso06G15730.0	      0
125- 12:	Macleaya_cordata|BVC80_1663g46	Papaver_somniferum_A|Pso06G15700.0	      0
125- 13:	Macleaya_cordata|BVC80_1663g47	Papaver_somniferum_A|Pso06G15680.0	      0
125- 14:	Macleaya_cordata|BVC80_1663g48	Papaver_somniferum_A|Pso06G15670.0	      0
125- 15:	Macleaya_cordata|BVC80_1663g49	Papaver_somniferum_A|Pso06G15660.0	      0
125- 16:	Macleaya_cordata|BVC80_1663g51	Papaver_somniferum_A|Pso06G15650.0	      0
125- 17:	Macleaya_cordata|BVC80_1663g53	Papaver_somniferum_A|Pso06G15640.0	      0
125- 18:	Macleaya_cordata|BVC80_1663g54	Papaver_somniferum_A|Pso06G15630.0	      0
125- 19:	Macleaya_cordata|BVC80_1663g56	Papaver_somniferum_A|Pso06G15610.0	      0
125- 20:	Macleaya_cordata|BVC80_1663g57	Papaver_somniferum_A|Pso06G15590.0	      0
125- 21:	Macleaya_cordata|BVC80_1663g59	Papaver_somniferum_A|Pso06G15570.0	      0
125- 22:	Macleaya_cordata|BVC80_1663g60	Papaver_somniferum_A|Pso06G15560.0	      0
125- 23:	Macleaya_cordata|BVC80_1663g61	Papaver_somniferum_A|Pso06G15540.0	      0
125- 24:	Macleaya_cordata|BVC80_1663g62	Papaver_somniferum_A|Pso06G15530.0	      0
125- 25:	Macleaya_cordata|BVC80_1663g63	Papaver_somniferum_A|Pso06G15510.0	      0
125- 26:	Macleaya_cordata|BVC80_1663g66	Papaver_somniferum_A|Pso06G15490.0	      0
125- 27:	Macleaya_cordata|BVC80_1663g67	Papaver_somniferum_A|Pso06G15470.0	      0
125- 28:	Macleaya_cordata|BVC80_1663g69	Papaver_somniferum_A|Pso06G15460.0	      0
125- 29:	Macleaya_cordata|BVC80_1663g71	Papaver_somniferum_A|Pso06G15450.0	      0
125- 30:	Macleaya_cordata|BVC80_1663g72	Papaver_somniferum_A|Pso06G15430.0	      0
125- 31:	Macleaya_cordata|BVC80_1663g73	Papaver_somniferum_A|Pso06G15420.0	      0
125- 32:	Macleaya_cordata|BVC80_1663g74	Papaver_somniferum_A|Pso06G15400.0	      0
125- 33:	Macleaya_cordata|BVC80_1663g84	Papaver_somniferum_A|Pso06G15380.0	      0
125- 34:	Macleaya_cordata|BVC80_1663g86	Papaver_somniferum_A|Pso06G15370.0	      0
## Alignment 126: score=1712.0 e_value=6.5e-125 N=35 Mc1000146&Pr5 plus
126-  0:	Macleaya_cordata|BVC80_1663g3	Papaver_rhoeas|Prh05G25180.0	      0
126-  1:	Macleaya_cordata|BVC80_1663g4	Papaver_rhoeas|Prh05G25190.0	      0
126-  2:	Macleaya_cordata|BVC80_1663g5	Papaver_rhoeas|Prh05G25200.0	      0
126-  3:	Macleaya_cordata|BVC80_1663g7	Papaver_rhoeas|Prh05G25210.0	      0
126-  4:	Macleaya_cordata|BVC80_1663g9	Papaver_rhoeas|Prh05G25220.0	      0
126-  5:	Macleaya_cordata|BVC80_1663g27	Papaver_rhoeas|Prh05G25230.0	      0
126-  6:	Macleaya_cordata|BVC80_1663g29	Papaver_rhoeas|Prh05G25240.0	      0
126-  7:	Macleaya_cordata|BVC80_1663g30	Papaver_rhoeas|Prh05G25250.0	      0
126-  8:	Macleaya_cordata|BVC80_1663g31	Papaver_rhoeas|Prh05G25260.0	      0
126-  9:	Macleaya_cordata|BVC80_1663g35	Papaver_rhoeas|Prh05G25270.0	      0
126- 10:	Macleaya_cordata|BVC80_1663g37	Papaver_rhoeas|Prh05G25280.0	      0
126- 11:	Macleaya_cordata|BVC80_1663g39	Papaver_rhoeas|Prh05G25300.0	      0
126- 12:	Macleaya_cordata|BVC80_1663g41	Papaver_rhoeas|Prh05G25320.0	      0
126- 13:	Macleaya_cordata|BVC80_1663g44	Papaver_rhoeas|Prh05G25330.0	      0
126- 14:	Macleaya_cordata|BVC80_1663g46	Papaver_rhoeas|Prh05G25340.0	      0
126- 15:	Macleaya_cordata|BVC80_1663g48	Papaver_rhoeas|Prh05G25350.0	      0
126- 16:	Macleaya_cordata|BVC80_1663g49	Papaver_rhoeas|Prh05G25360.0	      0
126- 17:	Macleaya_cordata|BVC80_1663g51	Papaver_rhoeas|Prh05G25370.0	      0
126- 18:	Macleaya_cordata|BVC80_1663g53	Papaver_rhoeas|Prh05G25380.0	      0
126- 19:	Macleaya_cordata|BVC80_1663g54	Papaver_rhoeas|Prh05G25390.0	      0
126- 20:	Macleaya_cordata|BVC80_1663g55	Papaver_rhoeas|Prh05G25400.0	      0
126- 21:	Macleaya_cordata|BVC80_1663g56	Papaver_rhoeas|Prh05G25410.0	      0
126- 22:	Macleaya_cordata|BVC80_1663g57	Papaver_rhoeas|Prh05G25420.0	      0
126- 23:	Macleaya_cordata|BVC80_1663g59	Papaver_rhoeas|Prh05G25430.0	      0
126- 24:	Macleaya_cordata|BVC80_1663g60	Papaver_rhoeas|Prh05G25440.0	      0
126- 25:	Macleaya_cordata|BVC80_1663g61	Papaver_rhoeas|Prh05G25450.0	      0
126- 26:	Macleaya_cordata|BVC80_1663g62	Papaver_rhoeas|Prh05G25460.0	      0
126- 27:	Macleaya_cordata|BVC80_1663g63	Papaver_rhoeas|Prh05G25480.0	      0
126- 28:	Macleaya_cordata|BVC80_1663g66	Papaver_rhoeas|Prh05G25500.0	      0
126- 29:	Macleaya_cordata|BVC80_1663g67	Papaver_rhoeas|Prh05G25510.0	      0
126- 30:	Macleaya_cordata|BVC80_1663g69	Papaver_rhoeas|Prh05G25520.0	      0
126- 31:	Macleaya_cordata|BVC80_1663g72	Papaver_rhoeas|Prh05G25530.0	      0
126- 32:	Macleaya_cordata|BVC80_1663g74	Papaver_rhoeas|Prh05G25540.0	      0
126- 33:	Macleaya_cordata|BVC80_1663g84	Papaver_rhoeas|Prh05G25580.0	      0
126- 34:	Macleaya_cordata|BVC80_1663g86	Papaver_rhoeas|Prh05G25590.0	      0
## Alignment 127: score=694.0 e_value=2.2e-35 N=14 Mc1000146&Ps12 plus
127-  0:	Macleaya_cordata|BVC80_1663g5	Papaver_setigerum_A|Pse12G16500.0	      0
127-  1:	Macleaya_cordata|BVC80_1663g6	Papaver_setigerum_A|Pse12G16510.0	      0
127-  2:	Macleaya_cordata|BVC80_1663g7	Papaver_setigerum_A|Pse12G16520.0	      0
127-  3:	Macleaya_cordata|BVC80_1663g9	Papaver_setigerum_A|Pse12G16530.0	      0
127-  4:	Macleaya_cordata|BVC80_1663g11	Papaver_setigerum_A|Pse12G16540.0	      0
127-  5:	Macleaya_cordata|BVC80_1663g15	Papaver_setigerum_A|Pse12G16550.0	      0
127-  6:	Macleaya_cordata|BVC80_1663g16	Papaver_setigerum_A|Pse12G16570.0	      0
127-  7:	Macleaya_cordata|BVC80_1663g17	Papaver_setigerum_A|Pse12G16590.0	      0
127-  8:	Macleaya_cordata|BVC80_1663g18	Papaver_setigerum_A|Pse12G16600.0	      0
127-  9:	Macleaya_cordata|BVC80_1663g20	Papaver_setigerum_A|Pse12G16610.0	      0
127- 10:	Macleaya_cordata|BVC80_1663g21	Papaver_setigerum_A|Pse12G16620.0	      0
127- 11:	Macleaya_cordata|BVC80_1663g22	Papaver_setigerum_A|Pse12G16630.0	      0
127- 12:	Macleaya_cordata|BVC80_1663g24	Papaver_setigerum_A|Pse12G16650.0	      0
127- 13:	Macleaya_cordata|BVC80_1663g25	Papaver_setigerum_A|Pse12G16660.0	      0
## Alignment 128: score=1757.0 e_value=6.9e-133 N=36 Mc1000146&Ps12 minus
128-  0:	Macleaya_cordata|BVC80_1663g2	Papaver_setigerum_A|Pse12G16690.0	      0
128-  1:	Macleaya_cordata|BVC80_1663g3	Papaver_setigerum_A|Pse12G16680.0	      0
128-  2:	Macleaya_cordata|BVC80_1663g4	Papaver_setigerum_A|Pse12G16670.0	      0
128-  3:	Macleaya_cordata|BVC80_1663g17	Papaver_setigerum_A|Pse12G16590.0	      0
128-  4:	Macleaya_cordata|BVC80_1663g27	Papaver_setigerum_A|Pse12G16490.0	      0
128-  5:	Macleaya_cordata|BVC80_1663g31	Papaver_setigerum_A|Pse12G16450.0	      0
128-  6:	Macleaya_cordata|BVC80_1663g33	Papaver_setigerum_A|Pse12G16440.0	      0
128-  7:	Macleaya_cordata|BVC80_1663g37	Papaver_setigerum_A|Pse12G16430.0	      0
128-  8:	Macleaya_cordata|BVC80_1663g39	Papaver_setigerum_A|Pse12G16410.0	      0
128-  9:	Macleaya_cordata|BVC80_1663g40	Papaver_setigerum_A|Pse12G16400.0	      0
128- 10:	Macleaya_cordata|BVC80_1663g41	Papaver_setigerum_A|Pse12G16390.0	      0
128- 11:	Macleaya_cordata|BVC80_1663g44	Papaver_setigerum_A|Pse12G16370.0	      0
128- 12:	Macleaya_cordata|BVC80_1663g46	Papaver_setigerum_A|Pse12G16340.0	      0
128- 13:	Macleaya_cordata|BVC80_1663g47	Papaver_setigerum_A|Pse12G16330.0	      0
128- 14:	Macleaya_cordata|BVC80_1663g48	Papaver_setigerum_A|Pse12G16320.0	      0
128- 15:	Macleaya_cordata|BVC80_1663g49	Papaver_setigerum_A|Pse12G16310.0	      0
128- 16:	Macleaya_cordata|BVC80_1663g51	Papaver_setigerum_A|Pse12G16300.0	      0
128- 17:	Macleaya_cordata|BVC80_1663g53	Papaver_setigerum_A|Pse12G16290.0	      0
128- 18:	Macleaya_cordata|BVC80_1663g54	Papaver_setigerum_A|Pse12G16280.0	      0
128- 19:	Macleaya_cordata|BVC80_1663g55	Papaver_setigerum_A|Pse12G16270.0	      0
128- 20:	Macleaya_cordata|BVC80_1663g56	Papaver_setigerum_A|Pse12G16260.0	      0
128- 21:	Macleaya_cordata|BVC80_1663g57	Papaver_setigerum_A|Pse12G16250.0	      0
128- 22:	Macleaya_cordata|BVC80_1663g59	Papaver_setigerum_A|Pse12G16230.0	      0
128- 23:	Macleaya_cordata|BVC80_1663g60	Papaver_setigerum_A|Pse12G16220.0	      0
128- 24:	Macleaya_cordata|BVC80_1663g61	Papaver_setigerum_A|Pse12G16200.0	      0
128- 25:	Macleaya_cordata|BVC80_1663g62	Papaver_setigerum_A|Pse12G16190.0	      0
128- 26:	Macleaya_cordata|BVC80_1663g63	Papaver_setigerum_A|Pse12G16180.0	      0
128- 27:	Macleaya_cordata|BVC80_1663g66	Papaver_setigerum_A|Pse12G16160.0	      0
128- 28:	Macleaya_cordata|BVC80_1663g67	Papaver_setigerum_A|Pse12G16150.0	      0
128- 29:	Macleaya_cordata|BVC80_1663g69	Papaver_setigerum_A|Pse12G16140.0	      0
128- 30:	Macleaya_cordata|BVC80_1663g71	Papaver_setigerum_A|Pse12G16130.0	      0
128- 31:	Macleaya_cordata|BVC80_1663g72	Papaver_setigerum_A|Pse12G16120.0	      0
128- 32:	Macleaya_cordata|BVC80_1663g73	Papaver_setigerum_A|Pse12G16100.0	      0
128- 33:	Macleaya_cordata|BVC80_1663g74	Papaver_setigerum_A|Pse12G16080.0	      0
128- 34:	Macleaya_cordata|BVC80_1663g84	Papaver_setigerum_A|Pse12G16050.0	      0
128- 35:	Macleaya_cordata|BVC80_1663g86	Papaver_setigerum_A|Pse12G16040.0	      0
## Alignment 129: score=2057.0 e_value=2.3e-151 N=42 Mc1000146&Pt4 plus
129-  0:	Macleaya_cordata|BVC80_1663g3	Papaver_setigerum_C|Pse04G43650.0	      0
129-  1:	Macleaya_cordata|BVC80_1663g4	Papaver_setigerum_C|Pse04G43660.0	      0
129-  2:	Macleaya_cordata|BVC80_1663g5	Papaver_setigerum_C|Pse04G43670.0	      0
129-  3:	Macleaya_cordata|BVC80_1663g7	Papaver_setigerum_C|Pse04G43680.0	      0
129-  4:	Macleaya_cordata|BVC80_1663g11	Papaver_setigerum_C|Pse04G43690.0	      0
129-  5:	Macleaya_cordata|BVC80_1663g15	Papaver_setigerum_C|Pse04G43710.0	      0
129-  6:	Macleaya_cordata|BVC80_1663g16	Papaver_setigerum_C|Pse04G43720.0	      0
129-  7:	Macleaya_cordata|BVC80_1663g17	Papaver_setigerum_C|Pse04G43740.0	      0
129-  8:	Macleaya_cordata|BVC80_1663g19	Papaver_setigerum_C|Pse04G43750.0	      0
129-  9:	Macleaya_cordata|BVC80_1663g21	Papaver_setigerum_C|Pse04G43780.0	      0
129- 10:	Macleaya_cordata|BVC80_1663g22	Papaver_setigerum_C|Pse04G43800.0	      0
129- 11:	Macleaya_cordata|BVC80_1663g24	Papaver_setigerum_C|Pse04G43810.0	      0
129- 12:	Macleaya_cordata|BVC80_1663g25	Papaver_setigerum_C|Pse04G43820.0	      0
129- 13:	Macleaya_cordata|BVC80_1663g27	Papaver_setigerum_C|Pse04G43830.0	      0
129- 14:	Macleaya_cordata|BVC80_1663g29	Papaver_setigerum_C|Pse04G43850.0	      0
129- 15:	Macleaya_cordata|BVC80_1663g30	Papaver_setigerum_C|Pse04G43860.0	      0
129- 16:	Macleaya_cordata|BVC80_1663g31	Papaver_setigerum_C|Pse04G43870.0	      0
129- 17:	Macleaya_cordata|BVC80_1663g33	Papaver_setigerum_C|Pse04G43880.0	      0
129- 18:	Macleaya_cordata|BVC80_1663g37	Papaver_setigerum_C|Pse04G43890.0	      0
129- 19:	Macleaya_cordata|BVC80_1663g39	Papaver_setigerum_C|Pse04G43910.0	      0
129- 20:	Macleaya_cordata|BVC80_1663g44	Papaver_setigerum_C|Pse04G43920.0	      0
129- 21:	Macleaya_cordata|BVC80_1663g46	Papaver_setigerum_C|Pse04G43930.0	      0
129- 22:	Macleaya_cordata|BVC80_1663g47	Papaver_setigerum_C|Pse04G43940.0	      0
129- 23:	Macleaya_cordata|BVC80_1663g48	Papaver_setigerum_C|Pse04G43960.0	      0
129- 24:	Macleaya_cordata|BVC80_1663g49	Papaver_setigerum_C|Pse04G43970.0	      0
129- 25:	Macleaya_cordata|BVC80_1663g51	Papaver_setigerum_C|Pse04G43980.0	      0
129- 26:	Macleaya_cordata|BVC80_1663g53	Papaver_setigerum_C|Pse04G44000.0	      0
129- 27:	Macleaya_cordata|BVC80_1663g54	Papaver_setigerum_C|Pse04G44020.0	      0
129- 28:	Macleaya_cordata|BVC80_1663g55	Papaver_setigerum_C|Pse04G44040.0	      0
129- 29:	Macleaya_cordata|BVC80_1663g56	Papaver_setigerum_C|Pse04G44060.0	      0
129- 30:	Macleaya_cordata|BVC80_1663g57	Papaver_setigerum_C|Pse04G44070.0	      0
129- 31:	Macleaya_cordata|BVC80_1663g59	Papaver_setigerum_C|Pse04G44080.0	      0
129- 32:	Macleaya_cordata|BVC80_1663g60	Papaver_setigerum_C|Pse04G44090.0	      0
129- 33:	Macleaya_cordata|BVC80_1663g61	Papaver_setigerum_C|Pse04G44120.0	      0
129- 34:	Macleaya_cordata|BVC80_1663g62	Papaver_setigerum_C|Pse04G44130.0	      0
129- 35:	Macleaya_cordata|BVC80_1663g63	Papaver_setigerum_C|Pse04G44140.0	      0
129- 36:	Macleaya_cordata|BVC80_1663g66	Papaver_setigerum_C|Pse04G44160.0	      0
129- 37:	Macleaya_cordata|BVC80_1663g67	Papaver_setigerum_C|Pse04G44180.0	      0
129- 38:	Macleaya_cordata|BVC80_1663g71	Papaver_setigerum_C|Pse04G44190.0	      0
129- 39:	Macleaya_cordata|BVC80_1663g72	Papaver_setigerum_C|Pse04G44230.0	      0
129- 40:	Macleaya_cordata|BVC80_1663g74	Papaver_setigerum_C|Pse04G44250.0	      0
129- 41:	Macleaya_cordata|BVC80_1663g86	Papaver_setigerum_C|Pse04G44280.0	      0
## Alignment 130: score=1000.0 e_value=1e-63 N=21 Mc1000148&Pe20 minus
130-  0:	Macleaya_cordata|BVC80_1665g22	Papaver_setigerum_B|Pse20G34170.0	      0
130-  1:	Macleaya_cordata|BVC80_1665g36	Papaver_setigerum_B|Pse20G34110.0	      0
130-  2:	Macleaya_cordata|BVC80_1665g39	Papaver_setigerum_B|Pse20G34040.0	      0
130-  3:	Macleaya_cordata|BVC80_1665g40	Papaver_setigerum_B|Pse20G34030.0	      0
130-  4:	Macleaya_cordata|BVC80_1665g41	Papaver_setigerum_B|Pse20G33960.0	      0
130-  5:	Macleaya_cordata|BVC80_1665g44	Papaver_setigerum_B|Pse20G33950.0	      0
130-  6:	Macleaya_cordata|BVC80_1665g46	Papaver_setigerum_B|Pse20G33910.0	      0
130-  7:	Macleaya_cordata|BVC80_1665g47	Papaver_setigerum_B|Pse20G33830.0	      0
130-  8:	Macleaya_cordata|BVC80_1665g49	Papaver_setigerum_B|Pse20G33770.0	      0
130-  9:	Macleaya_cordata|BVC80_1665g50	Papaver_setigerum_B|Pse20G33760.0	      0
130- 10:	Macleaya_cordata|BVC80_1665g51	Papaver_setigerum_B|Pse20G33730.0	      0
130- 11:	Macleaya_cordata|BVC80_1665g52	Papaver_setigerum_B|Pse20G33690.0	      0
130- 12:	Macleaya_cordata|BVC80_1665g53	Papaver_setigerum_B|Pse20G33660.0	      0
130- 13:	Macleaya_cordata|BVC80_1665g54	Papaver_setigerum_B|Pse20G33610.0	      0
130- 14:	Macleaya_cordata|BVC80_1665g55	Papaver_setigerum_B|Pse20G33600.0	      0
130- 15:	Macleaya_cordata|BVC80_1665g56	Papaver_setigerum_B|Pse20G33590.0	      0
130- 16:	Macleaya_cordata|BVC80_1665g57	Papaver_setigerum_B|Pse20G33580.0	      0
130- 17:	Macleaya_cordata|BVC80_1665g60	Papaver_setigerum_B|Pse20G33570.0	      0
130- 18:	Macleaya_cordata|BVC80_1665g61	Papaver_setigerum_B|Pse20G33550.0	      0
130- 19:	Macleaya_cordata|BVC80_1665g63	Papaver_setigerum_B|Pse20G33520.0	      0
130- 20:	Macleaya_cordata|BVC80_1665g64	Papaver_setigerum_B|Pse20G33490.0	      0
## Alignment 131: score=1340.0 e_value=2.3e-92 N=28 Mc1000148&Pi7 plus
131-  0:	Macleaya_cordata|BVC80_1665g17	Papaver_setigerum_D|Pse07G00960.0	      0
131-  1:	Macleaya_cordata|BVC80_1665g18	Papaver_setigerum_D|Pse07G00990.0	      0
131-  2:	Macleaya_cordata|BVC80_1665g19	Papaver_setigerum_D|Pse07G01000.0	      0
131-  3:	Macleaya_cordata|BVC80_1665g21	Papaver_setigerum_D|Pse07G01070.0	      0
131-  4:	Macleaya_cordata|BVC80_1665g22	Papaver_setigerum_D|Pse07G01080.0	      0
131-  5:	Macleaya_cordata|BVC80_1665g24	Papaver_setigerum_D|Pse07G01130.0	      0
131-  6:	Macleaya_cordata|BVC80_1665g34	Papaver_setigerum_D|Pse07G01160.0	      0
131-  7:	Macleaya_cordata|BVC80_1665g35	Papaver_setigerum_D|Pse07G01200.0	      0
131-  8:	Macleaya_cordata|BVC80_1665g36	Papaver_setigerum_D|Pse07G01210.0	      0
131-  9:	Macleaya_cordata|BVC80_1665g38	Papaver_setigerum_D|Pse07G01250.0	      0
131- 10:	Macleaya_cordata|BVC80_1665g39	Papaver_setigerum_D|Pse07G01260.0	      0
131- 11:	Macleaya_cordata|BVC80_1665g40	Papaver_setigerum_D|Pse07G01270.0	      0
131- 12:	Macleaya_cordata|BVC80_1665g41	Papaver_setigerum_D|Pse07G01400.0	      0
131- 13:	Macleaya_cordata|BVC80_1665g44	Papaver_setigerum_D|Pse07G01410.0	      0
131- 14:	Macleaya_cordata|BVC80_1665g46	Papaver_setigerum_D|Pse07G01440.0	      0
131- 15:	Macleaya_cordata|BVC80_1665g47	Papaver_setigerum_D|Pse07G01480.0	      0
131- 16:	Macleaya_cordata|BVC80_1665g49	Papaver_setigerum_D|Pse07G01560.0	      0
131- 17:	Macleaya_cordata|BVC80_1665g50	Papaver_setigerum_D|Pse07G01580.0	      0
131- 18:	Macleaya_cordata|BVC80_1665g51	Papaver_setigerum_D|Pse07G01590.0	      0
131- 19:	Macleaya_cordata|BVC80_1665g52	Papaver_setigerum_D|Pse07G01650.0	      0
131- 20:	Macleaya_cordata|BVC80_1665g53	Papaver_setigerum_D|Pse07G01660.0	      0
131- 21:	Macleaya_cordata|BVC80_1665g54	Papaver_setigerum_D|Pse07G01700.0	      0
131- 22:	Macleaya_cordata|BVC80_1665g55	Papaver_setigerum_D|Pse07G01710.0	      0
131- 23:	Macleaya_cordata|BVC80_1665g56	Papaver_setigerum_D|Pse07G01720.0	      0
131- 24:	Macleaya_cordata|BVC80_1665g60	Papaver_setigerum_D|Pse07G01730.0	      0
131- 25:	Macleaya_cordata|BVC80_1665g63	Papaver_setigerum_D|Pse07G01750.0	      0
131- 26:	Macleaya_cordata|BVC80_1665g64	Papaver_setigerum_D|Pse07G01780.0	      0
131- 27:	Macleaya_cordata|BVC80_1665g65	Papaver_setigerum_D|Pse07G01790.0	      0
## Alignment 132: score=1329.0 e_value=1.8e-96 N=28 Mc1000148&Pm3 minus
132-  0:	Macleaya_cordata|BVC80_1665g16	Papaver_somniferum_C|Pso03G55080.0	      0
132-  1:	Macleaya_cordata|BVC80_1665g17	Papaver_somniferum_C|Pso03G55070.0	      0
132-  2:	Macleaya_cordata|BVC80_1665g18	Papaver_somniferum_C|Pso03G55030.0	      0
132-  3:	Macleaya_cordata|BVC80_1665g19	Papaver_somniferum_C|Pso03G55020.0	      0
132-  4:	Macleaya_cordata|BVC80_1665g20	Papaver_somniferum_C|Pso03G55010.0	      0
132-  5:	Macleaya_cordata|BVC80_1665g21	Papaver_somniferum_C|Pso03G54960.0	      0
132-  6:	Macleaya_cordata|BVC80_1665g22	Papaver_somniferum_C|Pso03G54940.0	      0
132-  7:	Macleaya_cordata|BVC80_1665g36	Papaver_somniferum_C|Pso03G54780.0	      0
132-  8:	Macleaya_cordata|BVC80_1665g38	Papaver_somniferum_C|Pso03G54710.0	      0
132-  9:	Macleaya_cordata|BVC80_1665g39	Papaver_somniferum_C|Pso03G54700.0	      0
132- 10:	Macleaya_cordata|BVC80_1665g40	Papaver_somniferum_C|Pso03G54690.0	      0
132- 11:	Macleaya_cordata|BVC80_1665g44	Papaver_somniferum_C|Pso03G54600.0	      0
132- 12:	Macleaya_cordata|BVC80_1665g46	Papaver_somniferum_C|Pso03G54550.0	      0
132- 13:	Macleaya_cordata|BVC80_1665g47	Papaver_somniferum_C|Pso03G54430.0	      0
132- 14:	Macleaya_cordata|BVC80_1665g49	Papaver_somniferum_C|Pso03G54380.0	      0
132- 15:	Macleaya_cordata|BVC80_1665g50	Papaver_somniferum_C|Pso03G54370.0	      0
132- 16:	Macleaya_cordata|BVC80_1665g51	Papaver_somniferum_C|Pso03G54350.0	      0
132- 17:	Macleaya_cordata|BVC80_1665g52	Papaver_somniferum_C|Pso03G54330.0	      0
132- 18:	Macleaya_cordata|BVC80_1665g53	Papaver_somniferum_C|Pso03G54320.0	      0
132- 19:	Macleaya_cordata|BVC80_1665g54	Papaver_somniferum_C|Pso03G54290.0	      0
132- 20:	Macleaya_cordata|BVC80_1665g55	Papaver_somniferum_C|Pso03G54280.0	      0
132- 21:	Macleaya_cordata|BVC80_1665g56	Papaver_somniferum_C|Pso03G54270.0	      0
132- 22:	Macleaya_cordata|BVC80_1665g57	Papaver_somniferum_C|Pso03G54250.0	      0
132- 23:	Macleaya_cordata|BVC80_1665g60	Papaver_somniferum_C|Pso03G54240.0	      0
132- 24:	Macleaya_cordata|BVC80_1665g61	Papaver_somniferum_C|Pso03G54230.0	      0
132- 25:	Macleaya_cordata|BVC80_1665g63	Papaver_somniferum_C|Pso03G54190.0	      0
132- 26:	Macleaya_cordata|BVC80_1665g64	Papaver_somniferum_C|Pso03G54120.0	      0
132- 27:	Macleaya_cordata|BVC80_1665g65	Papaver_somniferum_C|Pso03G54110.0	      0
## Alignment 133: score=1245.0 e_value=5e-82 N=26 Mc1000148&Po10 plus
133-  0:	Macleaya_cordata|BVC80_1665g17	Papaver_somniferum_A|Pso10G01310.0	      0
133-  1:	Macleaya_cordata|BVC80_1665g18	Papaver_somniferum_A|Pso10G01340.0	      0
133-  2:	Macleaya_cordata|BVC80_1665g19	Papaver_somniferum_A|Pso10G01350.0	      0
133-  3:	Macleaya_cordata|BVC80_1665g20	Papaver_somniferum_A|Pso10G01360.0	      0
133-  4:	Macleaya_cordata|BVC80_1665g21	Papaver_somniferum_A|Pso10G01470.0	      0
133-  5:	Macleaya_cordata|BVC80_1665g22	Papaver_somniferum_A|Pso10G01480.0	      0
133-  6:	Macleaya_cordata|BVC80_1665g23	Papaver_somniferum_A|Pso10G01560.0	      0
133-  7:	Macleaya_cordata|BVC80_1665g35	Papaver_somniferum_A|Pso10G01600.0	      0
133-  8:	Macleaya_cordata|BVC80_1665g39	Papaver_somniferum_A|Pso10G01650.0	      0
133-  9:	Macleaya_cordata|BVC80_1665g40	Papaver_somniferum_A|Pso10G01670.0	      0
133- 10:	Macleaya_cordata|BVC80_1665g44	Papaver_somniferum_A|Pso10G01730.0	      0
133- 11:	Macleaya_cordata|BVC80_1665g46	Papaver_somniferum_A|Pso10G01750.0	      0
133- 12:	Macleaya_cordata|BVC80_1665g47	Papaver_somniferum_A|Pso10G01850.0	      0
133- 13:	Macleaya_cordata|BVC80_1665g49	Papaver_somniferum_A|Pso10G01900.0	      0
133- 14:	Macleaya_cordata|BVC80_1665g50	Papaver_somniferum_A|Pso10G01910.0	      0
133- 15:	Macleaya_cordata|BVC80_1665g51	Papaver_somniferum_A|Pso10G01920.0	      0
133- 16:	Macleaya_cordata|BVC80_1665g52	Papaver_somniferum_A|Pso10G01940.0	      0
133- 17:	Macleaya_cordata|BVC80_1665g53	Papaver_somniferum_A|Pso10G01950.0	      0
133- 18:	Macleaya_cordata|BVC80_1665g54	Papaver_somniferum_A|Pso10G01980.0	      0
133- 19:	Macleaya_cordata|BVC80_1665g55	Papaver_somniferum_A|Pso10G01990.0	      0
133- 20:	Macleaya_cordata|BVC80_1665g56	Papaver_somniferum_A|Pso10G02000.0	      0
133- 21:	Macleaya_cordata|BVC80_1665g57	Papaver_somniferum_A|Pso10G02010.0	      0
133- 22:	Macleaya_cordata|BVC80_1665g60	Papaver_somniferum_A|Pso10G02020.0	      0
133- 23:	Macleaya_cordata|BVC80_1665g61	Papaver_somniferum_A|Pso10G02030.0	      0
133- 24:	Macleaya_cordata|BVC80_1665g63	Papaver_somniferum_A|Pso10G02080.0	      0
133- 25:	Macleaya_cordata|BVC80_1665g65	Papaver_somniferum_A|Pso10G02100.0	      0
## Alignment 134: score=1124.0 e_value=1.3e-82 N=25 Mc1000148&Pr4 plus
134-  0:	Macleaya_cordata|BVC80_1665g17	Papaver_rhoeas|Prh04G02710.0	      0
134-  1:	Macleaya_cordata|BVC80_1665g18	Papaver_rhoeas|Prh04G02740.0	      0
134-  2:	Macleaya_cordata|BVC80_1665g19	Papaver_rhoeas|Prh04G02750.0	      0
134-  3:	Macleaya_cordata|BVC80_1665g21	Papaver_rhoeas|Prh04G02860.0	      0
134-  4:	Macleaya_cordata|BVC80_1665g22	Papaver_rhoeas|Prh04G02890.0	      0
134-  5:	Macleaya_cordata|BVC80_1665g24	Papaver_rhoeas|Prh04G02990.0	      0
134-  6:	Macleaya_cordata|BVC80_1665g34	Papaver_rhoeas|Prh04G03190.0	      0
134-  7:	Macleaya_cordata|BVC80_1665g36	Papaver_rhoeas|Prh04G03330.0	      0
134-  8:	Macleaya_cordata|BVC80_1665g38	Papaver_rhoeas|Prh04G03450.0	      0
134-  9:	Macleaya_cordata|BVC80_1665g39	Papaver_rhoeas|Prh04G03460.0	      0
134- 10:	Macleaya_cordata|BVC80_1665g40	Papaver_rhoeas|Prh04G03470.0	      0
134- 11:	Macleaya_cordata|BVC80_1665g46	Papaver_rhoeas|Prh04G03680.0	      0
134- 12:	Macleaya_cordata|BVC80_1665g47	Papaver_rhoeas|Prh04G03770.0	      0
134- 13:	Macleaya_cordata|BVC80_1665g49	Papaver_rhoeas|Prh04G03850.0	      0
134- 14:	Macleaya_cordata|BVC80_1665g50	Papaver_rhoeas|Prh04G03860.0	      0
134- 15:	Macleaya_cordata|BVC80_1665g52	Papaver_rhoeas|Prh04G03900.0	      0
134- 16:	Macleaya_cordata|BVC80_1665g53	Papaver_rhoeas|Prh04G03910.0	      0
134- 17:	Macleaya_cordata|BVC80_1665g54	Papaver_rhoeas|Prh04G03970.0	      0
134- 18:	Macleaya_cordata|BVC80_1665g55	Papaver_rhoeas|Prh04G03980.0	      0
134- 19:	Macleaya_cordata|BVC80_1665g56	Papaver_rhoeas|Prh04G03990.0	      0
134- 20:	Macleaya_cordata|BVC80_1665g57	Papaver_rhoeas|Prh04G04010.0	      0
134- 21:	Macleaya_cordata|BVC80_1665g60	Papaver_rhoeas|Prh04G04020.0	      0
134- 22:	Macleaya_cordata|BVC80_1665g61	Papaver_rhoeas|Prh04G04060.0	      0
134- 23:	Macleaya_cordata|BVC80_1665g63	Papaver_rhoeas|Prh04G04120.0	      0
134- 24:	Macleaya_cordata|BVC80_1665g64	Papaver_rhoeas|Prh04G04200.0	      0
## Alignment 135: score=1231.0 e_value=6.3e-83 N=26 Mc1000148&Ps10 minus
135-  0:	Macleaya_cordata|BVC80_1665g17	Papaver_setigerum_A|Pse10G38290.0	      0
135-  1:	Macleaya_cordata|BVC80_1665g18	Papaver_setigerum_A|Pse10G38260.0	      0
135-  2:	Macleaya_cordata|BVC80_1665g19	Papaver_setigerum_A|Pse10G38250.0	      0
135-  3:	Macleaya_cordata|BVC80_1665g20	Papaver_setigerum_A|Pse10G38230.0	      0
135-  4:	Macleaya_cordata|BVC80_1665g21	Papaver_setigerum_A|Pse10G38110.0	      0
135-  5:	Macleaya_cordata|BVC80_1665g22	Papaver_setigerum_A|Pse10G38100.0	      0
135-  6:	Macleaya_cordata|BVC80_1665g23	Papaver_setigerum_A|Pse10G38030.0	      0
135-  7:	Macleaya_cordata|BVC80_1665g36	Papaver_setigerum_A|Pse10G38000.0	      0
135-  8:	Macleaya_cordata|BVC80_1665g40	Papaver_setigerum_A|Pse10G37970.0	      0
135-  9:	Macleaya_cordata|BVC80_1665g41	Papaver_setigerum_A|Pse10G37880.0	      0
135- 10:	Macleaya_cordata|BVC80_1665g44	Papaver_setigerum_A|Pse10G37870.0	      0
135- 11:	Macleaya_cordata|BVC80_1665g46	Papaver_setigerum_A|Pse10G37820.0	      0
135- 12:	Macleaya_cordata|BVC80_1665g47	Papaver_setigerum_A|Pse10G37710.0	      0
135- 13:	Macleaya_cordata|BVC80_1665g49	Papaver_setigerum_A|Pse10G37640.0	      0
135- 14:	Macleaya_cordata|BVC80_1665g50	Papaver_setigerum_A|Pse10G37630.0	      0
135- 15:	Macleaya_cordata|BVC80_1665g51	Papaver_setigerum_A|Pse10G37620.0	      0
135- 16:	Macleaya_cordata|BVC80_1665g52	Papaver_setigerum_A|Pse10G37590.0	      0
135- 17:	Macleaya_cordata|BVC80_1665g53	Papaver_setigerum_A|Pse10G37580.0	      0
135- 18:	Macleaya_cordata|BVC80_1665g54	Papaver_setigerum_A|Pse10G37540.0	      0
135- 19:	Macleaya_cordata|BVC80_1665g55	Papaver_setigerum_A|Pse10G37530.0	      0
135- 20:	Macleaya_cordata|BVC80_1665g56	Papaver_setigerum_A|Pse10G37520.0	      0
135- 21:	Macleaya_cordata|BVC80_1665g57	Papaver_setigerum_A|Pse10G37480.0	      0
135- 22:	Macleaya_cordata|BVC80_1665g60	Papaver_setigerum_A|Pse10G37470.0	      0
135- 23:	Macleaya_cordata|BVC80_1665g61	Papaver_setigerum_A|Pse10G37460.0	      0
135- 24:	Macleaya_cordata|BVC80_1665g63	Papaver_setigerum_A|Pse10G37410.0	      0
135- 25:	Macleaya_cordata|BVC80_1665g65	Papaver_setigerum_A|Pse10G37400.0	      0
## Alignment 136: score=1325.0 e_value=3.3e-93 N=28 Mc1000148&Pt2 plus
136-  0:	Macleaya_cordata|BVC80_1665g17	Papaver_setigerum_C|Pse02G03440.0	      0
136-  1:	Macleaya_cordata|BVC80_1665g18	Papaver_setigerum_C|Pse02G03470.0	      0
136-  2:	Macleaya_cordata|BVC80_1665g19	Papaver_setigerum_C|Pse02G03480.0	      0
136-  3:	Macleaya_cordata|BVC80_1665g20	Papaver_setigerum_C|Pse02G03490.0	      0
136-  4:	Macleaya_cordata|BVC80_1665g21	Papaver_setigerum_C|Pse02G03560.0	      0
136-  5:	Macleaya_cordata|BVC80_1665g22	Papaver_setigerum_C|Pse02G03580.0	      0
136-  6:	Macleaya_cordata|BVC80_1665g24	Papaver_setigerum_C|Pse02G03620.0	      0
136-  7:	Macleaya_cordata|BVC80_1665g34	Papaver_setigerum_C|Pse02G03670.0	      0
136-  8:	Macleaya_cordata|BVC80_1665g35	Papaver_setigerum_C|Pse02G03730.0	      0
136-  9:	Macleaya_cordata|BVC80_1665g36	Papaver_setigerum_C|Pse02G03740.0	      0
136- 10:	Macleaya_cordata|BVC80_1665g37	Papaver_setigerum_C|Pse02G03830.0	      0
136- 11:	Macleaya_cordata|BVC80_1665g40	Papaver_setigerum_C|Pse02G03860.0	      0
136- 12:	Macleaya_cordata|BVC80_1665g41	Papaver_setigerum_C|Pse02G03950.0	      0
136- 13:	Macleaya_cordata|BVC80_1665g44	Papaver_setigerum_C|Pse02G03960.0	      0
136- 14:	Macleaya_cordata|BVC80_1665g46	Papaver_setigerum_C|Pse02G04010.0	      0
136- 15:	Macleaya_cordata|BVC80_1665g47	Papaver_setigerum_C|Pse02G04130.0	      0
136- 16:	Macleaya_cordata|BVC80_1665g49	Papaver_setigerum_C|Pse02G04190.0	      0
136- 17:	Macleaya_cordata|BVC80_1665g50	Papaver_setigerum_C|Pse02G04200.0	      0
136- 18:	Macleaya_cordata|BVC80_1665g52	Papaver_setigerum_C|Pse02G04220.0	      0
136- 19:	Macleaya_cordata|BVC80_1665g53	Papaver_setigerum_C|Pse02G04230.0	      0
136- 20:	Macleaya_cordata|BVC80_1665g55	Papaver_setigerum_C|Pse02G04250.0	      0
136- 21:	Macleaya_cordata|BVC80_1665g56	Papaver_setigerum_C|Pse02G04260.0	      0
136- 22:	Macleaya_cordata|BVC80_1665g57	Papaver_setigerum_C|Pse02G04280.0	      0
136- 23:	Macleaya_cordata|BVC80_1665g60	Papaver_setigerum_C|Pse02G04290.0	      0
136- 24:	Macleaya_cordata|BVC80_1665g61	Papaver_setigerum_C|Pse02G04300.0	      0
136- 25:	Macleaya_cordata|BVC80_1665g63	Papaver_setigerum_C|Pse02G04350.0	      0
136- 26:	Macleaya_cordata|BVC80_1665g64	Papaver_setigerum_C|Pse02G04430.0	      0
136- 27:	Macleaya_cordata|BVC80_1665g65	Papaver_setigerum_C|Pse02G04440.0	      0
## Alignment 137: score=344.0 e_value=1e-12 N=7 Mc1000150&Pe6 plus
137-  0:	Macleaya_cordata|BVC80_1667g35	Papaver_setigerum_B|Pse06G26560.0	      0
137-  1:	Macleaya_cordata|BVC80_1667g36	Papaver_setigerum_B|Pse06G26570.0	      0
137-  2:	Macleaya_cordata|BVC80_1667g37	Papaver_setigerum_B|Pse06G26590.0	      0
137-  3:	Macleaya_cordata|BVC80_1667g38	Papaver_setigerum_B|Pse06G26600.0	      0
137-  4:	Macleaya_cordata|BVC80_1667g39	Papaver_setigerum_B|Pse06G26610.0	      0
137-  5:	Macleaya_cordata|BVC80_1667g44	Papaver_setigerum_B|Pse06G26620.0	      0
137-  6:	Macleaya_cordata|BVC80_1667g46	Papaver_setigerum_B|Pse06G26650.0	      0
## Alignment 138: score=1373.0 e_value=5.8e-92 N=28 Mc1000150&Pe6 minus
138-  0:	Macleaya_cordata|BVC80_1667g28	Papaver_setigerum_B|Pse06G26710.0	      0
138-  1:	Macleaya_cordata|BVC80_1667g29	Papaver_setigerum_B|Pse06G26700.0	      0
138-  2:	Macleaya_cordata|BVC80_1667g33	Papaver_setigerum_B|Pse06G26690.0	      0
138-  3:	Macleaya_cordata|BVC80_1667g34	Papaver_setigerum_B|Pse06G26680.0	      0
138-  4:	Macleaya_cordata|BVC80_1667g39	Papaver_setigerum_B|Pse06G26610.0	      0
138-  5:	Macleaya_cordata|BVC80_1667g50	Papaver_setigerum_B|Pse06G26530.0	      0
138-  6:	Macleaya_cordata|BVC80_1667g52	Papaver_setigerum_B|Pse06G26520.0	      0
138-  7:	Macleaya_cordata|BVC80_1667g53	Papaver_setigerum_B|Pse06G26500.0	      0
138-  8:	Macleaya_cordata|BVC80_1667g54	Papaver_setigerum_B|Pse06G26490.0	      0
138-  9:	Macleaya_cordata|BVC80_1667g55	Papaver_setigerum_B|Pse06G26480.0	      0
138- 10:	Macleaya_cordata|BVC80_1667g56	Papaver_setigerum_B|Pse06G26470.0	      0
138- 11:	Macleaya_cordata|BVC80_1667g57	Papaver_setigerum_B|Pse06G26460.0	      0
138- 12:	Macleaya_cordata|BVC80_1667g58	Papaver_setigerum_B|Pse06G26450.0	      0
138- 13:	Macleaya_cordata|BVC80_1667g59	Papaver_setigerum_B|Pse06G26440.0	      0
138- 14:	Macleaya_cordata|BVC80_1667g60	Papaver_setigerum_B|Pse06G26430.0	      0
138- 15:	Macleaya_cordata|BVC80_1667g61	Papaver_setigerum_B|Pse06G26420.0	      0
138- 16:	Macleaya_cordata|BVC80_1667g63	Papaver_setigerum_B|Pse06G26410.0	      0
138- 17:	Macleaya_cordata|BVC80_1667g65	Papaver_setigerum_B|Pse06G26400.0	      0
138- 18:	Macleaya_cordata|BVC80_1667g66	Papaver_setigerum_B|Pse06G26390.0	      0
138- 19:	Macleaya_cordata|BVC80_1667g68	Papaver_setigerum_B|Pse06G26370.0	      0
138- 20:	Macleaya_cordata|BVC80_1667g69	Papaver_setigerum_B|Pse06G26360.0	      0
138- 21:	Macleaya_cordata|BVC80_1667g72	Papaver_setigerum_B|Pse06G26350.0	      0
138- 22:	Macleaya_cordata|BVC80_1667g74	Papaver_setigerum_B|Pse06G26330.0	      0
138- 23:	Macleaya_cordata|BVC80_1667g75	Papaver_setigerum_B|Pse06G26320.0	      0
138- 24:	Macleaya_cordata|BVC80_1667g78	Papaver_setigerum_B|Pse06G26310.0	      0
138- 25:	Macleaya_cordata|BVC80_1667g79	Papaver_setigerum_B|Pse06G26300.0	      0
138- 26:	Macleaya_cordata|BVC80_1667g81	Papaver_setigerum_B|Pse06G26290.0	      0
138- 27:	Macleaya_cordata|BVC80_1667g82	Papaver_setigerum_B|Pse06G26280.0	      0
## Alignment 139: score=1968.0 e_value=1.8e-144 N=40 Mc1000150&Pi11 plus
139-  0:	Macleaya_cordata|BVC80_1667g25	Papaver_setigerum_D|Pse11G30290.0	      0
139-  1:	Macleaya_cordata|BVC80_1667g26	Papaver_setigerum_D|Pse11G30300.0	      0
139-  2:	Macleaya_cordata|BVC80_1667g28	Papaver_setigerum_D|Pse11G30310.0	      0
139-  3:	Macleaya_cordata|BVC80_1667g29	Papaver_setigerum_D|Pse11G30320.0	      0
139-  4:	Macleaya_cordata|BVC80_1667g30	Papaver_setigerum_D|Pse11G30330.0	      0
139-  5:	Macleaya_cordata|BVC80_1667g33	Papaver_setigerum_D|Pse11G30340.0	      0
139-  6:	Macleaya_cordata|BVC80_1667g34	Papaver_setigerum_D|Pse11G30350.0	      0
139-  7:	Macleaya_cordata|BVC80_1667g35	Papaver_setigerum_D|Pse11G30370.0	      0
139-  8:	Macleaya_cordata|BVC80_1667g36	Papaver_setigerum_D|Pse11G30380.0	      0
139-  9:	Macleaya_cordata|BVC80_1667g37	Papaver_setigerum_D|Pse11G30390.0	      0
139- 10:	Macleaya_cordata|BVC80_1667g38	Papaver_setigerum_D|Pse11G30400.0	      0
139- 11:	Macleaya_cordata|BVC80_1667g39	Papaver_setigerum_D|Pse11G30410.0	      0
139- 12:	Macleaya_cordata|BVC80_1667g43	Papaver_setigerum_D|Pse11G30420.0	      0
139- 13:	Macleaya_cordata|BVC80_1667g46	Papaver_setigerum_D|Pse11G30430.0	      0
139- 14:	Macleaya_cordata|BVC80_1667g50	Papaver_setigerum_D|Pse11G30470.0	      0
139- 15:	Macleaya_cordata|BVC80_1667g52	Papaver_setigerum_D|Pse11G30540.0	      0
139- 16:	Macleaya_cordata|BVC80_1667g53	Papaver_setigerum_D|Pse11G30550.0	      0
139- 17:	Macleaya_cordata|BVC80_1667g54	Papaver_setigerum_D|Pse11G30560.0	      0
139- 18:	Macleaya_cordata|BVC80_1667g55	Papaver_setigerum_D|Pse11G30570.0	      0
139- 19:	Macleaya_cordata|BVC80_1667g56	Papaver_setigerum_D|Pse11G30580.0	      0
139- 20:	Macleaya_cordata|BVC80_1667g57	Papaver_setigerum_D|Pse11G30590.0	      0
139- 21:	Macleaya_cordata|BVC80_1667g58	Papaver_setigerum_D|Pse11G30610.0	      0
139- 22:	Macleaya_cordata|BVC80_1667g59	Papaver_setigerum_D|Pse11G30620.0	      0
139- 23:	Macleaya_cordata|BVC80_1667g61	Papaver_setigerum_D|Pse11G30630.0	      0
139- 24:	Macleaya_cordata|BVC80_1667g65	Papaver_setigerum_D|Pse11G30650.0	      0
139- 25:	Macleaya_cordata|BVC80_1667g66	Papaver_setigerum_D|Pse11G30670.0	      0
139- 26:	Macleaya_cordata|BVC80_1667g67	Papaver_setigerum_D|Pse11G30680.0	      0
139- 27:	Macleaya_cordata|BVC80_1667g68	Papaver_setigerum_D|Pse11G30710.0	      0
139- 28:	Macleaya_cordata|BVC80_1667g69	Papaver_setigerum_D|Pse11G30720.0	      0
139- 29:	Macleaya_cordata|BVC80_1667g72	Papaver_setigerum_D|Pse11G30740.0	      0
139- 30:	Macleaya_cordata|BVC80_1667g74	Papaver_setigerum_D|Pse11G30770.0	      0
139- 31:	Macleaya_cordata|BVC80_1667g75	Papaver_setigerum_D|Pse11G30800.0	      0
139- 32:	Macleaya_cordata|BVC80_1667g78	Papaver_setigerum_D|Pse11G30810.0	      0
139- 33:	Macleaya_cordata|BVC80_1667g79	Papaver_setigerum_D|Pse11G30820.0	      0
139- 34:	Macleaya_cordata|BVC80_1667g81	Papaver_setigerum_D|Pse11G30830.0	      0
139- 35:	Macleaya_cordata|BVC80_1667g82	Papaver_setigerum_D|Pse11G30840.0	      0
139- 36:	Macleaya_cordata|BVC80_1667g83	Papaver_setigerum_D|Pse11G30850.0	      0
139- 37:	Macleaya_cordata|BVC80_1667g84	Papaver_setigerum_D|Pse11G30860.0	      0
139- 38:	Macleaya_cordata|BVC80_1667g85	Papaver_setigerum_D|Pse11G30870.0	      0
139- 39:	Macleaya_cordata|BVC80_1667g87	Papaver_setigerum_D|Pse11G30880.0	      0
## Alignment 140: score=1136.0 e_value=5.8e-70 N=23 Mc1000150&Pm1 plus
140-  0:	Macleaya_cordata|BVC80_1667g25	Papaver_somniferum_C|Pso01G42540.0	      0
140-  1:	Macleaya_cordata|BVC80_1667g26	Papaver_somniferum_C|Pso01G42550.0	      0
140-  2:	Macleaya_cordata|BVC80_1667g28	Papaver_somniferum_C|Pso01G42570.0	      0
140-  3:	Macleaya_cordata|BVC80_1667g29	Papaver_somniferum_C|Pso01G42580.0	      0
140-  4:	Macleaya_cordata|BVC80_1667g30	Papaver_somniferum_C|Pso01G42590.0	      0
140-  5:	Macleaya_cordata|BVC80_1667g34	Papaver_somniferum_C|Pso01G42600.0	      0
140-  6:	Macleaya_cordata|BVC80_1667g35	Papaver_somniferum_C|Pso01G42610.0	      0
140-  7:	Macleaya_cordata|BVC80_1667g36	Papaver_somniferum_C|Pso01G42620.0	      0
140-  8:	Macleaya_cordata|BVC80_1667g37	Papaver_somniferum_C|Pso01G42630.0	      0
140-  9:	Macleaya_cordata|BVC80_1667g38	Papaver_somniferum_C|Pso01G42640.0	      0
140- 10:	Macleaya_cordata|BVC80_1667g39	Papaver_somniferum_C|Pso01G42650.0	      0
140- 11:	Macleaya_cordata|BVC80_1667g43	Papaver_somniferum_C|Pso01G42660.0	      0
140- 12:	Macleaya_cordata|BVC80_1667g44	Papaver_somniferum_C|Pso01G42680.0	      0
140- 13:	Macleaya_cordata|BVC80_1667g46	Papaver_somniferum_C|Pso01G42700.0	      0
140- 14:	Macleaya_cordata|BVC80_1667g48	Papaver_somniferum_C|Pso01G42720.0	      0
140- 15:	Macleaya_cordata|BVC80_1667g50	Papaver_somniferum_C|Pso01G42730.0	      0
140- 16:	Macleaya_cordata|BVC80_1667g51	Papaver_somniferum_C|Pso01G42740.0	      0
140- 17:	Macleaya_cordata|BVC80_1667g52	Papaver_somniferum_C|Pso01G42750.0	      0
140- 18:	Macleaya_cordata|BVC80_1667g54	Papaver_somniferum_C|Pso01G42760.0	      0
140- 19:	Macleaya_cordata|BVC80_1667g55	Papaver_somniferum_C|Pso01G42780.0	      0
140- 20:	Macleaya_cordata|BVC80_1667g56	Papaver_somniferum_C|Pso01G42800.0	      0
140- 21:	Macleaya_cordata|BVC80_1667g58	Papaver_somniferum_C|Pso01G42810.0	      0
140- 22:	Macleaya_cordata|BVC80_1667g59	Papaver_somniferum_C|Pso01G42820.0	      0
## Alignment 141: score=839.0 e_value=1.7e-46 N=17 Mc1000150&Pm1 minus
141-  0:	Macleaya_cordata|BVC80_1667g61	Papaver_somniferum_C|Pso01G42230.0	      0
141-  1:	Macleaya_cordata|BVC80_1667g65	Papaver_somniferum_C|Pso01G42220.0	      0
141-  2:	Macleaya_cordata|BVC80_1667g66	Papaver_somniferum_C|Pso01G42210.0	      0
141-  3:	Macleaya_cordata|BVC80_1667g67	Papaver_somniferum_C|Pso01G42200.0	      0
141-  4:	Macleaya_cordata|BVC80_1667g68	Papaver_somniferum_C|Pso01G42180.0	      0
141-  5:	Macleaya_cordata|BVC80_1667g69	Papaver_somniferum_C|Pso01G42170.0	      0
141-  6:	Macleaya_cordata|BVC80_1667g72	Papaver_somniferum_C|Pso01G42160.0	      0
141-  7:	Macleaya_cordata|BVC80_1667g74	Papaver_somniferum_C|Pso01G42140.0	      0
141-  8:	Macleaya_cordata|BVC80_1667g75	Papaver_somniferum_C|Pso01G42130.0	      0
141-  9:	Macleaya_cordata|BVC80_1667g78	Papaver_somniferum_C|Pso01G42100.0	      0
141- 10:	Macleaya_cordata|BVC80_1667g79	Papaver_somniferum_C|Pso01G42090.0	      0
141- 11:	Macleaya_cordata|BVC80_1667g81	Papaver_somniferum_C|Pso01G42080.0	      0
141- 12:	Macleaya_cordata|BVC80_1667g82	Papaver_somniferum_C|Pso01G42070.0	      0
141- 13:	Macleaya_cordata|BVC80_1667g83	Papaver_somniferum_C|Pso01G42060.0	      0
141- 14:	Macleaya_cordata|BVC80_1667g84	Papaver_somniferum_C|Pso01G42050.0	      0
141- 15:	Macleaya_cordata|BVC80_1667g85	Papaver_somniferum_C|Pso01G42030.0	      0
141- 16:	Macleaya_cordata|BVC80_1667g87	Papaver_somniferum_C|Pso01G42020.0	      0
## Alignment 142: score=1207.0 e_value=1e-82 N=25 Mc1000150&Po6 plus
142-  0:	Macleaya_cordata|BVC80_1667g26	Papaver_somniferum_A|Pso06G14330.0	      0
142-  1:	Macleaya_cordata|BVC80_1667g46	Papaver_somniferum_A|Pso06G14510.0	      0
142-  2:	Macleaya_cordata|BVC80_1667g48	Papaver_somniferum_A|Pso06G14540.0	      0
142-  3:	Macleaya_cordata|BVC80_1667g50	Papaver_somniferum_A|Pso06G14550.0	      0
142-  4:	Macleaya_cordata|BVC80_1667g51	Papaver_somniferum_A|Pso06G14560.0	      0
142-  5:	Macleaya_cordata|BVC80_1667g52	Papaver_somniferum_A|Pso06G14570.0	      0
142-  6:	Macleaya_cordata|BVC80_1667g56	Papaver_somniferum_A|Pso06G14620.0	      0
142-  7:	Macleaya_cordata|BVC80_1667g60	Papaver_somniferum_A|Pso06G14690.0	      0
142-  8:	Macleaya_cordata|BVC80_1667g61	Papaver_somniferum_A|Pso06G14700.0	      0
142-  9:	Macleaya_cordata|BVC80_1667g62	Papaver_somniferum_A|Pso06G14710.0	      0
142- 10:	Macleaya_cordata|BVC80_1667g65	Papaver_somniferum_A|Pso06G14730.0	      0
142- 11:	Macleaya_cordata|BVC80_1667g66	Papaver_somniferum_A|Pso06G14740.0	      0
142- 12:	Macleaya_cordata|BVC80_1667g67	Papaver_somniferum_A|Pso06G14750.0	      0
142- 13:	Macleaya_cordata|BVC80_1667g68	Papaver_somniferum_A|Pso06G14770.0	      0
142- 14:	Macleaya_cordata|BVC80_1667g69	Papaver_somniferum_A|Pso06G14790.0	      0
142- 15:	Macleaya_cordata|BVC80_1667g74	Papaver_somniferum_A|Pso06G14810.0	      0
142- 16:	Macleaya_cordata|BVC80_1667g75	Papaver_somniferum_A|Pso06G14830.0	      0
142- 17:	Macleaya_cordata|BVC80_1667g78	Papaver_somniferum_A|Pso06G14840.0	      0
142- 18:	Macleaya_cordata|BVC80_1667g79	Papaver_somniferum_A|Pso06G14850.0	      0
142- 19:	Macleaya_cordata|BVC80_1667g81	Papaver_somniferum_A|Pso06G14860.0	      0
142- 20:	Macleaya_cordata|BVC80_1667g82	Papaver_somniferum_A|Pso06G14870.0	      0
142- 21:	Macleaya_cordata|BVC80_1667g83	Papaver_somniferum_A|Pso06G14880.0	      0
142- 22:	Macleaya_cordata|BVC80_1667g84	Papaver_somniferum_A|Pso06G14890.0	      0
142- 23:	Macleaya_cordata|BVC80_1667g85	Papaver_somniferum_A|Pso06G14910.0	      0
142- 24:	Macleaya_cordata|BVC80_1667g87	Papaver_somniferum_A|Pso06G14920.0	      0
## Alignment 143: score=487.0 e_value=3.3e-21 N=10 Mc1000150&Po6 minus
143-  0:	Macleaya_cordata|BVC80_1667g28	Papaver_somniferum_A|Pso06G14320.0	      0
143-  1:	Macleaya_cordata|BVC80_1667g33	Papaver_somniferum_A|Pso06G14310.0	      0
143-  2:	Macleaya_cordata|BVC80_1667g34	Papaver_somniferum_A|Pso06G14300.0	      0
143-  3:	Macleaya_cordata|BVC80_1667g35	Papaver_somniferum_A|Pso06G14280.0	      0
143-  4:	Macleaya_cordata|BVC80_1667g36	Papaver_somniferum_A|Pso06G14270.0	      0
143-  5:	Macleaya_cordata|BVC80_1667g37	Papaver_somniferum_A|Pso06G14200.0	      0
143-  6:	Macleaya_cordata|BVC80_1667g38	Papaver_somniferum_A|Pso06G14190.0	      0
143-  7:	Macleaya_cordata|BVC80_1667g39	Papaver_somniferum_A|Pso06G14180.0	      0
143-  8:	Macleaya_cordata|BVC80_1667g43	Papaver_somniferum_A|Pso06G14170.0	      0
143-  9:	Macleaya_cordata|BVC80_1667g44	Papaver_somniferum_A|Pso06G14160.0	      0
## Alignment 144: score=1879.0 e_value=1.1e-131 N=38 Mc1000150&Pr5 minus
144-  0:	Macleaya_cordata|BVC80_1667g28	Papaver_rhoeas|Prh05G26490.0	      0
144-  1:	Macleaya_cordata|BVC80_1667g30	Papaver_rhoeas|Prh05G26480.0	      0
144-  2:	Macleaya_cordata|BVC80_1667g33	Papaver_rhoeas|Prh05G26470.0	      0
144-  3:	Macleaya_cordata|BVC80_1667g34	Papaver_rhoeas|Prh05G26460.0	      0
144-  4:	Macleaya_cordata|BVC80_1667g35	Papaver_rhoeas|Prh05G26450.0	      0
144-  5:	Macleaya_cordata|BVC80_1667g36	Papaver_rhoeas|Prh05G26440.0	      0
144-  6:	Macleaya_cordata|BVC80_1667g37	Papaver_rhoeas|Prh05G26430.0	      0
144-  7:	Macleaya_cordata|BVC80_1667g38	Papaver_rhoeas|Prh05G26420.0	      0
144-  8:	Macleaya_cordata|BVC80_1667g39	Papaver_rhoeas|Prh05G26410.0	      0
144-  9:	Macleaya_cordata|BVC80_1667g43	Papaver_rhoeas|Prh05G26400.0	      0
144- 10:	Macleaya_cordata|BVC80_1667g44	Papaver_rhoeas|Prh05G26390.0	      0
144- 11:	Macleaya_cordata|BVC80_1667g46	Papaver_rhoeas|Prh05G26370.0	      0
144- 12:	Macleaya_cordata|BVC80_1667g48	Papaver_rhoeas|Prh05G26350.0	      0
144- 13:	Macleaya_cordata|BVC80_1667g50	Papaver_rhoeas|Prh05G26340.0	      0
144- 14:	Macleaya_cordata|BVC80_1667g51	Papaver_rhoeas|Prh05G26330.0	      0
144- 15:	Macleaya_cordata|BVC80_1667g52	Papaver_rhoeas|Prh05G26320.0	      0
144- 16:	Macleaya_cordata|BVC80_1667g53	Papaver_rhoeas|Prh05G26310.0	      0
144- 17:	Macleaya_cordata|BVC80_1667g54	Papaver_rhoeas|Prh05G26300.0	      0
144- 18:	Macleaya_cordata|BVC80_1667g55	Papaver_rhoeas|Prh05G26290.0	      0
144- 19:	Macleaya_cordata|BVC80_1667g56	Papaver_rhoeas|Prh05G26280.0	      0
144- 20:	Macleaya_cordata|BVC80_1667g57	Papaver_rhoeas|Prh05G26270.0	      0
144- 21:	Macleaya_cordata|BVC80_1667g58	Papaver_rhoeas|Prh05G26250.0	      0
144- 22:	Macleaya_cordata|BVC80_1667g59	Papaver_rhoeas|Prh05G26240.0	      0
144- 23:	Macleaya_cordata|BVC80_1667g60	Papaver_rhoeas|Prh05G26230.0	      0
144- 24:	Macleaya_cordata|BVC80_1667g61	Papaver_rhoeas|Prh05G26220.0	      0
144- 25:	Macleaya_cordata|BVC80_1667g62	Papaver_rhoeas|Prh05G26210.0	      0
144- 26:	Macleaya_cordata|BVC80_1667g63	Papaver_rhoeas|Prh05G26200.0	      0
144- 27:	Macleaya_cordata|BVC80_1667g66	Papaver_rhoeas|Prh05G26180.0	      0
144- 28:	Macleaya_cordata|BVC80_1667g68	Papaver_rhoeas|Prh05G26160.0	      0
144- 29:	Macleaya_cordata|BVC80_1667g74	Papaver_rhoeas|Prh05G26140.0	      0
144- 30:	Macleaya_cordata|BVC80_1667g75	Papaver_rhoeas|Prh05G26130.0	      0
144- 31:	Macleaya_cordata|BVC80_1667g78	Papaver_rhoeas|Prh05G26120.0	      0
144- 32:	Macleaya_cordata|BVC80_1667g81	Papaver_rhoeas|Prh05G26110.0	      0
144- 33:	Macleaya_cordata|BVC80_1667g82	Papaver_rhoeas|Prh05G26100.0	      0
144- 34:	Macleaya_cordata|BVC80_1667g83	Papaver_rhoeas|Prh05G26090.0	      0
144- 35:	Macleaya_cordata|BVC80_1667g84	Papaver_rhoeas|Prh05G26080.0	      0
144- 36:	Macleaya_cordata|BVC80_1667g85	Papaver_rhoeas|Prh05G26070.0	      0
144- 37:	Macleaya_cordata|BVC80_1667g87	Papaver_rhoeas|Prh05G26060.0	      0
## Alignment 145: score=1759.0 e_value=6.4e-126 N=36 Mc1000150&Ps12 plus
145-  0:	Macleaya_cordata|BVC80_1667g26	Papaver_setigerum_A|Pse12G14900.0	      0
145-  1:	Macleaya_cordata|BVC80_1667g28	Papaver_setigerum_A|Pse12G14920.0	      0
145-  2:	Macleaya_cordata|BVC80_1667g29	Papaver_setigerum_A|Pse12G14940.0	      0
145-  3:	Macleaya_cordata|BVC80_1667g30	Papaver_setigerum_A|Pse12G14950.0	      0
145-  4:	Macleaya_cordata|BVC80_1667g33	Papaver_setigerum_A|Pse12G14960.0	      0
145-  5:	Macleaya_cordata|BVC80_1667g34	Papaver_setigerum_A|Pse12G14970.0	      0
145-  6:	Macleaya_cordata|BVC80_1667g35	Papaver_setigerum_A|Pse12G14980.0	      0
145-  7:	Macleaya_cordata|BVC80_1667g36	Papaver_setigerum_A|Pse12G14990.0	      0
145-  8:	Macleaya_cordata|BVC80_1667g37	Papaver_setigerum_A|Pse12G15070.0	      0
145-  9:	Macleaya_cordata|BVC80_1667g38	Papaver_setigerum_A|Pse12G15080.0	      0
145- 10:	Macleaya_cordata|BVC80_1667g39	Papaver_setigerum_A|Pse12G15100.0	      0
145- 11:	Macleaya_cordata|BVC80_1667g43	Papaver_setigerum_A|Pse12G15150.0	      0
145- 12:	Macleaya_cordata|BVC80_1667g46	Papaver_setigerum_A|Pse12G15160.0	      0
145- 13:	Macleaya_cordata|BVC80_1667g48	Papaver_setigerum_A|Pse12G15180.0	      0
145- 14:	Macleaya_cordata|BVC80_1667g50	Papaver_setigerum_A|Pse12G15190.0	      0
145- 15:	Macleaya_cordata|BVC80_1667g51	Papaver_setigerum_A|Pse12G15200.0	      0
145- 16:	Macleaya_cordata|BVC80_1667g52	Papaver_setigerum_A|Pse12G15220.0	      0
145- 17:	Macleaya_cordata|BVC80_1667g56	Papaver_setigerum_A|Pse12G15270.0	      0
145- 18:	Macleaya_cordata|BVC80_1667g60	Papaver_setigerum_A|Pse12G15320.0	      0
145- 19:	Macleaya_cordata|BVC80_1667g61	Papaver_setigerum_A|Pse12G15330.0	      0
145- 20:	Macleaya_cordata|BVC80_1667g65	Papaver_setigerum_A|Pse12G15350.0	      0
145- 21:	Macleaya_cordata|BVC80_1667g66	Papaver_setigerum_A|Pse12G15360.0	      0
145- 22:	Macleaya_cordata|BVC80_1667g67	Papaver_setigerum_A|Pse12G15370.0	      0
145- 23:	Macleaya_cordata|BVC80_1667g68	Papaver_setigerum_A|Pse12G15390.0	      0
145- 24:	Macleaya_cordata|BVC80_1667g69	Papaver_setigerum_A|Pse12G15410.0	      0
145- 25:	Macleaya_cordata|BVC80_1667g72	Papaver_setigerum_A|Pse12G15420.0	      0
145- 26:	Macleaya_cordata|BVC80_1667g74	Papaver_setigerum_A|Pse12G15440.0	      0
145- 27:	Macleaya_cordata|BVC80_1667g75	Papaver_setigerum_A|Pse12G15460.0	      0
145- 28:	Macleaya_cordata|BVC80_1667g78	Papaver_setigerum_A|Pse12G15470.0	      0
145- 29:	Macleaya_cordata|BVC80_1667g79	Papaver_setigerum_A|Pse12G15480.0	      0
145- 30:	Macleaya_cordata|BVC80_1667g81	Papaver_setigerum_A|Pse12G15490.0	      0
145- 31:	Macleaya_cordata|BVC80_1667g82	Papaver_setigerum_A|Pse12G15500.0	      0
145- 32:	Macleaya_cordata|BVC80_1667g83	Papaver_setigerum_A|Pse12G15510.0	      0
145- 33:	Macleaya_cordata|BVC80_1667g84	Papaver_setigerum_A|Pse12G15520.0	      0
145- 34:	Macleaya_cordata|BVC80_1667g85	Papaver_setigerum_A|Pse12G15540.0	      0
145- 35:	Macleaya_cordata|BVC80_1667g87	Papaver_setigerum_A|Pse12G15550.0	      0
## Alignment 146: score=1241.0 e_value=4.8e-77 N=25 Mc1000150&Pt4 plus
146-  0:	Macleaya_cordata|BVC80_1667g26	Papaver_setigerum_C|Pse04G45310.0	      0
146-  1:	Macleaya_cordata|BVC80_1667g28	Papaver_setigerum_C|Pse04G45330.0	      0
146-  2:	Macleaya_cordata|BVC80_1667g29	Papaver_setigerum_C|Pse04G45340.0	      0
146-  3:	Macleaya_cordata|BVC80_1667g30	Papaver_setigerum_C|Pse04G45350.0	      0
146-  4:	Macleaya_cordata|BVC80_1667g33	Papaver_setigerum_C|Pse04G45360.0	      0
146-  5:	Macleaya_cordata|BVC80_1667g34	Papaver_setigerum_C|Pse04G45370.0	      0
146-  6:	Macleaya_cordata|BVC80_1667g35	Papaver_setigerum_C|Pse04G45380.0	      0
146-  7:	Macleaya_cordata|BVC80_1667g36	Papaver_setigerum_C|Pse04G45390.0	      0
146-  8:	Macleaya_cordata|BVC80_1667g37	Papaver_setigerum_C|Pse04G45400.0	      0
146-  9:	Macleaya_cordata|BVC80_1667g38	Papaver_setigerum_C|Pse04G45410.0	      0
146- 10:	Macleaya_cordata|BVC80_1667g39	Papaver_setigerum_C|Pse04G45420.0	      0
146- 11:	Macleaya_cordata|BVC80_1667g43	Papaver_setigerum_C|Pse04G45430.0	      0
146- 12:	Macleaya_cordata|BVC80_1667g44	Papaver_setigerum_C|Pse04G45440.0	      0
146- 13:	Macleaya_cordata|BVC80_1667g46	Papaver_setigerum_C|Pse04G45460.0	      0
146- 14:	Macleaya_cordata|BVC80_1667g48	Papaver_setigerum_C|Pse04G45490.0	      0
146- 15:	Macleaya_cordata|BVC80_1667g50	Papaver_setigerum_C|Pse04G45500.0	      0
146- 16:	Macleaya_cordata|BVC80_1667g51	Papaver_setigerum_C|Pse04G45510.0	      0
146- 17:	Macleaya_cordata|BVC80_1667g52	Papaver_setigerum_C|Pse04G45520.0	      0
146- 18:	Macleaya_cordata|BVC80_1667g53	Papaver_setigerum_C|Pse04G45530.0	      0
146- 19:	Macleaya_cordata|BVC80_1667g54	Papaver_setigerum_C|Pse04G45540.0	      0
146- 20:	Macleaya_cordata|BVC80_1667g55	Papaver_setigerum_C|Pse04G45550.0	      0
146- 21:	Macleaya_cordata|BVC80_1667g56	Papaver_setigerum_C|Pse04G45560.0	      0
146- 22:	Macleaya_cordata|BVC80_1667g57	Papaver_setigerum_C|Pse04G45570.0	      0
146- 23:	Macleaya_cordata|BVC80_1667g58	Papaver_setigerum_C|Pse04G45580.0	      0
146- 24:	Macleaya_cordata|BVC80_1667g59	Papaver_setigerum_C|Pse04G45590.0	      0
## Alignment 147: score=785.0 e_value=1.4e-42 N=16 Mc1000150&Pt4 minus
147-  0:	Macleaya_cordata|BVC80_1667g61	Papaver_setigerum_C|Pse04G44970.0	      0
147-  1:	Macleaya_cordata|BVC80_1667g65	Papaver_setigerum_C|Pse04G44960.0	      0
147-  2:	Macleaya_cordata|BVC80_1667g66	Papaver_setigerum_C|Pse04G44950.0	      0
147-  3:	Macleaya_cordata|BVC80_1667g67	Papaver_setigerum_C|Pse04G44940.0	      0
147-  4:	Macleaya_cordata|BVC80_1667g68	Papaver_setigerum_C|Pse04G44910.0	      0
147-  5:	Macleaya_cordata|BVC80_1667g69	Papaver_setigerum_C|Pse04G44900.0	      0
147-  6:	Macleaya_cordata|BVC80_1667g72	Papaver_setigerum_C|Pse04G44890.0	      0
147-  7:	Macleaya_cordata|BVC80_1667g74	Papaver_setigerum_C|Pse04G44870.0	      0
147-  8:	Macleaya_cordata|BVC80_1667g75	Papaver_setigerum_C|Pse04G44860.0	      0
147-  9:	Macleaya_cordata|BVC80_1667g78	Papaver_setigerum_C|Pse04G44810.0	      0
147- 10:	Macleaya_cordata|BVC80_1667g79	Papaver_setigerum_C|Pse04G44790.0	      0
147- 11:	Macleaya_cordata|BVC80_1667g81	Papaver_setigerum_C|Pse04G44780.0	      0
147- 12:	Macleaya_cordata|BVC80_1667g82	Papaver_setigerum_C|Pse04G44770.0	      0
147- 13:	Macleaya_cordata|BVC80_1667g83	Papaver_setigerum_C|Pse04G44760.0	      0
147- 14:	Macleaya_cordata|BVC80_1667g84	Papaver_setigerum_C|Pse04G44750.0	      0
147- 15:	Macleaya_cordata|BVC80_1667g87	Papaver_setigerum_C|Pse04G44740.0	      0
## Alignment 148: score=569.0 e_value=3.1e-32 N=12 Mc1000164&Pe17 plus
148-  0:	Macleaya_cordata|BVC80_237g23	Papaver_setigerum_B|Pse17G22420.0	      0
148-  1:	Macleaya_cordata|BVC80_237g26	Papaver_setigerum_B|Pse17G22440.0	      0
148-  2:	Macleaya_cordata|BVC80_237g28	Papaver_setigerum_B|Pse17G22470.0	      0
148-  3:	Macleaya_cordata|BVC80_237g30	Papaver_setigerum_B|Pse17G22510.0	      0
148-  4:	Macleaya_cordata|BVC80_237g58	Papaver_setigerum_B|Pse17G22530.0	      0
148-  5:	Macleaya_cordata|BVC80_237g61	Papaver_setigerum_B|Pse17G22540.0	      0
148-  6:	Macleaya_cordata|BVC80_237g62	Papaver_setigerum_B|Pse17G22550.0	      0
148-  7:	Macleaya_cordata|BVC80_237g63	Papaver_setigerum_B|Pse17G22560.0	      0
148-  8:	Macleaya_cordata|BVC80_237g64	Papaver_setigerum_B|Pse17G22570.0	      0
148-  9:	Macleaya_cordata|BVC80_237g65	Papaver_setigerum_B|Pse17G22580.0	      0
148- 10:	Macleaya_cordata|BVC80_237g66	Papaver_setigerum_B|Pse17G22590.0	      0
148- 11:	Macleaya_cordata|BVC80_237g67	Papaver_setigerum_B|Pse17G22600.0	      0
## Alignment 149: score=429.0 e_value=1.3e-21 N=9 Mc1000164&Pe17 minus
149-  0:	Macleaya_cordata|BVC80_237g26	Papaver_setigerum_B|Pse17G22440.0	      0
149-  1:	Macleaya_cordata|BVC80_237g32	Papaver_setigerum_B|Pse17G22370.0	      0
149-  2:	Macleaya_cordata|BVC80_237g34	Papaver_setigerum_B|Pse17G22360.0	      0
149-  3:	Macleaya_cordata|BVC80_237g36	Papaver_setigerum_B|Pse17G22350.0	      0
149-  4:	Macleaya_cordata|BVC80_237g39	Papaver_setigerum_B|Pse17G22330.0	      0
149-  5:	Macleaya_cordata|BVC80_237g40	Papaver_setigerum_B|Pse17G22310.0	      0
149-  6:	Macleaya_cordata|BVC80_237g51	Papaver_setigerum_B|Pse17G22300.0	      0
149-  7:	Macleaya_cordata|BVC80_237g56	Papaver_setigerum_B|Pse17G22290.0	      0
149-  8:	Macleaya_cordata|BVC80_237g57	Papaver_setigerum_B|Pse17G22280.0	      0
## Alignment 150: score=345.0 e_value=5.7e-13 N=7 Mc1000164&Pe17 minus
150-  0:	Macleaya_cordata|BVC80_237g7	Papaver_setigerum_B|Pse17G24100.0	      0
150-  1:	Macleaya_cordata|BVC80_237g10	Papaver_setigerum_B|Pse17G24090.0	      0
150-  2:	Macleaya_cordata|BVC80_237g11	Papaver_setigerum_B|Pse17G24080.0	      0
150-  3:	Macleaya_cordata|BVC80_237g15	Papaver_setigerum_B|Pse17G24070.0	      0
150-  4:	Macleaya_cordata|BVC80_237g16	Papaver_setigerum_B|Pse17G24060.0	      0
150-  5:	Macleaya_cordata|BVC80_237g17	Papaver_setigerum_B|Pse17G24050.0	      0
150-  6:	Macleaya_cordata|BVC80_237g18	Papaver_setigerum_B|Pse17G24040.0	      0
## Alignment 151: score=1077.0 e_value=5.9e-68 N=22 Mc1000164&Pi16 plus
151-  0:	Macleaya_cordata|BVC80_237g19	Papaver_setigerum_D|Pse16G36240.0	      0
151-  1:	Macleaya_cordata|BVC80_237g21	Papaver_setigerum_D|Pse16G36250.0	      0
151-  2:	Macleaya_cordata|BVC80_237g23	Papaver_setigerum_D|Pse16G36260.0	      0
151-  3:	Macleaya_cordata|BVC80_237g26	Papaver_setigerum_D|Pse16G36280.0	      0
151-  4:	Macleaya_cordata|BVC80_237g28	Papaver_setigerum_D|Pse16G36300.0	      0
151-  5:	Macleaya_cordata|BVC80_237g30	Papaver_setigerum_D|Pse16G36310.0	      0
151-  6:	Macleaya_cordata|BVC80_237g32	Papaver_setigerum_D|Pse16G36320.0	      0
151-  7:	Macleaya_cordata|BVC80_237g34	Papaver_setigerum_D|Pse16G36330.0	      0
151-  8:	Macleaya_cordata|BVC80_237g36	Papaver_setigerum_D|Pse16G36340.0	      0
151-  9:	Macleaya_cordata|BVC80_237g39	Papaver_setigerum_D|Pse16G36350.0	      0
151- 10:	Macleaya_cordata|BVC80_237g40	Papaver_setigerum_D|Pse16G36360.0	      0
151- 11:	Macleaya_cordata|BVC80_237g51	Papaver_setigerum_D|Pse16G36390.0	      0
151- 12:	Macleaya_cordata|BVC80_237g56	Papaver_setigerum_D|Pse16G36410.0	      0
151- 13:	Macleaya_cordata|BVC80_237g57	Papaver_setigerum_D|Pse16G36430.0	      0
151- 14:	Macleaya_cordata|BVC80_237g60	Papaver_setigerum_D|Pse16G36440.0	      0
151- 15:	Macleaya_cordata|BVC80_237g61	Papaver_setigerum_D|Pse16G36450.0	      0
151- 16:	Macleaya_cordata|BVC80_237g62	Papaver_setigerum_D|Pse16G36460.0	      0
151- 17:	Macleaya_cordata|BVC80_237g63	Papaver_setigerum_D|Pse16G36470.0	      0
151- 18:	Macleaya_cordata|BVC80_237g64	Papaver_setigerum_D|Pse16G36480.0	      0
151- 19:	Macleaya_cordata|BVC80_237g65	Papaver_setigerum_D|Pse16G36490.0	      0
151- 20:	Macleaya_cordata|BVC80_237g66	Papaver_setigerum_D|Pse16G36500.0	      0
151- 21:	Macleaya_cordata|BVC80_237g67	Papaver_setigerum_D|Pse16G36510.0	      0
## Alignment 152: score=343.0 e_value=3.4e-13 N=7 Mc1000164&Pi16 minus
152-  0:	Macleaya_cordata|BVC80_237g7	Papaver_setigerum_D|Pse16G38110.0	      0
152-  1:	Macleaya_cordata|BVC80_237g10	Papaver_setigerum_D|Pse16G38100.0	      0
152-  2:	Macleaya_cordata|BVC80_237g11	Papaver_setigerum_D|Pse16G38090.0	      0
152-  3:	Macleaya_cordata|BVC80_237g15	Papaver_setigerum_D|Pse16G38080.0	      0
152-  4:	Macleaya_cordata|BVC80_237g16	Papaver_setigerum_D|Pse16G38070.0	      0
152-  5:	Macleaya_cordata|BVC80_237g17	Papaver_setigerum_D|Pse16G38060.0	      0
152-  6:	Macleaya_cordata|BVC80_237g18	Papaver_setigerum_D|Pse16G38030.0	      0
## Alignment 153: score=877.0 e_value=4.9e-51 N=18 Mc1000164&Pm7 minus
153-  0:	Macleaya_cordata|BVC80_237g26	Papaver_somniferum_C|Pso07G04580.0	      0
153-  1:	Macleaya_cordata|BVC80_237g28	Papaver_somniferum_C|Pso07G04570.0	      0
153-  2:	Macleaya_cordata|BVC80_237g30	Papaver_somniferum_C|Pso07G04540.0	      0
153-  3:	Macleaya_cordata|BVC80_237g32	Papaver_somniferum_C|Pso07G04530.0	      0
153-  4:	Macleaya_cordata|BVC80_237g36	Papaver_somniferum_C|Pso07G04520.0	      0
153-  5:	Macleaya_cordata|BVC80_237g39	Papaver_somniferum_C|Pso07G04490.0	      0
153-  6:	Macleaya_cordata|BVC80_237g40	Papaver_somniferum_C|Pso07G04470.0	      0
153-  7:	Macleaya_cordata|BVC80_237g51	Papaver_somniferum_C|Pso07G04460.0	      0
153-  8:	Macleaya_cordata|BVC80_237g56	Papaver_somniferum_C|Pso07G04450.0	      0
153-  9:	Macleaya_cordata|BVC80_237g57	Papaver_somniferum_C|Pso07G04440.0	      0
153- 10:	Macleaya_cordata|BVC80_237g60	Papaver_somniferum_C|Pso07G04430.0	      0
153- 11:	Macleaya_cordata|BVC80_237g61	Papaver_somniferum_C|Pso07G04420.0	      0
153- 12:	Macleaya_cordata|BVC80_237g62	Papaver_somniferum_C|Pso07G04410.0	      0
153- 13:	Macleaya_cordata|BVC80_237g63	Papaver_somniferum_C|Pso07G04400.0	      0
153- 14:	Macleaya_cordata|BVC80_237g64	Papaver_somniferum_C|Pso07G04380.0	      0
153- 15:	Macleaya_cordata|BVC80_237g65	Papaver_somniferum_C|Pso07G04370.0	      0
153- 16:	Macleaya_cordata|BVC80_237g66	Papaver_somniferum_C|Pso07G04360.0	      0
153- 17:	Macleaya_cordata|BVC80_237g67	Papaver_somniferum_C|Pso07G04350.0	      0
## Alignment 154: score=294.0 e_value=1.4e-09 N=6 Mc1000164&Pm7 minus
154-  0:	Macleaya_cordata|BVC80_237g7	Papaver_somniferum_C|Pso07G05770.0	      0
154-  1:	Macleaya_cordata|BVC80_237g11	Papaver_somniferum_C|Pso07G05760.0	      0
154-  2:	Macleaya_cordata|BVC80_237g15	Papaver_somniferum_C|Pso07G05750.0	      0
154-  3:	Macleaya_cordata|BVC80_237g16	Papaver_somniferum_C|Pso07G05740.0	      0
154-  4:	Macleaya_cordata|BVC80_237g17	Papaver_somniferum_C|Pso07G05730.0	      0
154-  5:	Macleaya_cordata|BVC80_237g18	Papaver_somniferum_C|Pso07G05720.0	      0
## Alignment 155: score=922.0 e_value=1.2e-56 N=19 Mc1000164&Po8 plus
155-  0:	Macleaya_cordata|BVC80_237g19	Papaver_somniferum_A|Pso08G26130.0	      0
155-  1:	Macleaya_cordata|BVC80_237g21	Papaver_somniferum_A|Pso08G26140.0	      0
155-  2:	Macleaya_cordata|BVC80_237g23	Papaver_somniferum_A|Pso08G26170.0	      0
155-  3:	Macleaya_cordata|BVC80_237g26	Papaver_somniferum_A|Pso08G26180.0	      0
155-  4:	Macleaya_cordata|BVC80_237g28	Papaver_somniferum_A|Pso08G26190.0	      0
155-  5:	Macleaya_cordata|BVC80_237g30	Papaver_somniferum_A|Pso08G26210.0	      0
155-  6:	Macleaya_cordata|BVC80_237g32	Papaver_somniferum_A|Pso08G26220.0	      0
155-  7:	Macleaya_cordata|BVC80_237g34	Papaver_somniferum_A|Pso08G26240.0	      0
155-  8:	Macleaya_cordata|BVC80_237g39	Papaver_somniferum_A|Pso08G26260.0	      0
155-  9:	Macleaya_cordata|BVC80_237g40	Papaver_somniferum_A|Pso08G26280.0	      0
155- 10:	Macleaya_cordata|BVC80_237g51	Papaver_somniferum_A|Pso08G26290.0	      0
155- 11:	Macleaya_cordata|BVC80_237g60	Papaver_somniferum_A|Pso08G26300.0	      0
155- 12:	Macleaya_cordata|BVC80_237g61	Papaver_somniferum_A|Pso08G26310.0	      0
155- 13:	Macleaya_cordata|BVC80_237g62	Papaver_somniferum_A|Pso08G26320.0	      0
155- 14:	Macleaya_cordata|BVC80_237g63	Papaver_somniferum_A|Pso08G26330.0	      0
155- 15:	Macleaya_cordata|BVC80_237g64	Papaver_somniferum_A|Pso08G26340.0	      0
155- 16:	Macleaya_cordata|BVC80_237g65	Papaver_somniferum_A|Pso08G26350.0	      0
155- 17:	Macleaya_cordata|BVC80_237g66	Papaver_somniferum_A|Pso08G26360.0	      0
155- 18:	Macleaya_cordata|BVC80_237g67	Papaver_somniferum_A|Pso08G26370.0	      0
## Alignment 156: score=345.0 e_value=3.3e-13 N=7 Mc1000164&Po8 plus
156-  0:	Macleaya_cordata|BVC80_237g7	Papaver_somniferum_A|Pso08G24850.0	      0
156-  1:	Macleaya_cordata|BVC80_237g10	Papaver_somniferum_A|Pso08G24870.0	      0
156-  2:	Macleaya_cordata|BVC80_237g11	Papaver_somniferum_A|Pso08G24880.0	      0
156-  3:	Macleaya_cordata|BVC80_237g15	Papaver_somniferum_A|Pso08G24890.0	      0
156-  4:	Macleaya_cordata|BVC80_237g16	Papaver_somniferum_A|Pso08G24900.0	      0
156-  5:	Macleaya_cordata|BVC80_237g17	Papaver_somniferum_A|Pso08G24910.0	      0
156-  6:	Macleaya_cordata|BVC80_237g18	Papaver_somniferum_A|Pso08G24920.0	      0
## Alignment 157: score=345.0 e_value=1.1e-12 N=7 Mc1000164&Pr3 plus
157-  0:	Macleaya_cordata|BVC80_237g7	Papaver_rhoeas|Prh03G19570.0	      0
157-  1:	Macleaya_cordata|BVC80_237g10	Papaver_rhoeas|Prh03G19580.0	      0
157-  2:	Macleaya_cordata|BVC80_237g11	Papaver_rhoeas|Prh03G19590.0	      0
157-  3:	Macleaya_cordata|BVC80_237g15	Papaver_rhoeas|Prh03G19600.0	      0
157-  4:	Macleaya_cordata|BVC80_237g16	Papaver_rhoeas|Prh03G19610.0	      0
157-  5:	Macleaya_cordata|BVC80_237g17	Papaver_rhoeas|Prh03G19620.0	      0
157-  6:	Macleaya_cordata|BVC80_237g18	Papaver_rhoeas|Prh03G19630.0	      0
## Alignment 158: score=778.0 e_value=5e-44 N=16 Mc1000164&Pr3 minus
158-  0:	Macleaya_cordata|BVC80_237g26	Papaver_rhoeas|Prh03G21230.0	      0
158-  1:	Macleaya_cordata|BVC80_237g28	Papaver_rhoeas|Prh03G21220.0	      0
158-  2:	Macleaya_cordata|BVC80_237g30	Papaver_rhoeas|Prh03G21200.0	      0
158-  3:	Macleaya_cordata|BVC80_237g32	Papaver_rhoeas|Prh03G21190.0	      0
158-  4:	Macleaya_cordata|BVC80_237g34	Papaver_rhoeas|Prh03G21180.0	      0
158-  5:	Macleaya_cordata|BVC80_237g39	Papaver_rhoeas|Prh03G21170.0	      0
158-  6:	Macleaya_cordata|BVC80_237g40	Papaver_rhoeas|Prh03G21160.0	      0
158-  7:	Macleaya_cordata|BVC80_237g51	Papaver_rhoeas|Prh03G21140.0	      0
158-  8:	Macleaya_cordata|BVC80_237g56	Papaver_rhoeas|Prh03G21130.0	      0
158-  9:	Macleaya_cordata|BVC80_237g57	Papaver_rhoeas|Prh03G21120.0	      0
158- 10:	Macleaya_cordata|BVC80_237g58	Papaver_rhoeas|Prh03G21110.0	      0
158- 11:	Macleaya_cordata|BVC80_237g60	Papaver_rhoeas|Prh03G21100.0	      0
158- 12:	Macleaya_cordata|BVC80_237g61	Papaver_rhoeas|Prh03G21090.0	      0
158- 13:	Macleaya_cordata|BVC80_237g65	Papaver_rhoeas|Prh03G21070.0	      0
158- 14:	Macleaya_cordata|BVC80_237g66	Papaver_rhoeas|Prh03G21060.0	      0
158- 15:	Macleaya_cordata|BVC80_237g67	Papaver_rhoeas|Prh03G21050.0	      0
## Alignment 159: score=1026.0 e_value=7.5e-64 N=21 Mc1000164&Ps8 minus
159-  0:	Macleaya_cordata|BVC80_237g19	Papaver_setigerum_A|Pse08G19490.0	      0
159-  1:	Macleaya_cordata|BVC80_237g21	Papaver_setigerum_A|Pse08G19480.0	      0
159-  2:	Macleaya_cordata|BVC80_237g23	Papaver_setigerum_A|Pse08G19450.0	      0
159-  3:	Macleaya_cordata|BVC80_237g26	Papaver_setigerum_A|Pse08G19440.0	      0
159-  4:	Macleaya_cordata|BVC80_237g28	Papaver_setigerum_A|Pse08G19430.0	      0
159-  5:	Macleaya_cordata|BVC80_237g30	Papaver_setigerum_A|Pse08G19410.0	      0
159-  6:	Macleaya_cordata|BVC80_237g32	Papaver_setigerum_A|Pse08G19400.0	      0
159-  7:	Macleaya_cordata|BVC80_237g39	Papaver_setigerum_A|Pse08G19370.0	      0
159-  8:	Macleaya_cordata|BVC80_237g40	Papaver_setigerum_A|Pse08G19360.0	      0
159-  9:	Macleaya_cordata|BVC80_237g46	Papaver_setigerum_A|Pse08G19330.0	      0
159- 10:	Macleaya_cordata|BVC80_237g51	Papaver_setigerum_A|Pse08G19310.0	      0
159- 11:	Macleaya_cordata|BVC80_237g56	Papaver_setigerum_A|Pse08G19300.0	      0
159- 12:	Macleaya_cordata|BVC80_237g57	Papaver_setigerum_A|Pse08G19290.0	      0
159- 13:	Macleaya_cordata|BVC80_237g60	Papaver_setigerum_A|Pse08G19280.0	      0
159- 14:	Macleaya_cordata|BVC80_237g61	Papaver_setigerum_A|Pse08G19270.0	      0
159- 15:	Macleaya_cordata|BVC80_237g62	Papaver_setigerum_A|Pse08G19260.0	      0
159- 16:	Macleaya_cordata|BVC80_237g63	Papaver_setigerum_A|Pse08G19250.0	      0
159- 17:	Macleaya_cordata|BVC80_237g64	Papaver_setigerum_A|Pse08G19240.0	      0
159- 18:	Macleaya_cordata|BVC80_237g65	Papaver_setigerum_A|Pse08G19230.0	      0
159- 19:	Macleaya_cordata|BVC80_237g66	Papaver_setigerum_A|Pse08G19220.0	      0
159- 20:	Macleaya_cordata|BVC80_237g67	Papaver_setigerum_A|Pse08G19210.0	      0
## Alignment 160: score=344.0 e_value=1.4e-13 N=7 Mc1000164&Ps8 minus
160-  0:	Macleaya_cordata|BVC80_237g7	Papaver_setigerum_A|Pse08G20800.0	      0
160-  1:	Macleaya_cordata|BVC80_237g10	Papaver_setigerum_A|Pse08G20780.0	      0
160-  2:	Macleaya_cordata|BVC80_237g11	Papaver_setigerum_A|Pse08G20770.0	      0
160-  3:	Macleaya_cordata|BVC80_237g15	Papaver_setigerum_A|Pse08G20760.0	      0
160-  4:	Macleaya_cordata|BVC80_237g16	Papaver_setigerum_A|Pse08G20750.0	      0
160-  5:	Macleaya_cordata|BVC80_237g17	Papaver_setigerum_A|Pse08G20740.0	      0
160-  6:	Macleaya_cordata|BVC80_237g18	Papaver_setigerum_A|Pse08G20720.0	      0
## Alignment 161: score=927.0 e_value=1.1e-54 N=19 Mc1000164&Pt3 plus
161-  0:	Macleaya_cordata|BVC80_237g26	Papaver_setigerum_C|Pse03G36790.0	      0
161-  1:	Macleaya_cordata|BVC80_237g28	Papaver_setigerum_C|Pse03G36800.0	      0
161-  2:	Macleaya_cordata|BVC80_237g30	Papaver_setigerum_C|Pse03G36820.0	      0
161-  3:	Macleaya_cordata|BVC80_237g32	Papaver_setigerum_C|Pse03G36830.0	      0
161-  4:	Macleaya_cordata|BVC80_237g34	Papaver_setigerum_C|Pse03G36840.0	      0
161-  5:	Macleaya_cordata|BVC80_237g36	Papaver_setigerum_C|Pse03G36850.0	      0
161-  6:	Macleaya_cordata|BVC80_237g39	Papaver_setigerum_C|Pse03G36870.0	      0
161-  7:	Macleaya_cordata|BVC80_237g40	Papaver_setigerum_C|Pse03G36890.0	      0
161-  8:	Macleaya_cordata|BVC80_237g51	Papaver_setigerum_C|Pse03G36900.0	      0
161-  9:	Macleaya_cordata|BVC80_237g56	Papaver_setigerum_C|Pse03G36910.0	      0
161- 10:	Macleaya_cordata|BVC80_237g57	Papaver_setigerum_C|Pse03G36920.0	      0
161- 11:	Macleaya_cordata|BVC80_237g60	Papaver_setigerum_C|Pse03G36930.0	      0
161- 12:	Macleaya_cordata|BVC80_237g61	Papaver_setigerum_C|Pse03G36960.0	      0
161- 13:	Macleaya_cordata|BVC80_237g62	Papaver_setigerum_C|Pse03G36970.0	      0
161- 14:	Macleaya_cordata|BVC80_237g63	Papaver_setigerum_C|Pse03G36980.0	      0
161- 15:	Macleaya_cordata|BVC80_237g64	Papaver_setigerum_C|Pse03G37000.0	      0
161- 16:	Macleaya_cordata|BVC80_237g65	Papaver_setigerum_C|Pse03G37010.0	      0
161- 17:	Macleaya_cordata|BVC80_237g66	Papaver_setigerum_C|Pse03G37020.0	      0
161- 18:	Macleaya_cordata|BVC80_237g67	Papaver_setigerum_C|Pse03G37030.0	      0
## Alignment 162: score=345.0 e_value=5.2e-13 N=7 Mc1000164&Pt3 plus
162-  0:	Macleaya_cordata|BVC80_237g7	Papaver_setigerum_C|Pse03G35500.0	      0
162-  1:	Macleaya_cordata|BVC80_237g10	Papaver_setigerum_C|Pse03G35510.0	      0
162-  2:	Macleaya_cordata|BVC80_237g11	Papaver_setigerum_C|Pse03G35520.0	      0
162-  3:	Macleaya_cordata|BVC80_237g15	Papaver_setigerum_C|Pse03G35530.0	      0
162-  4:	Macleaya_cordata|BVC80_237g16	Papaver_setigerum_C|Pse03G35540.0	      0
162-  5:	Macleaya_cordata|BVC80_237g17	Papaver_setigerum_C|Pse03G35550.0	      0
162-  6:	Macleaya_cordata|BVC80_237g18	Papaver_setigerum_C|Pse03G35560.0	      0
## Alignment 163: score=300.0 e_value=4.3e-09 N=6 Mc1000166&Pm9 plus
163-  0:	Macleaya_cordata|BVC80_235g8	Papaver_somniferum_C|Pso09G19310.0	      0
163-  1:	Macleaya_cordata|BVC80_235g9	Papaver_somniferum_C|Pso09G19320.0	      0
163-  2:	Macleaya_cordata|BVC80_235g15	Papaver_somniferum_C|Pso09G19330.0	      0
163-  3:	Macleaya_cordata|BVC80_235g18	Papaver_somniferum_C|Pso09G19340.0	      0
163-  4:	Macleaya_cordata|BVC80_235g22	Papaver_somniferum_C|Pso09G19350.0	      0
163-  5:	Macleaya_cordata|BVC80_235g23	Papaver_somniferum_C|Pso09G19360.0	      0
## Alignment 164: score=300.0 e_value=3.2e-10 N=6 Mc1000166&Pr2 minus
164-  0:	Macleaya_cordata|BVC80_235g8	Papaver_rhoeas|Prh02G40100.0	      0
164-  1:	Macleaya_cordata|BVC80_235g9	Papaver_rhoeas|Prh02G40090.0	      0
164-  2:	Macleaya_cordata|BVC80_235g15	Papaver_rhoeas|Prh02G40080.0	      0
164-  3:	Macleaya_cordata|BVC80_235g18	Papaver_rhoeas|Prh02G40070.0	      0
164-  4:	Macleaya_cordata|BVC80_235g22	Papaver_rhoeas|Prh02G40060.0	      0
164-  5:	Macleaya_cordata|BVC80_235g23	Papaver_rhoeas|Prh02G40050.0	      0
## Alignment 165: score=250.0 e_value=4.3e-06 N=5 Mc1000166&Ps14 plus
165-  0:	Macleaya_cordata|BVC80_235g9	Papaver_setigerum_A|Pse14G18030.0	      0
165-  1:	Macleaya_cordata|BVC80_235g15	Papaver_setigerum_A|Pse14G18040.0	      0
165-  2:	Macleaya_cordata|BVC80_235g18	Papaver_setigerum_A|Pse14G18050.0	      0
165-  3:	Macleaya_cordata|BVC80_235g22	Papaver_setigerum_A|Pse14G18060.0	      0
165-  4:	Macleaya_cordata|BVC80_235g23	Papaver_setigerum_A|Pse14G18070.0	      0
## Alignment 166: score=250.0 e_value=7.1e-07 N=5 Mc1000166&Pt9 plus
166-  0:	Macleaya_cordata|BVC80_235g9	Papaver_setigerum_C|Pse09G19650.0	      0
166-  1:	Macleaya_cordata|BVC80_235g15	Papaver_setigerum_C|Pse09G19660.0	      0
166-  2:	Macleaya_cordata|BVC80_235g18	Papaver_setigerum_C|Pse09G19670.0	      0
166-  3:	Macleaya_cordata|BVC80_235g22	Papaver_setigerum_C|Pse09G19680.0	      0
166-  4:	Macleaya_cordata|BVC80_235g23	Papaver_setigerum_C|Pse09G19690.0	      0
## Alignment 167: score=268.0 e_value=5.3e-11 N=6 Mc1000168&Pe19 plus
167-  0:	Macleaya_cordata|BVC80_233g33	Papaver_setigerum_B|Pse19G31560.0	      0
167-  1:	Macleaya_cordata|BVC80_233g37	Papaver_setigerum_B|Pse19G31570.0	      0
167-  2:	Macleaya_cordata|BVC80_233g40	Papaver_setigerum_B|Pse19G31830.0	      0
167-  3:	Macleaya_cordata|BVC80_233g42	Papaver_setigerum_B|Pse19G31860.0	      0
167-  4:	Macleaya_cordata|BVC80_233g44	Papaver_setigerum_B|Pse19G31870.0	      0
167-  5:	Macleaya_cordata|BVC80_233g47	Papaver_setigerum_B|Pse19G31900.0	      0
## Alignment 168: score=669.0 e_value=4.2e-35 N=14 Mc1000168&Pe19 minus
168-  0:	Macleaya_cordata|BVC80_233g3	Papaver_setigerum_B|Pse19G32260.0	      0
168-  1:	Macleaya_cordata|BVC80_233g6	Papaver_setigerum_B|Pse19G32190.0	      0
168-  2:	Macleaya_cordata|BVC80_233g8	Papaver_setigerum_B|Pse19G32170.0	      0
168-  3:	Macleaya_cordata|BVC80_233g9	Papaver_setigerum_B|Pse19G32110.0	      0
168-  4:	Macleaya_cordata|BVC80_233g10	Papaver_setigerum_B|Pse19G32100.0	      0
168-  5:	Macleaya_cordata|BVC80_233g11	Papaver_setigerum_B|Pse19G32090.0	      0
168-  6:	Macleaya_cordata|BVC80_233g15	Papaver_setigerum_B|Pse19G32050.0	      0
168-  7:	Macleaya_cordata|BVC80_233g16	Papaver_setigerum_B|Pse19G32040.0	      0
168-  8:	Macleaya_cordata|BVC80_233g18	Papaver_setigerum_B|Pse19G32030.0	      0
168-  9:	Macleaya_cordata|BVC80_233g20	Papaver_setigerum_B|Pse19G32020.0	      0
168- 10:	Macleaya_cordata|BVC80_233g24	Papaver_setigerum_B|Pse19G32010.0	      0
168- 11:	Macleaya_cordata|BVC80_233g25	Papaver_setigerum_B|Pse19G32000.0	      0
168- 12:	Macleaya_cordata|BVC80_233g27	Papaver_setigerum_B|Pse19G31980.0	      0
168- 13:	Macleaya_cordata|BVC80_233g42	Papaver_setigerum_B|Pse19G31860.0	      0
## Alignment 169: score=556.0 e_value=2.4e-31 N=12 Mc1000168&Pi22 plus
169-  0:	Macleaya_cordata|BVC80_233g3	Papaver_setigerum_D|Pse22G07840.0	      0
169-  1:	Macleaya_cordata|BVC80_233g6	Papaver_setigerum_D|Pse22G07870.0	      0
169-  2:	Macleaya_cordata|BVC80_233g8	Papaver_setigerum_D|Pse22G07880.0	      0
169-  3:	Macleaya_cordata|BVC80_233g9	Papaver_setigerum_D|Pse22G07940.0	      0
169-  4:	Macleaya_cordata|BVC80_233g11	Papaver_setigerum_D|Pse22G07960.0	      0
169-  5:	Macleaya_cordata|BVC80_233g15	Papaver_setigerum_D|Pse22G08000.0	      0
169-  6:	Macleaya_cordata|BVC80_233g16	Papaver_setigerum_D|Pse22G08020.0	      0
169-  7:	Macleaya_cordata|BVC80_233g20	Papaver_setigerum_D|Pse22G08160.0	      0
169-  8:	Macleaya_cordata|BVC80_233g23	Papaver_setigerum_D|Pse22G08180.0	      0
169-  9:	Macleaya_cordata|BVC80_233g24	Papaver_setigerum_D|Pse22G08190.0	      0
169- 10:	Macleaya_cordata|BVC80_233g44	Papaver_setigerum_D|Pse22G08270.0	      0
169- 11:	Macleaya_cordata|BVC80_233g47	Papaver_setigerum_D|Pse22G08290.0	      0
## Alignment 170: score=362.0 e_value=9.5e-17 N=8 Mc1000168&Pi22 minus
170-  0:	Macleaya_cordata|BVC80_233g17	Papaver_setigerum_D|Pse22G08380.0	      0
170-  1:	Macleaya_cordata|BVC80_233g37	Papaver_setigerum_D|Pse22G08370.0	      0
170-  2:	Macleaya_cordata|BVC80_233g40	Papaver_setigerum_D|Pse22G08350.0	      0
170-  3:	Macleaya_cordata|BVC80_233g42	Papaver_setigerum_D|Pse22G08340.0	      0
170-  4:	Macleaya_cordata|BVC80_233g44	Papaver_setigerum_D|Pse22G08330.0	      0
170-  5:	Macleaya_cordata|BVC80_233g46	Papaver_setigerum_D|Pse22G08260.0	      0
170-  6:	Macleaya_cordata|BVC80_233g47	Papaver_setigerum_D|Pse22G08230.0	      0
170-  7:	Macleaya_cordata|BVC80_233g51	Papaver_setigerum_D|Pse22G08120.0	      0
## Alignment 171: score=630.0 e_value=2.2e-29 N=13 Mc1000168&Pm7 plus
171-  0:	Macleaya_cordata|BVC80_233g6	Papaver_somniferum_C|Pso07G31790.0	      0
171-  1:	Macleaya_cordata|BVC80_233g8	Papaver_somniferum_C|Pso07G31800.0	      0
171-  2:	Macleaya_cordata|BVC80_233g9	Papaver_somniferum_C|Pso07G31850.0	      0
171-  3:	Macleaya_cordata|BVC80_233g10	Papaver_somniferum_C|Pso07G31870.0	      0
171-  4:	Macleaya_cordata|BVC80_233g11	Papaver_somniferum_C|Pso07G31890.0	      0
171-  5:	Macleaya_cordata|BVC80_233g15	Papaver_somniferum_C|Pso07G31910.0	      0
171-  6:	Macleaya_cordata|BVC80_233g16	Papaver_somniferum_C|Pso07G31920.0	      0
171-  7:	Macleaya_cordata|BVC80_233g20	Papaver_somniferum_C|Pso07G31960.0	      0
171-  8:	Macleaya_cordata|BVC80_233g24	Papaver_somniferum_C|Pso07G31970.0	      0
171-  9:	Macleaya_cordata|BVC80_233g25	Papaver_somniferum_C|Pso07G32000.0	      0
171- 10:	Macleaya_cordata|BVC80_233g29	Papaver_somniferum_C|Pso07G32020.0	      0
171- 11:	Macleaya_cordata|BVC80_233g30	Papaver_somniferum_C|Pso07G32040.0	      0
171- 12:	Macleaya_cordata|BVC80_233g31	Papaver_somniferum_C|Pso07G32060.0	      0
## Alignment 172: score=413.0 e_value=9.6e-23 N=9 Mc1000168&Pm7 minus
172-  0:	Macleaya_cordata|BVC80_233g27	Papaver_somniferum_C|Pso07G32030.0	      0
172-  1:	Macleaya_cordata|BVC80_233g37	Papaver_somniferum_C|Pso07G31780.0	      0
172-  2:	Macleaya_cordata|BVC80_233g40	Papaver_somniferum_C|Pso07G31730.0	      0
172-  3:	Macleaya_cordata|BVC80_233g44	Papaver_somniferum_C|Pso07G31710.0	      0
172-  4:	Macleaya_cordata|BVC80_233g46	Papaver_somniferum_C|Pso07G31690.0	      0
172-  5:	Macleaya_cordata|BVC80_233g47	Papaver_somniferum_C|Pso07G31680.0	      0
172-  6:	Macleaya_cordata|BVC80_233g49	Papaver_somniferum_C|Pso07G31670.0	      0
172-  7:	Macleaya_cordata|BVC80_233g50	Papaver_somniferum_C|Pso07G31620.0	      0
172-  8:	Macleaya_cordata|BVC80_233g51	Papaver_somniferum_C|Pso07G31610.0	      0
## Alignment 173: score=795.0 e_value=4.5e-54 N=17 Mc1000168&Po10 plus
173-  0:	Macleaya_cordata|BVC80_233g3	Papaver_somniferum_A|Pso10G13950.0	      0
173-  1:	Macleaya_cordata|BVC80_233g6	Papaver_somniferum_A|Pso10G13970.0	      0
173-  2:	Macleaya_cordata|BVC80_233g8	Papaver_somniferum_A|Pso10G13990.0	      0
173-  3:	Macleaya_cordata|BVC80_233g9	Papaver_somniferum_A|Pso10G14060.0	      0
173-  4:	Macleaya_cordata|BVC80_233g11	Papaver_somniferum_A|Pso10G14100.0	      0
173-  5:	Macleaya_cordata|BVC80_233g15	Papaver_somniferum_A|Pso10G14320.0	      0
173-  6:	Macleaya_cordata|BVC80_233g16	Papaver_somniferum_A|Pso10G14360.0	      0
173-  7:	Macleaya_cordata|BVC80_233g17	Papaver_somniferum_A|Pso10G14370.0	      0
173-  8:	Macleaya_cordata|BVC80_233g20	Papaver_somniferum_A|Pso10G14390.0	      0
173-  9:	Macleaya_cordata|BVC80_233g23	Papaver_somniferum_A|Pso10G14410.0	      0
173- 10:	Macleaya_cordata|BVC80_233g24	Papaver_somniferum_A|Pso10G14420.0	      0
173- 11:	Macleaya_cordata|BVC80_233g25	Papaver_somniferum_A|Pso10G14440.0	      0
173- 12:	Macleaya_cordata|BVC80_233g27	Papaver_somniferum_A|Pso10G14460.0	      0
173- 13:	Macleaya_cordata|BVC80_233g29	Papaver_somniferum_A|Pso10G14470.0	      0
173- 14:	Macleaya_cordata|BVC80_233g46	Papaver_somniferum_A|Pso10G14480.0	      0
173- 15:	Macleaya_cordata|BVC80_233g47	Papaver_somniferum_A|Pso10G14490.0	      0
173- 16:	Macleaya_cordata|BVC80_233g49	Papaver_somniferum_A|Pso10G14510.0	      0
## Alignment 174: score=289.0 e_value=9.7e-09 N=6 Mc1000168&Po10 minus
174-  0:	Macleaya_cordata|BVC80_233g31	Papaver_somniferum_A|Pso10G14260.0	      0
174-  1:	Macleaya_cordata|BVC80_233g33	Papaver_somniferum_A|Pso10G14240.0	      0
174-  2:	Macleaya_cordata|BVC80_233g37	Papaver_somniferum_A|Pso10G14230.0	      0
174-  3:	Macleaya_cordata|BVC80_233g40	Papaver_somniferum_A|Pso10G14200.0	      0
174-  4:	Macleaya_cordata|BVC80_233g42	Papaver_somniferum_A|Pso10G14140.0	      0
174-  5:	Macleaya_cordata|BVC80_233g44	Papaver_somniferum_A|Pso10G14130.0	      0
## Alignment 175: score=666.0 e_value=1.6e-37 N=14 Mc1000168&Pr1 plus
175-  0:	Macleaya_cordata|BVC80_233g3	Papaver_rhoeas|Prh01G14840.0	      0
175-  1:	Macleaya_cordata|BVC80_233g6	Papaver_rhoeas|Prh01G14850.0	      0
175-  2:	Macleaya_cordata|BVC80_233g9	Papaver_rhoeas|Prh01G14880.0	      0
175-  3:	Macleaya_cordata|BVC80_233g10	Papaver_rhoeas|Prh01G14890.0	      0
175-  4:	Macleaya_cordata|BVC80_233g15	Papaver_rhoeas|Prh01G14910.0	      0
175-  5:	Macleaya_cordata|BVC80_233g16	Papaver_rhoeas|Prh01G14930.0	      0
175-  6:	Macleaya_cordata|BVC80_233g17	Papaver_rhoeas|Prh01G14940.0	      0
175-  7:	Macleaya_cordata|BVC80_233g24	Papaver_rhoeas|Prh01G15010.0	      0
175-  8:	Macleaya_cordata|BVC80_233g31	Papaver_rhoeas|Prh01G15040.0	      0
175-  9:	Macleaya_cordata|BVC80_233g42	Papaver_rhoeas|Prh01G15130.0	      0
175- 10:	Macleaya_cordata|BVC80_233g43	Papaver_rhoeas|Prh01G15140.0	      0
175- 11:	Macleaya_cordata|BVC80_233g44	Papaver_rhoeas|Prh01G15150.0	      0
175- 12:	Macleaya_cordata|BVC80_233g47	Papaver_rhoeas|Prh01G15180.0	      0
175- 13:	Macleaya_cordata|BVC80_233g51	Papaver_rhoeas|Prh01G15240.0	      0
## Alignment 176: score=382.0 e_value=9.9e-16 N=8 Mc1000168&Ps10 plus
176-  0:	Macleaya_cordata|BVC80_233g23	Papaver_setigerum_A|Pse10G24460.0	      0
176-  1:	Macleaya_cordata|BVC80_233g30	Papaver_setigerum_A|Pse10G24570.0	      0
176-  2:	Macleaya_cordata|BVC80_233g31	Papaver_setigerum_A|Pse10G24580.0	      0
176-  3:	Macleaya_cordata|BVC80_233g33	Papaver_setigerum_A|Pse10G24590.0	      0
176-  4:	Macleaya_cordata|BVC80_233g37	Papaver_setigerum_A|Pse10G24600.0	      0
176-  5:	Macleaya_cordata|BVC80_233g40	Papaver_setigerum_A|Pse10G24630.0	      0
176-  6:	Macleaya_cordata|BVC80_233g42	Papaver_setigerum_A|Pse10G24670.0	      0
176-  7:	Macleaya_cordata|BVC80_233g43	Papaver_setigerum_A|Pse10G24680.0	      0
## Alignment 177: score=700.0 e_value=6.4e-44 N=15 Mc1000168&Ps10 minus
177-  0:	Macleaya_cordata|BVC80_233g3	Papaver_setigerum_A|Pse10G24830.0	      0
177-  1:	Macleaya_cordata|BVC80_233g6	Papaver_setigerum_A|Pse10G24810.0	      0
177-  2:	Macleaya_cordata|BVC80_233g9	Papaver_setigerum_A|Pse10G24750.0	      0
177-  3:	Macleaya_cordata|BVC80_233g11	Papaver_setigerum_A|Pse10G24720.0	      0
177-  4:	Macleaya_cordata|BVC80_233g15	Papaver_setigerum_A|Pse10G24520.0	      0
177-  5:	Macleaya_cordata|BVC80_233g16	Papaver_setigerum_A|Pse10G24500.0	      0
177-  6:	Macleaya_cordata|BVC80_233g17	Papaver_setigerum_A|Pse10G24480.0	      0
177-  7:	Macleaya_cordata|BVC80_233g23	Papaver_setigerum_A|Pse10G24460.0	      0
177-  8:	Macleaya_cordata|BVC80_233g24	Papaver_setigerum_A|Pse10G24450.0	      0
177-  9:	Macleaya_cordata|BVC80_233g25	Papaver_setigerum_A|Pse10G24430.0	      0
177- 10:	Macleaya_cordata|BVC80_233g29	Papaver_setigerum_A|Pse10G24410.0	      0
177- 11:	Macleaya_cordata|BVC80_233g44	Papaver_setigerum_A|Pse10G24400.0	      0
177- 12:	Macleaya_cordata|BVC80_233g46	Papaver_setigerum_A|Pse10G24390.0	      0
177- 13:	Macleaya_cordata|BVC80_233g47	Papaver_setigerum_A|Pse10G24380.0	      0
177- 14:	Macleaya_cordata|BVC80_233g49	Papaver_setigerum_A|Pse10G24370.0	      0
## Alignment 178: score=552.0 e_value=1.9e-35 N=12 Mc1000168&Pt3 plus
178-  0:	Macleaya_cordata|BVC80_233g3	Papaver_setigerum_C|Pse03G08070.0	      0
178-  1:	Macleaya_cordata|BVC80_233g23	Papaver_setigerum_C|Pse03G08210.0	      0
178-  2:	Macleaya_cordata|BVC80_233g37	Papaver_setigerum_C|Pse03G08420.0	      0
178-  3:	Macleaya_cordata|BVC80_233g40	Papaver_setigerum_C|Pse03G08470.0	      0
178-  4:	Macleaya_cordata|BVC80_233g42	Papaver_setigerum_C|Pse03G08480.0	      0
178-  5:	Macleaya_cordata|BVC80_233g43	Papaver_setigerum_C|Pse03G08490.0	      0
178-  6:	Macleaya_cordata|BVC80_233g44	Papaver_setigerum_C|Pse03G08500.0	      0
178-  7:	Macleaya_cordata|BVC80_233g46	Papaver_setigerum_C|Pse03G08530.0	      0
178-  8:	Macleaya_cordata|BVC80_233g47	Papaver_setigerum_C|Pse03G08540.0	      0
178-  9:	Macleaya_cordata|BVC80_233g49	Papaver_setigerum_C|Pse03G08550.0	      0
178- 10:	Macleaya_cordata|BVC80_233g50	Papaver_setigerum_C|Pse03G08610.0	      0
178- 11:	Macleaya_cordata|BVC80_233g51	Papaver_setigerum_C|Pse03G08620.0	      0
## Alignment 179: score=573.0 e_value=3.2e-26 N=12 Mc1000168&Pt3 minus
179-  0:	Macleaya_cordata|BVC80_233g6	Papaver_setigerum_C|Pse03G08410.0	      0
179-  1:	Macleaya_cordata|BVC80_233g8	Papaver_setigerum_C|Pse03G08390.0	      0
179-  2:	Macleaya_cordata|BVC80_233g9	Papaver_setigerum_C|Pse03G08330.0	      0
179-  3:	Macleaya_cordata|BVC80_233g11	Papaver_setigerum_C|Pse03G08300.0	      0
179-  4:	Macleaya_cordata|BVC80_233g15	Papaver_setigerum_C|Pse03G08280.0	      0
179-  5:	Macleaya_cordata|BVC80_233g16	Papaver_setigerum_C|Pse03G08260.0	      0
179-  6:	Macleaya_cordata|BVC80_233g24	Papaver_setigerum_C|Pse03G08200.0	      0
179-  7:	Macleaya_cordata|BVC80_233g25	Papaver_setigerum_C|Pse03G08160.0	      0
179-  8:	Macleaya_cordata|BVC80_233g29	Papaver_setigerum_C|Pse03G08150.0	      0
179-  9:	Macleaya_cordata|BVC80_233g30	Papaver_setigerum_C|Pse03G08140.0	      0
179- 10:	Macleaya_cordata|BVC80_233g31	Papaver_setigerum_C|Pse03G08100.0	      0
179- 11:	Macleaya_cordata|BVC80_233g33	Papaver_setigerum_C|Pse03G08080.0	      0
## Alignment 180: score=679.0 e_value=1e-36 N=14 Mc1000169&Pe20 plus
180-  0:	Macleaya_cordata|BVC80_1689g10	Papaver_setigerum_B|Pse20G27140.0	      0
180-  1:	Macleaya_cordata|BVC80_1689g11	Papaver_setigerum_B|Pse20G27150.0	      0
180-  2:	Macleaya_cordata|BVC80_1689g14	Papaver_setigerum_B|Pse20G27170.0	      0
180-  3:	Macleaya_cordata|BVC80_1689g18	Papaver_setigerum_B|Pse20G27210.0	      0
180-  4:	Macleaya_cordata|BVC80_1689g22	Papaver_setigerum_B|Pse20G27240.0	      0
180-  5:	Macleaya_cordata|BVC80_1689g25	Papaver_setigerum_B|Pse20G27250.0	      0
180-  6:	Macleaya_cordata|BVC80_1689g26	Papaver_setigerum_B|Pse20G27260.0	      0
180-  7:	Macleaya_cordata|BVC80_1689g27	Papaver_setigerum_B|Pse20G27270.0	      0
180-  8:	Macleaya_cordata|BVC80_1689g30	Papaver_setigerum_B|Pse20G27280.0	      0
180-  9:	Macleaya_cordata|BVC80_1689g31	Papaver_setigerum_B|Pse20G27290.0	      0
180- 10:	Macleaya_cordata|BVC80_1689g33	Papaver_setigerum_B|Pse20G27300.0	      0
180- 11:	Macleaya_cordata|BVC80_1689g34	Papaver_setigerum_B|Pse20G27330.0	      0
180- 12:	Macleaya_cordata|BVC80_1689g38	Papaver_setigerum_B|Pse20G27390.0	      0
180- 13:	Macleaya_cordata|BVC80_1689g41	Papaver_setigerum_B|Pse20G27420.0	      0
## Alignment 181: score=368.0 e_value=1.4e-18 N=8 Mc1000169&Pi7 plus
181-  0:	Macleaya_cordata|BVC80_1689g11	Papaver_setigerum_D|Pse07G24140.0	      0
181-  1:	Macleaya_cordata|BVC80_1689g12	Papaver_setigerum_D|Pse07G24150.0	      0
181-  2:	Macleaya_cordata|BVC80_1689g14	Papaver_setigerum_D|Pse07G24210.0	      0
181-  3:	Macleaya_cordata|BVC80_1689g18	Papaver_setigerum_D|Pse07G24250.0	      0
181-  4:	Macleaya_cordata|BVC80_1689g22	Papaver_setigerum_D|Pse07G24280.0	      0
181-  5:	Macleaya_cordata|BVC80_1689g30	Papaver_setigerum_D|Pse07G24500.0	      0
181-  6:	Macleaya_cordata|BVC80_1689g31	Papaver_setigerum_D|Pse07G24510.0	      0
181-  7:	Macleaya_cordata|BVC80_1689g33	Papaver_setigerum_D|Pse07G24520.0	      0
## Alignment 182: score=439.0 e_value=2.6e-18 N=9 Mc1000169&Pi7 minus
182-  0:	Macleaya_cordata|BVC80_1689g25	Papaver_setigerum_D|Pse07G24570.0	      0
182-  1:	Macleaya_cordata|BVC80_1689g26	Papaver_setigerum_D|Pse07G24560.0	      0
182-  2:	Macleaya_cordata|BVC80_1689g27	Papaver_setigerum_D|Pse07G24550.0	      0
182-  3:	Macleaya_cordata|BVC80_1689g29	Papaver_setigerum_D|Pse07G24540.0	      0
182-  4:	Macleaya_cordata|BVC80_1689g34	Papaver_setigerum_D|Pse07G24490.0	      0
182-  5:	Macleaya_cordata|BVC80_1689g35	Papaver_setigerum_D|Pse07G24480.0	      0
182-  6:	Macleaya_cordata|BVC80_1689g38	Papaver_setigerum_D|Pse07G24430.0	      0
182-  7:	Macleaya_cordata|BVC80_1689g39	Papaver_setigerum_D|Pse07G24420.0	      0
182-  8:	Macleaya_cordata|BVC80_1689g41	Papaver_setigerum_D|Pse07G24390.0	      0
## Alignment 183: score=929.0 e_value=4.5e-55 N=19 Mc1000169&Pm3 plus
183-  0:	Macleaya_cordata|BVC80_1689g9	Papaver_somniferum_C|Pso03G46480.0	      0
183-  1:	Macleaya_cordata|BVC80_1689g11	Papaver_somniferum_C|Pso03G46500.0	      0
183-  2:	Macleaya_cordata|BVC80_1689g12	Papaver_somniferum_C|Pso03G46510.0	      0
183-  3:	Macleaya_cordata|BVC80_1689g14	Papaver_somniferum_C|Pso03G46520.0	      0
183-  4:	Macleaya_cordata|BVC80_1689g18	Papaver_somniferum_C|Pso03G46560.0	      0
183-  5:	Macleaya_cordata|BVC80_1689g22	Papaver_somniferum_C|Pso03G46590.0	      0
183-  6:	Macleaya_cordata|BVC80_1689g25	Papaver_somniferum_C|Pso03G46600.0	      0
183-  7:	Macleaya_cordata|BVC80_1689g26	Papaver_somniferum_C|Pso03G46610.0	      0
183-  8:	Macleaya_cordata|BVC80_1689g27	Papaver_somniferum_C|Pso03G46620.0	      0
183-  9:	Macleaya_cordata|BVC80_1689g29	Papaver_somniferum_C|Pso03G46700.0	      0
183- 10:	Macleaya_cordata|BVC80_1689g30	Papaver_somniferum_C|Pso03G46720.0	      0
183- 11:	Macleaya_cordata|BVC80_1689g31	Papaver_somniferum_C|Pso03G46730.0	      0
183- 12:	Macleaya_cordata|BVC80_1689g33	Papaver_somniferum_C|Pso03G46740.0	      0
183- 13:	Macleaya_cordata|BVC80_1689g34	Papaver_somniferum_C|Pso03G46750.0	      0
183- 14:	Macleaya_cordata|BVC80_1689g35	Papaver_somniferum_C|Pso03G46770.0	      0
183- 15:	Macleaya_cordata|BVC80_1689g38	Papaver_somniferum_C|Pso03G46790.0	      0
183- 16:	Macleaya_cordata|BVC80_1689g39	Papaver_somniferum_C|Pso03G46800.0	      0
183- 17:	Macleaya_cordata|BVC80_1689g41	Papaver_somniferum_C|Pso03G46820.0	      0
183- 18:	Macleaya_cordata|BVC80_1689g42	Papaver_somniferum_C|Pso03G46830.0	      0
## Alignment 184: score=782.0 e_value=3e-44 N=16 Mc1000169&Po2 plus
184-  0:	Macleaya_cordata|BVC80_1689g9	Papaver_somniferum_A|Pso02G10640.0	      0
184-  1:	Macleaya_cordata|BVC80_1689g14	Papaver_somniferum_A|Pso02G10680.0	      0
184-  2:	Macleaya_cordata|BVC80_1689g17	Papaver_somniferum_A|Pso02G10730.0	      0
184-  3:	Macleaya_cordata|BVC80_1689g18	Papaver_somniferum_A|Pso02G10740.0	      0
184-  4:	Macleaya_cordata|BVC80_1689g22	Papaver_somniferum_A|Pso02G10760.0	      0
184-  5:	Macleaya_cordata|BVC80_1689g25	Papaver_somniferum_A|Pso02G10780.0	      0
184-  6:	Macleaya_cordata|BVC80_1689g26	Papaver_somniferum_A|Pso02G10790.0	      0
184-  7:	Macleaya_cordata|BVC80_1689g27	Papaver_somniferum_A|Pso02G10800.0	      0
184-  8:	Macleaya_cordata|BVC80_1689g29	Papaver_somniferum_A|Pso02G10810.0	      0
184-  9:	Macleaya_cordata|BVC80_1689g30	Papaver_somniferum_A|Pso02G10820.0	      0
184- 10:	Macleaya_cordata|BVC80_1689g31	Papaver_somniferum_A|Pso02G10830.0	      0
184- 11:	Macleaya_cordata|BVC80_1689g33	Papaver_somniferum_A|Pso02G10840.0	      0
184- 12:	Macleaya_cordata|BVC80_1689g34	Papaver_somniferum_A|Pso02G10850.0	      0
184- 13:	Macleaya_cordata|BVC80_1689g38	Papaver_somniferum_A|Pso02G10880.0	      0
184- 14:	Macleaya_cordata|BVC80_1689g41	Papaver_somniferum_A|Pso02G10900.0	      0
184- 15:	Macleaya_cordata|BVC80_1689g42	Papaver_somniferum_A|Pso02G10910.0	      0
## Alignment 185: score=441.0 e_value=3.6e-17 N=9 Mc1000169&Pr4 plus
185-  0:	Macleaya_cordata|BVC80_1689g22	Papaver_rhoeas|Prh04G10820.0	      0
185-  1:	Macleaya_cordata|BVC80_1689g25	Papaver_rhoeas|Prh04G10830.0	      0
185-  2:	Macleaya_cordata|BVC80_1689g26	Papaver_rhoeas|Prh04G10840.0	      0
185-  3:	Macleaya_cordata|BVC80_1689g27	Papaver_rhoeas|Prh04G10850.0	      0
185-  4:	Macleaya_cordata|BVC80_1689g29	Papaver_rhoeas|Prh04G10860.0	      0
185-  5:	Macleaya_cordata|BVC80_1689g30	Papaver_rhoeas|Prh04G10870.0	      0
185-  6:	Macleaya_cordata|BVC80_1689g33	Papaver_rhoeas|Prh04G10880.0	      0
185-  7:	Macleaya_cordata|BVC80_1689g34	Papaver_rhoeas|Prh04G10890.0	      0
185-  8:	Macleaya_cordata|BVC80_1689g40	Papaver_rhoeas|Prh04G10940.0	      0
## Alignment 186: score=325.0 e_value=2.2e-12 N=7 Mc1000169&Pr4 minus
186-  0:	Macleaya_cordata|BVC80_1689g8	Papaver_rhoeas|Prh04G11000.0	      0
186-  1:	Macleaya_cordata|BVC80_1689g11	Papaver_rhoeas|Prh04G10980.0	      0
186-  2:	Macleaya_cordata|BVC80_1689g14	Papaver_rhoeas|Prh04G10960.0	      0
186-  3:	Macleaya_cordata|BVC80_1689g19	Papaver_rhoeas|Prh04G10930.0	      0
186-  4:	Macleaya_cordata|BVC80_1689g29	Papaver_rhoeas|Prh04G10860.0	      0
186-  5:	Macleaya_cordata|BVC80_1689g41	Papaver_rhoeas|Prh04G10770.0	      0
186-  6:	Macleaya_cordata|BVC80_1689g42	Papaver_rhoeas|Prh04G10760.0	      0
## Alignment 187: score=730.0 e_value=7.3e-38 N=15 Mc1000169&Ps1 minus
187-  0:	Macleaya_cordata|BVC80_1689g10	Papaver_setigerum_A|Pse01G65790.0	      0
187-  1:	Macleaya_cordata|BVC80_1689g14	Papaver_setigerum_A|Pse01G65770.0	      0
187-  2:	Macleaya_cordata|BVC80_1689g19	Papaver_setigerum_A|Pse01G65730.0	      0
187-  3:	Macleaya_cordata|BVC80_1689g22	Papaver_setigerum_A|Pse01G65690.0	      0
187-  4:	Macleaya_cordata|BVC80_1689g25	Papaver_setigerum_A|Pse01G65670.0	      0
187-  5:	Macleaya_cordata|BVC80_1689g26	Papaver_setigerum_A|Pse01G65660.0	      0
187-  6:	Macleaya_cordata|BVC80_1689g27	Papaver_setigerum_A|Pse01G65650.0	      0
187-  7:	Macleaya_cordata|BVC80_1689g29	Papaver_setigerum_A|Pse01G65640.0	      0
187-  8:	Macleaya_cordata|BVC80_1689g30	Papaver_setigerum_A|Pse01G65630.0	      0
187-  9:	Macleaya_cordata|BVC80_1689g31	Papaver_setigerum_A|Pse01G65620.0	      0
187- 10:	Macleaya_cordata|BVC80_1689g33	Papaver_setigerum_A|Pse01G65610.0	      0
187- 11:	Macleaya_cordata|BVC80_1689g34	Papaver_setigerum_A|Pse01G65590.0	      0
187- 12:	Macleaya_cordata|BVC80_1689g35	Papaver_setigerum_A|Pse01G65580.0	      0
187- 13:	Macleaya_cordata|BVC80_1689g38	Papaver_setigerum_A|Pse01G65540.0	      0
187- 14:	Macleaya_cordata|BVC80_1689g41	Papaver_setigerum_A|Pse01G65520.0	      0
## Alignment 188: score=635.0 e_value=2.9e-32 N=13 Mc1000169&Pt2 plus
188-  0:	Macleaya_cordata|BVC80_1689g25	Papaver_setigerum_C|Pse02G10380.0	      0
188-  1:	Macleaya_cordata|BVC80_1689g26	Papaver_setigerum_C|Pse02G10390.0	      0
188-  2:	Macleaya_cordata|BVC80_1689g27	Papaver_setigerum_C|Pse02G10400.0	      0
188-  3:	Macleaya_cordata|BVC80_1689g29	Papaver_setigerum_C|Pse02G10460.0	      0
188-  4:	Macleaya_cordata|BVC80_1689g30	Papaver_setigerum_C|Pse02G10510.0	      0
188-  5:	Macleaya_cordata|BVC80_1689g31	Papaver_setigerum_C|Pse02G10520.0	      0
188-  6:	Macleaya_cordata|BVC80_1689g33	Papaver_setigerum_C|Pse02G10530.0	      0
188-  7:	Macleaya_cordata|BVC80_1689g34	Papaver_setigerum_C|Pse02G10540.0	      0
188-  8:	Macleaya_cordata|BVC80_1689g35	Papaver_setigerum_C|Pse02G10560.0	      0
188-  9:	Macleaya_cordata|BVC80_1689g38	Papaver_setigerum_C|Pse02G10590.0	      0
188- 10:	Macleaya_cordata|BVC80_1689g39	Papaver_setigerum_C|Pse02G10600.0	      0
188- 11:	Macleaya_cordata|BVC80_1689g41	Papaver_setigerum_C|Pse02G10620.0	      0
188- 12:	Macleaya_cordata|BVC80_1689g42	Papaver_setigerum_C|Pse02G10640.0	      0
## Alignment 189: score=294.0 e_value=1.1e-09 N=6 Mc1000171&Pe17 minus
189-  0:	Macleaya_cordata|BVC80_1687g30	Papaver_setigerum_B|Pse17G21520.0	      0
189-  1:	Macleaya_cordata|BVC80_1687g31	Papaver_setigerum_B|Pse17G21510.0	      0
189-  2:	Macleaya_cordata|BVC80_1687g36	Papaver_setigerum_B|Pse17G21500.0	      0
189-  3:	Macleaya_cordata|BVC80_1687g41	Papaver_setigerum_B|Pse17G21480.0	      0
189-  4:	Macleaya_cordata|BVC80_1687g43	Papaver_setigerum_B|Pse17G21470.0	      0
189-  5:	Macleaya_cordata|BVC80_1687g44	Papaver_setigerum_B|Pse17G21460.0	      0
## Alignment 190: score=389.0 e_value=4.7e-15 N=8 Mc1000171&Pi16 minus
190-  0:	Macleaya_cordata|BVC80_1687g10	Papaver_setigerum_D|Pse16G34670.0	      0
190-  1:	Macleaya_cordata|BVC80_1687g11	Papaver_setigerum_D|Pse16G34660.0	      0
190-  2:	Macleaya_cordata|BVC80_1687g12	Papaver_setigerum_D|Pse16G34650.0	      0
190-  3:	Macleaya_cordata|BVC80_1687g28	Papaver_setigerum_D|Pse16G34640.0	      0
190-  4:	Macleaya_cordata|BVC80_1687g29	Papaver_setigerum_D|Pse16G34630.0	      0
190-  5:	Macleaya_cordata|BVC80_1687g30	Papaver_setigerum_D|Pse16G34620.0	      0
190-  6:	Macleaya_cordata|BVC80_1687g32	Papaver_setigerum_D|Pse16G34610.0	      0
190-  7:	Macleaya_cordata|BVC80_1687g36	Papaver_setigerum_D|Pse16G34600.0	      0
## Alignment 191: score=534.0 e_value=5.2e-27 N=11 Mc1000171&Pm7 plus
191-  0:	Macleaya_cordata|BVC80_1687g10	Papaver_somniferum_C|Pso07G02320.0	      0
191-  1:	Macleaya_cordata|BVC80_1687g11	Papaver_somniferum_C|Pso07G02330.0	      0
191-  2:	Macleaya_cordata|BVC80_1687g12	Papaver_somniferum_C|Pso07G02340.0	      0
191-  3:	Macleaya_cordata|BVC80_1687g29	Papaver_somniferum_C|Pso07G02350.0	      0
191-  4:	Macleaya_cordata|BVC80_1687g30	Papaver_somniferum_C|Pso07G02360.0	      0
191-  5:	Macleaya_cordata|BVC80_1687g31	Papaver_somniferum_C|Pso07G02370.0	      0
191-  6:	Macleaya_cordata|BVC80_1687g36	Papaver_somniferum_C|Pso07G02380.0	      0
191-  7:	Macleaya_cordata|BVC80_1687g39	Papaver_somniferum_C|Pso07G02390.0	      0
191-  8:	Macleaya_cordata|BVC80_1687g41	Papaver_somniferum_C|Pso07G02400.0	      0
191-  9:	Macleaya_cordata|BVC80_1687g43	Papaver_somniferum_C|Pso07G02410.0	      0
191- 10:	Macleaya_cordata|BVC80_1687g44	Papaver_somniferum_C|Pso07G02420.0	      0
## Alignment 192: score=482.0 e_value=1.3e-22 N=10 Mc1000171&Po8 plus
192-  0:	Macleaya_cordata|BVC80_1687g11	Papaver_somniferum_A|Pso08G22810.0	      0
192-  1:	Macleaya_cordata|BVC80_1687g12	Papaver_somniferum_A|Pso08G22820.0	      0
192-  2:	Macleaya_cordata|BVC80_1687g18	Papaver_somniferum_A|Pso08G22830.0	      0
192-  3:	Macleaya_cordata|BVC80_1687g29	Papaver_somniferum_A|Pso08G22840.0	      0
192-  4:	Macleaya_cordata|BVC80_1687g30	Papaver_somniferum_A|Pso08G22860.0	      0
192-  5:	Macleaya_cordata|BVC80_1687g31	Papaver_somniferum_A|Pso08G22870.0	      0
192-  6:	Macleaya_cordata|BVC80_1687g39	Papaver_somniferum_A|Pso08G22880.0	      0
192-  7:	Macleaya_cordata|BVC80_1687g41	Papaver_somniferum_A|Pso08G22890.0	      0
192-  8:	Macleaya_cordata|BVC80_1687g43	Papaver_somniferum_A|Pso08G22900.0	      0
192-  9:	Macleaya_cordata|BVC80_1687g44	Papaver_somniferum_A|Pso08G22920.0	      0
## Alignment 193: score=686.0 e_value=2.4e-40 N=14 Mc1000171&Pr3 minus
193-  0:	Macleaya_cordata|BVC80_1687g10	Papaver_rhoeas|Prh03G22600.0	      0
193-  1:	Macleaya_cordata|BVC80_1687g11	Papaver_rhoeas|Prh03G22580.0	      0
193-  2:	Macleaya_cordata|BVC80_1687g12	Papaver_rhoeas|Prh03G22570.0	      0
193-  3:	Macleaya_cordata|BVC80_1687g28	Papaver_rhoeas|Prh03G22560.0	      0
193-  4:	Macleaya_cordata|BVC80_1687g29	Papaver_rhoeas|Prh03G22550.0	      0
193-  5:	Macleaya_cordata|BVC80_1687g30	Papaver_rhoeas|Prh03G22540.0	      0
193-  6:	Macleaya_cordata|BVC80_1687g31	Papaver_rhoeas|Prh03G22530.0	      0
193-  7:	Macleaya_cordata|BVC80_1687g32	Papaver_rhoeas|Prh03G22520.0	      0
193-  8:	Macleaya_cordata|BVC80_1687g39	Papaver_rhoeas|Prh03G22510.0	      0
193-  9:	Macleaya_cordata|BVC80_1687g40	Papaver_rhoeas|Prh03G22500.0	      0
193- 10:	Macleaya_cordata|BVC80_1687g41	Papaver_rhoeas|Prh03G22490.0	      0
193- 11:	Macleaya_cordata|BVC80_1687g42	Papaver_rhoeas|Prh03G22480.0	      0
193- 12:	Macleaya_cordata|BVC80_1687g43	Papaver_rhoeas|Prh03G22470.0	      0
193- 13:	Macleaya_cordata|BVC80_1687g44	Papaver_rhoeas|Prh03G22460.0	      0
## Alignment 194: score=685.0 e_value=2.7e-36 N=14 Mc1000171&Ps8 minus
194-  0:	Macleaya_cordata|BVC80_1687g10	Papaver_setigerum_A|Pse08G23000.0	      0
194-  1:	Macleaya_cordata|BVC80_1687g11	Papaver_setigerum_A|Pse08G22990.0	      0
194-  2:	Macleaya_cordata|BVC80_1687g12	Papaver_setigerum_A|Pse08G22980.0	      0
194-  3:	Macleaya_cordata|BVC80_1687g28	Papaver_setigerum_A|Pse08G22970.0	      0
194-  4:	Macleaya_cordata|BVC80_1687g29	Papaver_setigerum_A|Pse08G22960.0	      0
194-  5:	Macleaya_cordata|BVC80_1687g30	Papaver_setigerum_A|Pse08G22940.0	      0
194-  6:	Macleaya_cordata|BVC80_1687g31	Papaver_setigerum_A|Pse08G22930.0	      0
194-  7:	Macleaya_cordata|BVC80_1687g36	Papaver_setigerum_A|Pse08G22920.0	      0
194-  8:	Macleaya_cordata|BVC80_1687g39	Papaver_setigerum_A|Pse08G22910.0	      0
194-  9:	Macleaya_cordata|BVC80_1687g40	Papaver_setigerum_A|Pse08G22900.0	      0
194- 10:	Macleaya_cordata|BVC80_1687g41	Papaver_setigerum_A|Pse08G22890.0	      0
194- 11:	Macleaya_cordata|BVC80_1687g42	Papaver_setigerum_A|Pse08G22880.0	      0
194- 12:	Macleaya_cordata|BVC80_1687g43	Papaver_setigerum_A|Pse08G22870.0	      0
194- 13:	Macleaya_cordata|BVC80_1687g44	Papaver_setigerum_A|Pse08G22850.0	      0
## Alignment 195: score=534.0 e_value=2.4e-26 N=11 Mc1000171&Pt3 minus
195-  0:	Macleaya_cordata|BVC80_1687g10	Papaver_setigerum_C|Pse03G39130.0	      0
195-  1:	Macleaya_cordata|BVC80_1687g11	Papaver_setigerum_C|Pse03G39120.0	      0
195-  2:	Macleaya_cordata|BVC80_1687g12	Papaver_setigerum_C|Pse03G39110.0	      0
195-  3:	Macleaya_cordata|BVC80_1687g29	Papaver_setigerum_C|Pse03G39100.0	      0
195-  4:	Macleaya_cordata|BVC80_1687g30	Papaver_setigerum_C|Pse03G39090.0	      0
195-  5:	Macleaya_cordata|BVC80_1687g31	Papaver_setigerum_C|Pse03G39080.0	      0
195-  6:	Macleaya_cordata|BVC80_1687g36	Papaver_setigerum_C|Pse03G39070.0	      0
195-  7:	Macleaya_cordata|BVC80_1687g39	Papaver_setigerum_C|Pse03G39060.0	      0
195-  8:	Macleaya_cordata|BVC80_1687g41	Papaver_setigerum_C|Pse03G39040.0	      0
195-  9:	Macleaya_cordata|BVC80_1687g43	Papaver_setigerum_C|Pse03G39030.0	      0
195- 10:	Macleaya_cordata|BVC80_1687g44	Papaver_setigerum_C|Pse03G39020.0	      0
## Alignment 196: score=2143.0 e_value=1.1e-161 N=44 Mc1000180&Pe6 plus
196-  0:	Macleaya_cordata|BVC80_9059g3	Papaver_setigerum_B|Pse06G23620.0	      0
196-  1:	Macleaya_cordata|BVC80_9059g7	Papaver_setigerum_B|Pse06G23660.0	      0
196-  2:	Macleaya_cordata|BVC80_9059g10	Papaver_setigerum_B|Pse06G23680.0	      0
196-  3:	Macleaya_cordata|BVC80_9059g13	Papaver_setigerum_B|Pse06G23700.0	      0
196-  4:	Macleaya_cordata|BVC80_9059g14	Papaver_setigerum_B|Pse06G23710.0	      0
196-  5:	Macleaya_cordata|BVC80_9059g15	Papaver_setigerum_B|Pse06G23720.0	      0
196-  6:	Macleaya_cordata|BVC80_9059g16	Papaver_setigerum_B|Pse06G23730.0	      0
196-  7:	Macleaya_cordata|BVC80_9059g17	Papaver_setigerum_B|Pse06G23740.0	      0
196-  8:	Macleaya_cordata|BVC80_9059g18	Papaver_setigerum_B|Pse06G23750.0	      0
196-  9:	Macleaya_cordata|BVC80_9059g20	Papaver_setigerum_B|Pse06G23780.0	      0
196- 10:	Macleaya_cordata|BVC80_9059g22	Papaver_setigerum_B|Pse06G23810.0	      0
196- 11:	Macleaya_cordata|BVC80_9059g26	Papaver_setigerum_B|Pse06G23820.0	      0
196- 12:	Macleaya_cordata|BVC80_9059g27	Papaver_setigerum_B|Pse06G23830.0	      0
196- 13:	Macleaya_cordata|BVC80_9059g28	Papaver_setigerum_B|Pse06G23840.0	      0
196- 14:	Macleaya_cordata|BVC80_9059g29	Papaver_setigerum_B|Pse06G23850.0	      0
196- 15:	Macleaya_cordata|BVC80_9059g31	Papaver_setigerum_B|Pse06G23860.0	      0
196- 16:	Macleaya_cordata|BVC80_9059g32	Papaver_setigerum_B|Pse06G23870.0	      0
196- 17:	Macleaya_cordata|BVC80_9059g33	Papaver_setigerum_B|Pse06G23880.0	      0
196- 18:	Macleaya_cordata|BVC80_9059g34	Papaver_setigerum_B|Pse06G23900.0	      0
196- 19:	Macleaya_cordata|BVC80_9059g35	Papaver_setigerum_B|Pse06G23920.0	      0
196- 20:	Macleaya_cordata|BVC80_9059g36	Papaver_setigerum_B|Pse06G23940.0	      0
196- 21:	Macleaya_cordata|BVC80_9059g37	Papaver_setigerum_B|Pse06G23960.0	      0
196- 22:	Macleaya_cordata|BVC80_9059g39	Papaver_setigerum_B|Pse06G23980.0	      0
196- 23:	Macleaya_cordata|BVC80_9059g40	Papaver_setigerum_B|Pse06G24010.0	      0
196- 24:	Macleaya_cordata|BVC80_9059g41	Papaver_setigerum_B|Pse06G24020.0	      0
196- 25:	Macleaya_cordata|BVC80_9059g47	Papaver_setigerum_B|Pse06G24030.0	      0
196- 26:	Macleaya_cordata|BVC80_9059g48	Papaver_setigerum_B|Pse06G24050.0	      0
196- 27:	Macleaya_cordata|BVC80_9059g49	Papaver_setigerum_B|Pse06G24060.0	      0
196- 28:	Macleaya_cordata|BVC80_9059g51	Papaver_setigerum_B|Pse06G24080.0	      0
196- 29:	Macleaya_cordata|BVC80_9059g53	Papaver_setigerum_B|Pse06G24090.0	      0
196- 30:	Macleaya_cordata|BVC80_9059g54	Papaver_setigerum_B|Pse06G24110.0	      0
196- 31:	Macleaya_cordata|BVC80_9059g55	Papaver_setigerum_B|Pse06G24130.0	      0
196- 32:	Macleaya_cordata|BVC80_9059g57	Papaver_setigerum_B|Pse06G24160.0	      0
196- 33:	Macleaya_cordata|BVC80_9059g58	Papaver_setigerum_B|Pse06G24170.0	      0
196- 34:	Macleaya_cordata|BVC80_9059g60	Papaver_setigerum_B|Pse06G24180.0	      0
196- 35:	Macleaya_cordata|BVC80_9059g61	Papaver_setigerum_B|Pse06G24190.0	      0
196- 36:	Macleaya_cordata|BVC80_9059g62	Papaver_setigerum_B|Pse06G24200.0	      0
196- 37:	Macleaya_cordata|BVC80_9059g70	Papaver_setigerum_B|Pse06G24220.0	      0
196- 38:	Macleaya_cordata|BVC80_9059g71	Papaver_setigerum_B|Pse06G24240.0	      0
196- 39:	Macleaya_cordata|BVC80_9059g72	Papaver_setigerum_B|Pse06G24250.0	      0
196- 40:	Macleaya_cordata|BVC80_9059g75	Papaver_setigerum_B|Pse06G24310.0	      0
196- 41:	Macleaya_cordata|BVC80_9059g86	Papaver_setigerum_B|Pse06G24410.0	      0
196- 42:	Macleaya_cordata|BVC80_9059g89	Papaver_setigerum_B|Pse06G24470.0	      0
196- 43:	Macleaya_cordata|BVC80_9059g90	Papaver_setigerum_B|Pse06G24490.0	      0
## Alignment 197: score=348.0 e_value=1.4e-11 N=7 Mc1000180&Pi11 plus
197-  0:	Macleaya_cordata|BVC80_9059g20	Papaver_setigerum_D|Pse11G32750.0	      0
197-  1:	Macleaya_cordata|BVC80_9059g21	Papaver_setigerum_D|Pse11G32760.0	      0
197-  2:	Macleaya_cordata|BVC80_9059g22	Papaver_setigerum_D|Pse11G32770.0	      0
197-  3:	Macleaya_cordata|BVC80_9059g23	Papaver_setigerum_D|Pse11G32780.0	      0
197-  4:	Macleaya_cordata|BVC80_9059g26	Papaver_setigerum_D|Pse11G32800.0	      0
197-  5:	Macleaya_cordata|BVC80_9059g27	Papaver_setigerum_D|Pse11G32810.0	      0
197-  6:	Macleaya_cordata|BVC80_9059g28	Papaver_setigerum_D|Pse11G32820.0	      0
## Alignment 198: score=2137.0 e_value=1.3e-165 N=44 Mc1000180&Pi11 minus
198-  0:	Macleaya_cordata|BVC80_9059g3	Papaver_setigerum_D|Pse11G32960.0	      0
198-  1:	Macleaya_cordata|BVC80_9059g7	Papaver_setigerum_D|Pse11G32940.0	      0
198-  2:	Macleaya_cordata|BVC80_9059g10	Papaver_setigerum_D|Pse11G32900.0	      0
198-  3:	Macleaya_cordata|BVC80_9059g11	Papaver_setigerum_D|Pse11G32890.0	      0
198-  4:	Macleaya_cordata|BVC80_9059g13	Papaver_setigerum_D|Pse11G32880.0	      0
198-  5:	Macleaya_cordata|BVC80_9059g14	Papaver_setigerum_D|Pse11G32870.0	      0
198-  6:	Macleaya_cordata|BVC80_9059g15	Papaver_setigerum_D|Pse11G32860.0	      0
198-  7:	Macleaya_cordata|BVC80_9059g16	Papaver_setigerum_D|Pse11G32850.0	      0
198-  8:	Macleaya_cordata|BVC80_9059g17	Papaver_setigerum_D|Pse11G32840.0	      0
198-  9:	Macleaya_cordata|BVC80_9059g18	Papaver_setigerum_D|Pse11G32830.0	      0
198- 10:	Macleaya_cordata|BVC80_9059g23	Papaver_setigerum_D|Pse11G32780.0	      0
198- 11:	Macleaya_cordata|BVC80_9059g29	Papaver_setigerum_D|Pse11G32740.0	      0
198- 12:	Macleaya_cordata|BVC80_9059g31	Papaver_setigerum_D|Pse11G32730.0	      0
198- 13:	Macleaya_cordata|BVC80_9059g32	Papaver_setigerum_D|Pse11G32720.0	      0
198- 14:	Macleaya_cordata|BVC80_9059g33	Papaver_setigerum_D|Pse11G32690.0	      0
198- 15:	Macleaya_cordata|BVC80_9059g34	Papaver_setigerum_D|Pse11G32670.0	      0
198- 16:	Macleaya_cordata|BVC80_9059g35	Papaver_setigerum_D|Pse11G32660.0	      0
198- 17:	Macleaya_cordata|BVC80_9059g36	Papaver_setigerum_D|Pse11G32640.0	      0
198- 18:	Macleaya_cordata|BVC80_9059g37	Papaver_setigerum_D|Pse11G32620.0	      0
198- 19:	Macleaya_cordata|BVC80_9059g39	Papaver_setigerum_D|Pse11G32590.0	      0
198- 20:	Macleaya_cordata|BVC80_9059g40	Papaver_setigerum_D|Pse11G32550.0	      0
198- 21:	Macleaya_cordata|BVC80_9059g41	Papaver_setigerum_D|Pse11G32530.0	      0
198- 22:	Macleaya_cordata|BVC80_9059g47	Papaver_setigerum_D|Pse11G32510.0	      0
198- 23:	Macleaya_cordata|BVC80_9059g48	Papaver_setigerum_D|Pse11G32480.0	      0
198- 24:	Macleaya_cordata|BVC80_9059g49	Papaver_setigerum_D|Pse11G32460.0	      0
198- 25:	Macleaya_cordata|BVC80_9059g50	Papaver_setigerum_D|Pse11G32450.0	      0
198- 26:	Macleaya_cordata|BVC80_9059g51	Papaver_setigerum_D|Pse11G32440.0	      0
198- 27:	Macleaya_cordata|BVC80_9059g52	Papaver_setigerum_D|Pse11G32430.0	      0
198- 28:	Macleaya_cordata|BVC80_9059g53	Papaver_setigerum_D|Pse11G32420.0	      0
198- 29:	Macleaya_cordata|BVC80_9059g54	Papaver_setigerum_D|Pse11G32400.0	      0
198- 30:	Macleaya_cordata|BVC80_9059g55	Papaver_setigerum_D|Pse11G32380.0	      0
198- 31:	Macleaya_cordata|BVC80_9059g57	Papaver_setigerum_D|Pse11G32360.0	      0
198- 32:	Macleaya_cordata|BVC80_9059g58	Papaver_setigerum_D|Pse11G32350.0	      0
198- 33:	Macleaya_cordata|BVC80_9059g61	Papaver_setigerum_D|Pse11G32340.0	      0
198- 34:	Macleaya_cordata|BVC80_9059g62	Papaver_setigerum_D|Pse11G32330.0	      0
198- 35:	Macleaya_cordata|BVC80_9059g66	Papaver_setigerum_D|Pse11G32320.0	      0
198- 36:	Macleaya_cordata|BVC80_9059g67	Papaver_setigerum_D|Pse11G32310.0	      0
198- 37:	Macleaya_cordata|BVC80_9059g69	Papaver_setigerum_D|Pse11G32300.0	      0
198- 38:	Macleaya_cordata|BVC80_9059g70	Papaver_setigerum_D|Pse11G32290.0	      0
198- 39:	Macleaya_cordata|BVC80_9059g71	Papaver_setigerum_D|Pse11G32230.0	      0
198- 40:	Macleaya_cordata|BVC80_9059g72	Papaver_setigerum_D|Pse11G32220.0	      0
198- 41:	Macleaya_cordata|BVC80_9059g76	Papaver_setigerum_D|Pse11G32190.0	      0
198- 42:	Macleaya_cordata|BVC80_9059g86	Papaver_setigerum_D|Pse11G32030.0	      0
198- 43:	Macleaya_cordata|BVC80_9059g89	Papaver_setigerum_D|Pse11G31990.0	      0
## Alignment 199: score=2507.0 e_value=1.5e-199 N=51 Mc1000180&Pm1 plus
199-  0:	Macleaya_cordata|BVC80_9059g3	Papaver_somniferum_C|Pso01G40150.0	      0
199-  1:	Macleaya_cordata|BVC80_9059g7	Papaver_somniferum_C|Pso01G40190.0	      0
199-  2:	Macleaya_cordata|BVC80_9059g9	Papaver_somniferum_C|Pso01G40210.0	      0
199-  3:	Macleaya_cordata|BVC80_9059g11	Papaver_somniferum_C|Pso01G40220.0	      0
199-  4:	Macleaya_cordata|BVC80_9059g12	Papaver_somniferum_C|Pso01G40230.0	      0
199-  5:	Macleaya_cordata|BVC80_9059g13	Papaver_somniferum_C|Pso01G40240.0	      0
199-  6:	Macleaya_cordata|BVC80_9059g14	Papaver_somniferum_C|Pso01G40250.0	      0
199-  7:	Macleaya_cordata|BVC80_9059g15	Papaver_somniferum_C|Pso01G40260.0	      0
199-  8:	Macleaya_cordata|BVC80_9059g17	Papaver_somniferum_C|Pso01G40280.0	      0
199-  9:	Macleaya_cordata|BVC80_9059g18	Papaver_somniferum_C|Pso01G40290.0	      0
199- 10:	Macleaya_cordata|BVC80_9059g20	Papaver_somniferum_C|Pso01G40310.0	      0
199- 11:	Macleaya_cordata|BVC80_9059g21	Papaver_somniferum_C|Pso01G40320.0	      0
199- 12:	Macleaya_cordata|BVC80_9059g22	Papaver_somniferum_C|Pso01G40330.0	      0
199- 13:	Macleaya_cordata|BVC80_9059g23	Papaver_somniferum_C|Pso01G40340.0	      0
199- 14:	Macleaya_cordata|BVC80_9059g26	Papaver_somniferum_C|Pso01G40350.0	      0
199- 15:	Macleaya_cordata|BVC80_9059g27	Papaver_somniferum_C|Pso01G40360.0	      0
199- 16:	Macleaya_cordata|BVC80_9059g28	Papaver_somniferum_C|Pso01G40370.0	      0
199- 17:	Macleaya_cordata|BVC80_9059g29	Papaver_somniferum_C|Pso01G40380.0	      0
199- 18:	Macleaya_cordata|BVC80_9059g31	Papaver_somniferum_C|Pso01G40390.0	      0
199- 19:	Macleaya_cordata|BVC80_9059g32	Papaver_somniferum_C|Pso01G40400.0	      0
199- 20:	Macleaya_cordata|BVC80_9059g33	Papaver_somniferum_C|Pso01G40410.0	      0
199- 21:	Macleaya_cordata|BVC80_9059g34	Papaver_somniferum_C|Pso01G40420.0	      0
199- 22:	Macleaya_cordata|BVC80_9059g35	Papaver_somniferum_C|Pso01G40440.0	      0
199- 23:	Macleaya_cordata|BVC80_9059g36	Papaver_somniferum_C|Pso01G40460.0	      0
199- 24:	Macleaya_cordata|BVC80_9059g37	Papaver_somniferum_C|Pso01G40470.0	      0
199- 25:	Macleaya_cordata|BVC80_9059g39	Papaver_somniferum_C|Pso01G40500.0	      0
199- 26:	Macleaya_cordata|BVC80_9059g40	Papaver_somniferum_C|Pso01G40530.0	      0
199- 27:	Macleaya_cordata|BVC80_9059g41	Papaver_somniferum_C|Pso01G40550.0	      0
199- 28:	Macleaya_cordata|BVC80_9059g47	Papaver_somniferum_C|Pso01G40560.0	      0
199- 29:	Macleaya_cordata|BVC80_9059g48	Papaver_somniferum_C|Pso01G40580.0	      0
199- 30:	Macleaya_cordata|BVC80_9059g49	Papaver_somniferum_C|Pso01G40590.0	      0
199- 31:	Macleaya_cordata|BVC80_9059g50	Papaver_somniferum_C|Pso01G40600.0	      0
199- 32:	Macleaya_cordata|BVC80_9059g51	Papaver_somniferum_C|Pso01G40620.0	      0
199- 33:	Macleaya_cordata|BVC80_9059g52	Papaver_somniferum_C|Pso01G40630.0	      0
199- 34:	Macleaya_cordata|BVC80_9059g53	Papaver_somniferum_C|Pso01G40640.0	      0
199- 35:	Macleaya_cordata|BVC80_9059g54	Papaver_somniferum_C|Pso01G40660.0	      0
199- 36:	Macleaya_cordata|BVC80_9059g55	Papaver_somniferum_C|Pso01G40670.0	      0
199- 37:	Macleaya_cordata|BVC80_9059g57	Papaver_somniferum_C|Pso01G40690.0	      0
199- 38:	Macleaya_cordata|BVC80_9059g58	Papaver_somniferum_C|Pso01G40700.0	      0
199- 39:	Macleaya_cordata|BVC80_9059g60	Papaver_somniferum_C|Pso01G40710.0	      0
199- 40:	Macleaya_cordata|BVC80_9059g61	Papaver_somniferum_C|Pso01G40720.0	      0
199- 41:	Macleaya_cordata|BVC80_9059g62	Papaver_somniferum_C|Pso01G40730.0	      0
199- 42:	Macleaya_cordata|BVC80_9059g66	Papaver_somniferum_C|Pso01G40740.0	      0
199- 43:	Macleaya_cordata|BVC80_9059g69	Papaver_somniferum_C|Pso01G40750.0	      0
199- 44:	Macleaya_cordata|BVC80_9059g70	Papaver_somniferum_C|Pso01G40760.0	      0
199- 45:	Macleaya_cordata|BVC80_9059g71	Papaver_somniferum_C|Pso01G40770.0	      0
199- 46:	Macleaya_cordata|BVC80_9059g72	Papaver_somniferum_C|Pso01G40780.0	      0
199- 47:	Macleaya_cordata|BVC80_9059g76	Papaver_somniferum_C|Pso01G40820.0	      0
199- 48:	Macleaya_cordata|BVC80_9059g86	Papaver_somniferum_C|Pso01G40930.0	      0
199- 49:	Macleaya_cordata|BVC80_9059g89	Papaver_somniferum_C|Pso01G40980.0	      0
199- 50:	Macleaya_cordata|BVC80_9059g90	Papaver_somniferum_C|Pso01G40990.0	      0
## Alignment 200: score=733.0 e_value=4.8e-41 N=15 Mc1000180&Po6 plus
200-  0:	Macleaya_cordata|BVC80_9059g54	Papaver_somniferum_A|Pso06G16160.0	      0
200-  1:	Macleaya_cordata|BVC80_9059g55	Papaver_somniferum_A|Pso06G16180.0	      0
200-  2:	Macleaya_cordata|BVC80_9059g57	Papaver_somniferum_A|Pso06G16220.0	      0
200-  3:	Macleaya_cordata|BVC80_9059g58	Papaver_somniferum_A|Pso06G16230.0	      0
200-  4:	Macleaya_cordata|BVC80_9059g60	Papaver_somniferum_A|Pso06G16250.0	      0
200-  5:	Macleaya_cordata|BVC80_9059g61	Papaver_somniferum_A|Pso06G16260.0	      0
200-  6:	Macleaya_cordata|BVC80_9059g62	Papaver_somniferum_A|Pso06G16270.0	      0
200-  7:	Macleaya_cordata|BVC80_9059g66	Papaver_somniferum_A|Pso06G16280.0	      0
200-  8:	Macleaya_cordata|BVC80_9059g67	Papaver_somniferum_A|Pso06G16290.0	      0
200-  9:	Macleaya_cordata|BVC80_9059g69	Papaver_somniferum_A|Pso06G16300.0	      0
200- 10:	Macleaya_cordata|BVC80_9059g70	Papaver_somniferum_A|Pso06G16310.0	      0
200- 11:	Macleaya_cordata|BVC80_9059g71	Papaver_somniferum_A|Pso06G16320.0	      0
200- 12:	Macleaya_cordata|BVC80_9059g72	Papaver_somniferum_A|Pso06G16330.0	      0
200- 13:	Macleaya_cordata|BVC80_9059g74	Papaver_somniferum_A|Pso06G16350.0	      0
200- 14:	Macleaya_cordata|BVC80_9059g85	Papaver_somniferum_A|Pso06G16450.0	      0
## Alignment 201: score=347.0 e_value=3.4e-12 N=7 Mc1000180&Po6 plus
201-  0:	Macleaya_cordata|BVC80_9059g20	Papaver_somniferum_A|Pso06G16740.0	      0
201-  1:	Macleaya_cordata|BVC80_9059g21	Papaver_somniferum_A|Pso06G16750.0	      0
201-  2:	Macleaya_cordata|BVC80_9059g23	Papaver_somniferum_A|Pso06G16760.0	      0
201-  3:	Macleaya_cordata|BVC80_9059g26	Papaver_somniferum_A|Pso06G16780.0	      0
201-  4:	Macleaya_cordata|BVC80_9059g27	Papaver_somniferum_A|Pso06G16790.0	      0
201-  5:	Macleaya_cordata|BVC80_9059g28	Papaver_somniferum_A|Pso06G16800.0	      0
201-  6:	Macleaya_cordata|BVC80_9059g29	Papaver_somniferum_A|Pso06G16810.0	      0
## Alignment 202: score=1376.0 e_value=1e-101 N=29 Mc1000180&Po6 minus
202-  0:	Macleaya_cordata|BVC80_9059g3	Papaver_somniferum_A|Pso06G16960.0	      0
202-  1:	Macleaya_cordata|BVC80_9059g7	Papaver_somniferum_A|Pso06G16920.0	      0
202-  2:	Macleaya_cordata|BVC80_9059g10	Papaver_somniferum_A|Pso06G16900.0	      0
202-  3:	Macleaya_cordata|BVC80_9059g12	Papaver_somniferum_A|Pso06G16880.0	      0
202-  4:	Macleaya_cordata|BVC80_9059g14	Papaver_somniferum_A|Pso06G16870.0	      0
202-  5:	Macleaya_cordata|BVC80_9059g15	Papaver_somniferum_A|Pso06G16850.0	      0
202-  6:	Macleaya_cordata|BVC80_9059g17	Papaver_somniferum_A|Pso06G16830.0	      0
202-  7:	Macleaya_cordata|BVC80_9059g18	Papaver_somniferum_A|Pso06G16820.0	      0
202-  8:	Macleaya_cordata|BVC80_9059g26	Papaver_somniferum_A|Pso06G16780.0	      0
202-  9:	Macleaya_cordata|BVC80_9059g31	Papaver_somniferum_A|Pso06G16730.0	      0
202- 10:	Macleaya_cordata|BVC80_9059g32	Papaver_somniferum_A|Pso06G16710.0	      0
202- 11:	Macleaya_cordata|BVC80_9059g33	Papaver_somniferum_A|Pso06G16700.0	      0
202- 12:	Macleaya_cordata|BVC80_9059g34	Papaver_somniferum_A|Pso06G16670.0	      0
202- 13:	Macleaya_cordata|BVC80_9059g35	Papaver_somniferum_A|Pso06G16660.0	      0
202- 14:	Macleaya_cordata|BVC80_9059g36	Papaver_somniferum_A|Pso06G16640.0	      0
202- 15:	Macleaya_cordata|BVC80_9059g37	Papaver_somniferum_A|Pso06G16630.0	      0
202- 16:	Macleaya_cordata|BVC80_9059g39	Papaver_somniferum_A|Pso06G16610.0	      0
202- 17:	Macleaya_cordata|BVC80_9059g40	Papaver_somniferum_A|Pso06G16580.0	      0
202- 18:	Macleaya_cordata|BVC80_9059g41	Papaver_somniferum_A|Pso06G16570.0	      0
202- 19:	Macleaya_cordata|BVC80_9059g47	Papaver_somniferum_A|Pso06G16550.0	      0
202- 20:	Macleaya_cordata|BVC80_9059g48	Papaver_somniferum_A|Pso06G16530.0	      0
202- 21:	Macleaya_cordata|BVC80_9059g49	Papaver_somniferum_A|Pso06G16520.0	      0
202- 22:	Macleaya_cordata|BVC80_9059g50	Papaver_somniferum_A|Pso06G16510.0	      0
202- 23:	Macleaya_cordata|BVC80_9059g51	Papaver_somniferum_A|Pso06G16500.0	      0
202- 24:	Macleaya_cordata|BVC80_9059g52	Papaver_somniferum_A|Pso06G16490.0	      0
202- 25:	Macleaya_cordata|BVC80_9059g75	Papaver_somniferum_A|Pso06G16340.0	      0
202- 26:	Macleaya_cordata|BVC80_9059g84	Papaver_somniferum_A|Pso06G16120.0	      0
202- 27:	Macleaya_cordata|BVC80_9059g89	Papaver_somniferum_A|Pso06G16110.0	      0
202- 28:	Macleaya_cordata|BVC80_9059g90	Papaver_somniferum_A|Pso06G16080.0	      0
## Alignment 203: score=1887.0 e_value=2.6e-151 N=39 Mc1000180&Pr5 plus
203-  0:	Macleaya_cordata|BVC80_9059g10	Papaver_rhoeas|Prh05G24270.0	      0
203-  1:	Macleaya_cordata|BVC80_9059g20	Papaver_rhoeas|Prh05G24370.0	      0
203-  2:	Macleaya_cordata|BVC80_9059g21	Papaver_rhoeas|Prh05G24380.0	      0
203-  3:	Macleaya_cordata|BVC80_9059g22	Papaver_rhoeas|Prh05G24390.0	      0
203-  4:	Macleaya_cordata|BVC80_9059g23	Papaver_rhoeas|Prh05G24400.0	      0
203-  5:	Macleaya_cordata|BVC80_9059g31	Papaver_rhoeas|Prh05G24410.0	      0
203-  6:	Macleaya_cordata|BVC80_9059g32	Papaver_rhoeas|Prh05G24420.0	      0
203-  7:	Macleaya_cordata|BVC80_9059g33	Papaver_rhoeas|Prh05G24430.0	      0
203-  8:	Macleaya_cordata|BVC80_9059g34	Papaver_rhoeas|Prh05G24440.0	      0
203-  9:	Macleaya_cordata|BVC80_9059g35	Papaver_rhoeas|Prh05G24460.0	      0
203- 10:	Macleaya_cordata|BVC80_9059g36	Papaver_rhoeas|Prh05G24470.0	      0
203- 11:	Macleaya_cordata|BVC80_9059g37	Papaver_rhoeas|Prh05G24480.0	      0
203- 12:	Macleaya_cordata|BVC80_9059g38	Papaver_rhoeas|Prh05G24490.0	      0
203- 13:	Macleaya_cordata|BVC80_9059g39	Papaver_rhoeas|Prh05G24500.0	      0
203- 14:	Macleaya_cordata|BVC80_9059g40	Papaver_rhoeas|Prh05G24510.0	      0
203- 15:	Macleaya_cordata|BVC80_9059g41	Papaver_rhoeas|Prh05G24530.0	      0
203- 16:	Macleaya_cordata|BVC80_9059g47	Papaver_rhoeas|Prh05G24550.0	      0
203- 17:	Macleaya_cordata|BVC80_9059g49	Papaver_rhoeas|Prh05G24560.0	      0
203- 18:	Macleaya_cordata|BVC80_9059g50	Papaver_rhoeas|Prh05G24570.0	      0
203- 19:	Macleaya_cordata|BVC80_9059g51	Papaver_rhoeas|Prh05G24580.0	      0
203- 20:	Macleaya_cordata|BVC80_9059g52	Papaver_rhoeas|Prh05G24590.0	      0
203- 21:	Macleaya_cordata|BVC80_9059g53	Papaver_rhoeas|Prh05G24600.0	      0
203- 22:	Macleaya_cordata|BVC80_9059g54	Papaver_rhoeas|Prh05G24630.0	      0
203- 23:	Macleaya_cordata|BVC80_9059g55	Papaver_rhoeas|Prh05G24650.0	      0
203- 24:	Macleaya_cordata|BVC80_9059g57	Papaver_rhoeas|Prh05G24670.0	      0
203- 25:	Macleaya_cordata|BVC80_9059g58	Papaver_rhoeas|Prh05G24680.0	      0
203- 26:	Macleaya_cordata|BVC80_9059g60	Papaver_rhoeas|Prh05G24690.0	      0
203- 27:	Macleaya_cordata|BVC80_9059g61	Papaver_rhoeas|Prh05G24700.0	      0
203- 28:	Macleaya_cordata|BVC80_9059g62	Papaver_rhoeas|Prh05G24710.0	      0
203- 29:	Macleaya_cordata|BVC80_9059g66	Papaver_rhoeas|Prh05G24730.0	      0
203- 30:	Macleaya_cordata|BVC80_9059g67	Papaver_rhoeas|Prh05G24740.0	      0
203- 31:	Macleaya_cordata|BVC80_9059g69	Papaver_rhoeas|Prh05G24750.0	      0
203- 32:	Macleaya_cordata|BVC80_9059g70	Papaver_rhoeas|Prh05G24760.0	      0
203- 33:	Macleaya_cordata|BVC80_9059g71	Papaver_rhoeas|Prh05G24770.0	      0
203- 34:	Macleaya_cordata|BVC80_9059g72	Papaver_rhoeas|Prh05G24780.0	      0
203- 35:	Macleaya_cordata|BVC80_9059g77	Papaver_rhoeas|Prh05G24800.0	      0
203- 36:	Macleaya_cordata|BVC80_9059g87	Papaver_rhoeas|Prh05G24890.0	      0
203- 37:	Macleaya_cordata|BVC80_9059g89	Papaver_rhoeas|Prh05G25150.0	      0
203- 38:	Macleaya_cordata|BVC80_9059g90	Papaver_rhoeas|Prh05G25160.0	      0
## Alignment 204: score=444.0 e_value=2.3e-18 N=9 Mc1000180&Pr5 minus
204-  0:	Macleaya_cordata|BVC80_9059g3	Papaver_rhoeas|Prh05G24330.0	      0
204-  1:	Macleaya_cordata|BVC80_9059g7	Papaver_rhoeas|Prh05G24300.0	      0
204-  2:	Macleaya_cordata|BVC80_9059g9	Papaver_rhoeas|Prh05G24280.0	      0
204-  3:	Macleaya_cordata|BVC80_9059g11	Papaver_rhoeas|Prh05G24260.0	      0
204-  4:	Macleaya_cordata|BVC80_9059g14	Papaver_rhoeas|Prh05G24250.0	      0
204-  5:	Macleaya_cordata|BVC80_9059g15	Papaver_rhoeas|Prh05G24240.0	      0
204-  6:	Macleaya_cordata|BVC80_9059g16	Papaver_rhoeas|Prh05G24230.0	      0
204-  7:	Macleaya_cordata|BVC80_9059g17	Papaver_rhoeas|Prh05G24220.0	      0
204-  8:	Macleaya_cordata|BVC80_9059g18	Papaver_rhoeas|Prh05G24210.0	      0
## Alignment 205: score=629.0 e_value=8.2e-32 N=13 Mc1000180&Ps12 plus
205-  0:	Macleaya_cordata|BVC80_9059g54	Papaver_setigerum_A|Pse12G16790.0	      0
205-  1:	Macleaya_cordata|BVC80_9059g55	Papaver_setigerum_A|Pse12G16810.0	      0
205-  2:	Macleaya_cordata|BVC80_9059g58	Papaver_setigerum_A|Pse12G16870.0	      0
205-  3:	Macleaya_cordata|BVC80_9059g60	Papaver_setigerum_A|Pse12G16890.0	      0
205-  4:	Macleaya_cordata|BVC80_9059g61	Papaver_setigerum_A|Pse12G16900.0	      0
205-  5:	Macleaya_cordata|BVC80_9059g62	Papaver_setigerum_A|Pse12G16910.0	      0
205-  6:	Macleaya_cordata|BVC80_9059g66	Papaver_setigerum_A|Pse12G16920.0	      0
205-  7:	Macleaya_cordata|BVC80_9059g69	Papaver_setigerum_A|Pse12G16930.0	      0
205-  8:	Macleaya_cordata|BVC80_9059g70	Papaver_setigerum_A|Pse12G16940.0	      0
205-  9:	Macleaya_cordata|BVC80_9059g71	Papaver_setigerum_A|Pse12G16950.0	      0
205- 10:	Macleaya_cordata|BVC80_9059g72	Papaver_setigerum_A|Pse12G16960.0	      0
205- 11:	Macleaya_cordata|BVC80_9059g76	Papaver_setigerum_A|Pse12G16990.0	      0
205- 12:	Macleaya_cordata|BVC80_9059g87	Papaver_setigerum_A|Pse12G17080.0	      0
## Alignment 206: score=296.0 e_value=9.1e-09 N=6 Mc1000180&Ps12 plus
206-  0:	Macleaya_cordata|BVC80_9059g20	Papaver_setigerum_A|Pse12G17390.0	      0
206-  1:	Macleaya_cordata|BVC80_9059g21	Papaver_setigerum_A|Pse12G17400.0	      0
206-  2:	Macleaya_cordata|BVC80_9059g23	Papaver_setigerum_A|Pse12G17410.0	      0
206-  3:	Macleaya_cordata|BVC80_9059g26	Papaver_setigerum_A|Pse12G17430.0	      0
206-  4:	Macleaya_cordata|BVC80_9059g27	Papaver_setigerum_A|Pse12G17440.0	      0
206-  5:	Macleaya_cordata|BVC80_9059g29	Papaver_setigerum_A|Pse12G17450.0	      0
## Alignment 207: score=1526.0 e_value=2.2e-114 N=32 Mc1000180&Ps12 minus
207-  0:	Macleaya_cordata|BVC80_9059g3	Papaver_setigerum_A|Pse12G17600.0	      0
207-  1:	Macleaya_cordata|BVC80_9059g7	Papaver_setigerum_A|Pse12G17570.0	      0
207-  2:	Macleaya_cordata|BVC80_9059g10	Papaver_setigerum_A|Pse12G17550.0	      0
207-  3:	Macleaya_cordata|BVC80_9059g12	Papaver_setigerum_A|Pse12G17530.0	      0
207-  4:	Macleaya_cordata|BVC80_9059g14	Papaver_setigerum_A|Pse12G17520.0	      0
207-  5:	Macleaya_cordata|BVC80_9059g15	Papaver_setigerum_A|Pse12G17490.0	      0
207-  6:	Macleaya_cordata|BVC80_9059g17	Papaver_setigerum_A|Pse12G17470.0	      0
207-  7:	Macleaya_cordata|BVC80_9059g18	Papaver_setigerum_A|Pse12G17460.0	      0
207-  8:	Macleaya_cordata|BVC80_9059g26	Papaver_setigerum_A|Pse12G17430.0	      0
207-  9:	Macleaya_cordata|BVC80_9059g31	Papaver_setigerum_A|Pse12G17370.0	      0
207- 10:	Macleaya_cordata|BVC80_9059g32	Papaver_setigerum_A|Pse12G17360.0	      0
207- 11:	Macleaya_cordata|BVC80_9059g33	Papaver_setigerum_A|Pse12G17350.0	      0
207- 12:	Macleaya_cordata|BVC80_9059g34	Papaver_setigerum_A|Pse12G17330.0	      0
207- 13:	Macleaya_cordata|BVC80_9059g35	Papaver_setigerum_A|Pse12G17320.0	      0
207- 14:	Macleaya_cordata|BVC80_9059g36	Papaver_setigerum_A|Pse12G17300.0	      0
207- 15:	Macleaya_cordata|BVC80_9059g37	Papaver_setigerum_A|Pse12G17290.0	      0
207- 16:	Macleaya_cordata|BVC80_9059g39	Papaver_setigerum_A|Pse12G17270.0	      0
207- 17:	Macleaya_cordata|BVC80_9059g40	Papaver_setigerum_A|Pse12G17240.0	      0
207- 18:	Macleaya_cordata|BVC80_9059g41	Papaver_setigerum_A|Pse12G17230.0	      0
207- 19:	Macleaya_cordata|BVC80_9059g47	Papaver_setigerum_A|Pse12G17210.0	      0
207- 20:	Macleaya_cordata|BVC80_9059g48	Papaver_setigerum_A|Pse12G17190.0	      0
207- 21:	Macleaya_cordata|BVC80_9059g49	Papaver_setigerum_A|Pse12G17180.0	      0
207- 22:	Macleaya_cordata|BVC80_9059g50	Papaver_setigerum_A|Pse12G17170.0	      0
207- 23:	Macleaya_cordata|BVC80_9059g51	Papaver_setigerum_A|Pse12G17160.0	      0
207- 24:	Macleaya_cordata|BVC80_9059g52	Papaver_setigerum_A|Pse12G17150.0	      0
207- 25:	Macleaya_cordata|BVC80_9059g74	Papaver_setigerum_A|Pse12G17020.0	      0
207- 26:	Macleaya_cordata|BVC80_9059g75	Papaver_setigerum_A|Pse12G17000.0	      0
207- 27:	Macleaya_cordata|BVC80_9059g77	Papaver_setigerum_A|Pse12G16980.0	      0
207- 28:	Macleaya_cordata|BVC80_9059g78	Papaver_setigerum_A|Pse12G16970.0	      0
207- 29:	Macleaya_cordata|BVC80_9059g84	Papaver_setigerum_A|Pse12G16760.0	      0
207- 30:	Macleaya_cordata|BVC80_9059g89	Papaver_setigerum_A|Pse12G16750.0	      0
207- 31:	Macleaya_cordata|BVC80_9059g90	Papaver_setigerum_A|Pse12G16710.0	      0
## Alignment 208: score=2450.0 e_value=5.5e-195 N=50 Mc1000180&Pt4 plus
208-  0:	Macleaya_cordata|BVC80_9059g3	Papaver_setigerum_C|Pse04G42730.0	      0
208-  1:	Macleaya_cordata|BVC80_9059g7	Papaver_setigerum_C|Pse04G42770.0	      0
208-  2:	Macleaya_cordata|BVC80_9059g9	Papaver_setigerum_C|Pse04G42790.0	      0
208-  3:	Macleaya_cordata|BVC80_9059g11	Papaver_setigerum_C|Pse04G42800.0	      0
208-  4:	Macleaya_cordata|BVC80_9059g12	Papaver_setigerum_C|Pse04G42810.0	      0
208-  5:	Macleaya_cordata|BVC80_9059g14	Papaver_setigerum_C|Pse04G42820.0	      0
208-  6:	Macleaya_cordata|BVC80_9059g15	Papaver_setigerum_C|Pse04G42830.0	      0
208-  7:	Macleaya_cordata|BVC80_9059g16	Papaver_setigerum_C|Pse04G42840.0	      0
208-  8:	Macleaya_cordata|BVC80_9059g17	Papaver_setigerum_C|Pse04G42850.0	      0
208-  9:	Macleaya_cordata|BVC80_9059g18	Papaver_setigerum_C|Pse04G42860.0	      0
208- 10:	Macleaya_cordata|BVC80_9059g20	Papaver_setigerum_C|Pse04G42870.0	      0
208- 11:	Macleaya_cordata|BVC80_9059g21	Papaver_setigerum_C|Pse04G42880.0	      0
208- 12:	Macleaya_cordata|BVC80_9059g22	Papaver_setigerum_C|Pse04G42890.0	      0
208- 13:	Macleaya_cordata|BVC80_9059g23	Papaver_setigerum_C|Pse04G42900.0	      0
208- 14:	Macleaya_cordata|BVC80_9059g26	Papaver_setigerum_C|Pse04G42920.0	      0
208- 15:	Macleaya_cordata|BVC80_9059g27	Papaver_setigerum_C|Pse04G42930.0	      0
208- 16:	Macleaya_cordata|BVC80_9059g28	Papaver_setigerum_C|Pse04G42940.0	      0
208- 17:	Macleaya_cordata|BVC80_9059g29	Papaver_setigerum_C|Pse04G42950.0	      0
208- 18:	Macleaya_cordata|BVC80_9059g31	Papaver_setigerum_C|Pse04G42960.0	      0
208- 19:	Macleaya_cordata|BVC80_9059g32	Papaver_setigerum_C|Pse04G42970.0	      0
208- 20:	Macleaya_cordata|BVC80_9059g33	Papaver_setigerum_C|Pse04G42990.0	      0
208- 21:	Macleaya_cordata|BVC80_9059g34	Papaver_setigerum_C|Pse04G43000.0	      0
208- 22:	Macleaya_cordata|BVC80_9059g35	Papaver_setigerum_C|Pse04G43020.0	      0
208- 23:	Macleaya_cordata|BVC80_9059g36	Papaver_setigerum_C|Pse04G43040.0	      0
208- 24:	Macleaya_cordata|BVC80_9059g37	Papaver_setigerum_C|Pse04G43070.0	      0
208- 25:	Macleaya_cordata|BVC80_9059g39	Papaver_setigerum_C|Pse04G43090.0	      0
208- 26:	Macleaya_cordata|BVC80_9059g40	Papaver_setigerum_C|Pse04G43120.0	      0
208- 27:	Macleaya_cordata|BVC80_9059g41	Papaver_setigerum_C|Pse04G43140.0	      0
208- 28:	Macleaya_cordata|BVC80_9059g47	Papaver_setigerum_C|Pse04G43150.0	      0
208- 29:	Macleaya_cordata|BVC80_9059g48	Papaver_setigerum_C|Pse04G43170.0	      0
208- 30:	Macleaya_cordata|BVC80_9059g49	Papaver_setigerum_C|Pse04G43180.0	      0
208- 31:	Macleaya_cordata|BVC80_9059g50	Papaver_setigerum_C|Pse04G43190.0	      0
208- 32:	Macleaya_cordata|BVC80_9059g51	Papaver_setigerum_C|Pse04G43210.0	      0
208- 33:	Macleaya_cordata|BVC80_9059g52	Papaver_setigerum_C|Pse04G43220.0	      0
208- 34:	Macleaya_cordata|BVC80_9059g53	Papaver_setigerum_C|Pse04G43230.0	      0
208- 35:	Macleaya_cordata|BVC80_9059g54	Papaver_setigerum_C|Pse04G43270.0	      0
208- 36:	Macleaya_cordata|BVC80_9059g55	Papaver_setigerum_C|Pse04G43290.0	      0
208- 37:	Macleaya_cordata|BVC80_9059g57	Papaver_setigerum_C|Pse04G43320.0	      0
208- 38:	Macleaya_cordata|BVC80_9059g58	Papaver_setigerum_C|Pse04G43330.0	      0
208- 39:	Macleaya_cordata|BVC80_9059g60	Papaver_setigerum_C|Pse04G43340.0	      0
208- 40:	Macleaya_cordata|BVC80_9059g61	Papaver_setigerum_C|Pse04G43350.0	      0
208- 41:	Macleaya_cordata|BVC80_9059g62	Papaver_setigerum_C|Pse04G43360.0	      0
208- 42:	Macleaya_cordata|BVC80_9059g69	Papaver_setigerum_C|Pse04G43370.0	      0
208- 43:	Macleaya_cordata|BVC80_9059g70	Papaver_setigerum_C|Pse04G43380.0	      0
208- 44:	Macleaya_cordata|BVC80_9059g71	Papaver_setigerum_C|Pse04G43390.0	      0
208- 45:	Macleaya_cordata|BVC80_9059g72	Papaver_setigerum_C|Pse04G43400.0	      0
208- 46:	Macleaya_cordata|BVC80_9059g76	Papaver_setigerum_C|Pse04G43430.0	      0
208- 47:	Macleaya_cordata|BVC80_9059g86	Papaver_setigerum_C|Pse04G43540.0	      0
208- 48:	Macleaya_cordata|BVC80_9059g89	Papaver_setigerum_C|Pse04G43590.0	      0
208- 49:	Macleaya_cordata|BVC80_9059g90	Papaver_setigerum_C|Pse04G43620.0	      0
## Alignment 209: score=396.0 e_value=5.3e-16 N=8 Mc1000182&Pe18 plus
209-  0:	Macleaya_cordata|BVC80_8585g4	Papaver_setigerum_B|Pse18G21600.0	      0
209-  1:	Macleaya_cordata|BVC80_8585g5	Papaver_setigerum_B|Pse18G21610.0	      0
209-  2:	Macleaya_cordata|BVC80_8585g6	Papaver_setigerum_B|Pse18G21620.0	      0
209-  3:	Macleaya_cordata|BVC80_8585g9	Papaver_setigerum_B|Pse18G21640.0	      0
209-  4:	Macleaya_cordata|BVC80_8585g10	Papaver_setigerum_B|Pse18G21660.0	      0
209-  5:	Macleaya_cordata|BVC80_8585g11	Papaver_setigerum_B|Pse18G21670.0	      0
209-  6:	Macleaya_cordata|BVC80_8585g13	Papaver_setigerum_B|Pse18G21690.0	      0
209-  7:	Macleaya_cordata|BVC80_8585g14	Papaver_setigerum_B|Pse18G21700.0	      0
## Alignment 210: score=446.0 e_value=3.6e-20 N=9 Mc1000182&Pi21 minus
210-  0:	Macleaya_cordata|BVC80_8585g2	Papaver_setigerum_D|Pse21G16360.0	      0
210-  1:	Macleaya_cordata|BVC80_8585g4	Papaver_setigerum_D|Pse21G16340.0	      0
210-  2:	Macleaya_cordata|BVC80_8585g5	Papaver_setigerum_D|Pse21G16330.0	      0
210-  3:	Macleaya_cordata|BVC80_8585g6	Papaver_setigerum_D|Pse21G16320.0	      0
210-  4:	Macleaya_cordata|BVC80_8585g9	Papaver_setigerum_D|Pse21G16300.0	      0
210-  5:	Macleaya_cordata|BVC80_8585g10	Papaver_setigerum_D|Pse21G16290.0	      0
210-  6:	Macleaya_cordata|BVC80_8585g11	Papaver_setigerum_D|Pse21G16280.0	      0
210-  7:	Macleaya_cordata|BVC80_8585g13	Papaver_setigerum_D|Pse21G16270.0	      0
210-  8:	Macleaya_cordata|BVC80_8585g14	Papaver_setigerum_D|Pse21G16260.0	      0
## Alignment 211: score=396.0 e_value=8.3e-15 N=8 Mc1000182&Pm9 minus
211-  0:	Macleaya_cordata|BVC80_8585g4	Papaver_somniferum_C|Pso09G26330.0	      0
211-  1:	Macleaya_cordata|BVC80_8585g5	Papaver_somniferum_C|Pso09G26320.0	      0
211-  2:	Macleaya_cordata|BVC80_8585g6	Papaver_somniferum_C|Pso09G26310.0	      0
211-  3:	Macleaya_cordata|BVC80_8585g9	Papaver_somniferum_C|Pso09G26290.0	      0
211-  4:	Macleaya_cordata|BVC80_8585g11	Papaver_somniferum_C|Pso09G26270.0	      0
211-  5:	Macleaya_cordata|BVC80_8585g12	Papaver_somniferum_C|Pso09G26250.0	      0
211-  6:	Macleaya_cordata|BVC80_8585g13	Papaver_somniferum_C|Pso09G26240.0	      0
211-  7:	Macleaya_cordata|BVC80_8585g14	Papaver_somniferum_C|Pso09G26230.0	      0
## Alignment 212: score=442.0 e_value=1e-19 N=9 Mc1000182&Po11 minus
212-  0:	Macleaya_cordata|BVC80_8585g2	Papaver_somniferum_A|Pso11G16600.0	      0
212-  1:	Macleaya_cordata|BVC80_8585g4	Papaver_somniferum_A|Pso11G16590.0	      0
212-  2:	Macleaya_cordata|BVC80_8585g5	Papaver_somniferum_A|Pso11G16580.0	      0
212-  3:	Macleaya_cordata|BVC80_8585g6	Papaver_somniferum_A|Pso11G16570.0	      0
212-  4:	Macleaya_cordata|BVC80_8585g9	Papaver_somniferum_A|Pso11G16560.0	      0
212-  5:	Macleaya_cordata|BVC80_8585g10	Papaver_somniferum_A|Pso11G16530.0	      0
212-  6:	Macleaya_cordata|BVC80_8585g11	Papaver_somniferum_A|Pso11G16520.0	      0
212-  7:	Macleaya_cordata|BVC80_8585g13	Papaver_somniferum_A|Pso11G16510.0	      0
212-  8:	Macleaya_cordata|BVC80_8585g14	Papaver_somniferum_A|Pso11G16480.0	      0
## Alignment 213: score=395.0 e_value=1e-18 N=8 Mc1000182&Pr2 minus
213-  0:	Macleaya_cordata|BVC80_8585g2	Papaver_rhoeas|Prh02G34600.0	      0
213-  1:	Macleaya_cordata|BVC80_8585g4	Papaver_rhoeas|Prh02G34590.0	      0
213-  2:	Macleaya_cordata|BVC80_8585g5	Papaver_rhoeas|Prh02G34580.0	      0
213-  3:	Macleaya_cordata|BVC80_8585g6	Papaver_rhoeas|Prh02G34570.0	      0
213-  4:	Macleaya_cordata|BVC80_8585g9	Papaver_rhoeas|Prh02G34550.0	      0
213-  5:	Macleaya_cordata|BVC80_8585g10	Papaver_rhoeas|Prh02G34540.0	      0
213-  6:	Macleaya_cordata|BVC80_8585g11	Papaver_rhoeas|Prh02G34530.0	      0
213-  7:	Macleaya_cordata|BVC80_8585g14	Papaver_rhoeas|Prh02G34520.0	      0
## Alignment 214: score=442.0 e_value=1e-18 N=9 Mc1000182&Ps14 plus
214-  0:	Macleaya_cordata|BVC80_8585g2	Papaver_setigerum_A|Pse14G22870.0	      0
214-  1:	Macleaya_cordata|BVC80_8585g4	Papaver_setigerum_A|Pse14G22880.0	      0
214-  2:	Macleaya_cordata|BVC80_8585g5	Papaver_setigerum_A|Pse14G22890.0	      0
214-  3:	Macleaya_cordata|BVC80_8585g6	Papaver_setigerum_A|Pse14G22900.0	      0
214-  4:	Macleaya_cordata|BVC80_8585g9	Papaver_setigerum_A|Pse14G22910.0	      0
214-  5:	Macleaya_cordata|BVC80_8585g10	Papaver_setigerum_A|Pse14G22940.0	      0
214-  6:	Macleaya_cordata|BVC80_8585g11	Papaver_setigerum_A|Pse14G22950.0	      0
214-  7:	Macleaya_cordata|BVC80_8585g13	Papaver_setigerum_A|Pse14G22960.0	      0
214-  8:	Macleaya_cordata|BVC80_8585g14	Papaver_setigerum_A|Pse14G22990.0	      0
## Alignment 215: score=396.0 e_value=2.8e-16 N=8 Mc1000182&Pt9 minus
215-  0:	Macleaya_cordata|BVC80_8585g4	Papaver_setigerum_C|Pse09G26770.0	      0
215-  1:	Macleaya_cordata|BVC80_8585g5	Papaver_setigerum_C|Pse09G26760.0	      0
215-  2:	Macleaya_cordata|BVC80_8585g6	Papaver_setigerum_C|Pse09G26750.0	      0
215-  3:	Macleaya_cordata|BVC80_8585g9	Papaver_setigerum_C|Pse09G26720.0	      0
215-  4:	Macleaya_cordata|BVC80_8585g10	Papaver_setigerum_C|Pse09G26700.0	      0
215-  5:	Macleaya_cordata|BVC80_8585g11	Papaver_setigerum_C|Pse09G26690.0	      0
215-  6:	Macleaya_cordata|BVC80_8585g13	Papaver_setigerum_C|Pse09G26680.0	      0
215-  7:	Macleaya_cordata|BVC80_8585g14	Papaver_setigerum_C|Pse09G26670.0	      0
## Alignment 216: score=2111.0 e_value=6.5e-153 N=43 Mc1000183&Pe6 minus
216-  0:	Macleaya_cordata|BVC80_9053g2	Papaver_setigerum_B|Pse06G14410.0	      0
216-  1:	Macleaya_cordata|BVC80_9053g3	Papaver_setigerum_B|Pse06G14400.0	      0
216-  2:	Macleaya_cordata|BVC80_9053g4	Papaver_setigerum_B|Pse06G14390.0	      0
216-  3:	Macleaya_cordata|BVC80_9053g5	Papaver_setigerum_B|Pse06G14380.0	      0
216-  4:	Macleaya_cordata|BVC80_9053g6	Papaver_setigerum_B|Pse06G14370.0	      0
216-  5:	Macleaya_cordata|BVC80_9053g7	Papaver_setigerum_B|Pse06G14360.0	      0
216-  6:	Macleaya_cordata|BVC80_9053g8	Papaver_setigerum_B|Pse06G14350.0	      0
216-  7:	Macleaya_cordata|BVC80_9053g10	Papaver_setigerum_B|Pse06G14320.0	      0
216-  8:	Macleaya_cordata|BVC80_9053g11	Papaver_setigerum_B|Pse06G14310.0	      0
216-  9:	Macleaya_cordata|BVC80_9053g13	Papaver_setigerum_B|Pse06G14280.0	      0
216- 10:	Macleaya_cordata|BVC80_9053g14	Papaver_setigerum_B|Pse06G14270.0	      0
216- 11:	Macleaya_cordata|BVC80_9053g17	Papaver_setigerum_B|Pse06G14260.0	      0
216- 12:	Macleaya_cordata|BVC80_9053g22	Papaver_setigerum_B|Pse06G14250.0	      0
216- 13:	Macleaya_cordata|BVC80_9053g23	Papaver_setigerum_B|Pse06G14240.0	      0
216- 14:	Macleaya_cordata|BVC80_9053g26	Papaver_setigerum_B|Pse06G14230.0	      0
216- 15:	Macleaya_cordata|BVC80_9053g27	Papaver_setigerum_B|Pse06G14210.0	      0
216- 16:	Macleaya_cordata|BVC80_9053g28	Papaver_setigerum_B|Pse06G14190.0	      0
216- 17:	Macleaya_cordata|BVC80_9053g29	Papaver_setigerum_B|Pse06G14180.0	      0
216- 18:	Macleaya_cordata|BVC80_9053g33	Papaver_setigerum_B|Pse06G14160.0	      0
216- 19:	Macleaya_cordata|BVC80_9053g35	Papaver_setigerum_B|Pse06G14110.0	      0
216- 20:	Macleaya_cordata|BVC80_9053g37	Papaver_setigerum_B|Pse06G14100.0	      0
216- 21:	Macleaya_cordata|BVC80_9053g39	Papaver_setigerum_B|Pse06G14070.0	      0
216- 22:	Macleaya_cordata|BVC80_9053g40	Papaver_setigerum_B|Pse06G14060.0	      0
216- 23:	Macleaya_cordata|BVC80_9053g42	Papaver_setigerum_B|Pse06G14050.0	      0
216- 24:	Macleaya_cordata|BVC80_9053g43	Papaver_setigerum_B|Pse06G14040.0	      0
216- 25:	Macleaya_cordata|BVC80_9053g44	Papaver_setigerum_B|Pse06G14030.0	      0
216- 26:	Macleaya_cordata|BVC80_9053g45	Papaver_setigerum_B|Pse06G14020.0	      0
216- 27:	Macleaya_cordata|BVC80_9053g47	Papaver_setigerum_B|Pse06G13990.0	      0
216- 28:	Macleaya_cordata|BVC80_9053g52	Papaver_setigerum_B|Pse06G13940.0	      0
216- 29:	Macleaya_cordata|BVC80_9053g53	Papaver_setigerum_B|Pse06G13930.0	      0
216- 30:	Macleaya_cordata|BVC80_9053g54	Papaver_setigerum_B|Pse06G13900.0	      0
216- 31:	Macleaya_cordata|BVC80_9053g58	Papaver_setigerum_B|Pse06G13880.0	      0
216- 32:	Macleaya_cordata|BVC80_9053g59	Papaver_setigerum_B|Pse06G13870.0	      0
216- 33:	Macleaya_cordata|BVC80_9053g60	Papaver_setigerum_B|Pse06G13860.0	      0
216- 34:	Macleaya_cordata|BVC80_9053g64	Papaver_setigerum_B|Pse06G13840.0	      0
216- 35:	Macleaya_cordata|BVC80_9053g65	Papaver_setigerum_B|Pse06G13830.0	      0
216- 36:	Macleaya_cordata|BVC80_9053g69	Papaver_setigerum_B|Pse06G13820.0	      0
216- 37:	Macleaya_cordata|BVC80_9053g72	Papaver_setigerum_B|Pse06G13810.0	      0
216- 38:	Macleaya_cordata|BVC80_9053g73	Papaver_setigerum_B|Pse06G13800.0	      0
216- 39:	Macleaya_cordata|BVC80_9053g76	Papaver_setigerum_B|Pse06G13790.0	      0
216- 40:	Macleaya_cordata|BVC80_9053g78	Papaver_setigerum_B|Pse06G13770.0	      0
216- 41:	Macleaya_cordata|BVC80_9053g82	Papaver_setigerum_B|Pse06G13760.0	      0
216- 42:	Macleaya_cordata|BVC80_9053g84	Papaver_setigerum_B|Pse06G13750.0	      0
## Alignment 217: score=2011.0 e_value=5.6e-145 N=41 Mc1000183&Pi11 plus
217-  0:	Macleaya_cordata|BVC80_9053g2	Papaver_setigerum_D|Pse11G42380.0	      0
217-  1:	Macleaya_cordata|BVC80_9053g3	Papaver_setigerum_D|Pse11G42390.0	      0
217-  2:	Macleaya_cordata|BVC80_9053g5	Papaver_setigerum_D|Pse11G42400.0	      0
217-  3:	Macleaya_cordata|BVC80_9053g6	Papaver_setigerum_D|Pse11G42410.0	      0
217-  4:	Macleaya_cordata|BVC80_9053g7	Papaver_setigerum_D|Pse11G42420.0	      0
217-  5:	Macleaya_cordata|BVC80_9053g8	Papaver_setigerum_D|Pse11G42430.0	      0
217-  6:	Macleaya_cordata|BVC80_9053g10	Papaver_setigerum_D|Pse11G42450.0	      0
217-  7:	Macleaya_cordata|BVC80_9053g11	Papaver_setigerum_D|Pse11G42460.0	      0
217-  8:	Macleaya_cordata|BVC80_9053g12	Papaver_setigerum_D|Pse11G42470.0	      0
217-  9:	Macleaya_cordata|BVC80_9053g13	Papaver_setigerum_D|Pse11G42480.0	      0
217- 10:	Macleaya_cordata|BVC80_9053g14	Papaver_setigerum_D|Pse11G42490.0	      0
217- 11:	Macleaya_cordata|BVC80_9053g17	Papaver_setigerum_D|Pse11G42500.0	      0
217- 12:	Macleaya_cordata|BVC80_9053g22	Papaver_setigerum_D|Pse11G42510.0	      0
217- 13:	Macleaya_cordata|BVC80_9053g23	Papaver_setigerum_D|Pse11G42550.0	      0
217- 14:	Macleaya_cordata|BVC80_9053g26	Papaver_setigerum_D|Pse11G42560.0	      0
217- 15:	Macleaya_cordata|BVC80_9053g27	Papaver_setigerum_D|Pse11G42570.0	      0
217- 16:	Macleaya_cordata|BVC80_9053g28	Papaver_setigerum_D|Pse11G42580.0	      0
217- 17:	Macleaya_cordata|BVC80_9053g29	Papaver_setigerum_D|Pse11G42590.0	      0
217- 18:	Macleaya_cordata|BVC80_9053g37	Papaver_setigerum_D|Pse11G42630.0	      0
217- 19:	Macleaya_cordata|BVC80_9053g39	Papaver_setigerum_D|Pse11G42650.0	      0
217- 20:	Macleaya_cordata|BVC80_9053g40	Papaver_setigerum_D|Pse11G42660.0	      0
217- 21:	Macleaya_cordata|BVC80_9053g42	Papaver_setigerum_D|Pse11G42680.0	      0
217- 22:	Macleaya_cordata|BVC80_9053g43	Papaver_setigerum_D|Pse11G42690.0	      0
217- 23:	Macleaya_cordata|BVC80_9053g44	Papaver_setigerum_D|Pse11G42700.0	      0
217- 24:	Macleaya_cordata|BVC80_9053g45	Papaver_setigerum_D|Pse11G42710.0	      0
217- 25:	Macleaya_cordata|BVC80_9053g47	Papaver_setigerum_D|Pse11G42760.0	      0
217- 26:	Macleaya_cordata|BVC80_9053g49	Papaver_setigerum_D|Pse11G42790.0	      0
217- 27:	Macleaya_cordata|BVC80_9053g52	Papaver_setigerum_D|Pse11G42830.0	      0
217- 28:	Macleaya_cordata|BVC80_9053g53	Papaver_setigerum_D|Pse11G42840.0	      0
217- 29:	Macleaya_cordata|BVC80_9053g54	Papaver_setigerum_D|Pse11G42880.0	      0
217- 30:	Macleaya_cordata|BVC80_9053g58	Papaver_setigerum_D|Pse11G42900.0	      0
217- 31:	Macleaya_cordata|BVC80_9053g59	Papaver_setigerum_D|Pse11G42910.0	      0
217- 32:	Macleaya_cordata|BVC80_9053g60	Papaver_setigerum_D|Pse11G42920.0	      0
217- 33:	Macleaya_cordata|BVC80_9053g64	Papaver_setigerum_D|Pse11G42940.0	      0
217- 34:	Macleaya_cordata|BVC80_9053g65	Papaver_setigerum_D|Pse11G42950.0	      0
217- 35:	Macleaya_cordata|BVC80_9053g69	Papaver_setigerum_D|Pse11G42960.0	      0
217- 36:	Macleaya_cordata|BVC80_9053g71	Papaver_setigerum_D|Pse11G42970.0	      0
217- 37:	Macleaya_cordata|BVC80_9053g73	Papaver_setigerum_D|Pse11G42980.0	      0
217- 38:	Macleaya_cordata|BVC80_9053g76	Papaver_setigerum_D|Pse11G42990.0	      0
217- 39:	Macleaya_cordata|BVC80_9053g78	Papaver_setigerum_D|Pse11G43020.0	      0
217- 40:	Macleaya_cordata|BVC80_9053g79	Papaver_setigerum_D|Pse11G43030.0	      0
## Alignment 218: score=2000.0 e_value=6.5e-151 N=41 Mc1000183&Pm1 minus
218-  0:	Macleaya_cordata|BVC80_9053g2	Papaver_somniferum_C|Pso01G31050.0	      0
218-  1:	Macleaya_cordata|BVC80_9053g3	Papaver_somniferum_C|Pso01G31040.0	      0
218-  2:	Macleaya_cordata|BVC80_9053g4	Papaver_somniferum_C|Pso01G31030.0	      0
218-  3:	Macleaya_cordata|BVC80_9053g5	Papaver_somniferum_C|Pso01G31020.0	      0
218-  4:	Macleaya_cordata|BVC80_9053g6	Papaver_somniferum_C|Pso01G31010.0	      0
218-  5:	Macleaya_cordata|BVC80_9053g7	Papaver_somniferum_C|Pso01G31000.0	      0
218-  6:	Macleaya_cordata|BVC80_9053g8	Papaver_somniferum_C|Pso01G30950.0	      0
218-  7:	Macleaya_cordata|BVC80_9053g10	Papaver_somniferum_C|Pso01G30930.0	      0
218-  8:	Macleaya_cordata|BVC80_9053g11	Papaver_somniferum_C|Pso01G30920.0	      0
218-  9:	Macleaya_cordata|BVC80_9053g13	Papaver_somniferum_C|Pso01G30880.0	      0
218- 10:	Macleaya_cordata|BVC80_9053g17	Papaver_somniferum_C|Pso01G30850.0	      0
218- 11:	Macleaya_cordata|BVC80_9053g22	Papaver_somniferum_C|Pso01G30840.0	      0
218- 12:	Macleaya_cordata|BVC80_9053g23	Papaver_somniferum_C|Pso01G30810.0	      0
218- 13:	Macleaya_cordata|BVC80_9053g26	Papaver_somniferum_C|Pso01G30800.0	      0
218- 14:	Macleaya_cordata|BVC80_9053g27	Papaver_somniferum_C|Pso01G30790.0	      0
218- 15:	Macleaya_cordata|BVC80_9053g28	Papaver_somniferum_C|Pso01G30780.0	      0
218- 16:	Macleaya_cordata|BVC80_9053g29	Papaver_somniferum_C|Pso01G30770.0	      0
218- 17:	Macleaya_cordata|BVC80_9053g33	Papaver_somniferum_C|Pso01G30760.0	      0
218- 18:	Macleaya_cordata|BVC80_9053g39	Papaver_somniferum_C|Pso01G30700.0	      0
218- 19:	Macleaya_cordata|BVC80_9053g40	Papaver_somniferum_C|Pso01G30690.0	      0
218- 20:	Macleaya_cordata|BVC80_9053g42	Papaver_somniferum_C|Pso01G30680.0	      0
218- 21:	Macleaya_cordata|BVC80_9053g43	Papaver_somniferum_C|Pso01G30670.0	      0
218- 22:	Macleaya_cordata|BVC80_9053g44	Papaver_somniferum_C|Pso01G30660.0	      0
218- 23:	Macleaya_cordata|BVC80_9053g45	Papaver_somniferum_C|Pso01G30650.0	      0
218- 24:	Macleaya_cordata|BVC80_9053g47	Papaver_somniferum_C|Pso01G30620.0	      0
218- 25:	Macleaya_cordata|BVC80_9053g48	Papaver_somniferum_C|Pso01G30610.0	      0
218- 26:	Macleaya_cordata|BVC80_9053g52	Papaver_somniferum_C|Pso01G30550.0	      0
218- 27:	Macleaya_cordata|BVC80_9053g53	Papaver_somniferum_C|Pso01G30510.0	      0
218- 28:	Macleaya_cordata|BVC80_9053g54	Papaver_somniferum_C|Pso01G30500.0	      0
218- 29:	Macleaya_cordata|BVC80_9053g58	Papaver_somniferum_C|Pso01G30480.0	      0
218- 30:	Macleaya_cordata|BVC80_9053g60	Papaver_somniferum_C|Pso01G30470.0	      0
218- 31:	Macleaya_cordata|BVC80_9053g64	Papaver_somniferum_C|Pso01G30370.0	      0
218- 32:	Macleaya_cordata|BVC80_9053g65	Papaver_somniferum_C|Pso01G30360.0	      0
218- 33:	Macleaya_cordata|BVC80_9053g69	Papaver_somniferum_C|Pso01G30350.0	      0
218- 34:	Macleaya_cordata|BVC80_9053g71	Papaver_somniferum_C|Pso01G30340.0	      0
218- 35:	Macleaya_cordata|BVC80_9053g73	Papaver_somniferum_C|Pso01G30330.0	      0
218- 36:	Macleaya_cordata|BVC80_9053g76	Papaver_somniferum_C|Pso01G30320.0	      0
218- 37:	Macleaya_cordata|BVC80_9053g78	Papaver_somniferum_C|Pso01G30310.0	      0
218- 38:	Macleaya_cordata|BVC80_9053g79	Papaver_somniferum_C|Pso01G30300.0	      0
218- 39:	Macleaya_cordata|BVC80_9053g82	Papaver_somniferum_C|Pso01G30290.0	      0
218- 40:	Macleaya_cordata|BVC80_9053g84	Papaver_somniferum_C|Pso01G30280.0	      0
## Alignment 219: score=1904.0 e_value=3e-138 N=39 Mc1000183&Po6 plus
219-  0:	Macleaya_cordata|BVC80_9053g2	Papaver_somniferum_A|Pso06G26940.0	      0
219-  1:	Macleaya_cordata|BVC80_9053g3	Papaver_somniferum_A|Pso06G26950.0	      0
219-  2:	Macleaya_cordata|BVC80_9053g5	Papaver_somniferum_A|Pso06G26990.0	      0
219-  3:	Macleaya_cordata|BVC80_9053g6	Papaver_somniferum_A|Pso06G27000.0	      0
219-  4:	Macleaya_cordata|BVC80_9053g7	Papaver_somniferum_A|Pso06G27010.0	      0
219-  5:	Macleaya_cordata|BVC80_9053g8	Papaver_somniferum_A|Pso06G27020.0	      0
219-  6:	Macleaya_cordata|BVC80_9053g10	Papaver_somniferum_A|Pso06G27030.0	      0
219-  7:	Macleaya_cordata|BVC80_9053g11	Papaver_somniferum_A|Pso06G27040.0	      0
219-  8:	Macleaya_cordata|BVC80_9053g13	Papaver_somniferum_A|Pso06G27080.0	      0
219-  9:	Macleaya_cordata|BVC80_9053g17	Papaver_somniferum_A|Pso06G27090.0	      0
219- 10:	Macleaya_cordata|BVC80_9053g22	Papaver_somniferum_A|Pso06G27100.0	      0
219- 11:	Macleaya_cordata|BVC80_9053g23	Papaver_somniferum_A|Pso06G27130.0	      0
219- 12:	Macleaya_cordata|BVC80_9053g26	Papaver_somniferum_A|Pso06G27140.0	      0
219- 13:	Macleaya_cordata|BVC80_9053g27	Papaver_somniferum_A|Pso06G27180.0	      0
219- 14:	Macleaya_cordata|BVC80_9053g28	Papaver_somniferum_A|Pso06G27190.0	      0
219- 15:	Macleaya_cordata|BVC80_9053g29	Papaver_somniferum_A|Pso06G27210.0	      0
219- 16:	Macleaya_cordata|BVC80_9053g33	Papaver_somniferum_A|Pso06G27220.0	      0
219- 17:	Macleaya_cordata|BVC80_9053g35	Papaver_somniferum_A|Pso06G27240.0	      0
219- 18:	Macleaya_cordata|BVC80_9053g37	Papaver_somniferum_A|Pso06G27250.0	      0
219- 19:	Macleaya_cordata|BVC80_9053g40	Papaver_somniferum_A|Pso06G27270.0	      0
219- 20:	Macleaya_cordata|BVC80_9053g42	Papaver_somniferum_A|Pso06G27280.0	      0
219- 21:	Macleaya_cordata|BVC80_9053g43	Papaver_somniferum_A|Pso06G27290.0	      0
219- 22:	Macleaya_cordata|BVC80_9053g44	Papaver_somniferum_A|Pso06G27300.0	      0
219- 23:	Macleaya_cordata|BVC80_9053g47	Papaver_somniferum_A|Pso06G27340.0	      0
219- 24:	Macleaya_cordata|BVC80_9053g48	Papaver_somniferum_A|Pso06G27350.0	      0
219- 25:	Macleaya_cordata|BVC80_9053g52	Papaver_somniferum_A|Pso06G27360.0	      0
219- 26:	Macleaya_cordata|BVC80_9053g53	Papaver_somniferum_A|Pso06G27370.0	      0
219- 27:	Macleaya_cordata|BVC80_9053g54	Papaver_somniferum_A|Pso06G27380.0	      0
219- 28:	Macleaya_cordata|BVC80_9053g58	Papaver_somniferum_A|Pso06G27400.0	      0
219- 29:	Macleaya_cordata|BVC80_9053g59	Papaver_somniferum_A|Pso06G27410.0	      0
219- 30:	Macleaya_cordata|BVC80_9053g60	Papaver_somniferum_A|Pso06G27430.0	      0
219- 31:	Macleaya_cordata|BVC80_9053g64	Papaver_somniferum_A|Pso06G27520.0	      0
219- 32:	Macleaya_cordata|BVC80_9053g65	Papaver_somniferum_A|Pso06G27540.0	      0
219- 33:	Macleaya_cordata|BVC80_9053g69	Papaver_somniferum_A|Pso06G27560.0	      0
219- 34:	Macleaya_cordata|BVC80_9053g72	Papaver_somniferum_A|Pso06G27580.0	      0
219- 35:	Macleaya_cordata|BVC80_9053g73	Papaver_somniferum_A|Pso06G27590.0	      0
219- 36:	Macleaya_cordata|BVC80_9053g76	Papaver_somniferum_A|Pso06G27610.0	      0
219- 37:	Macleaya_cordata|BVC80_9053g78	Papaver_somniferum_A|Pso06G27620.0	      0
219- 38:	Macleaya_cordata|BVC80_9053g79	Papaver_somniferum_A|Pso06G27640.0	      0
## Alignment 220: score=1119.0 e_value=3.7e-73 N=23 Mc1000183&Pr5 minus
220-  0:	Macleaya_cordata|BVC80_9053g2	Papaver_rhoeas|Prh05G14670.0	      0
220-  1:	Macleaya_cordata|BVC80_9053g3	Papaver_rhoeas|Prh05G14660.0	      0
220-  2:	Macleaya_cordata|BVC80_9053g5	Papaver_rhoeas|Prh05G14650.0	      0
220-  3:	Macleaya_cordata|BVC80_9053g6	Papaver_rhoeas|Prh05G14640.0	      0
220-  4:	Macleaya_cordata|BVC80_9053g7	Papaver_rhoeas|Prh05G14620.0	      0
220-  5:	Macleaya_cordata|BVC80_9053g8	Papaver_rhoeas|Prh05G14590.0	      0
220-  6:	Macleaya_cordata|BVC80_9053g10	Papaver_rhoeas|Prh05G14580.0	      0
220-  7:	Macleaya_cordata|BVC80_9053g11	Papaver_rhoeas|Prh05G14570.0	      0
220-  8:	Macleaya_cordata|BVC80_9053g13	Papaver_rhoeas|Prh05G14560.0	      0
220-  9:	Macleaya_cordata|BVC80_9053g14	Papaver_rhoeas|Prh05G14550.0	      0
220- 10:	Macleaya_cordata|BVC80_9053g17	Papaver_rhoeas|Prh05G14540.0	      0
220- 11:	Macleaya_cordata|BVC80_9053g22	Papaver_rhoeas|Prh05G14530.0	      0
220- 12:	Macleaya_cordata|BVC80_9053g23	Papaver_rhoeas|Prh05G14500.0	      0
220- 13:	Macleaya_cordata|BVC80_9053g26	Papaver_rhoeas|Prh05G14490.0	      0
220- 14:	Macleaya_cordata|BVC80_9053g27	Papaver_rhoeas|Prh05G14480.0	      0
220- 15:	Macleaya_cordata|BVC80_9053g28	Papaver_rhoeas|Prh05G14470.0	      0
220- 16:	Macleaya_cordata|BVC80_9053g29	Papaver_rhoeas|Prh05G14460.0	      0
220- 17:	Macleaya_cordata|BVC80_9053g33	Papaver_rhoeas|Prh05G14440.0	      0
220- 18:	Macleaya_cordata|BVC80_9053g35	Papaver_rhoeas|Prh05G14410.0	      0
220- 19:	Macleaya_cordata|BVC80_9053g37	Papaver_rhoeas|Prh05G14400.0	      0
220- 20:	Macleaya_cordata|BVC80_9053g39	Papaver_rhoeas|Prh05G14370.0	      0
220- 21:	Macleaya_cordata|BVC80_9053g52	Papaver_rhoeas|Prh05G14340.0	      0
220- 22:	Macleaya_cordata|BVC80_9053g53	Papaver_rhoeas|Prh05G14330.0	      0
## Alignment 221: score=934.0 e_value=4.1e-54 N=19 Mc1000183&Pr5 minus
221-  0:	Macleaya_cordata|BVC80_9053g42	Papaver_rhoeas|Prh05G13940.0	      0
221-  1:	Macleaya_cordata|BVC80_9053g43	Papaver_rhoeas|Prh05G13930.0	      0
221-  2:	Macleaya_cordata|BVC80_9053g45	Papaver_rhoeas|Prh05G13920.0	      0
221-  3:	Macleaya_cordata|BVC80_9053g47	Papaver_rhoeas|Prh05G13880.0	      0
221-  4:	Macleaya_cordata|BVC80_9053g49	Papaver_rhoeas|Prh05G13860.0	      0
221-  5:	Macleaya_cordata|BVC80_9053g52	Papaver_rhoeas|Prh05G13850.0	      0
221-  6:	Macleaya_cordata|BVC80_9053g53	Papaver_rhoeas|Prh05G13840.0	      0
221-  7:	Macleaya_cordata|BVC80_9053g54	Papaver_rhoeas|Prh05G13830.0	      0
221-  8:	Macleaya_cordata|BVC80_9053g58	Papaver_rhoeas|Prh05G13810.0	      0
221-  9:	Macleaya_cordata|BVC80_9053g59	Papaver_rhoeas|Prh05G13800.0	      0
221- 10:	Macleaya_cordata|BVC80_9053g60	Papaver_rhoeas|Prh05G13790.0	      0
221- 11:	Macleaya_cordata|BVC80_9053g62	Papaver_rhoeas|Prh05G13780.0	      0
221- 12:	Macleaya_cordata|BVC80_9053g64	Papaver_rhoeas|Prh05G13750.0	      0
221- 13:	Macleaya_cordata|BVC80_9053g65	Papaver_rhoeas|Prh05G13740.0	      0
221- 14:	Macleaya_cordata|BVC80_9053g69	Papaver_rhoeas|Prh05G13730.0	      0
221- 15:	Macleaya_cordata|BVC80_9053g72	Papaver_rhoeas|Prh05G13720.0	      0
221- 16:	Macleaya_cordata|BVC80_9053g73	Papaver_rhoeas|Prh05G13710.0	      0
221- 17:	Macleaya_cordata|BVC80_9053g76	Papaver_rhoeas|Prh05G13700.0	      0
221- 18:	Macleaya_cordata|BVC80_9053g79	Papaver_rhoeas|Prh05G13670.0	      0
## Alignment 222: score=1951.0 e_value=1.6e-144 N=40 Mc1000183&Ps12 plus
222-  0:	Macleaya_cordata|BVC80_9053g2	Papaver_setigerum_A|Pse12G27920.0	      0
222-  1:	Macleaya_cordata|BVC80_9053g3	Papaver_setigerum_A|Pse12G27930.0	      0
222-  2:	Macleaya_cordata|BVC80_9053g5	Papaver_setigerum_A|Pse12G27990.0	      0
222-  3:	Macleaya_cordata|BVC80_9053g6	Papaver_setigerum_A|Pse12G28000.0	      0
222-  4:	Macleaya_cordata|BVC80_9053g7	Papaver_setigerum_A|Pse12G28010.0	      0
222-  5:	Macleaya_cordata|BVC80_9053g8	Papaver_setigerum_A|Pse12G28020.0	      0
222-  6:	Macleaya_cordata|BVC80_9053g10	Papaver_setigerum_A|Pse12G28030.0	      0
222-  7:	Macleaya_cordata|BVC80_9053g11	Papaver_setigerum_A|Pse12G28040.0	      0
222-  8:	Macleaya_cordata|BVC80_9053g12	Papaver_setigerum_A|Pse12G28050.0	      0
222-  9:	Macleaya_cordata|BVC80_9053g14	Papaver_setigerum_A|Pse12G28090.0	      0
222- 10:	Macleaya_cordata|BVC80_9053g17	Papaver_setigerum_A|Pse12G28120.0	      0
222- 11:	Macleaya_cordata|BVC80_9053g22	Papaver_setigerum_A|Pse12G28130.0	      0
222- 12:	Macleaya_cordata|BVC80_9053g23	Papaver_setigerum_A|Pse12G28170.0	      0
222- 13:	Macleaya_cordata|BVC80_9053g26	Papaver_setigerum_A|Pse12G28190.0	      0
222- 14:	Macleaya_cordata|BVC80_9053g27	Papaver_setigerum_A|Pse12G28210.0	      0
222- 15:	Macleaya_cordata|BVC80_9053g28	Papaver_setigerum_A|Pse12G28220.0	      0
222- 16:	Macleaya_cordata|BVC80_9053g29	Papaver_setigerum_A|Pse12G28240.0	      0
222- 17:	Macleaya_cordata|BVC80_9053g37	Papaver_setigerum_A|Pse12G28300.0	      0
222- 18:	Macleaya_cordata|BVC80_9053g39	Papaver_setigerum_A|Pse12G28330.0	      0
222- 19:	Macleaya_cordata|BVC80_9053g40	Papaver_setigerum_A|Pse12G28340.0	      0
222- 20:	Macleaya_cordata|BVC80_9053g42	Papaver_setigerum_A|Pse12G28350.0	      0
222- 21:	Macleaya_cordata|BVC80_9053g43	Papaver_setigerum_A|Pse12G28360.0	      0
222- 22:	Macleaya_cordata|BVC80_9053g44	Papaver_setigerum_A|Pse12G28370.0	      0
222- 23:	Macleaya_cordata|BVC80_9053g47	Papaver_setigerum_A|Pse12G28410.0	      0
222- 24:	Macleaya_cordata|BVC80_9053g49	Papaver_setigerum_A|Pse12G28420.0	      0
222- 25:	Macleaya_cordata|BVC80_9053g52	Papaver_setigerum_A|Pse12G28440.0	      0
222- 26:	Macleaya_cordata|BVC80_9053g53	Papaver_setigerum_A|Pse12G28450.0	      0
222- 27:	Macleaya_cordata|BVC80_9053g54	Papaver_setigerum_A|Pse12G28460.0	      0
222- 28:	Macleaya_cordata|BVC80_9053g58	Papaver_setigerum_A|Pse12G28480.0	      0
222- 29:	Macleaya_cordata|BVC80_9053g59	Papaver_setigerum_A|Pse12G28490.0	      0
222- 30:	Macleaya_cordata|BVC80_9053g60	Papaver_setigerum_A|Pse12G28500.0	      0
222- 31:	Macleaya_cordata|BVC80_9053g64	Papaver_setigerum_A|Pse12G28560.0	      0
222- 32:	Macleaya_cordata|BVC80_9053g69	Papaver_setigerum_A|Pse12G28600.0	      0
222- 33:	Macleaya_cordata|BVC80_9053g72	Papaver_setigerum_A|Pse12G28630.0	      0
222- 34:	Macleaya_cordata|BVC80_9053g73	Papaver_setigerum_A|Pse12G28640.0	      0
222- 35:	Macleaya_cordata|BVC80_9053g76	Papaver_setigerum_A|Pse12G28650.0	      0
222- 36:	Macleaya_cordata|BVC80_9053g78	Papaver_setigerum_A|Pse12G28660.0	      0
222- 37:	Macleaya_cordata|BVC80_9053g79	Papaver_setigerum_A|Pse12G28680.0	      0
222- 38:	Macleaya_cordata|BVC80_9053g82	Papaver_setigerum_A|Pse12G28690.0	      0
222- 39:	Macleaya_cordata|BVC80_9053g84	Papaver_setigerum_A|Pse12G28700.0	      0
## Alignment 223: score=2096.0 e_value=1.1e-158 N=43 Mc1000183&Pt4 minus
223-  0:	Macleaya_cordata|BVC80_9053g2	Papaver_setigerum_C|Pse04G33280.0	      0
223-  1:	Macleaya_cordata|BVC80_9053g3	Papaver_setigerum_C|Pse04G33270.0	      0
223-  2:	Macleaya_cordata|BVC80_9053g4	Papaver_setigerum_C|Pse04G33260.0	      0
223-  3:	Macleaya_cordata|BVC80_9053g5	Papaver_setigerum_C|Pse04G33250.0	      0
223-  4:	Macleaya_cordata|BVC80_9053g6	Papaver_setigerum_C|Pse04G33240.0	      0
223-  5:	Macleaya_cordata|BVC80_9053g7	Papaver_setigerum_C|Pse04G33230.0	      0
223-  6:	Macleaya_cordata|BVC80_9053g8	Papaver_setigerum_C|Pse04G33200.0	      0
223-  7:	Macleaya_cordata|BVC80_9053g10	Papaver_setigerum_C|Pse04G33170.0	      0
223-  8:	Macleaya_cordata|BVC80_9053g11	Papaver_setigerum_C|Pse04G33160.0	      0
223-  9:	Macleaya_cordata|BVC80_9053g13	Papaver_setigerum_C|Pse04G33120.0	      0
223- 10:	Macleaya_cordata|BVC80_9053g17	Papaver_setigerum_C|Pse04G33070.0	      0
223- 11:	Macleaya_cordata|BVC80_9053g22	Papaver_setigerum_C|Pse04G33060.0	      0
223- 12:	Macleaya_cordata|BVC80_9053g23	Papaver_setigerum_C|Pse04G33030.0	      0
223- 13:	Macleaya_cordata|BVC80_9053g26	Papaver_setigerum_C|Pse04G33020.0	      0
223- 14:	Macleaya_cordata|BVC80_9053g27	Papaver_setigerum_C|Pse04G33010.0	      0
223- 15:	Macleaya_cordata|BVC80_9053g28	Papaver_setigerum_C|Pse04G33000.0	      0
223- 16:	Macleaya_cordata|BVC80_9053g29	Papaver_setigerum_C|Pse04G32990.0	      0
223- 17:	Macleaya_cordata|BVC80_9053g34	Papaver_setigerum_C|Pse04G32980.0	      0
223- 18:	Macleaya_cordata|BVC80_9053g37	Papaver_setigerum_C|Pse04G32950.0	      0
223- 19:	Macleaya_cordata|BVC80_9053g39	Papaver_setigerum_C|Pse04G32920.0	      0
223- 20:	Macleaya_cordata|BVC80_9053g40	Papaver_setigerum_C|Pse04G32900.0	      0
223- 21:	Macleaya_cordata|BVC80_9053g42	Papaver_setigerum_C|Pse04G32890.0	      0
223- 22:	Macleaya_cordata|BVC80_9053g43	Papaver_setigerum_C|Pse04G32880.0	      0
223- 23:	Macleaya_cordata|BVC80_9053g44	Papaver_setigerum_C|Pse04G32870.0	      0
223- 24:	Macleaya_cordata|BVC80_9053g45	Papaver_setigerum_C|Pse04G32860.0	      0
223- 25:	Macleaya_cordata|BVC80_9053g47	Papaver_setigerum_C|Pse04G32830.0	      0
223- 26:	Macleaya_cordata|BVC80_9053g49	Papaver_setigerum_C|Pse04G32820.0	      0
223- 27:	Macleaya_cordata|BVC80_9053g52	Papaver_setigerum_C|Pse04G32740.0	      0
223- 28:	Macleaya_cordata|BVC80_9053g53	Papaver_setigerum_C|Pse04G32690.0	      0
223- 29:	Macleaya_cordata|BVC80_9053g54	Papaver_setigerum_C|Pse04G32680.0	      0
223- 30:	Macleaya_cordata|BVC80_9053g58	Papaver_setigerum_C|Pse04G32660.0	      0
223- 31:	Macleaya_cordata|BVC80_9053g59	Papaver_setigerum_C|Pse04G32650.0	      0
223- 32:	Macleaya_cordata|BVC80_9053g60	Papaver_setigerum_C|Pse04G32640.0	      0
223- 33:	Macleaya_cordata|BVC80_9053g64	Papaver_setigerum_C|Pse04G32550.0	      0
223- 34:	Macleaya_cordata|BVC80_9053g65	Papaver_setigerum_C|Pse04G32540.0	      0
223- 35:	Macleaya_cordata|BVC80_9053g69	Papaver_setigerum_C|Pse04G32530.0	      0
223- 36:	Macleaya_cordata|BVC80_9053g72	Papaver_setigerum_C|Pse04G32520.0	      0
223- 37:	Macleaya_cordata|BVC80_9053g73	Papaver_setigerum_C|Pse04G32510.0	      0
223- 38:	Macleaya_cordata|BVC80_9053g76	Papaver_setigerum_C|Pse04G32500.0	      0
223- 39:	Macleaya_cordata|BVC80_9053g78	Papaver_setigerum_C|Pse04G32490.0	      0
223- 40:	Macleaya_cordata|BVC80_9053g79	Papaver_setigerum_C|Pse04G32480.0	      0
223- 41:	Macleaya_cordata|BVC80_9053g82	Papaver_setigerum_C|Pse04G32470.0	      0
223- 42:	Macleaya_cordata|BVC80_9053g84	Papaver_setigerum_C|Pse04G32460.0	      0
## Alignment 224: score=297.0 e_value=3.2e-09 N=6 Mc1000184&Pe18 plus
224-  0:	Macleaya_cordata|BVC80_8589g5	Papaver_setigerum_B|Pse18G18540.0	      0
224-  1:	Macleaya_cordata|BVC80_8589g8	Papaver_setigerum_B|Pse18G18550.0	      0
224-  2:	Macleaya_cordata|BVC80_8589g9	Papaver_setigerum_B|Pse18G18560.0	      0
224-  3:	Macleaya_cordata|BVC80_8589g11	Papaver_setigerum_B|Pse18G18570.0	      0
224-  4:	Macleaya_cordata|BVC80_8589g12	Papaver_setigerum_B|Pse18G18590.0	      0
224-  5:	Macleaya_cordata|BVC80_8589g14	Papaver_setigerum_B|Pse18G18610.0	      0
## Alignment 225: score=294.0 e_value=1e-09 N=6 Mc1000184&Pi21 minus
225-  0:	Macleaya_cordata|BVC80_8589g5	Papaver_setigerum_D|Pse21G19670.0	      0
225-  1:	Macleaya_cordata|BVC80_8589g8	Papaver_setigerum_D|Pse21G19660.0	      0
225-  2:	Macleaya_cordata|BVC80_8589g9	Papaver_setigerum_D|Pse21G19650.0	      0
225-  3:	Macleaya_cordata|BVC80_8589g11	Papaver_setigerum_D|Pse21G19620.0	      0
225-  4:	Macleaya_cordata|BVC80_8589g12	Papaver_setigerum_D|Pse21G19590.0	      0
225-  5:	Macleaya_cordata|BVC80_8589g14	Papaver_setigerum_D|Pse21G19570.0	      0
## Alignment 226: score=296.0 e_value=3.3e-10 N=6 Mc1000184&Po11 plus
226-  0:	Macleaya_cordata|BVC80_8589g5	Papaver_somniferum_A|Pso11G19610.0	      0
226-  1:	Macleaya_cordata|BVC80_8589g8	Papaver_somniferum_A|Pso11G19620.0	      0
226-  2:	Macleaya_cordata|BVC80_8589g9	Papaver_somniferum_A|Pso11G19630.0	      0
226-  3:	Macleaya_cordata|BVC80_8589g11	Papaver_somniferum_A|Pso11G19640.0	      0
226-  4:	Macleaya_cordata|BVC80_8589g12	Papaver_somniferum_A|Pso11G19670.0	      0
226-  5:	Macleaya_cordata|BVC80_8589g14	Papaver_somniferum_A|Pso11G19690.0	      0
## Alignment 227: score=295.0 e_value=1.6e-11 N=6 Mc1000184&Pr2 minus
227-  0:	Macleaya_cordata|BVC80_8589g5	Papaver_rhoeas|Prh02G38240.0	      0
227-  1:	Macleaya_cordata|BVC80_8589g8	Papaver_rhoeas|Prh02G38230.0	      0
227-  2:	Macleaya_cordata|BVC80_8589g9	Papaver_rhoeas|Prh02G38220.0	      0
227-  3:	Macleaya_cordata|BVC80_8589g11	Papaver_rhoeas|Prh02G38210.0	      0
227-  4:	Macleaya_cordata|BVC80_8589g12	Papaver_rhoeas|Prh02G38170.0	      0
227-  5:	Macleaya_cordata|BVC80_8589g14	Papaver_rhoeas|Prh02G38150.0	      0
## Alignment 228: score=297.0 e_value=8.3e-11 N=6 Mc1000184&Ps14 minus
228-  0:	Macleaya_cordata|BVC80_8589g5	Papaver_setigerum_A|Pse14G19650.0	      0
228-  1:	Macleaya_cordata|BVC80_8589g8	Papaver_setigerum_A|Pse14G19640.0	      0
228-  2:	Macleaya_cordata|BVC80_8589g9	Papaver_setigerum_A|Pse14G19630.0	      0
228-  3:	Macleaya_cordata|BVC80_8589g11	Papaver_setigerum_A|Pse14G19620.0	      0
228-  4:	Macleaya_cordata|BVC80_8589g12	Papaver_setigerum_A|Pse14G19600.0	      0
228-  5:	Macleaya_cordata|BVC80_8589g14	Papaver_setigerum_A|Pse14G19580.0	      0
## Alignment 229: score=1128.0 e_value=5e-70 N=23 Mc1000185&Pe17 plus
229-  0:	Macleaya_cordata|BVC80_9051g5	Papaver_setigerum_B|Pse17G12370.0	      0
229-  1:	Macleaya_cordata|BVC80_9051g8	Papaver_setigerum_B|Pse17G12380.0	      0
229-  2:	Macleaya_cordata|BVC80_9051g9	Papaver_setigerum_B|Pse17G12390.0	      0
229-  3:	Macleaya_cordata|BVC80_9051g12	Papaver_setigerum_B|Pse17G12400.0	      0
229-  4:	Macleaya_cordata|BVC80_9051g14	Papaver_setigerum_B|Pse17G12420.0	      0
229-  5:	Macleaya_cordata|BVC80_9051g15	Papaver_setigerum_B|Pse17G12430.0	      0
229-  6:	Macleaya_cordata|BVC80_9051g17	Papaver_setigerum_B|Pse17G12460.0	      0
229-  7:	Macleaya_cordata|BVC80_9051g19	Papaver_setigerum_B|Pse17G12480.0	      0
229-  8:	Macleaya_cordata|BVC80_9051g20	Papaver_setigerum_B|Pse17G12490.0	      0
229-  9:	Macleaya_cordata|BVC80_9051g21	Papaver_setigerum_B|Pse17G12540.0	      0
229- 10:	Macleaya_cordata|BVC80_9051g22	Papaver_setigerum_B|Pse17G12550.0	      0
229- 11:	Macleaya_cordata|BVC80_9051g26	Papaver_setigerum_B|Pse17G12580.0	      0
229- 12:	Macleaya_cordata|BVC80_9051g27	Papaver_setigerum_B|Pse17G12590.0	      0
229- 13:	Macleaya_cordata|BVC80_9051g28	Papaver_setigerum_B|Pse17G12610.0	      0
229- 14:	Macleaya_cordata|BVC80_9051g31	Papaver_setigerum_B|Pse17G12630.0	      0
229- 15:	Macleaya_cordata|BVC80_9051g33	Papaver_setigerum_B|Pse17G12640.0	      0
229- 16:	Macleaya_cordata|BVC80_9051g34	Papaver_setigerum_B|Pse17G12650.0	      0
229- 17:	Macleaya_cordata|BVC80_9051g37	Papaver_setigerum_B|Pse17G12670.0	      0
229- 18:	Macleaya_cordata|BVC80_9051g38	Papaver_setigerum_B|Pse17G12680.0	      0
229- 19:	Macleaya_cordata|BVC80_9051g39	Papaver_setigerum_B|Pse17G12710.0	      0
229- 20:	Macleaya_cordata|BVC80_9051g40	Papaver_setigerum_B|Pse17G12720.0	      0
229- 21:	Macleaya_cordata|BVC80_9051g44	Papaver_setigerum_B|Pse17G12760.0	      0
229- 22:	Macleaya_cordata|BVC80_9051g46	Papaver_setigerum_B|Pse17G12770.0	      0
## Alignment 230: score=734.0 e_value=2.8e-40 N=15 Mc1000185&Pe20 plus
230-  0:	Macleaya_cordata|BVC80_9051g48	Papaver_setigerum_B|Pse20G18400.0	      0
230-  1:	Macleaya_cordata|BVC80_9051g49	Papaver_setigerum_B|Pse20G18410.0	      0
230-  2:	Macleaya_cordata|BVC80_9051g50	Papaver_setigerum_B|Pse20G18420.0	      0
230-  3:	Macleaya_cordata|BVC80_9051g52	Papaver_setigerum_B|Pse20G18440.0	      0
230-  4:	Macleaya_cordata|BVC80_9051g54	Papaver_setigerum_B|Pse20G18450.0	      0
230-  5:	Macleaya_cordata|BVC80_9051g57	Papaver_setigerum_B|Pse20G18460.0	      0
230-  6:	Macleaya_cordata|BVC80_9051g59	Papaver_setigerum_B|Pse20G18470.0	      0
230-  7:	Macleaya_cordata|BVC80_9051g61	Papaver_setigerum_B|Pse20G18490.0	      0
230-  8:	Macleaya_cordata|BVC80_9051g67	Papaver_setigerum_B|Pse20G18500.0	      0
230-  9:	Macleaya_cordata|BVC80_9051g71	Papaver_setigerum_B|Pse20G18510.0	      0
230- 10:	Macleaya_cordata|BVC80_9051g75	Papaver_setigerum_B|Pse20G18520.0	      0
230- 11:	Macleaya_cordata|BVC80_9051g78	Papaver_setigerum_B|Pse20G18540.0	      0
230- 12:	Macleaya_cordata|BVC80_9051g81	Papaver_setigerum_B|Pse20G18550.0	      0
230- 13:	Macleaya_cordata|BVC80_9051g82	Papaver_setigerum_B|Pse20G18560.0	      0
230- 14:	Macleaya_cordata|BVC80_9051g83	Papaver_setigerum_B|Pse20G18570.0	      0
## Alignment 231: score=1021.0 e_value=5.2e-62 N=21 Mc1000185&Pi16 plus
231-  0:	Macleaya_cordata|BVC80_9051g3	Papaver_setigerum_D|Pse16G26530.0	      0
231-  1:	Macleaya_cordata|BVC80_9051g5	Papaver_setigerum_D|Pse16G26550.0	      0
231-  2:	Macleaya_cordata|BVC80_9051g9	Papaver_setigerum_D|Pse16G26570.0	      0
231-  3:	Macleaya_cordata|BVC80_9051g10	Papaver_setigerum_D|Pse16G26580.0	      0
231-  4:	Macleaya_cordata|BVC80_9051g12	Papaver_setigerum_D|Pse16G26590.0	      0
231-  5:	Macleaya_cordata|BVC80_9051g14	Papaver_setigerum_D|Pse16G26620.0	      0
231-  6:	Macleaya_cordata|BVC80_9051g15	Papaver_setigerum_D|Pse16G26650.0	      0
231-  7:	Macleaya_cordata|BVC80_9051g19	Papaver_setigerum_D|Pse16G26670.0	      0
231-  8:	Macleaya_cordata|BVC80_9051g20	Papaver_setigerum_D|Pse16G26690.0	      0
231-  9:	Macleaya_cordata|BVC80_9051g21	Papaver_setigerum_D|Pse16G26740.0	      0
231- 10:	Macleaya_cordata|BVC80_9051g26	Papaver_setigerum_D|Pse16G26790.0	      0
231- 11:	Macleaya_cordata|BVC80_9051g27	Papaver_setigerum_D|Pse16G26800.0	      0
231- 12:	Macleaya_cordata|BVC80_9051g28	Papaver_setigerum_D|Pse16G26820.0	      0
231- 13:	Macleaya_cordata|BVC80_9051g31	Papaver_setigerum_D|Pse16G26830.0	      0
231- 14:	Macleaya_cordata|BVC80_9051g33	Papaver_setigerum_D|Pse16G26840.0	      0
231- 15:	Macleaya_cordata|BVC80_9051g34	Papaver_setigerum_D|Pse16G26850.0	      0
231- 16:	Macleaya_cordata|BVC80_9051g38	Papaver_setigerum_D|Pse16G26860.0	      0
231- 17:	Macleaya_cordata|BVC80_9051g39	Papaver_setigerum_D|Pse16G26880.0	      0
231- 18:	Macleaya_cordata|BVC80_9051g40	Papaver_setigerum_D|Pse16G26890.0	      0
231- 19:	Macleaya_cordata|BVC80_9051g44	Papaver_setigerum_D|Pse16G26950.0	      0
231- 20:	Macleaya_cordata|BVC80_9051g46	Papaver_setigerum_D|Pse16G26960.0	      0
## Alignment 232: score=834.0 e_value=4e-46 N=17 Mc1000185&Pi7 minus
232-  0:	Macleaya_cordata|BVC80_9051g48	Papaver_setigerum_D|Pse07G48810.0	      0
232-  1:	Macleaya_cordata|BVC80_9051g49	Papaver_setigerum_D|Pse07G48790.0	      0
232-  2:	Macleaya_cordata|BVC80_9051g50	Papaver_setigerum_D|Pse07G48780.0	      0
232-  3:	Macleaya_cordata|BVC80_9051g52	Papaver_setigerum_D|Pse07G48760.0	      0
232-  4:	Macleaya_cordata|BVC80_9051g54	Papaver_setigerum_D|Pse07G48750.0	      0
232-  5:	Macleaya_cordata|BVC80_9051g58	Papaver_setigerum_D|Pse07G48740.0	      0
232-  6:	Macleaya_cordata|BVC80_9051g59	Papaver_setigerum_D|Pse07G48730.0	      0
232-  7:	Macleaya_cordata|BVC80_9051g61	Papaver_setigerum_D|Pse07G48710.0	      0
232-  8:	Macleaya_cordata|BVC80_9051g67	Papaver_setigerum_D|Pse07G48700.0	      0
232-  9:	Macleaya_cordata|BVC80_9051g71	Papaver_setigerum_D|Pse07G48690.0	      0
232- 10:	Macleaya_cordata|BVC80_9051g75	Papaver_setigerum_D|Pse07G48670.0	      0
232- 11:	Macleaya_cordata|BVC80_9051g78	Papaver_setigerum_D|Pse07G48650.0	      0
232- 12:	Macleaya_cordata|BVC80_9051g79	Papaver_setigerum_D|Pse07G48640.0	      0
232- 13:	Macleaya_cordata|BVC80_9051g80	Papaver_setigerum_D|Pse07G48630.0	      0
232- 14:	Macleaya_cordata|BVC80_9051g81	Papaver_setigerum_D|Pse07G48610.0	      0
232- 15:	Macleaya_cordata|BVC80_9051g82	Papaver_setigerum_D|Pse07G48600.0	      0
232- 16:	Macleaya_cordata|BVC80_9051g83	Papaver_setigerum_D|Pse07G48590.0	      0
## Alignment 233: score=348.0 e_value=1.5e-11 N=7 Mc1000185&Pm3 plus
233-  0:	Macleaya_cordata|BVC80_9051g48	Papaver_somniferum_C|Pso03G37750.0	      0
233-  1:	Macleaya_cordata|BVC80_9051g49	Papaver_somniferum_C|Pso03G37760.0	      0
233-  2:	Macleaya_cordata|BVC80_9051g50	Papaver_somniferum_C|Pso03G37770.0	      0
233-  3:	Macleaya_cordata|BVC80_9051g52	Papaver_somniferum_C|Pso03G37790.0	      0
233-  4:	Macleaya_cordata|BVC80_9051g54	Papaver_somniferum_C|Pso03G37800.0	      0
233-  5:	Macleaya_cordata|BVC80_9051g57	Papaver_somniferum_C|Pso03G37810.0	      0
233-  6:	Macleaya_cordata|BVC80_9051g58	Papaver_somniferum_C|Pso03G37820.0	      0
## Alignment 234: score=388.0 e_value=0 N=8 Mc1000185&Pm3 minus
234-  0:	Macleaya_cordata|BVC80_9051g61	Papaver_somniferum_C|Pso03G38380.0	      0
234-  1:	Macleaya_cordata|BVC80_9051g67	Papaver_somniferum_C|Pso03G38370.0	      0
234-  2:	Macleaya_cordata|BVC80_9051g78	Papaver_somniferum_C|Pso03G38300.0	      0
234-  3:	Macleaya_cordata|BVC80_9051g79	Papaver_somniferum_C|Pso03G38290.0	      0
234-  4:	Macleaya_cordata|BVC80_9051g80	Papaver_somniferum_C|Pso03G38280.0	      0
234-  5:	Macleaya_cordata|BVC80_9051g81	Papaver_somniferum_C|Pso03G38270.0	      0
234-  6:	Macleaya_cordata|BVC80_9051g82	Papaver_somniferum_C|Pso03G38260.0	      0
234-  7:	Macleaya_cordata|BVC80_9051g83	Papaver_somniferum_C|Pso03G38250.0	      0
## Alignment 235: score=976.0 e_value=1e-57 N=20 Mc1000185&Pm4 plus
235-  0:	Macleaya_cordata|BVC80_9051g3	Papaver_somniferum_C|Pso04G15540.0	      0
235-  1:	Macleaya_cordata|BVC80_9051g5	Papaver_somniferum_C|Pso04G15550.0	      0
235-  2:	Macleaya_cordata|BVC80_9051g8	Papaver_somniferum_C|Pso04G15560.0	      0
235-  3:	Macleaya_cordata|BVC80_9051g10	Papaver_somniferum_C|Pso04G15580.0	      0
235-  4:	Macleaya_cordata|BVC80_9051g14	Papaver_somniferum_C|Pso04G15600.0	      0
235-  5:	Macleaya_cordata|BVC80_9051g15	Papaver_somniferum_C|Pso04G15610.0	      0
235-  6:	Macleaya_cordata|BVC80_9051g17	Papaver_somniferum_C|Pso04G15650.0	      0
235-  7:	Macleaya_cordata|BVC80_9051g19	Papaver_somniferum_C|Pso04G15660.0	      0
235-  8:	Macleaya_cordata|BVC80_9051g20	Papaver_somniferum_C|Pso04G15670.0	      0
235-  9:	Macleaya_cordata|BVC80_9051g21	Papaver_somniferum_C|Pso04G15740.0	      0
235- 10:	Macleaya_cordata|BVC80_9051g22	Papaver_somniferum_C|Pso04G15750.0	      0
235- 11:	Macleaya_cordata|BVC80_9051g27	Papaver_somniferum_C|Pso04G15780.0	      0
235- 12:	Macleaya_cordata|BVC80_9051g28	Papaver_somniferum_C|Pso04G15790.0	      0
235- 13:	Macleaya_cordata|BVC80_9051g31	Papaver_somniferum_C|Pso04G15800.0	      0
235- 14:	Macleaya_cordata|BVC80_9051g33	Papaver_somniferum_C|Pso04G15810.0	      0
235- 15:	Macleaya_cordata|BVC80_9051g34	Papaver_somniferum_C|Pso04G15830.0	      0
235- 16:	Macleaya_cordata|BVC80_9051g37	Papaver_somniferum_C|Pso04G15850.0	      0
235- 17:	Macleaya_cordata|BVC80_9051g38	Papaver_somniferum_C|Pso04G15860.0	      0
235- 18:	Macleaya_cordata|BVC80_9051g39	Papaver_somniferum_C|Pso04G15900.0	      0
235- 19:	Macleaya_cordata|BVC80_9051g40	Papaver_somniferum_C|Pso04G15910.0	      0
## Alignment 236: score=733.0 e_value=1.2e-39 N=15 Mc1000185&Po2 plus
236-  0:	Macleaya_cordata|BVC80_9051g48	Papaver_somniferum_A|Pso02G01690.0	      0
236-  1:	Macleaya_cordata|BVC80_9051g49	Papaver_somniferum_A|Pso02G01700.0	      0
236-  2:	Macleaya_cordata|BVC80_9051g50	Papaver_somniferum_A|Pso02G01710.0	      0
236-  3:	Macleaya_cordata|BVC80_9051g52	Papaver_somniferum_A|Pso02G01740.0	      0
236-  4:	Macleaya_cordata|BVC80_9051g54	Papaver_somniferum_A|Pso02G01750.0	      0
236-  5:	Macleaya_cordata|BVC80_9051g57	Papaver_somniferum_A|Pso02G01770.0	      0
236-  6:	Macleaya_cordata|BVC80_9051g59	Papaver_somniferum_A|Pso02G01780.0	      0
236-  7:	Macleaya_cordata|BVC80_9051g61	Papaver_somniferum_A|Pso02G01800.0	      0
236-  8:	Macleaya_cordata|BVC80_9051g67	Papaver_somniferum_A|Pso02G01810.0	      0
236-  9:	Macleaya_cordata|BVC80_9051g71	Papaver_somniferum_A|Pso02G01820.0	      0
236- 10:	Macleaya_cordata|BVC80_9051g75	Papaver_somniferum_A|Pso02G01830.0	      0
236- 11:	Macleaya_cordata|BVC80_9051g80	Papaver_somniferum_A|Pso02G01850.0	      0
236- 12:	Macleaya_cordata|BVC80_9051g81	Papaver_somniferum_A|Pso02G01860.0	      0
236- 13:	Macleaya_cordata|BVC80_9051g82	Papaver_somniferum_A|Pso02G01870.0	      0
236- 14:	Macleaya_cordata|BVC80_9051g83	Papaver_somniferum_A|Pso02G01880.0	      0
## Alignment 237: score=1267.0 e_value=6.3e-86 N=26 Mc1000185&Po8 plus
237-  0:	Macleaya_cordata|BVC80_9051g3	Papaver_somniferum_A|Pso08G14450.0	      0
237-  1:	Macleaya_cordata|BVC80_9051g5	Papaver_somniferum_A|Pso08G14460.0	      0
237-  2:	Macleaya_cordata|BVC80_9051g8	Papaver_somniferum_A|Pso08G14470.0	      0
237-  3:	Macleaya_cordata|BVC80_9051g9	Papaver_somniferum_A|Pso08G14480.0	      0
237-  4:	Macleaya_cordata|BVC80_9051g10	Papaver_somniferum_A|Pso08G14490.0	      0
237-  5:	Macleaya_cordata|BVC80_9051g12	Papaver_somniferum_A|Pso08G14500.0	      0
237-  6:	Macleaya_cordata|BVC80_9051g14	Papaver_somniferum_A|Pso08G14530.0	      0
237-  7:	Macleaya_cordata|BVC80_9051g15	Papaver_somniferum_A|Pso08G14540.0	      0
237-  8:	Macleaya_cordata|BVC80_9051g17	Papaver_somniferum_A|Pso08G14560.0	      0
237-  9:	Macleaya_cordata|BVC80_9051g19	Papaver_somniferum_A|Pso08G14570.0	      0
237- 10:	Macleaya_cordata|BVC80_9051g20	Papaver_somniferum_A|Pso08G14580.0	      0
237- 11:	Macleaya_cordata|BVC80_9051g21	Papaver_somniferum_A|Pso08G14660.0	      0
237- 12:	Macleaya_cordata|BVC80_9051g22	Papaver_somniferum_A|Pso08G14670.0	      0
237- 13:	Macleaya_cordata|BVC80_9051g26	Papaver_somniferum_A|Pso08G14730.0	      0
237- 14:	Macleaya_cordata|BVC80_9051g27	Papaver_somniferum_A|Pso08G14740.0	      0
237- 15:	Macleaya_cordata|BVC80_9051g28	Papaver_somniferum_A|Pso08G14770.0	      0
237- 16:	Macleaya_cordata|BVC80_9051g31	Papaver_somniferum_A|Pso08G14780.0	      0
237- 17:	Macleaya_cordata|BVC80_9051g33	Papaver_somniferum_A|Pso08G14790.0	      0
237- 18:	Macleaya_cordata|BVC80_9051g34	Papaver_somniferum_A|Pso08G14800.0	      0
237- 19:	Macleaya_cordata|BVC80_9051g37	Papaver_somniferum_A|Pso08G14850.0	      0
237- 20:	Macleaya_cordata|BVC80_9051g38	Papaver_somniferum_A|Pso08G14860.0	      0
237- 21:	Macleaya_cordata|BVC80_9051g39	Papaver_somniferum_A|Pso08G14900.0	      0
237- 22:	Macleaya_cordata|BVC80_9051g40	Papaver_somniferum_A|Pso08G14910.0	      0
237- 23:	Macleaya_cordata|BVC80_9051g41	Papaver_somniferum_A|Pso08G14920.0	      0
237- 24:	Macleaya_cordata|BVC80_9051g44	Papaver_somniferum_A|Pso08G14970.0	      0
237- 25:	Macleaya_cordata|BVC80_9051g46	Papaver_somniferum_A|Pso08G14980.0	      0
## Alignment 238: score=1161.0 e_value=3.8e-77 N=24 Mc1000185&Pr3 minus
238-  0:	Macleaya_cordata|BVC80_9051g3	Papaver_rhoeas|Prh03G31220.0	      0
238-  1:	Macleaya_cordata|BVC80_9051g5	Papaver_rhoeas|Prh03G31160.0	      0
238-  2:	Macleaya_cordata|BVC80_9051g8	Papaver_rhoeas|Prh03G31150.0	      0
238-  3:	Macleaya_cordata|BVC80_9051g9	Papaver_rhoeas|Prh03G31140.0	      0
238-  4:	Macleaya_cordata|BVC80_9051g10	Papaver_rhoeas|Prh03G31130.0	      0
238-  5:	Macleaya_cordata|BVC80_9051g12	Papaver_rhoeas|Prh03G31120.0	      0
238-  6:	Macleaya_cordata|BVC80_9051g14	Papaver_rhoeas|Prh03G31100.0	      0
238-  7:	Macleaya_cordata|BVC80_9051g15	Papaver_rhoeas|Prh03G31090.0	      0
238-  8:	Macleaya_cordata|BVC80_9051g17	Papaver_rhoeas|Prh03G31070.0	      0
238-  9:	Macleaya_cordata|BVC80_9051g19	Papaver_rhoeas|Prh03G31060.0	      0
238- 10:	Macleaya_cordata|BVC80_9051g20	Papaver_rhoeas|Prh03G31050.0	      0
238- 11:	Macleaya_cordata|BVC80_9051g21	Papaver_rhoeas|Prh03G31010.0	      0
238- 12:	Macleaya_cordata|BVC80_9051g22	Papaver_rhoeas|Prh03G30990.0	      0
238- 13:	Macleaya_cordata|BVC80_9051g26	Papaver_rhoeas|Prh03G30880.0	      0
238- 14:	Macleaya_cordata|BVC80_9051g28	Papaver_rhoeas|Prh03G30850.0	      0
238- 15:	Macleaya_cordata|BVC80_9051g31	Papaver_rhoeas|Prh03G30840.0	      0
238- 16:	Macleaya_cordata|BVC80_9051g33	Papaver_rhoeas|Prh03G30830.0	      0
238- 17:	Macleaya_cordata|BVC80_9051g34	Papaver_rhoeas|Prh03G30810.0	      0
238- 18:	Macleaya_cordata|BVC80_9051g37	Papaver_rhoeas|Prh03G30760.0	      0
238- 19:	Macleaya_cordata|BVC80_9051g38	Papaver_rhoeas|Prh03G30750.0	      0
238- 20:	Macleaya_cordata|BVC80_9051g39	Papaver_rhoeas|Prh03G30710.0	      0
238- 21:	Macleaya_cordata|BVC80_9051g40	Papaver_rhoeas|Prh03G30700.0	      0
238- 22:	Macleaya_cordata|BVC80_9051g44	Papaver_rhoeas|Prh03G30650.0	      0
238- 23:	Macleaya_cordata|BVC80_9051g46	Papaver_rhoeas|Prh03G30640.0	      0
## Alignment 239: score=783.0 e_value=1.3e-42 N=16 Mc1000185&Pr4 minus
239-  0:	Macleaya_cordata|BVC80_9051g48	Papaver_rhoeas|Prh04G20120.0	      0
239-  1:	Macleaya_cordata|BVC80_9051g49	Papaver_rhoeas|Prh04G20100.0	      0
239-  2:	Macleaya_cordata|BVC80_9051g50	Papaver_rhoeas|Prh04G20090.0	      0
239-  3:	Macleaya_cordata|BVC80_9051g52	Papaver_rhoeas|Prh04G20080.0	      0
239-  4:	Macleaya_cordata|BVC80_9051g54	Papaver_rhoeas|Prh04G20070.0	      0
239-  5:	Macleaya_cordata|BVC80_9051g57	Papaver_rhoeas|Prh04G20060.0	      0
239-  6:	Macleaya_cordata|BVC80_9051g59	Papaver_rhoeas|Prh04G20040.0	      0
239-  7:	Macleaya_cordata|BVC80_9051g61	Papaver_rhoeas|Prh04G20010.0	      0
239-  8:	Macleaya_cordata|BVC80_9051g67	Papaver_rhoeas|Prh04G20000.0	      0
239-  9:	Macleaya_cordata|BVC80_9051g71	Papaver_rhoeas|Prh04G19990.0	      0
239- 10:	Macleaya_cordata|BVC80_9051g75	Papaver_rhoeas|Prh04G19970.0	      0
239- 11:	Macleaya_cordata|BVC80_9051g79	Papaver_rhoeas|Prh04G19940.0	      0
239- 12:	Macleaya_cordata|BVC80_9051g80	Papaver_rhoeas|Prh04G19930.0	      0
239- 13:	Macleaya_cordata|BVC80_9051g81	Papaver_rhoeas|Prh04G19920.0	      0
239- 14:	Macleaya_cordata|BVC80_9051g82	Papaver_rhoeas|Prh04G19910.0	      0
239- 15:	Macleaya_cordata|BVC80_9051g83	Papaver_rhoeas|Prh04G19900.0	      0
## Alignment 240: score=632.0 e_value=3.9e-32 N=13 Mc1000185&Ps1 minus
240-  0:	Macleaya_cordata|BVC80_9051g48	Papaver_setigerum_A|Pse01G74920.0	      0
240-  1:	Macleaya_cordata|BVC80_9051g49	Papaver_setigerum_A|Pse01G74910.0	      0
240-  2:	Macleaya_cordata|BVC80_9051g52	Papaver_setigerum_A|Pse01G74880.0	      0
240-  3:	Macleaya_cordata|BVC80_9051g54	Papaver_setigerum_A|Pse01G74870.0	      0
240-  4:	Macleaya_cordata|BVC80_9051g57	Papaver_setigerum_A|Pse01G74860.0	      0
240-  5:	Macleaya_cordata|BVC80_9051g61	Papaver_setigerum_A|Pse01G74830.0	      0
240-  6:	Macleaya_cordata|BVC80_9051g67	Papaver_setigerum_A|Pse01G74820.0	      0
240-  7:	Macleaya_cordata|BVC80_9051g71	Papaver_setigerum_A|Pse01G74810.0	      0
240-  8:	Macleaya_cordata|BVC80_9051g75	Papaver_setigerum_A|Pse01G74790.0	      0
240-  9:	Macleaya_cordata|BVC80_9051g80	Papaver_setigerum_A|Pse01G74770.0	      0
240- 10:	Macleaya_cordata|BVC80_9051g81	Papaver_setigerum_A|Pse01G74760.0	      0
240- 11:	Macleaya_cordata|BVC80_9051g82	Papaver_setigerum_A|Pse01G74750.0	      0
240- 12:	Macleaya_cordata|BVC80_9051g83	Papaver_setigerum_A|Pse01G74740.0	      0
## Alignment 241: score=446.0 e_value=1.2e-17 N=9 Mc1000185&Ps15 plus
241-  0:	Macleaya_cordata|BVC80_9051g26	Papaver_setigerum_A|Pse15G17020.0	      0
241-  1:	Macleaya_cordata|BVC80_9051g28	Papaver_setigerum_A|Pse15G17040.0	      0
241-  2:	Macleaya_cordata|BVC80_9051g31	Papaver_setigerum_A|Pse15G17050.0	      0
241-  3:	Macleaya_cordata|BVC80_9051g33	Papaver_setigerum_A|Pse15G17060.0	      0
241-  4:	Macleaya_cordata|BVC80_9051g34	Papaver_setigerum_A|Pse15G17070.0	      0
241-  5:	Macleaya_cordata|BVC80_9051g37	Papaver_setigerum_A|Pse15G17090.0	      0
241-  6:	Macleaya_cordata|BVC80_9051g38	Papaver_setigerum_A|Pse15G17100.0	      0
241-  7:	Macleaya_cordata|BVC80_9051g39	Papaver_setigerum_A|Pse15G17130.0	      0
241-  8:	Macleaya_cordata|BVC80_9051g40	Papaver_setigerum_A|Pse15G17140.0	      0
## Alignment 242: score=1118.0 e_value=1.7e-71 N=23 Mc1000185&Ps8 minus
242-  0:	Macleaya_cordata|BVC80_9051g3	Papaver_setigerum_A|Pse08G31580.0	      0
242-  1:	Macleaya_cordata|BVC80_9051g8	Papaver_setigerum_A|Pse08G31550.0	      0
242-  2:	Macleaya_cordata|BVC80_9051g9	Papaver_setigerum_A|Pse08G31540.0	      0
242-  3:	Macleaya_cordata|BVC80_9051g10	Papaver_setigerum_A|Pse08G31530.0	      0
242-  4:	Macleaya_cordata|BVC80_9051g12	Papaver_setigerum_A|Pse08G31520.0	      0
242-  5:	Macleaya_cordata|BVC80_9051g14	Papaver_setigerum_A|Pse08G31480.0	      0
242-  6:	Macleaya_cordata|BVC80_9051g15	Papaver_setigerum_A|Pse08G31460.0	      0
242-  7:	Macleaya_cordata|BVC80_9051g17	Papaver_setigerum_A|Pse08G31440.0	      0
242-  8:	Macleaya_cordata|BVC80_9051g19	Papaver_setigerum_A|Pse08G31430.0	      0
242-  9:	Macleaya_cordata|BVC80_9051g20	Papaver_setigerum_A|Pse08G31420.0	      0
242- 10:	Macleaya_cordata|BVC80_9051g21	Papaver_setigerum_A|Pse08G31350.0	      0
242- 11:	Macleaya_cordata|BVC80_9051g22	Papaver_setigerum_A|Pse08G31340.0	      0
242- 12:	Macleaya_cordata|BVC80_9051g26	Papaver_setigerum_A|Pse08G31300.0	      0
242- 13:	Macleaya_cordata|BVC80_9051g27	Papaver_setigerum_A|Pse08G31290.0	      0
242- 14:	Macleaya_cordata|BVC80_9051g28	Papaver_setigerum_A|Pse08G31260.0	      0
242- 15:	Macleaya_cordata|BVC80_9051g31	Papaver_setigerum_A|Pse08G31250.0	      0
242- 16:	Macleaya_cordata|BVC80_9051g33	Papaver_setigerum_A|Pse08G31240.0	      0
242- 17:	Macleaya_cordata|BVC80_9051g34	Papaver_setigerum_A|Pse08G31230.0	      0
242- 18:	Macleaya_cordata|BVC80_9051g37	Papaver_setigerum_A|Pse08G31190.0	      0
242- 19:	Macleaya_cordata|BVC80_9051g38	Papaver_setigerum_A|Pse08G31180.0	      0
242- 20:	Macleaya_cordata|BVC80_9051g40	Papaver_setigerum_A|Pse08G31150.0	      0
242- 21:	Macleaya_cordata|BVC80_9051g44	Papaver_setigerum_A|Pse08G31090.0	      0
242- 22:	Macleaya_cordata|BVC80_9051g46	Papaver_setigerum_A|Pse08G31080.0	      0
## Alignment 243: score=583.0 e_value=1.4e-27 N=12 Mc1000185&Pt15 plus
243-  0:	Macleaya_cordata|BVC80_9051g3	Papaver_setigerum_C|Pse15G16730.0	      0
243-  1:	Macleaya_cordata|BVC80_9051g5	Papaver_setigerum_C|Pse15G16740.0	      0
243-  2:	Macleaya_cordata|BVC80_9051g8	Papaver_setigerum_C|Pse15G16750.0	      0
243-  3:	Macleaya_cordata|BVC80_9051g10	Papaver_setigerum_C|Pse15G16780.0	      0
243-  4:	Macleaya_cordata|BVC80_9051g12	Papaver_setigerum_C|Pse15G16800.0	      0
243-  5:	Macleaya_cordata|BVC80_9051g14	Papaver_setigerum_C|Pse15G16830.0	      0
243-  6:	Macleaya_cordata|BVC80_9051g15	Papaver_setigerum_C|Pse15G16840.0	      0
243-  7:	Macleaya_cordata|BVC80_9051g17	Papaver_setigerum_C|Pse15G16880.0	      0
243-  8:	Macleaya_cordata|BVC80_9051g19	Papaver_setigerum_C|Pse15G16900.0	      0
243-  9:	Macleaya_cordata|BVC80_9051g20	Papaver_setigerum_C|Pse15G16910.0	      0
243- 10:	Macleaya_cordata|BVC80_9051g21	Papaver_setigerum_C|Pse15G16940.0	      0
243- 11:	Macleaya_cordata|BVC80_9051g22	Papaver_setigerum_C|Pse15G16980.0	      0
## Alignment 244: score=347.0 e_value=2.6e-11 N=7 Mc1000185&Pt2 minus
244-  0:	Macleaya_cordata|BVC80_9051g48	Papaver_setigerum_C|Pse02G22010.0	      0
244-  1:	Macleaya_cordata|BVC80_9051g49	Papaver_setigerum_C|Pse02G22000.0	      0
244-  2:	Macleaya_cordata|BVC80_9051g50	Papaver_setigerum_C|Pse02G21990.0	      0
244-  3:	Macleaya_cordata|BVC80_9051g52	Papaver_setigerum_C|Pse02G21960.0	      0
244-  4:	Macleaya_cordata|BVC80_9051g54	Papaver_setigerum_C|Pse02G21950.0	      0
244-  5:	Macleaya_cordata|BVC80_9051g57	Papaver_setigerum_C|Pse02G21940.0	      0
244-  6:	Macleaya_cordata|BVC80_9051g58	Papaver_setigerum_C|Pse02G21930.0	      0
## Alignment 245: score=888.0 e_value=4.1e-58 N=19 Mc1000186&Pe18 plus
245-  0:	Macleaya_cordata|BVC80_9057g28	Papaver_setigerum_B|Pse18G25900.0	      0
245-  1:	Macleaya_cordata|BVC80_9057g43	Papaver_setigerum_B|Pse18G26010.0	      0
245-  2:	Macleaya_cordata|BVC80_9057g44	Papaver_setigerum_B|Pse18G26020.0	      0
245-  3:	Macleaya_cordata|BVC80_9057g57	Papaver_setigerum_B|Pse18G26180.0	      0
245-  4:	Macleaya_cordata|BVC80_9057g62	Papaver_setigerum_B|Pse18G26370.0	      0
245-  5:	Macleaya_cordata|BVC80_9057g64	Papaver_setigerum_B|Pse18G26380.0	      0
245-  6:	Macleaya_cordata|BVC80_9057g70	Papaver_setigerum_B|Pse18G26420.0	      0
245-  7:	Macleaya_cordata|BVC80_9057g72	Papaver_setigerum_B|Pse18G26460.0	      0
245-  8:	Macleaya_cordata|BVC80_9057g73	Papaver_setigerum_B|Pse18G26470.0	      0
245-  9:	Macleaya_cordata|BVC80_9057g75	Papaver_setigerum_B|Pse18G26480.0	      0
245- 10:	Macleaya_cordata|BVC80_9057g76	Papaver_setigerum_B|Pse18G26490.0	      0
245- 11:	Macleaya_cordata|BVC80_9057g80	Papaver_setigerum_B|Pse18G26510.0	      0
245- 12:	Macleaya_cordata|BVC80_9057g83	Papaver_setigerum_B|Pse18G26540.0	      0
245- 13:	Macleaya_cordata|BVC80_9057g85	Papaver_setigerum_B|Pse18G26550.0	      0
245- 14:	Macleaya_cordata|BVC80_9057g86	Papaver_setigerum_B|Pse18G26560.0	      0
245- 15:	Macleaya_cordata|BVC80_9057g87	Papaver_setigerum_B|Pse18G26580.0	      0
245- 16:	Macleaya_cordata|BVC80_9057g88	Papaver_setigerum_B|Pse18G26590.0	      0
245- 17:	Macleaya_cordata|BVC80_9057g90	Papaver_setigerum_B|Pse18G26610.0	      0
245- 18:	Macleaya_cordata|BVC80_9057g91	Papaver_setigerum_B|Pse18G26640.0	      0
## Alignment 246: score=294.0 e_value=2.8e-09 N=6 Mc1000186&Pe18 plus
246-  0:	Macleaya_cordata|BVC80_9057g31	Papaver_setigerum_B|Pse18G25370.0	      0
246-  1:	Macleaya_cordata|BVC80_9057g32	Papaver_setigerum_B|Pse18G25410.0	      0
246-  2:	Macleaya_cordata|BVC80_9057g33	Papaver_setigerum_B|Pse18G25420.0	      0
246-  3:	Macleaya_cordata|BVC80_9057g34	Papaver_setigerum_B|Pse18G25440.0	      0
246-  4:	Macleaya_cordata|BVC80_9057g35	Papaver_setigerum_B|Pse18G25450.0	      0
246-  5:	Macleaya_cordata|BVC80_9057g36	Papaver_setigerum_B|Pse18G25480.0	      0
## Alignment 247: score=435.0 e_value=2e-17 N=9 Mc1000186&Pe18 minus
247-  0:	Macleaya_cordata|BVC80_9057g45	Papaver_setigerum_B|Pse18G26320.0	      0
247-  1:	Macleaya_cordata|BVC80_9057g49	Papaver_setigerum_B|Pse18G26290.0	      0
247-  2:	Macleaya_cordata|BVC80_9057g51	Papaver_setigerum_B|Pse18G26280.0	      0
247-  3:	Macleaya_cordata|BVC80_9057g52	Papaver_setigerum_B|Pse18G26260.0	      0
247-  4:	Macleaya_cordata|BVC80_9057g54	Papaver_setigerum_B|Pse18G26240.0	      0
247-  5:	Macleaya_cordata|BVC80_9057g55	Papaver_setigerum_B|Pse18G26230.0	      0
247-  6:	Macleaya_cordata|BVC80_9057g56	Papaver_setigerum_B|Pse18G26220.0	      0
247-  7:	Macleaya_cordata|BVC80_9057g59	Papaver_setigerum_B|Pse18G26120.0	      0
247-  8:	Macleaya_cordata|BVC80_9057g60	Papaver_setigerum_B|Pse18G26100.0	      0
## Alignment 248: score=582.0 e_value=8.4e-28 N=12 Mc1000186&Pi21 plus
248-  0:	Macleaya_cordata|BVC80_9057g21	Papaver_setigerum_D|Pse21G12340.0	      0
248-  1:	Macleaya_cordata|BVC80_9057g22	Papaver_setigerum_D|Pse21G12360.0	      0
248-  2:	Macleaya_cordata|BVC80_9057g23	Papaver_setigerum_D|Pse21G12390.0	      0
248-  3:	Macleaya_cordata|BVC80_9057g26	Papaver_setigerum_D|Pse21G12410.0	      0
248-  4:	Macleaya_cordata|BVC80_9057g27	Papaver_setigerum_D|Pse21G12420.0	      0
248-  5:	Macleaya_cordata|BVC80_9057g28	Papaver_setigerum_D|Pse21G12450.0	      0
248-  6:	Macleaya_cordata|BVC80_9057g29	Papaver_setigerum_D|Pse21G12520.0	      0
248-  7:	Macleaya_cordata|BVC80_9057g31	Papaver_setigerum_D|Pse21G12560.0	      0
248-  8:	Macleaya_cordata|BVC80_9057g32	Papaver_setigerum_D|Pse21G12580.0	      0
248-  9:	Macleaya_cordata|BVC80_9057g33	Papaver_setigerum_D|Pse21G12590.0	      0
248- 10:	Macleaya_cordata|BVC80_9057g35	Papaver_setigerum_D|Pse21G12600.0	      0
248- 11:	Macleaya_cordata|BVC80_9057g36	Papaver_setigerum_D|Pse21G12610.0	      0
## Alignment 249: score=538.0 e_value=3.1e-22 N=11 Mc1000186&Pi21 plus
249-  0:	Macleaya_cordata|BVC80_9057g45	Papaver_setigerum_D|Pse21G11920.0	      0
249-  1:	Macleaya_cordata|BVC80_9057g48	Papaver_setigerum_D|Pse21G11950.0	      0
249-  2:	Macleaya_cordata|BVC80_9057g49	Papaver_setigerum_D|Pse21G11970.0	      0
249-  3:	Macleaya_cordata|BVC80_9057g51	Papaver_setigerum_D|Pse21G11990.0	      0
249-  4:	Macleaya_cordata|BVC80_9057g52	Papaver_setigerum_D|Pse21G12010.0	      0
249-  5:	Macleaya_cordata|BVC80_9057g54	Papaver_setigerum_D|Pse21G12030.0	      0
249-  6:	Macleaya_cordata|BVC80_9057g55	Papaver_setigerum_D|Pse21G12040.0	      0
249-  7:	Macleaya_cordata|BVC80_9057g56	Papaver_setigerum_D|Pse21G12060.0	      0
249-  8:	Macleaya_cordata|BVC80_9057g57	Papaver_setigerum_D|Pse21G12090.0	      0
249-  9:	Macleaya_cordata|BVC80_9057g59	Papaver_setigerum_D|Pse21G12120.0	      0
249- 10:	Macleaya_cordata|BVC80_9057g60	Papaver_setigerum_D|Pse21G12140.0	      0
## Alignment 250: score=442.0 e_value=2.3e-21 N=10 Mc1000186&Pi21 plus
250-  0:	Macleaya_cordata|BVC80_9057g1	Papaver_setigerum_D|Pse21G06190.0	      0
250-  1:	Macleaya_cordata|BVC80_9057g5	Papaver_setigerum_D|Pse21G06210.0	      0
250-  2:	Macleaya_cordata|BVC80_9057g6	Papaver_setigerum_D|Pse21G06220.0	      0
250-  3:	Macleaya_cordata|BVC80_9057g7	Papaver_setigerum_D|Pse21G06450.0	      0
250-  4:	Macleaya_cordata|BVC80_9057g8	Papaver_setigerum_D|Pse21G06570.0	      0
250-  5:	Macleaya_cordata|BVC80_9057g9	Papaver_setigerum_D|Pse21G06610.0	      0
250-  6:	Macleaya_cordata|BVC80_9057g11	Papaver_setigerum_D|Pse21G06620.0	      0
250-  7:	Macleaya_cordata|BVC80_9057g12	Papaver_setigerum_D|Pse21G06760.0	      0
250-  8:	Macleaya_cordata|BVC80_9057g14	Papaver_setigerum_D|Pse21G06820.0	      0
250-  9:	Macleaya_cordata|BVC80_9057g15	Papaver_setigerum_D|Pse21G06840.0	      0
## Alignment 251: score=836.0 e_value=2.8e-53 N=18 Mc1000186&Pi21 minus
251-  0:	Macleaya_cordata|BVC80_9057g43	Papaver_setigerum_D|Pse21G12330.0	      0
251-  1:	Macleaya_cordata|BVC80_9057g44	Papaver_setigerum_D|Pse21G12320.0	      0
251-  2:	Macleaya_cordata|BVC80_9057g59	Papaver_setigerum_D|Pse21G12120.0	      0
251-  3:	Macleaya_cordata|BVC80_9057g62	Papaver_setigerum_D|Pse21G11860.0	      0
251-  4:	Macleaya_cordata|BVC80_9057g64	Papaver_setigerum_D|Pse21G11850.0	      0
251-  5:	Macleaya_cordata|BVC80_9057g70	Papaver_setigerum_D|Pse21G11830.0	      0
251-  6:	Macleaya_cordata|BVC80_9057g72	Papaver_setigerum_D|Pse21G11800.0	      0
251-  7:	Macleaya_cordata|BVC80_9057g73	Papaver_setigerum_D|Pse21G11790.0	      0
251-  8:	Macleaya_cordata|BVC80_9057g75	Papaver_setigerum_D|Pse21G11780.0	      0
251-  9:	Macleaya_cordata|BVC80_9057g76	Papaver_setigerum_D|Pse21G11770.0	      0
251- 10:	Macleaya_cordata|BVC80_9057g80	Papaver_setigerum_D|Pse21G11720.0	      0
251- 11:	Macleaya_cordata|BVC80_9057g83	Papaver_setigerum_D|Pse21G11710.0	      0
251- 12:	Macleaya_cordata|BVC80_9057g85	Papaver_setigerum_D|Pse21G11700.0	      0
251- 13:	Macleaya_cordata|BVC80_9057g87	Papaver_setigerum_D|Pse21G11690.0	      0
251- 14:	Macleaya_cordata|BVC80_9057g88	Papaver_setigerum_D|Pse21G11680.0	      0
251- 15:	Macleaya_cordata|BVC80_9057g90	Papaver_setigerum_D|Pse21G11670.0	      0
251- 16:	Macleaya_cordata|BVC80_9057g91	Papaver_setigerum_D|Pse21G11600.0	      0
251- 17:	Macleaya_cordata|BVC80_9057g92	Papaver_setigerum_D|Pse21G11580.0	      0
## Alignment 252: score=1000.0 e_value=1.1e-67 N=22 Mc1000186&Pm9 plus
252-  0:	Macleaya_cordata|BVC80_9057g17	Papaver_somniferum_C|Pso09G28190.0	      0
252-  1:	Macleaya_cordata|BVC80_9057g18	Papaver_somniferum_C|Pso09G28300.0	      0
252-  2:	Macleaya_cordata|BVC80_9057g29	Papaver_somniferum_C|Pso09G28430.0	      0
252-  3:	Macleaya_cordata|BVC80_9057g43	Papaver_somniferum_C|Pso09G28660.0	      0
252-  4:	Macleaya_cordata|BVC80_9057g54	Papaver_somniferum_C|Pso09G28810.0	      0
252-  5:	Macleaya_cordata|BVC80_9057g55	Papaver_somniferum_C|Pso09G28820.0	      0
252-  6:	Macleaya_cordata|BVC80_9057g56	Papaver_somniferum_C|Pso09G28830.0	      0
252-  7:	Macleaya_cordata|BVC80_9057g62	Papaver_somniferum_C|Pso09G29040.0	      0
252-  8:	Macleaya_cordata|BVC80_9057g64	Papaver_somniferum_C|Pso09G29060.0	      0
252-  9:	Macleaya_cordata|BVC80_9057g70	Papaver_somniferum_C|Pso09G29100.0	      0
252- 10:	Macleaya_cordata|BVC80_9057g72	Papaver_somniferum_C|Pso09G29140.0	      0
252- 11:	Macleaya_cordata|BVC80_9057g73	Papaver_somniferum_C|Pso09G29150.0	      0
252- 12:	Macleaya_cordata|BVC80_9057g75	Papaver_somniferum_C|Pso09G29160.0	      0
252- 13:	Macleaya_cordata|BVC80_9057g76	Papaver_somniferum_C|Pso09G29170.0	      0
252- 14:	Macleaya_cordata|BVC80_9057g80	Papaver_somniferum_C|Pso09G29200.0	      0
252- 15:	Macleaya_cordata|BVC80_9057g83	Papaver_somniferum_C|Pso09G29220.0	      0
252- 16:	Macleaya_cordata|BVC80_9057g85	Papaver_somniferum_C|Pso09G29230.0	      0
252- 17:	Macleaya_cordata|BVC80_9057g86	Papaver_somniferum_C|Pso09G29240.0	      0
252- 18:	Macleaya_cordata|BVC80_9057g88	Papaver_somniferum_C|Pso09G29250.0	      0
252- 19:	Macleaya_cordata|BVC80_9057g90	Papaver_somniferum_C|Pso09G29260.0	      0
252- 20:	Macleaya_cordata|BVC80_9057g91	Papaver_somniferum_C|Pso09G29330.0	      0
252- 21:	Macleaya_cordata|BVC80_9057g92	Papaver_somniferum_C|Pso09G29360.0	      0
## Alignment 253: score=434.0 e_value=6.4e-20 N=9 Mc1000186&Pm9 minus
253-  0:	Macleaya_cordata|BVC80_9057g45	Papaver_somniferum_C|Pso09G28990.0	      0
253-  1:	Macleaya_cordata|BVC80_9057g48	Papaver_somniferum_C|Pso09G28950.0	      0
253-  2:	Macleaya_cordata|BVC80_9057g49	Papaver_somniferum_C|Pso09G28940.0	      0
253-  3:	Macleaya_cordata|BVC80_9057g51	Papaver_somniferum_C|Pso09G28890.0	      0
253-  4:	Macleaya_cordata|BVC80_9057g52	Papaver_somniferum_C|Pso09G28860.0	      0
253-  5:	Macleaya_cordata|BVC80_9057g57	Papaver_somniferum_C|Pso09G28790.0	      0
253-  6:	Macleaya_cordata|BVC80_9057g58	Papaver_somniferum_C|Pso09G28780.0	      0
253-  7:	Macleaya_cordata|BVC80_9057g59	Papaver_somniferum_C|Pso09G28770.0	      0
253-  8:	Macleaya_cordata|BVC80_9057g60	Papaver_somniferum_C|Pso09G28750.0	      0
## Alignment 254: score=424.0 e_value=2.6e-18 N=9 Mc1000186&Pm9 minus
254-  0:	Macleaya_cordata|BVC80_9057g21	Papaver_somniferum_C|Pso09G28610.0	      0
254-  1:	Macleaya_cordata|BVC80_9057g22	Papaver_somniferum_C|Pso09G28590.0	      0
254-  2:	Macleaya_cordata|BVC80_9057g23	Papaver_somniferum_C|Pso09G28560.0	      0
254-  3:	Macleaya_cordata|BVC80_9057g27	Papaver_somniferum_C|Pso09G28530.0	      0
254-  4:	Macleaya_cordata|BVC80_9057g31	Papaver_somniferum_C|Pso09G28390.0	      0
254-  5:	Macleaya_cordata|BVC80_9057g32	Papaver_somniferum_C|Pso09G28360.0	      0
254-  6:	Macleaya_cordata|BVC80_9057g33	Papaver_somniferum_C|Pso09G28350.0	      0
254-  7:	Macleaya_cordata|BVC80_9057g35	Papaver_somniferum_C|Pso09G28340.0	      0
254-  8:	Macleaya_cordata|BVC80_9057g40	Papaver_somniferum_C|Pso09G28290.0	      0
## Alignment 255: score=666.0 e_value=1.9e-44 N=15 Mc1000186&Po11 plus
255-  0:	Macleaya_cordata|BVC80_9057g17	Papaver_somniferum_A|Pso11G12130.0	      0
255-  1:	Macleaya_cordata|BVC80_9057g18	Papaver_somniferum_A|Pso11G12230.0	      0
255-  2:	Macleaya_cordata|BVC80_9057g29	Papaver_somniferum_A|Pso11G12320.0	      0
255-  3:	Macleaya_cordata|BVC80_9057g43	Papaver_somniferum_A|Pso11G12520.0	      0
255-  4:	Macleaya_cordata|BVC80_9057g44	Papaver_somniferum_A|Pso11G12530.0	      0
255-  5:	Macleaya_cordata|BVC80_9057g58	Papaver_somniferum_A|Pso11G12660.0	      0
255-  6:	Macleaya_cordata|BVC80_9057g62	Papaver_somniferum_A|Pso11G12910.0	      0
255-  7:	Macleaya_cordata|BVC80_9057g63	Papaver_somniferum_A|Pso11G12920.0	      0
255-  8:	Macleaya_cordata|BVC80_9057g64	Papaver_somniferum_A|Pso11G12930.0	      0
255-  9:	Macleaya_cordata|BVC80_9057g70	Papaver_somniferum_A|Pso11G12960.0	      0
255- 10:	Macleaya_cordata|BVC80_9057g72	Papaver_somniferum_A|Pso11G13000.0	      0
255- 11:	Macleaya_cordata|BVC80_9057g73	Papaver_somniferum_A|Pso11G13010.0	      0
255- 12:	Macleaya_cordata|BVC80_9057g75	Papaver_somniferum_A|Pso11G13020.0	      0
255- 13:	Macleaya_cordata|BVC80_9057g76	Papaver_somniferum_A|Pso11G13030.0	      0
255- 14:	Macleaya_cordata|BVC80_9057g80	Papaver_somniferum_A|Pso11G13090.0	      0
## Alignment 256: score=395.0 e_value=1.1e-18 N=9 Mc1000186&Po11 plus
256-  0:	Macleaya_cordata|BVC80_9057g1	Papaver_somniferum_A|Pso11G05960.0	      0
256-  1:	Macleaya_cordata|BVC80_9057g5	Papaver_somniferum_A|Pso11G05980.0	      0
256-  2:	Macleaya_cordata|BVC80_9057g6	Papaver_somniferum_A|Pso11G05990.0	      0
256-  3:	Macleaya_cordata|BVC80_9057g8	Papaver_somniferum_A|Pso11G06200.0	      0
256-  4:	Macleaya_cordata|BVC80_9057g9	Papaver_somniferum_A|Pso11G06260.0	      0
256-  5:	Macleaya_cordata|BVC80_9057g11	Papaver_somniferum_A|Pso11G06280.0	      0
256-  6:	Macleaya_cordata|BVC80_9057g12	Papaver_somniferum_A|Pso11G06490.0	      0
256-  7:	Macleaya_cordata|BVC80_9057g14	Papaver_somniferum_A|Pso11G06550.0	      0
256-  8:	Macleaya_cordata|BVC80_9057g15	Papaver_somniferum_A|Pso11G06580.0	      0
## Alignment 257: score=483.0 e_value=4e-20 N=10 Mc1000186&Po11 minus
257-  0:	Macleaya_cordata|BVC80_9057g45	Papaver_somniferum_A|Pso11G12860.0	      0
257-  1:	Macleaya_cordata|BVC80_9057g48	Papaver_somniferum_A|Pso11G12820.0	      0
257-  2:	Macleaya_cordata|BVC80_9057g49	Papaver_somniferum_A|Pso11G12810.0	      0
257-  3:	Macleaya_cordata|BVC80_9057g51	Papaver_somniferum_A|Pso11G12800.0	      0
257-  4:	Macleaya_cordata|BVC80_9057g52	Papaver_somniferum_A|Pso11G12770.0	      0
257-  5:	Macleaya_cordata|BVC80_9057g54	Papaver_somniferum_A|Pso11G12750.0	      0
257-  6:	Macleaya_cordata|BVC80_9057g55	Papaver_somniferum_A|Pso11G12740.0	      0
257-  7:	Macleaya_cordata|BVC80_9057g56	Papaver_somniferum_A|Pso11G12720.0	      0
257-  8:	Macleaya_cordata|BVC80_9057g59	Papaver_somniferum_A|Pso11G12620.0	      0
257-  9:	Macleaya_cordata|BVC80_9057g60	Papaver_somniferum_A|Pso11G12610.0	      0
## Alignment 258: score=428.0 e_value=3.6e-19 N=9 Mc1000186&Po11 minus
258-  0:	Macleaya_cordata|BVC80_9057g22	Papaver_somniferum_A|Pso11G12490.0	      0
258-  1:	Macleaya_cordata|BVC80_9057g23	Papaver_somniferum_A|Pso11G12470.0	      0
258-  2:	Macleaya_cordata|BVC80_9057g27	Papaver_somniferum_A|Pso11G12450.0	      0
258-  3:	Macleaya_cordata|BVC80_9057g28	Papaver_somniferum_A|Pso11G12430.0	      0
258-  4:	Macleaya_cordata|BVC80_9057g31	Papaver_somniferum_A|Pso11G12290.0	      0
258-  5:	Macleaya_cordata|BVC80_9057g32	Papaver_somniferum_A|Pso11G12280.0	      0
258-  6:	Macleaya_cordata|BVC80_9057g33	Papaver_somniferum_A|Pso11G12270.0	      0
258-  7:	Macleaya_cordata|BVC80_9057g35	Papaver_somniferum_A|Pso11G12260.0	      0
258-  8:	Macleaya_cordata|BVC80_9057g40	Papaver_somniferum_A|Pso11G12220.0	      0
## Alignment 259: score=386.0 e_value=9.4e-14 N=8 Mc1000186&Po11 minus
259-  0:	Macleaya_cordata|BVC80_9057g83	Papaver_somniferum_A|Pso11G11820.0	      0
259-  1:	Macleaya_cordata|BVC80_9057g85	Papaver_somniferum_A|Pso11G11810.0	      0
259-  2:	Macleaya_cordata|BVC80_9057g86	Papaver_somniferum_A|Pso11G11790.0	      0
259-  3:	Macleaya_cordata|BVC80_9057g87	Papaver_somniferum_A|Pso11G11780.0	      0
259-  4:	Macleaya_cordata|BVC80_9057g88	Papaver_somniferum_A|Pso11G11770.0	      0
259-  5:	Macleaya_cordata|BVC80_9057g90	Papaver_somniferum_A|Pso11G11740.0	      0
259-  6:	Macleaya_cordata|BVC80_9057g91	Papaver_somniferum_A|Pso11G11640.0	      0
259-  7:	Macleaya_cordata|BVC80_9057g92	Papaver_somniferum_A|Pso11G11620.0	      0
## Alignment 260: score=1324.0 e_value=1.1e-98 N=28 Mc1000186&Pr2 minus
260-  0:	Macleaya_cordata|BVC80_9057g17	Papaver_rhoeas|Prh02G29490.0	      0
260-  1:	Macleaya_cordata|BVC80_9057g27	Papaver_rhoeas|Prh02G29280.0	      0
260-  2:	Macleaya_cordata|BVC80_9057g43	Papaver_rhoeas|Prh02G29170.0	      0
260-  3:	Macleaya_cordata|BVC80_9057g44	Papaver_rhoeas|Prh02G29160.0	      0
[truncated: 33,770,517 more chars]
