# Supplementary material for: Subgenome-aware analyses suggest a reticulate allopolyploidization origin in three Papaver genomes
Source: Nat Commun. 2023 Apr 19;14:2204. doi: 10.1038/s41467-023-37939-2 (PMC10115784; doi:10.1038/s41467-023-37939-2)
Supplement: Supplementary file 3 — Source Data [file 41467_2023_37939_MOESM3_ESM.zip › Supplementary Fig. 13b Alignment.txt]

>Papaver_somniferum|Pso02G34190.0
MKIKQL-DDEEEEYASKRMIVLVDAKRAIVGVDAKRVLVGAGARVLFYPTLLYNVFRNKL
ESEFHWWDKIDQFLLLGAVPFPKHVPQLKQLGVGGVITLNEPYETLVDSSLYYSYKMDHL
VIPTRDYLFAPSFVDISRAVDFIHETASCGKVTYVHCKAGRGRSTTIVLCYLVHYKQMTP
SAAFEYVRFRRPRVLLAPSQWKAVQDYQRYRLDIARMSSSGDGVLITKADLEGYHNSCDD
SKKQLSVVGKPKKGKPMIARLSCLFAALKVSAGSSTVTGRLPELRAC
>Papaver_somniferum|Pso02G59430.0
MKIKQLDDDEEEEYASKRMIVLVDAKRDIVGIDAKRVLVGAGARVLFYPTLLYNVFRNKL
ESEFHWWDKIDEFLLLGAVPFPKHVPQLKQLGVGGVITLNEPYETLVDSSLYYSYKIDHL
VIPTRDYLFAPSFVDISRAVDFIHENASYGKVTYVHCKAGRGRSTTIVLCYLVHYKQMTP
SAAFEYVRFRRPRVLLAPSQWKAVQDYQRYRLDIARMSSSGDGVLITKADLEGYNNSCDD
SKKQLSVVHKPKKGKPMIARLSCLFAALKVSAGSSSVTGRLPELRAC
>Papaver_setigerum|Pse01G14050.0
MKIKQLDDDEEEEYASKRMIVLVDAKRDIVGIDAKRVLVGAGARVLFYPTLLYNVFRNKL
ESEFHWWDKIDEFLLLGAVPFPKHVPQLKQLGVGGVITLNEPYETLVNSSLYYSYKIDHL
VIPTRDYLFAPSFVDISRAVDFIHENASCGKVTYVHCKAGRGRSTTIVLCYLVHYKQMTP
SAAFEYVRFRRPRVLLAPSQWKAVQDYQRYRLDIARMSSSGDGVLITKADLEGYNNSCDD
SKKQLSVVHKPKKGKPMIARLSCLFAALKVSAGSSSVTGRLPELRAC
>Papaver_setigerum|Pse01G39890.0
MKIKQL-DDDEEEYASKRMIVLVDAKRAIVGIDAKRVLVGAGARVLFYPTLLYNVFRNKL
ESEFHWWDKIDQFLLLGAVPFPKHVPQLKQLGVGGVITLNEPYETLVDSSLYYSYKIDHL
VIPTRDYLFAPSFVDISRAVDFIHETASCGKVTYVHCKAGRGRSTTIVLCYLVHYKQMTP
SAAFEYVRFRRPRVLLAPSQWKAVQDYQRYRLDIARMSSSGDGVLITKADLEGYHNSCDD
SKKQLSVVGKPKKGKPMIARLSCLFAALKVSAGSSTVTGRLPELRAC
>Papaver_setigerum|Pse11G05120.0
MKIKQL-DGDEEEYASKRMIVLVDAKRAVARIDAKRVLVGAGARVLFYPTLLYNVFRNKL
ESEFHWWDKIDQFLLLGAVPFPKHVPQLKQLGVGGVITLNEPYETLVDSSLYYSYKIDHL
VIPTRDYLFAPSFVDISRAVDFIHENASCGKVTYVHCKAGRGRSTTIVLCYLVHYKQMTP
NAAFEYVRFRRPRVLLAPSQWKAVQDYQRYRLDIARMSSSSDGVLITKADLEGYHNSCDD
SNKQLSVVRKPKKGKPMIARLSCLFAALKVSAGSSTVTGRLPELRAC
>Papaver_setigerum|Pse07G44930.0
MKIKQL-DDEEEEYASKRMIVLVDAKRATVGLDAKRVLVGAGARVLFYPTLLYNVFRNKL
ESEFHWWDKIDEFLLLGAVPFPKHVPQLKQLGVGGVITLNEPYETLVDSSLYYSYKIDHL
VIPTRDYLFAPSFVDISRAVDFIHENSSCGKVTYVHCKAGRGRSTTIVLCYLVHYKQMTP
GAAFEYVRFRRPRVLLAPSQWKAVQDYQRYRLDIARMSSSGDGVLITKADLEGYHNSSDD
SKKQLSVVRKPKKGKPMIARLSCLLAALKVSAGSSTVTGRLPELRAC
>Papaver_rhoeas|Prh07G32000.0
MKIKQL-DDEEEEYASKRMIVLFDAKKAVAGIDAKRVLVGAGARVLFYPTLLYNVFRNKL
ESEFHWWDKIDQFLLLGAVPFPKHVPQLKQLGVGGVITLNEPYETLVDSSLYYSYKIDHL
VIPTRDYLFAPSFVDISRAVDFIHENASCGKVTYVHCKAGRGRSTTIVLCYLVHYKQMTP
SAAFEYVRFRRPRVLLAPSQWKAVQDYQKYRLDIARMSSSVDGVLITKADLEGYHNSCDD
SKKQLSVVRKPKKGKPMIARLSCLFAALKVSAGSSTVTGRLPELRAC
