# Supplementary material for: Subgenome-aware analyses suggest a reticulate allopolyploidization origin in three Papaver genomes
Source: Nat Commun. 2023 Apr 19;14:2204. doi: 10.1038/s41467-023-37939-2 (PMC10115784; doi:10.1038/s41467-023-37939-2)
Supplement: Supplementary file 3 — Source Data [file 41467_2023_37939_MOESM3_ESM.zip › Supplementary Fig. 13c Alignment.txt]

>Papaver_somniferum|Pso02G34210.0
M--GKSLFLSLLLHLLLLISPSKAGF--GVGVGIGGGGAGR-GGGG-----------GGG
YGSGAGGGYGSGGG---SGGGGGGGGGGGGGVWV-GGVINPT---TPTPSTTPNANPPES
SESSNANLKLAYNVLQTWKSAITDDPSGILKTWVGSNVCSYKGIFCSENGDDYQGYISSS
TSSLVVAGIDLNHANLQGSLVRELSQLSQLSLLHLNSNRFSGNIPYTFRDLSSLTELDLS
NNQFSGSFPSIILQLPNLIYLDLRFNSFSGPIPEDLFNRNLDAIFINNNQFSGQIPQNLG
NSPASVINLANNKFTGNIPSSFGYMGPGLKEILFLNNQLTGCIPEGVGLLTDMEVLDLSF
NSFTGHLPNSMSCLEEIEVLNFAHNKFSGVLPDLVCSLKSLINLTVSFNFFSGFDQECNR
LFYGGIGFDFSGNCIPGREYQRPEPQCEINPGGFNCMRIPVSRPLMCRSSMEFHIKENSK
KESSTKQSITKQSLTKGSKSKHSNTKESTTKQGNTKQSNSHPSSSVSSPPP
>Papaver_somniferum|Pso02G59420.0
MG-SKSLFLSLLLHLLLLISPSKAGFGVGVGVGIGGGGAGRGGGGG-----------GGG
YGSGAGGGYGSGGGSGGGGGGGGGGGGGGGGVWVGGGVINPTPTPTTTPSTNPNANPPES
SESSNANLKLAYNVLQTWKSAITDDPSGILKTWVGSNVCSYKGIFCSENGDDYQGYISSS
TSSLVVAGIDLNHANLQGSLVRELSQLSQLSLLHLNSNRFSGNIPYTFRDLSSLTELDLS
NNQFSGSFPSIVLQLPNLIYLDLRFNSFSGPIPEDLFNRNLDAIFINNNQFSGQIPQNLG
NSPASVINLANNKFTGNIPSSFGYMGPGLKEILFLNNQLTGCIPEGVGLLTDMEVLDLSF
NSFTGHLPNSMSCLEEIEVLNFAHNKFSGVLPDLVCSLKSLINLTVSFNFFSGFDQECNR
LFYGGIGFDFSGNCIPGREYQRPEPQCEINPGGFNCMRIPVSRPLMCRSSMEFHTKESSK
KESSAKESITKQSLTKESNSKTSSTKKSIAKQGNTKQSISHPSSSVSSPPP
>Papaver_setigerum|Pse01G14060.0
MG-SKSLFLSLLLHLLLLISPSKAGFGVGVGVGIGGGGAGRGGGGG-----------GGG
YGSGAGGGYGSGGGSGGGGGGGGGGGGGGGGVWVGGGVINPTPTPTTTPSTNPNANPPES
SESSNANLKLAYNVLQTWKSAITDDPSGILKTWVGSNVCSYKGIFCSENGDDYQGYISSS
TSSLVVAGIDLNHANLQGSLVRELSQLSQLSLLHLNSNRFSGNIPYTFRDLSSLTELDLS
NNQFSGSFPSIVLQLPNLIYLDLRFNSFSGPIPEDLFNRNLDAIFINNNQFSGQIPQNLG
NSPASVINLANNKFTGNIPSSFGYMGPGLKEILFLNNQLTGCIPEGVGLLTDMEVLDLSF
NSFTGHLPNSMSCLEEIEVLNFAHNKFSGVLPDLVCSLKSLINLTVSFNFFSGFDQECNR
LFYGGIGFDFSGNCIPGREYQRPEPQCEINPGGFNCMRIPVSRPLMCRSSMEFHTKESSK
KESSAKESITKQSLTKESNSKTSSTKKSIAKQGNTKQSISHPSSSVSSPPP
>Papaver_setigerum|Pse01G39880.0
M--GKSLFLSLLLHLLLLISPSKAGF--GVGVGIGGGGAGR-GGGG-----------GGG
YGSGAGGGYGSGGG---SGGGGGGGGGGGGGVWV-GGVINPT---TPTPSTTPNANPPES
SESSNANLKLAYNVLQTWKSAITDDPSGILKTWVGSNVCSYKGIFCSENGDDYQGYISSS
TSSLVVAGIDLNHANLQGSLVRELSQLSQLSLLHLNSNRFSGNIPYTFRDLSSLTELDLS
NNQFSGSFPSIILQLPNLIYLDLRFNSFSGPIPEDLFNRNLDAIFINNNQFSGQIPQNLG
NSPASVINLANNKFTGNIPSSFGYMGPGLKEILFLNNQLTGCIPEGVGLLTDMEVLDLSF
NSFTGHLPNSMSCLEEIEVLNFAHNKFSGVLPDLVCSLKSLINLTVSFNFFSGFDQECNR
LFYGGIGFDFSGNCIPGREYQRPEPQCEINPGGFNCMRIPVSRPLMCRSSMEFHIKENSK
KESSTKQSITKQSLTKGSKSKHSNTKESTTKQGNTKQSNSHPSSSVSSPPP
>Papaver_setigerum|Pse11G05100.0
MGMGMPLFISLLLHLLLLISPSKAGF--GVGVGIGGGGAGR-GGGG---GGGYGSGAGGR
YGSGAGGGYGS------GGGGGGGGGGGGGGVWVGGGVINLTP----TPSTNPNANPPES
SESSNANLKLAYTVLQTWKSAITDDPSGILKTWVGSNVCSYKGIFCSENGDDYQGYIPSS
TSNLVVAGIDLNHANLQGSLVRELSQLSQLSLLHLNSNGFSGNIPYTFRDLSSLTELDLS
NNQFSGSFPSVILQLPNLIYLDLRFNSFSGPIPEDLFNRNLDAIFINNNQFSGQIPQNLG
NSPASVINLANNKFTGNIPSSFGYMGPGLKEILFLNNQLTGCIPEGVGLLTDMEVLDLSF
NSFTGHLPNSMSCLEEIEVLNFAHNKFSGVLPDLVCSLKSLINLTVSFNFFSGVDQECNR
LFYGGIGFDFSGNCIPGREYQRPQPQCEINPGGFNCMRIPVSRPLMCRSSMEFNTEESSK
KESSAKESITKQSLIKGSNSKHSSTKKNIAKQGNTKQSISHPSSSVSSPPP
>Papaver_setigerum|Pse07G44950.0
MG-NKSLFLSLLLHLLLLISPSKAGFGFGVGVGIGGGGAGRGGGGGGGGGGGYGSGAGGG
YGSGAGGGYGSGGGSGGGGGGGGGGGGGGGGVWVGGGVINPTPTPTTTP--NANANPPEP
AESSNANLKLAYNVLQTWKSAITDDPSGILKTWVGSTVCSYKGIFCSENGDDYQGYISSS
TTSLVVAGIDLNHANLQGSLVRELSQLSQLSLLHLNSNRFSGNIPYTFRDLSSLTELDLS
NNQFSGSFPSIILQLPNLIYLDLRFNSFSGPIPEDLFNRNLDAIFINNNQFSGQLPQNLG
NSPASVINLANNKFTGNIPSSFGYMGPGLKEILFLNNQLTGCIPEGVGLLTDMEVLDLSF
NSFTGHLPNSMSCLEEIEVLNFAHNNFSGVLPDLVCSLKSLINLTVSFNFFSGFDQECNK
LFYGSIGFDFSGNCIPGQQYQRPQPQCEINPGGLNCMRIPVSRPLMCQSSMEFHKKESNT
KESSAKESVTKQSLTKESNSMHSSTKKSITKQGNTKQSNSQPSSSVTSPPP
>Papaver_rhoeas|Prh07G31990.0
MG-NKSLFLSLLLHLLLLISPSKAGFGVGVGVGIGGGGAGR-GGGGGGGGGGYGSGAGGG
YGSGVGGGYGSG---GGGGGGGGGGGGGGGGVWVGGGVINPT-TPTTTPNANANANPPDP
AESSNPNLKLAYSVLQTWKSAITDDPSGILKTWVGSNVCSYKGIFCSENGDDYQGYISSS
TSNLVVAGIDLNHANLQGSLVRELSQLSQLSLLHLNSNRFSGNIPYTFRDLSSLTELDLS
NNQFSGSFPSIILQLPNLIYLDLRFNSFSGPIPEDLFNRNLDAIFINNNQFSGQIPQNLG
NSPASVINLANNKFTGNIPSSFGYMGPGLKEILFLNNQLTGCIPEGVGMLTDMEVLDLSF
NSFTGHLPNSMSCLEEIEVLNFAHNKFSGVLPDLVCSLKSLINLTVSFNFFSGFDQECNR
LFYGGIGFDFSGNCIPGREYQRPQPQCEINPGGFNCMRIPVSRPLMCRSSMEFQT-----
KESSAKESITKQRLTKGSNSKTTSTKKSVTKQGNTKQSISYPSSSVSSPPP
