# Supplementary material for: Subgenome-aware analyses suggest a reticulate allopolyploidization origin in three Papaver genomes
Source: Nat Commun. 2023 Apr 19;14:2204. doi: 10.1038/s41467-023-37939-2 (PMC10115784; doi:10.1038/s41467-023-37939-2)
Supplement: Supplementary file 3 — Source Data [file 41467_2023_37939_MOESM3_ESM.zip › Supplementary Fig. 13d Alignment.txt]

>Papaver_somniferum|Pso04G00410.0
MAPINIEGNDFWMIACTVIIVFALVKFMFSKISFYQSANTTEWPAGPKTLPIIGNLHQLG
GGVPLQVALANLAKVYGGAFTIWIGSWVPMIVISDIDNAREVLVNKSADYSARDVPDILK
IITANGKNIADCDSGPFWHNLKKGLQSCI-NPSNVMSLSRLQEKDMQNLIKSMQERASQH
NGIIKPLDHAKEASMRLLSRVIFGHDFSNEDLVIGVKDALDEMVRISGLASLADAFKIAK
YLPSQRKNIRDMYATRDRVYNLIQPHIVPNLPANSFLYFLTSQDYSDEIIYSMVLEIFGL
GVDSTAATAVWALSFLVGEQEIQEKLYREINNRTGGQRPVKVVDLKELPYLQAVMKETLR
MKPIAPLAVPHVAAKDTTFKGRRIVKGTKVMVNLYAIHHDPNVFPEPYKFMPERFLKDVN
SDGRFGDINTMESSLIPFGAGMRICGGVELAKQMVAFALASMVNEFKWDCVSEGKLPDLS
EAISFILYMKNPLEAKITPRTKPF-RQ
>Papaver_somniferum|Pso08G00510.0
MAPINIQGNDFWMIACTVIIVFALVKFMFSKISFYQSANTTEWPAGPKTLPIIGNLHQLG
GGVPLQVALANLAKVYGGAFTVWIGSWVPMIIISDIDNAREVLVNKSADYSARDVPDILK
IITANGKNIADCDSGPFWHNLKKGLQSCI-NPSNVMSLSRLQEKDMQNLIKSMQERASQQ
NGIVKPLDHAKEASMRLLSRVIFGQDFSNEDLVIGVKDALDEMVRISGLASLADAFKIAK
YLPSQRKNIRDMYATRDRVYNLIQPHIVSNLPANSFLHFLTSQDYSDEIIYSMVLEIFGL
GVDSTAATAVWALSFLVCEQEIQEKLYREINNLTGGQRPVKVVDLKELPYLQAVMKETLR
MKPIAPLAVPHVAAKDTTLKGRRIVKGTKVMVNLYAIHHDPNVFPAPYKFMPERFLKDVN
SDGRFGDINTMESSLIPFGAGMRICGGVELAKQMVAFALASMVNEFKWDCVSEGKFPDLS
EAISFILYMKNPLEAKITPRTKPFDSR
>Papaver_setigerum|Pse15G00640.0
MAPINIEGNDFWMIACTVIIVFALVKFMFSKISFYQSANTTEWPAGPKTLPIIGNLHQLG
GGVPLQVALANLAKVYGGAFTIWIGSWVPMIVISDIDNAREVLVNKSADYSARDVPDILK
IITANGKNIADCDSGPFWHNLKKGLQSCI-NPSNVMSLSRLQEKDMHNLIKSMQERASQH
NGIIKPLDHAKEASMRLLSRVIFGHDFSNEDLVIGVKDALDEMVRISGLASLADAFKIAK
YLPSQRKNIRDMYATRDRVYNLIQPHIVPNLPENSFLHFLTSQDYSDEIIYSMVLEIFGL
GVDSTAATAVWALSFLVGEQEIQEKLYREINNRTGGKRPVKVVDLKELPYLQAVMKETLR
MKPIAPLAVPHVAAKDTTFKGRRIVKGTKVMVNLYAIHHDPNVFPAPYKFMPERFLKDVN
SDGRFGDINTMESSLIPFGAGMRICGGVELAKQMVAFALASMVNEFKWDCVSEGKLPDLS
EAISFILYMKNPLEAKITPRTKPF-RQ
>Papaver_setigerum|Pse16G13120.0
ME------ETIWLITCGVVVALAFAKMLFGKKS---SLSTMEWPSGPKKLPIIGNLHQLG
GGEAFHVCLANLAKVHGSVFTIWVGSWRPFIVISDVDKAWEILVNKSSDYSARDMPDITK
IISANWKNISHCDSGPFWHNLRKGLQSVALTPFNVASQYHLQERGMQKLIKSMQEKASLR
NGILKPLDYVKEETVRLLSRLIFGQDFVDEDFVVGMHQALDELVSISGYASLADAFKFCE
NLPSHKKTIQAVHAIKKRFDTFIRPHIVSKPPTNTYLHFLLSQDFSEDVIISAILEVYDL
GVDSTASTTVWALTFLVRDQKIQEKLYREIKSVTGGKRPVKVEDLNKLPYLQAVMKETMR
MKPIAPMAIPHKASKDTSLLGKKINKGTVVMVNLYAIHHNPDVFPEPYKFRPERFLKEVN
SDGSLGDIKKMESSLLAFSAGMRICAGMELGKLQLAFGLASLVNEFKWDCVVEGKLPDLS
EEHCFILLMKNPLEARVTRRIH-----
>Papaver_setigerum|Pse17G00200.0
ME------ETIWLITCGVVVALAFAKMLFGKKS---SLSTMEWPTGPKKLPIIGNLHQLG
GGEAFHVCLANLAEVHGSVFTIWVGSWRPFIVISDVDKAWEILVNKSSDYSARDMPDITK
IISANWKNISHCDSGPFWHNLRKGLQSVA-------------------------------
------------------------------------------------------------
NLPSHKKTIQAVHAIKKRFDTFLRPHIVSKPPTNTYLQFLLSQDFSEDVIISPILEVYDL
GVDSTASTTVWALTFLVRDQKIQEKLYGEIKSVTGGKRPVKVEDLNKLPYLQAVMKETMR
MKPIAPMEIPHKASKDTSLVGKKINKGTVVMVNLYAIHHNPDVFPEPYKFMPERFLKEVN
SDGSLGDIKKMESSLLAFSAGMRICAGMELGKLQLAFGLASLVNEFKWDCVVEGKLPDLS
EEHCFILLMKNPLEARVTRRIH-----
>Papaver_setigerum|Pse08G45720.0
---------------------------MFSKISFYQSANTTEWPAGPKTLPIIGNLHQLG
GGVPLQVALANLAKVYGGAFTVWIGSWVPMIIISDIDNAREVLVNKSADYSARDVPDILK
IITANGKNIADCDSGPFWHNLKKGLQSCI-NPSNVMSLSRLQEKDMQNLIKSMQERASQQ
NGIVKPLDHAKEASMRLLSRVIFGQDFSNEDLVIGVKDALDEMVRISGLASLADAFKIAK
YLPSQRKNIRDMYATRDRVYNLIQPHIVSNLPANSFLHFLTSQDYSDEIIYSMVLEIFGL
GVDSTAATAVWALSFLVCEQEIQEKLYREINNLTGGQRPVKVVDLKELPYLLAVMKETLR
MKPIAPLAVPHVAAKDTTLKGRRIVKGTKVMVNLYAIHHDPNVFPAPYKFMPERFLKDVN
SDGRFGDINTMESSLIPFSAGMRICGGVELAKQMVAFALASMVNEFKWDCVSEGKFPDLS
EAISFILYMKNPLEAKITPRTKPFDSR
>Papaver_rhoeas|Prh03G43170.0
------------------------------------------------------------
------------------------------------------------------------
------------------------------------------------------------
------------------------------------------------------------
------------------------------------------------------------
------------------------------------------------------MKETMR
MKLIAPMEVPHKSSKDTSLMGKKINKGTVVMVNLYAIHHNPDVFPEPYKFMPERFLKDVN
YDGSLSDIKKRESSLLAFSAGMRICAGMELGKLQLAFGLASYLNEFKWDCVVEEKLPDIS
EEHCFILLMKNPLEARVTRCIH-----
