# Supplementary material for: Subgenome-aware analyses suggest a reticulate allopolyploidization origin in three Papaver genomes
Source: Nat Commun. 2023 Apr 19;14:2204. doi: 10.1038/s41467-023-37939-2 (PMC10115784; doi:10.1038/s41467-023-37939-2)
Supplement: Supplementary file 3 — Source Data [file 41467_2023_37939_MOESM3_ESM.zip › Supplementary Fig. 13e Alignment.txt]

>Papaver_somniferum|Pso04G00440.0
------------------------------------------------------------
------------------------------------------------------------
------------------------------------------------------------
-------MAKTCPNTVVTKRRCAVVTGGNKGIGFEICKQLSSNGIMVVLTCRDVTKGHEA
VEKLKNSNHENVVFHQLDVTDPIANMSSLADFIKTHFGKLDILVNNAGVAGFSVDADRFK
AMISDIGEDSEELVKIYEKPEAQELMSETYELAEECLEINYNGVKSVTEVLIPLLQLSDS
PRIVNVSSSTGSLKYVSNETALEILGDGDALTEERIDMVVNMLLKDFKENLIETNGWPSF
GAAYTTSKACLNAYTRVLAKKIPKFQVNCVCPGLVKTEMNYGIGNYTAEEGAEHVVRIAL
FPDDGPSGSTGVKSRGHSPCDTDIVGPTVGKNHLPIILLGSGFSPGFHDVNVASLSILST
APITVLFCDYHARLELP
>Papaver_somniferum|Pso08G00520.0
MNIDYFVHVHGDLNIHSPLDTVREMMSIQMKMLRKLTVDELYFFFLVGEIDERFARQYHY
ESPPDFPLASPRSGIVHHLSGPDRYALTRTLHRRSRSVGGATHKGIPPMGRMGNPQADTG
STLLPKARREARAAHHDRGDDVSAGMTTARAWDAASIRVGPHPESIGGPAHHRSASDRGT
SPVPILFRPENFKHS-LT-LLCAVVTGGNKGIGFEICKQLSSNGIMVVLTCRDVTKGLEA
VEKLKNSNHENVVFHQLDVTDPVTTMSSLADFIKTHFGKLDILVNNAGVAGFSVDADRFK
AMISDIGEDSEELVKIYEKPEAQELMTETYELAEECLTINYYGVKSVTEVLIPLLQLSDS
PRIVNVSSSTGSLKYVSNEKALEILGDADALTEERIDMVVNMLLKDFKENLIETNRWPSF
GAAYTTSKACLNAYTRVFAKKTPKFQVNCVCPGLVKTEMNYGIGNYTADEGAKHVVRIAL
FPDDGPSGF-------------------------------------FYDC----------
-----------SELSAF
>Papaver_setigerum|Pse15G00670.0
------------------------------------------------------------
------------------------------------------------------------
------------------------------------------------------------
-------MAKTCPNTVVTKRRCAVVTGGNKGIGFEICKQLSSNGIMVVLTCRDVTKGHEA
VEKLKNSNHENVVFHQLDVTDPIATMSSLADFIKTHFGKLDILVNNAGVAGFSVDADRFK
AMISDIGEDSEELVKIYEKPEAQELMSETYELAEECLKINYNGVKSVTEVLIPLLQLSDS
PRIVNVSSSTGSLKYVSNETALEILGDGDALTEERIDMVVNMLLKDFKENLIETNGWPSF
GAAYTTSKACLNAYTRVLANKIPKFQVNCVCPGLVKTEMNYGIGNYTAEEGAEHVVRIAL
FPDDGPSGF-------------------------------------FYDC----------
-----------SELSAF
>Papaver_setigerum|Pse16G13210.0
------------------------------------------------------------
------------------------------------------------------------
------------------------------------------------------------
-------MAETCPNT-ATKIRCAVVTGGNKGIGFEICKQLASNGIMVVLTCRDITKGLEA
VEKLKNSNAKNVVFHRLDLLDS-TTMSSLADFIKIHFGTLDILVNNAGINGFTIDSDRFK
ALTSRIGEDTKELERIFEKPQTKELATETYELAEECIKTNYYGVKSVTEALIPLLQQSDS
PRIVNVSSSPACLKNISNETALEILGDIDELTEKRIEMVLNTLLKDFKENLIETKGWPTF
GTAYIISKACLNAYSRILAKNFAKFQVNCVCPSFVKTDMNHGIGIYTVEEGAKPAVTIAL
FPNDGPSGC-------------------------------------FYDR----------
-----------FEVSQF
>Papaver_setigerum|Pse17G00240.0
------------------------------------------------------------
------------------------------------------------------------
------------------------------------------------------------
-------MAETFPNT-ATKIRCAVVTGGNKGIGFEICKQFASNGILVVLTCKDITKGLEA
VEKLKYSNAKNVVFHRLDLLDS-TTMSSLADFIKIHFGTLDILVNNAGINGFTIDADRFK
ALTSRVGQDTKELERIFEKPETKELATET-------------------------------
------------------------------------------------------------
------------------------------------------------------------
------------------------------------------------------------
-----------------
>Papaver_setigerum|Pse08G45680.0
------------------------------------------------------------
------------------------------------------------------------
------------------------------------------------------------
-------MPETCPNT-VTKRRCAVVTGGNKGIGFEICKQLSSNGIMVVLTCRDVTKGLEA
VEKLKNSNHENVVFHQLDVTDPVTTMSSLADFIKTHFGKLDILVNNAGVAGFSVDADRFK
AMISDIGEDSEELVKIYEKPEAQELMTETYELAEECLTINYYGVKSVTEVLIPLLQLSDS
PRIVNVSSSTGSLKYVSNETALEILGDADALTEERIDMVVNMLLKDFKENLIETNRWPSF
GAAYTTSKACLNAYTRVFAKKIPKFQVNCVCPGLVKTEMNYGIGNYTADEGAKHVVRIAL
FPDDGPSGF-------------------------------------FYDC----------
-----------SELSAF
>Papaver_rhoeas|Prh03G43140.0
-------------------------------MKRRYIETSLY-------------KICSF
SSP---------------------------------------------------------
-----------------------------------------------------------T
S------MAETCPIA-ATKMRCAVVTGGNKGIGFEICKQLASSGVMVVLTCRDITKGLEA
VEKLKNSNAKNVVFHQLDLLDS-TTMFSLADFIKTHFGRLDILVNNAAINGFTIDADRFK
ALITRIGEDTKELERIFEKPETKELATETYELAEECVKTNYYGAKSVTEVLIPLLQLSDS
PRIVNVSSSPACLKNISNETALEILGDVDQLTEERIDMVLNALFKDFKENLIETNGWPTF
GTAYIISKACLNAYSRIIAKKFVKFQVNCVCPNFVKTDMNHGIGIYTVEEGAKPAVTIAL
FPNDGPSGC-------------------------------------FYDR----------
-----------FQVSEF
