# Supplementary material for: Subgenome-aware analyses suggest a reticulate allopolyploidization origin in three Papaver genomes
Source: Nat Commun. 2023 Apr 19;14:2204. doi: 10.1038/s41467-023-37939-2 (PMC10115784; doi:10.1038/s41467-023-37939-2)
Supplement: Supplementary file 3 — Source Data [file 41467_2023_37939_MOESM3_ESM.zip › Supplementary Fig. 2-3 Ks values by KaKs_Calculator.xls]

Sequence	Method	Ka	Ks	Ka/Ks	P-Value(Fisher)	Length	S-Sites	N-Sites	Fold-Sites(0:2:4)	Substitutions	S-Substitutions	N-Substitutions	Fold-S-Substitutions(0:2:4)	Fold-N-Substitutions(0:2:4)	Divergence-Time	Substitution-Rate-Ratio(rTC:rAG:rTA:rCG:rTG:rCA/rCA)	GC(1:2:3)	ML-Score	AICc	Akaike-Weight	Model
Papaver_rhoeas|Prh01G00010.0-Papaver_somniferum|Pso08G43180.0	YN	0.18611	0.589048	0.31595	6.31702e-14	1197	254.255	942.745	NA	255	99.803	155.197	NA	NA	0.271698	1.43176:1.43176:1:1:1:1	0.409774(0.489975:0.362155:0.377193)	NA	NA	NA	NA
Papaver_rhoeas|Prh01G00010.0-Papaver_somniferum|Pso10G24890.0	YN	0.210189	0.649061	0.323835	1.05087e-13	1206	260.401	945.599	NA	281	107.862	173.138	NA	NA	0.304951	1.55232:1.55232:1:1:1:1	0.405473(0.4801:0.36194:0.374378)	NA	NA	NA	NA
Papaver_rhoeas|Prh01G00020.0-Papaver_somniferum|Pso08G43170.0	YN	0.0125041	0.228232	0.0547866	2.54155e-22	1188	219.897	968.103	NA	54	42	12	NA	NA	0.0524351	2.44594:2.44594:1:1:1:1	0.392256(0.464646:0.372475:0.339646)	NA	NA	NA	NA
Papaver_rhoeas|Prh01G00030.0-Papaver_somniferum|Pso08G43160.0	YN	0.015854	0.0847299	0.187112	6.9491e-08	1371	350.713	1020.29	NA	44	28	16	NA	NA	0.033473	3.09841:3.09841:1:1:1:1	0.413931(0.512035:0.350109:0.37965)	NA	NA	NA	NA
Papaver_rhoeas|Prh01G00030.0-Papaver_somniferum|Pso10G24870.0	YN	0.0262026	0.0890783	0.294152	1.38558e-05	1383	334.235	1048.77	NA	55	28	27	NA	NA	0.041398	2.20269:2.20269:1:1:1:1	0.412871(0.511931:0.35141:0.375271)	NA	NA	NA	NA
Papaver_rhoeas|Prh01G00050.0-Papaver_somniferum|Pso10G24850.0	YN	0.00687371	0.126137	0.0544942	9.22979e-24	1794	471.554	1322.45	NA	63	53.9524	9.04761	NA	NA	0.0382221	1.91753:1.91753:1:1:1:1	0.447046(0.566054:0.39214:0.382943)	NA	NA	NA	NA
Papaver_rhoeas|Prh01G00270.0-Papaver_somniferum|Pso10G24750.0	YN	0.0238796	0.177191	0.134768	4.50386e-08	618	134.176	483.824	NA	32	20.6395	11.3605	NA	NA	0.0571654	2.83773:2.83773:1:1:1:1	0.412621(0.485437:0.42233:0.330097)	NA	NA	NA	NA
Papaver_rhoeas|Prh01G00300.0-Papaver_rhoeas|PrhUNG53570.0	YN	0.020617	0.0516212	0.39939	7.93268e-05	2898	648.503	2249.5	NA	78	32.2665	45.7335	NA	NA	0.027555	1.72198:1.72198:1:1:1:1	0.399068(0.469462:0.36646:0.361284)	NA	NA	NA	NA
Papaver_rhoeas|Prh01G00310.0-Papaver_somniferum|Pso10G24700.0	YN	0.0787172	0.126348	0.62302	0.00541032	1953	556.238	1396.76	NA	168	63.8954	104.105	NA	NA	0.0922829	3.4966:3.4966:1:1:1:1	0.430364(0.50768:0.345622:0.437788)	NA	NA	NA	NA
Papaver_rhoeas|Prh01G00330.0-Papaver_somniferum|Pso08G42920.0	YN	0.0253341	0.0831974	0.304506	0.0276328	411	129.599	281.401	NA	17	10	7	NA	NA	0.0435799	7.47316:7.47316:1:1:1:1	0.451338(0.492701:0.386861:0.474453)	NA	NA	NA	NA
Papaver_rhoeas|Prh01G00340.0-Papaver_somniferum|Pso08G42900.0	YN	0.017631	0.0683534	0.257939	0.000684573	963	216.692	746.308	NA	27	14	13	NA	NA	0.0290444	4.10293:4.10293:1:1:1:1	0.416926(0.479751:0.44704:0.323988)	NA	NA	NA	NA
Papaver_rhoeas|Prh01G00340.0-Papaver_somniferum|Pso10G24680.0	YN	0.0136333	0.0888307	0.153475	2.26852e-06	960	219.465	740.535	NA	28	18	10	NA	NA	0.0308242	4.60809:4.60809:1:1:1:1	0.418229(0.482812:0.446875:0.325)	NA	NA	NA	NA
Papaver_rhoeas|Prh01G00360.0-Papaver_rhoeas|PrhUNG53690.0	YN	0.010245	0.062166	0.164801	0.00205945	546	152.365	393.635	NA	13	9	4	NA	NA	0.024734	5.32831:5.32831:1:1:1:1	0.405678(0.505495:0.335165:0.376374)	NA	NA	NA	NA
Papaver_rhoeas|Prh01G00360.0-Papaver_somniferum|Pso08G42890.0	YN	0.0133094	0.110778	0.120145	6.14275e-06	546	157.343	388.657	NA	21	15.8842	5.11576	NA	NA	0.0413973	7.48002:7.48002:1:1:1:1	0.404762(0.497253:0.335165:0.381868)	NA	NA	NA	NA
Papaver_rhoeas|Prh01G00360.0-Papaver_somniferum|Pso10G24660.0	YN	0.0209463	0.136519	0.153432	3.58552e-06	546	153.788	392.212	NA	27	18.9203	8.07967	NA	NA	0.0534987	5.63649:5.63649:1:1:1:1	0.402015(0.491758:0.337912:0.376374)	NA	NA	NA	NA
Papaver_rhoeas|Prh01G00370.0-Papaver_rhoeas|PrhUNG53700.0	YN	0.0250816	0.0306627	0.817984	0.638441	924	234.503	689.497	NA	24	7	17	NA	NA	0.026498	2.56063:2.56063:1:1:1:1	0.440476(0.50487:0.386364:0.430195)	NA	NA	NA	NA
Papaver_rhoeas|Prh01G00370.0-Papaver_somniferum|Pso08G42870.0	YN	0.1014	0.239923	0.422635	7.82083e-05	912	194.515	717.485	NA	107	39.0249	67.9751	NA	NA	0.130944	0.911279:0.911279:1:1:1:1	0.449561(0.511513:0.404605:0.432566)	NA	NA	NA	NA
Papaver_rhoeas|Prh01G00380.0-Papaver_somniferum|Pso10G24630.0	YN	0.0223099	0.195309	0.114228	8.4503e-09	549	135.688	413.312	NA	32	22.9229	9.07711	NA	NA	0.0650676	2.65105:2.65105:1:1:1:1	0.396175(0.483607:0.349727:0.355191)	NA	NA	NA	NA
Papaver_rhoeas|Prh01G00390.0-Papaver_somniferum|Pso08G42860.0	YN	0.014939	0.183969	0.0812039	7.35081e-11	549	143.197	405.803	NA	29	23	6	NA	NA	0.0590277	2.92334:2.92334:1:1:1:1	0.399818(0.480874:0.330601:0.387978)	NA	NA	NA	NA
Papaver_rhoeas|Prh01G00390.0-Papaver_somniferum|Pso10G24620.0	YN	0.0215963	0.315989	0.0683451	1.31907e-14	549	122.906	426.094	NA	40	30.9302	9.06978	NA	NA	0.0875028	1.1518:1.1518:1:1:1:1	0.399818(0.472678:0.338798:0.387978)	NA	NA	NA	NA
Papaver_rhoeas|Prh01G00400.0-Papaver_rhoeas|PrhUNG53720.0	YN	0.0346241	0.0707726	0.489231	0.0112812	1431	290.645	1140.35	NA	58	19.4714	38.5286	NA	NA	0.0419661	3.25782:3.25782:1:1:1:1	0.403913(0.479036:0.417191:0.315514)	NA	NA	NA	NA
Papaver_rhoeas|Prh01G00400.0-Papaver_somniferum|Pso08G42850.0	YN	0.0629735	0.155886	0.403973	2.48828e-05	1356	284.814	1071.19	NA	104	39.5609	64.4391	NA	NA	0.0824887	4.451:4.451:1:1:1:1	0.400811(0.477876:0.409292:0.315265)	NA	NA	NA	NA
Papaver_rhoeas|Prh01G00400.0-Papaver_somniferum|Pso10G24610.0	YN	0.0520037	0.149005	0.349006	2.92758e-06	1425	280.547	1144.45	NA	95	37.5745	57.4255	NA	NA	0.0711008	2.54361:2.54361:1:1:1:1	0.400351(0.474737:0.415789:0.310526)	NA	NA	NA	NA
Papaver_rhoeas|Prh01G00410.0-Papaver_somniferum|Pso08G42840.0	YN	0.00664518	0.273499	0.0242969	1.07138e-76	2748	627.724	2120.28	NA	152	137.974	14.0261	NA	NA	0.0676024	1.55866:1.55866:1:1:1:1	0.442322(0.583515:0.365721:0.377729)	NA	NA	NA	NA
Papaver_rhoeas|Prh01G00410.0-Papaver_somniferum|Pso10G24600.0	YN	0.00824359	0.242813	0.0339504	6.45953e-68	2748	669.472	2078.53	NA	152	134.963	17.0373	NA	NA	0.0653897	2.54081:2.54081:1:1:1:1	0.441776(0.586245:0.365721:0.373362)	NA	NA	NA	NA
Papaver_rhoeas|Prh01G00470.0-Papaver_somniferum|Pso10G24550.0	YN	0.0177357	0.13167	0.134698	8.06199e-20	2139	541.429	1597.57	NA	92	64	28	NA	NA	0.0465749	2.34713:2.34713:1:1:1:1	0.42964(0.490884:0.427069:0.370968)	NA	NA	NA	NA
Papaver_rhoeas|Prh01G00480.0-Papaver_somniferum|Pso10G24540.0	YN	0.0171775	0.169549	0.101313	5.82058e-13	843	253.497	589.503	NA	48	37.9896	10.0104	NA	NA	0.0629967	3.84069:3.84069:1:1:1:1	0.494069(0.519573:0.524911:0.437722)	NA	NA	NA	NA
Papaver_rhoeas|Prh01G00490.0-Papaver_rhoeas|PrhUNG53730.0	YN	0.0100793	0.037882	0.26607	0.00129925	1071	271.936	799.064	NA	18	10	8	NA	NA	0.0171386	2.13136:2.13136:1:1:1:1	0.443978(0.462185:0.467787:0.401961)	NA	NA	NA	NA
Papaver_rhoeas|Prh01G00490.0-Papaver_somniferum|Pso08G42830.0	YN	0.0130332	0.0875187	0.14892	1.50677e-07	1071	296.502	774.498	NA	34	24	10	NA	NA	0.0336542	4.8636:4.8636:1:1:1:1	0.44211(0.457983:0.467787:0.40056)	NA	NA	NA	NA
Papaver_rhoeas|Prh01G00490.0-Papaver_somniferum|Pso10G24520.0	YN	0.0120462	0.0709935	0.16968	4.03635e-06	1071	316.511	754.489	NA	30	21	9	NA	NA	0.0294668	9.9823:9.9823:1:1:1:1	0.442577(0.457983:0.466387:0.403361)	NA	NA	NA	NA
Papaver_rhoeas|Prh01G00500.0-Papaver_somniferum|Pso08G42820.0	YN	0.0090116	0.120243	0.0749449	1.08411e-13	1140	246.862	893.138	NA	35	27	8	NA	NA	0.0330982	2.78244:2.78244:1:1:1:1	0.408333(0.514474:0.414474:0.296053)	NA	NA	NA	NA
Papaver_rhoeas|Prh01G00500.0-Papaver_somniferum|Pso10G24500.0	YN	0.00536544	0.161426	0.0332378	5.08651e-18	1140	204.684	935.316	NA	34	29	5	NA	NA	0.0333857	1.08882:1.08882:1:1:1:1	0.407456(0.510526:0.411842:0.3)	NA	NA	NA	NA
Papaver_rhoeas|Prh01G00510.0-Papaver_rhoeas|PrhUNG53750.0	YN	0.108862	0.15225	0.715022	0.113711	1065	268.972	796.028	NA	117	36.4404	80.5596	NA	NA	0.11982	3.6455:3.6455:1:1:1:1	0.384977(0.483099:0.342254:0.329577)	NA	NA	NA	NA
Papaver_rhoeas|Prh01G00520.0-Papaver_rhoeas|PrhUNG53760.0	YN	0.0113325	0.126114	0.089859	1.97427e-11	1038	237.782	800.218	NA	36	27	9	NA	NA	0.0376263	1.89423:1.89423:1:1:1:1	0.402216(0.5:0.378613:0.328035)	NA	NA	NA	NA
Papaver_rhoeas|Prh01G00520.0-Papaver_somniferum|Pso08G42810.0	YN	0.0232702	0.239605	0.0971188	7.75749e-19	1038	252.373	785.627	NA	68	50	18	NA	NA	0.0758686	2.1654:2.1654:1:1:1:1	0.412331(0.504335:0.380058:0.352601)	NA	NA	NA	NA
Papaver_rhoeas|Prh01G00520.0-Papaver_somniferum|Pso10G24480.0	YN	0.0260858	0.190779	0.136733	1.96307e-13	1038	257.634	780.366	NA	62	42	20	NA	NA	0.0669631	2.89637:2.89637:1:1:1:1	0.407514(0.50289:0.380058:0.339595)	NA	NA	NA	NA
Papaver_rhoeas|Prh01G00530.0-Papaver_rhoeas|PrhUNG53770.0	YN	0.0184055	0.0558938	0.329294	0.000940461	1401	354.165	1046.84	NA	38	19	19	NA	NA	0.0278823	4.96761:4.96761:1:1:1:1	0.403283(0.504283:0.38758:0.317987)	NA	NA	NA	NA
Papaver_rhoeas|Prh01G00540.0-Papaver_somniferum|Pso10G24470.0	YN	0.0468478	0.251192	0.186502	8.92864e-17	1368	290.796	1077.2	NA	109	60.1153	48.8847	NA	NA	0.0902852	2.14063:2.14063:1:1:1:1	0.399854(0.446272:0.406798:0.346491)	NA	NA	NA	NA
Papaver_rhoeas|Prh01G00590.0-Papaver_somniferum|Pso10G24460.0	YN	0.0894612	0.0362988	2.46458	0.325811	165	56.6528	108.347	NA	11	2	9	NA	NA	0.0712079	7.2732:7.2732:1:1:1:1	0.493939(0.545455:0.536364:0.4)	NA	NA	NA	NA
Papaver_rhoeas|Prh01G00610.0-Papaver_somniferum|Pso08G42790.0	YN	0.0265369	0.159815	0.166047	5.77217e-35	3888	897.193	2990.81	NA	204	126.055	77.945	NA	NA	0.0572922	2.63145:2.63145:1:1:1:1	0.396348(0.46875:0.387346:0.332948)	NA	NA	NA	NA
Papaver_rhoeas|Prh01G00610.0-Papaver_somniferum|Pso10G24450.0	YN	0.0245654	0.167898	0.146312	1.00958e-41	4053	960.262	3092.74	NA	216	141.316	74.6839	NA	NA	0.0585246	3.10162:3.10162:1:1:1:1	0.395016(0.465581:0.392672:0.326795)	NA	NA	NA	NA
Papaver_rhoeas|Prh01G00720.0-Papaver_rhoeas|PrhUNG53830.0	YN	0.0460098	0.110221	0.417432	1.05178e-07	2667	722.457	1944.54	NA	160	73.2537	86.7463	NA	NA	0.0634038	2.03459:2.03459:1:1:1:1	0.465129(0.478065:0.538245:0.379078)	NA	NA	NA	NA
Papaver_rhoeas|Prh01G00720.0-Papaver_somniferum|Pso10G24430.0	YN	0.100114	0.188695	0.530561	3.57389e-06	2415	639.383	1775.62	NA	271	104.666	166.334	NA	NA	0.123566	1.92901:1.92901:1:1:1:1	0.460041(0.471429:0.532919:0.375776)	NA	NA	NA	NA
Papaver_rhoeas|Prh01G00730.0-Papaver_rhoeas|PrhUNG53840.0	YN	0.026217	0.0959416	0.27326	0.000123517	1089	160.094	928.906	NA	38	14.0886	23.9114	NA	NA	0.0364672	0.462719:0.462719:1:1:1:1	0.405877(0.519284:0.338843:0.359504)	NA	NA	NA	NA
Papaver_rhoeas|Prh01G00760.0-Papaver_rhoeas|PrhUNG53870.0	YN	0.0868897	0.158497	0.548209	1.89347e-05	2526	670.007	1855.99	NA	247	94.7452	152.255	NA	NA	0.105883	1.58051:1.58051:1:1:1:1	0.466944(0.485748:0.543349:0.371734)	NA	NA	NA	NA
Papaver_rhoeas|Prh01G00760.0-Papaver_somniferum|Pso10G24430.0	YN	0.119158	0.225998	0.527254	6.19392e-07	2418	626.507	1791.49	NA	317	119.655	197.345	NA	NA	0.146841	1.7103:1.7103:1:1:1:1	0.461332(0.474566:0.537841:0.371588)	NA	NA	NA	NA
Papaver_rhoeas|Prh01G00770.0-Papaver_rhoeas|PrhUNG53890.0	YN	0.046404	0.0709393	0.654137	0.0425294	2058	561.74	1496.26	NA	105	37.6776	67.3224	NA	NA	0.053101	2.27156:2.27156:1:1:1:1	0.463314(0.451895:0.604227:0.333819)	NA	NA	NA	NA
Papaver_rhoeas|Prh01G00800.0-Papaver_rhoeas|PrhUNG53920.0	YN	0.558311	1.00321	0.556525	0.00165956	726	164.734	561.266	NA	307	87.2559	219.744	NA	NA	0.659261	1.61777:1.61777:1:1:1:1	0.426997(0.5:0.444215:0.336777)	NA	NA	NA	NA
Papaver_rhoeas|Prh01G00840.0-Papaver_somniferum|Pso08G42560.0	YN	0.0620044	0.208018	0.298072	5.48882e-07	978	201.724	776.276	NA	82	35.8213	46.1787	NA	NA	0.0921215	1.40951:1.40951:1:1:1:1	0.409509(0.47546:0.404908:0.34816)	NA	NA	NA	NA
Papaver_rhoeas|Prh01G00850.0-Papaver_somniferum|Pso10G24400.0	YN	0.0113058	0.114744	0.0985302	8.43576e-06	561	115.315	445.685	NA	17	12	5	NA	NA	0.0325678	1.6588:1.6588:1:1:1:1	0.393048(0.508021:0.28877:0.382353)	NA	NA	NA	NA
Papaver_rhoeas|Prh01G00870.0-Papaver_somniferum|Pso10G24380.0	YN	0.0393785	0.45901	0.0857899	3.30503e-09	297	60.2307	236.769	NA	27	18	9	NA	NA	0.124479	2:2:1:1:1:1	0.415825(0.449495:0.505051:0.292929)	NA	NA	NA	NA
Papaver_rhoeas|Prh01G00880.0-Papaver_somniferum|Pso08G42720.0	YN	0.019016	0.087053	0.218442	3.2591e-09	1947	455.373	1491.63	NA	65	37	28	NA	NA	0.0349288	2.99581:2.99581:1:1:1:1	0.427324(0.538521:0.410632:0.33282)	NA	NA	NA	NA
Papaver_rhoeas|Prh01G00880.0-Papaver_somniferum|Pso10G24370.0	YN	0.016356	0.0713115	0.229359	1.2401e-07	1944	460.238	1483.76	NA	55	31	24	NA	NA	0.0293666	3.37489:3.37489:1:1:1:1	0.425154(0.539352:0.408951:0.32716)	NA	NA	NA	NA
Papaver_rhoeas|Prh01G00910.0-Papaver_somniferum|Pso08G42700.0	YN	0.0155517	0.176241	0.0882412	2.25057e-13	921	201.514	719.486	NA	42	30.9275	11.0725	NA	NA	0.0507104	1.35285:1.35285:1:1:1:1	0.447883(0.555375:0.410423:0.37785)	NA	NA	NA	NA
Papaver_rhoeas|Prh01G00920.0-Papaver_somniferum|Pso08G42690.0	YN	0.0314927	0.174862	0.1801	1.08984e-19	2082	483.607	1598.39	NA	123	73.727	49.273	NA	NA	0.0647946	2.95811:2.95811:1:1:1:1	0.398655(0.466859:0.377522:0.351585)	NA	NA	NA	NA
Papaver_rhoeas|Prh01G00940.0-Papaver_somniferum|Pso08G42670.0	YN	0.154681	0.135426	1.14218	0.724273	357	93.175	263.825	NA	48	11.4708	36.5292	NA	NA	0.149655	3.19102:3.19102:1:1:1:1	0.422969(0.483193:0.420168:0.365546)	NA	NA	NA	NA
Papaver_rhoeas|Prh01G00960.0-Papaver_somniferum|Pso08G42650.0	YN	0.0287997	0.17546	0.164138	3.33622e-06	486	131.823	354.177	NA	30	20	10	NA	NA	0.06858	3.39173:3.39173:1:1:1:1	0.416667(0.432099:0.459877:0.358025)	NA	NA	NA	NA
Papaver_rhoeas|Prh01G00960.0-Papaver_somniferum|Pso10G24280.0	YN	0.0383033	0.167605	0.228534	0.000185768	414	116.248	297.752	NA	28	16.9019	11.0981	NA	NA	0.0746102	3.70315:3.70315:1:1:1:1	0.425121(0.445652:0.445652:0.384058)	NA	NA	NA	NA
Papaver_rhoeas|Prh01G00980.0-Papaver_somniferum|Pso08G42630.0	YN	0.0359031	0.139436	0.257489	1.66938e-05	831	174.52	656.48	NA	45	22	23	NA	NA	0.0576462	2.29776:2.29776:1:1:1:1	0.386883(0.433213:0.50361:0.223827)	NA	NA	NA	NA
Papaver_rhoeas|Prh01G00980.0-Papaver_somniferum|Pso10G24260.0	YN	0.040855	0.124864	0.327196	0.000562802	831	176.909	654.091	NA	46	20	26	NA	NA	0.0587395	1.97409:1.97409:1:1:1:1	0.38929(0.431408:0.501805:0.234657)	NA	NA	NA	NA
Papaver_rhoeas|Prh01G00990.0-Papaver_somniferum|Pso10G24250.0	YN	0.0397371	0.111254	0.357176	0.00123525	837	185.075	651.925	NA	44	18.7732	25.2268	NA	NA	0.0555507	2.08749:2.08749:1:1:1:1	0.398447(0.426523:0.514337:0.25448)	NA	NA	NA	NA
Papaver_rhoeas|Prh01G01010.0-Papaver_somniferum|Pso08G42600.0	YN	0.0158454	0.236707	0.0669408	4.22601e-19	921	219.035	701.965	NA	54	43	11	NA	NA	0.0683715	3.32057:3.32057:1:1:1:1	0.394137(0.413681:0.529316:0.239414)	NA	NA	NA	NA
Papaver_rhoeas|Prh01G01010.0-Papaver_somniferum|Pso10G24240.0	YN	0.0348619	0.291332	0.119664	1.16488e-17	933	219.844	713.156	NA	75	50.7105	24.2895	NA	NA	0.0952944	1.59367:1.59367:1:1:1:1	0.396034(0.401929:0.536977:0.249196)	NA	NA	NA	NA
Papaver_rhoeas|Prh01G01020.0-Papaver_rhoeas|PrhUNG53970.0	YN	0.0182835	0.133865	0.136582	8.87484e-29	3405	728.787	2676.21	NA	136	87.6713	48.3287	NA	NA	0.0430219	2.17146:2.17146:1:1:1:1	0.400147(0.486784:0.375771:0.337885)	NA	NA	NA	NA
Papaver_rhoeas|Prh01G01030.0-Papaver_somniferum|Pso08G42560.0	YN	0.0632695	0.20764	0.304708	9.33089e-09	1305	279.055	1025.94	NA	112	49.7763	62.2237	NA	NA	0.0941409	1.38037:1.38037:1:1:1:1	0.415709(0.468966:0.427586:0.350575)	NA	NA	NA	NA
Papaver_rhoeas|Prh01G01040.0-Papaver_somniferum|Pso08G42550.0	YN	0.0183029	0.249208	0.0734445	2.90647e-19	942	222.516	719.484	NA	58	45	13	NA	NA	0.0728464	2.73177:2.73177:1:1:1:1	0.407643(0.525478:0.335987:0.361465)	NA	NA	NA	NA
Papaver_rhoeas|Prh01G01080.0-Papaver_somniferum|Pso10G24200.0	YN	0.126845	0.49615	0.255658	2.16676e-16	1272	255.099	1016.9	NA	206	87.4457	118.554	NA	NA	0.200909	1.54266:1.54266:1:1:1:1	0.375786(0.439858:0.352594:0.334906)	NA	NA	NA	NA
Papaver_rhoeas|Prh01G01090.0-Papaver_somniferum|Pso08G42520.0	YN	0.0182769	0.171944	0.106296	3.77371e-08	573	124.826	448.174	NA	27	18.9101	8.08993	NA	NA	0.0517527	2.20776:2.20776:1:1:1:1	0.405759(0.536649:0.340314:0.340314)	NA	NA	NA	NA
Papaver_rhoeas|Prh01G01090.0-Papaver_somniferum|Pso10G24190.0	YN	0.0125916	0.197308	0.0638169	5.28977e-12	633	138.972	494.028	NA	30	23.8321	6.16795	NA	NA	0.0531452	1.99239:1.99239:1:1:1:1	0.408373(0.528436:0.341232:0.35545)	NA	NA	NA	NA
Papaver_rhoeas|Prh01G01100.0-Papaver_somniferum|Pso08G42510.0	YN	0.0126341	0.0952782	0.132603	8.76449e-06	603	124.063	478.937	NA	17	11	6	NA	NA	0.0296375	1.75579:1.75579:1:1:1:1	0.414594(0.447761:0.477612:0.318408)	NA	NA	NA	NA
Papaver_rhoeas|Prh01G01100.0-Papaver_somniferum|Pso10G24180.0	YN	0.0103364	0.093005	0.111138	6.13702e-05	603	115.847	487.153	NA	15	10	5	NA	NA	0.0262185	1.31206:1.31206:1:1:1:1	0.411277(0.447761:0.472637:0.313433)	NA	NA	NA	NA
Papaver_rhoeas|Prh01G01110.0-Papaver_somniferum|Pso08G42500.0	YN	0.013636	0.0641948	0.212416	0.000623379	864	197.835	666.165	NA	21	12	9	NA	NA	0.0252127	2.40514:2.40514:1:1:1:1	0.410301(0.453125:0.418403:0.359375)	NA	NA	NA	NA
Papaver_rhoeas|Prh01G01110.0-Papaver_somniferum|Pso10G24160.0	YN	0.0264218	0.0865032	0.305444	0.000706316	864	194.12	669.88	NA	33	15.6162	17.3838	NA	NA	0.0399207	2.16173:2.16173:1:1:1:1	0.409722(0.451389:0.421875:0.355903)	NA	NA	NA	NA
Papaver_rhoeas|Prh01G01130.0-Papaver_somniferum|Pso08G42470.0	YN	0.0416558	0.21223	0.196276	2.44468e-09	879	176.019	702.981	NA	60	31.5281	28.4719	NA	NA	0.0758132	1.35153:1.35153:1:1:1:1	0.4124(0.472696:0.423208:0.341297)	NA	NA	NA	NA
Papaver_rhoeas|Prh01G01140.0-Papaver_somniferum|Pso08G42480.0	YN	0.0205218	0.0867662	0.236519	0.000229581	879	187.295	691.705	NA	29	15	14	NA	NA	0.034637	1.94599:1.94599:1:1:1:1	0.40273(0.455631:0.428328:0.324232)	NA	NA	NA	NA
Papaver_rhoeas|Prh01G01160.0-Papaver_somniferum|Pso10G24140.0	YN	0.0199606	0.127436	0.156632	2.94855e-10	1074	260.899	813.101	NA	46	30	16	NA	NA	0.0460689	5.54015:5.54015:1:1:1:1	0.362197(0.431564:0.371508:0.28352)	NA	NA	NA	NA
Papaver_rhoeas|Prh01G01180.0-Papaver_somniferum|Pso10G24140.0	YN	0.0134206	0.12909	0.103963	3.08003e-11	1068	240.534	827.466	NA	39	28	11	NA	NA	0.0394716	3.67108:3.67108:1:1:1:1	0.362828(0.435393:0.375:0.27809)	NA	NA	NA	NA
Papaver_rhoeas|Prh01G01200.0-Papaver_somniferum|Pso08G42390.0	YN	0.109535	0.150497	0.727821	0.267058	537	134.275	402.725	NA	59	18.0362	40.9638	NA	NA	0.119777	2.2094:2.2094:1:1:1:1	0.447858(0.488827:0.385475:0.469274)	NA	NA	NA	NA
Papaver_rhoeas|Prh01G01200.0-Papaver_somniferum|Pso10G24120.0	YN	0.0532473	0.0219632	2.42438	0.152289	537	151.732	385.268	NA	23	3.26562	19.7344	NA	NA	0.0444079	4.1937:4.1937:1:1:1:1	0.439479(0.488827:0.382682:0.446927)	NA	NA	NA	NA
Papaver_rhoeas|Prh01G01210.0-Papaver_somniferum|Pso10G24090.0	YN	0.0556178	0.107134	0.51914	0.0746839	534	141.934	392.066	NA	35	14	21	NA	NA	0.0693106	2.54678:2.54678:1:1:1:1	0.448502(0.516854:0.382022:0.446629)	NA	NA	NA	NA
Papaver_rhoeas|Prh01G01210.0-Papaver_somniferum|Pso10G24110.0	YN	0.0589372	0.102209	0.576636	0.124792	537	148.204	388.796	NA	36	14	22	NA	NA	0.0708795	3.16928:3.16928:1:1:1:1	0.449721(0.51676:0.382682:0.449721)	NA	NA	NA	NA
Papaver_rhoeas|Prh01G01250.0-Papaver_somniferum|Pso08G42330.0	YN	0.0329462	0.0658085	0.500638	0.0127092	1341	322.296	1018.7	NA	53	20.1941	32.8059	NA	NA	0.0408443	3.61561:3.61561:1:1:1:1	0.420955(0.517897:0.387025:0.357942)	NA	NA	NA	NA
Papaver_rhoeas|Prh01G01260.0-Papaver_somniferum|Pso08G42320.0	YN	0.0154961	0.131596	0.117755	6.65859e-09	750	227.844	522.156	NA	35	27	8	NA	NA	0.0507663	9.14692:9.14692:1:1:1:1	0.47(0.592:0.464:0.354)	NA	NA	NA	NA
Papaver_rhoeas|Prh01G01260.0-Papaver_somniferum|Pso10G24000.0	YN	0.0136649	0.144027	0.0948775	1.50452e-10	750	232.259	517.741	NA	37	30	7	NA	NA	0.0540352	8.90507:8.90507:1:1:1:1	0.474(0.592:0.464:0.366)	NA	NA	NA	NA
Papaver_rhoeas|Prh01G01270.0-Papaver_somniferum|Pso08G42310.0	YN	0.0148851	0.232247	0.0640919	2.59596e-19	969	219.998	749.002	NA	53	41.9645	11.0355	NA	NA	0.064234	1.26441:1.26441:1:1:1:1	0.447368(0.512384:0.431889:0.397833)	NA	NA	NA	NA
Papaver_rhoeas|Prh01G01270.0-Papaver_somniferum|Pso10G23990.0	YN	0.0180661	0.246625	0.0732532	3.87017e-20	969	238.198	730.802	NA	61	47.9584	13.0416	NA	NA	0.0742501	1.97537:1.97537:1:1:1:1	0.4484(0.512384:0.433437:0.399381)	NA	NA	NA	NA
Papaver_rhoeas|Prh01G01280.0-Papaver_somniferum|Pso08G42300.0	YN	0.0116445	0.102584	0.113512	2.7203e-07	744	224.574	519.426	NA	27	21	6	NA	NA	0.0390943	3.00876:3.00876:1:1:1:1	0.512097(0.596774:0.483871:0.455645)	NA	NA	NA	NA
Papaver_rhoeas|Prh01G01280.0-Papaver_somniferum|Pso10G23980.0	YN	0.0136803	0.0753549	0.181545	0.000105442	744	227.559	516.441	NA	23	16	7	NA	NA	0.0325441	3.3851:3.3851:1:1:1:1	0.513441(0.59879:0.483871:0.457661)	NA	NA	NA	NA
Papaver_rhoeas|Prh01G01310.0-Papaver_somniferum|Pso08G42290.0	YN	0.0103596	0.106003	0.0977301	1.44099e-16	1812	450.898	1361.1	NA	58	44	14	NA	NA	0.0341594	2.06703:2.06703:1:1:1:1	0.415839(0.479305:0.390728:0.377483)	NA	NA	NA	NA
Papaver_rhoeas|Prh01G01310.0-Papaver_somniferum|Pso10G23970.0	YN	0.0128826	0.11709	0.110023	2.17793e-17	1812	480.455	1331.55	NA	68	51	17	NA	NA	0.0405134	3.26274:3.26274:1:1:1:1	0.415839(0.482616:0.389073:0.375828)	NA	NA	NA	NA
Papaver_rhoeas|Prh01G01320.0-Papaver_somniferum|Pso10G23960.0	YN	0.0208276	0.11167	0.186511	6.63979e-07	993	213.616	779.384	NA	38	22	16	NA	NA	0.0403697	2.45499:2.45499:1:1:1:1	0.433031(0.542296:0.432024:0.324773)	NA	NA	NA	NA
Papaver_rhoeas|Prh01G01350.0-Papaver_somniferum|Pso08G42260.0	YN	0.0341575	0.186897	0.182761	4.96376e-12	1104	293.551	810.449	NA	74	47	27	NA	NA	0.0747707	5.45207:5.45207:1:1:1:1	0.394928(0.456522:0.384511:0.34375)	NA	NA	NA	NA
Papaver_rhoeas|Prh01G01370.0-Papaver_somniferum|Pso08G42230.0	YN	0.0650625	0.216557	0.30044	0.00249892	285	80.3986	204.601	NA	27	14.3439	12.6561	NA	NA	0.107799	9.98658:9.98658:1:1:1:1	0.384211(0.468421:0.352632:0.331579)	NA	NA	NA	NA
Papaver_rhoeas|Prh01G01390.0-Papaver_somniferum|Pso08G42210.0	YN	0.112386	0.244604	0.459461	0.0135021	408	96.8551	311.145	NA	52	19.5844	32.4156	NA	NA	0.143774	1.72693:1.72693:1:1:1:1	0.38848(0.463235:0.3125:0.389706)	NA	NA	NA	NA
Papaver_rhoeas|Prh01G01390.0-Papaver_somniferum|Pso10G23930.0	YN	0.123488	0.241634	0.511052	0.0354641	387	93.4878	293.512	NA	52	18.6518	33.3482	NA	NA	0.152028	2.11668:2.11668:1:1:1:1	0.396641(0.496124:0.313953:0.379845)	NA	NA	NA	NA
Papaver_rhoeas|Prh01G01440.0-Papaver_somniferum|Pso10G23930.0	YN	0.0805976	0.101458	0.794397	0.52232	384	100.415	283.585	NA	31	9.3969	21.6031	NA	NA	0.0860525	4.05159:4.05159:1:1:1:1	0.393229(0.503906:0.316406:0.359375)	NA	NA	NA	NA
Papaver_rhoeas|Prh01G01450.0-Papaver_somniferum|Pso08G42170.0	YN	0.340411	0.315841	1.07779	0.543486	693	161.177	531.823	NA	185	39.9043	145.096	NA	NA	0.334697	3.10378:3.10378:1:1:1:1	0.356421(0.426407:0.316017:0.32684)	NA	NA	NA	NA
Papaver_rhoeas|Prh01G01450.0-Papaver_somniferum|Pso10G23880.0	YN	0.257235	0.471697	0.545339	0.00294442	693	141.554	551.446	NA	168	48.1818	119.818	NA	NA	0.301042	1.57153:1.57153:1:1:1:1	0.365801(0.439394:0.337662:0.320346)	NA	NA	NA	NA
Papaver_rhoeas|Prh01G01500.0-Papaver_somniferum|Pso10G23870.0	YN	0.109181	0.269856	0.404588	1.99924e-06	1059	269.769	789.231	NA	140	59.8251	80.1749	NA	NA	0.150111	1.29902:1.29902:1:1:1:1	0.435316(0.463173:0.419263:0.423513)	NA	NA	NA	NA
Papaver_rhoeas|Prh01G01530.0-Papaver_somniferum|Pso10G23910.0	YN	0.0358314	0.17808	0.20121	2.51682e-10	1023	278.614	744.386	NA	69	43	26	NA	NA	0.0745728	4.68596:4.68596:1:1:1:1	0.405181(0.475073:0.366569:0.3739)	NA	NA	NA	NA
Papaver_rhoeas|Prh01G01570.0-Papaver_somniferum|Pso10G23870.0	YN	0.0281138	0.10111	0.278051	0.00270625	522	159.552	362.448	NA	25	15	10	NA	NA	0.0504257	3.64667:3.64667:1:1:1:1	0.433908(0.448276:0.402299:0.451149)	NA	NA	NA	NA
Papaver_rhoeas|Prh01G01610.0-Papaver_somniferum|Pso10G23820.0	YN	0.0610488	0.147916	0.412725	0.0066653	609	126.814	482.186	NA	45	16.789	28.211	NA	NA	0.0791375	2.54223:2.54223:1:1:1:1	0.378489(0.431034:0.384236:0.320197)	NA	NA	NA	NA
Papaver_rhoeas|Prh01G01650.0-Papaver_somniferum|Pso10G23800.0	YN	NA	0.162049	-0	NA	450	118.909	331.091	NA	17	17	NA	NA	NA	0.04282	2.30139:2.30139:1:1:1:1	0.41(0.45:0.4:0.38)	NA	NA	NA	NA
Papaver_rhoeas|Prh01G01680.0-Papaver_somniferum|Pso08G42090.0	YN	NA	0.231003	6.87789e-12	NA	450	134.736	315.264	NA	26	26	NA	NA	NA	0.0691655	4.21788:4.21788:1:1:1:1	0.408889(0.443333:0.4:0.383333)	NA	NA	NA	NA
Papaver_rhoeas|Prh01G01680.0-Papaver_somniferum|Pso10G23800.0	YN	NA	0.221515	-0	NA	450	128.42	321.58	NA	24	24	NA	NA	NA	0.0632154	3.43815:3.43815:1:1:1:1	0.408889(0.45:0.4:0.376667)	NA	NA	NA	NA
Papaver_rhoeas|Prh01G01690.0-Papaver_somniferum|Pso10G23770.0	YN	0.0298061	0.0646494	0.461043	0.00143714	2250	538.589	1711.41	NA	83	33	50	NA	NA	0.0381467	2.28121:2.28121:1:1:1:1	0.376(0.41:0.366667:0.351333)	NA	NA	NA	NA
Papaver_rhoeas|Prh01G01700.0-Papaver_somniferum|Pso08G42060.0	YN	0.0184842	0.126045	0.146648	1.53275e-15	1818	448.27	1369.73	NA	76	51	25	NA	NA	0.0450057	3.29006:3.29006:1:1:1:1	0.420792(0.505776:0.419967:0.336634)	NA	NA	NA	NA
Papaver_rhoeas|Prh01G01700.0-Papaver_somniferum|Pso10G23750.0	YN	0.0139433	0.106748	0.130619	4.52436e-14	1743	439.295	1303.71	NA	61	43	18	NA	NA	0.0373332	4.0704:4.0704:1:1:1:1	0.4214(0.501721:0.42685:0.335628)	NA	NA	NA	NA
Papaver_rhoeas|Prh01G01710.0-Papaver_somniferum|Pso10G23740.0	YN	0.188363	0.219664	0.857505	0.696929	216	66.8175	149.182	NA	37	12.4404	24.5596	NA	NA	0.198046	3.02139:3.02139:1:1:1:1	0.483796(0.631944:0.347222:0.472222)	NA	NA	NA	NA
Papaver_rhoeas|Prh01G01720.0-Papaver_somniferum|Pso10G23730.0	YN	0.00663314	0.0504208	0.131556	0.0672648	213	61.5742	151.426	NA	4	3	1	NA	NA	0.0192913	2:2:1:1:1:1	0.485915(0.492958:0.485915:0.478873)	NA	NA	NA	NA
Papaver_rhoeas|Prh01G01730.0-Papaver_somniferum|Pso10G23740.0	YN	0.172788	0.35508	0.486616	0.0346025	216	63.1668	152.833	NA	41	17.581	23.419	NA	NA	0.226097	2.34776:2.34776:1:1:1:1	0.476852(0.625:0.354167:0.451389)	NA	NA	NA	NA
Papaver_rhoeas|Prh01G01740.0-Papaver_somniferum|Pso08G42050.0	YN	0.0612823	0.173076	0.354078	0.0496056	213	60.0569	152.943	NA	18	9	9	NA	NA	0.0928032	2.59316:2.59316:1:1:1:1	0.467136(0.492958:0.5:0.408451)	NA	NA	NA	NA
Papaver_rhoeas|Prh01G01740.0-Papaver_somniferum|Pso10G23720.0	YN	0.0688483	0.169606	0.405931	0.0628546	213	60.3086	152.691	NA	19	9	10	NA	NA	0.0973767	3.28332:3.28332:1:1:1:1	0.457746(0.492958:0.485915:0.394366)	NA	NA	NA	NA
Papaver_rhoeas|Prh01G01750.0-Papaver_somniferum|Pso08G42040.0	YN	NA	0.158014	-0	NA	630	143.793	486.207	NA	20	20	NA	NA	NA	0.0360654	5.4568:5.4568:1:1:1:1	0.411905(0.459524:0.438095:0.338095)	NA	NA	NA	NA
Papaver_rhoeas|Prh01G01760.0-Papaver_somniferum|Pso08G42030.0	YN	0.0806894	0.131489	0.613659	0.000219052	3627	820.827	2806.17	NA	312	97.6148	214.385	NA	NA	0.0921859	2.19253:2.19253:1:1:1:1	0.43383(0.48842:0.446237:0.366832)	NA	NA	NA	NA
Papaver_rhoeas|Prh01G01760.0-Papaver_somniferum|Pso10G23700.0	YN	0.0576139	0.10308	0.558922	8.03131e-05	3648	802.567	2845.43	NA	234	76.3549	157.645	NA	NA	0.0676166	1.94536:1.94536:1:1:1:1	0.432429(0.486431:0.446135:0.36472)	NA	NA	NA	NA
Papaver_rhoeas|Prh01G01770.0-Papaver_somniferum|Pso08G42020.0	YN	0.00456363	0.108231	0.0421655	8.29208e-18	1461	361.958	1099.04	NA	41	36	5	NA	NA	0.030247	1.20756:1.20756:1:1:1:1	0.438398(0.527721:0.438398:0.349076)	NA	NA	NA	NA
Papaver_rhoeas|Prh01G01780.0-Papaver_somniferum|Pso08G42010.0	YN	0.00840054	0.164462	0.0510789	6.47112e-17	1068	229.99	838.01	NA	40	33	7	NA	NA	0.0420079	1.22178:1.22178:1:1:1:1	0.431648(0.521067:0.411517:0.36236)	NA	NA	NA	NA
Papaver_rhoeas|Prh01G01780.0-Papaver_somniferum|Pso10G23680.0	YN	0.00734121	0.162964	0.045048	8.70723e-18	1068	246.648	821.352	NA	41	35	6	NA	NA	0.0432813	1.89602:1.89602:1:1:1:1	0.432584(0.521067:0.411517:0.365169)	NA	NA	NA	NA
Papaver_rhoeas|Prh01G01830.0-Papaver_somniferum|Pso08G41980.0	YN	0.0159988	0.0605774	0.264105	2.38674e-06	1947	477.738	1469.26	NA	51	27.7578	23.2422	NA	NA	0.0269371	2.44478:2.44478:1:1:1:1	0.449923(0.521572:0.491525:0.336672)	NA	NA	NA	NA
Papaver_rhoeas|Prh01G01840.0-Papaver_somniferum|Pso08G41970.0	YN	0.0473054	0.127185	0.371943	0.00451338	591	141.466	449.534	NA	37	16.4145	20.5855	NA	NA	0.0664259	3.64768:3.64768:1:1:1:1	0.388325(0.510152:0.317259:0.337563)	NA	NA	NA	NA
Papaver_rhoeas|Prh01G01840.0-Papaver_somniferum|Pso10G23640.0	YN	0.0843671	0.104011	0.811133	0.621877	363	65.2249	297.775	NA	30	6.28133	23.7187	NA	NA	0.0878969	1.00474:1.00474:1:1:1:1	0.381543(0.508264:0.280992:0.355372)	NA	NA	NA	NA
Papaver_rhoeas|Prh01G01850.0-Papaver_somniferum|Pso10G23630.0	YN	0.0662126	0.0851114	0.777952	0.503179	450	104.282	345.718	NA	30	8.10403	21.896	NA	NA	0.0705922	0.970432:0.970432:1:1:1:1	0.422222(0.493333:0.526667:0.246667)	NA	NA	NA	NA
Papaver_rhoeas|Prh01G01860.0-Papaver_rhoeas|Prh01G04370.0	YN	0.0207493	0.087603	0.236856	5.48593e-06	1209	263.697	945.303	NA	41	21.6557	19.3443	NA	NA	0.0353309	1.59567:1.59567:1:1:1:1	0.419355(0.496278:0.406948:0.354839)	NA	NA	NA	NA
Papaver_rhoeas|Prh01G01860.0-Papaver_somniferum|Pso10G23610.0	YN	0.0441846	0.147804	0.298941	3.89102e-07	1206	293.479	912.521	NA	78	38.8851	39.1149	NA	NA	0.0694002	2.92791:2.92791:1:1:1:1	0.419983(0.49005:0.412935:0.356965)	NA	NA	NA	NA
Papaver_rhoeas|Prh01G01880.0-Papaver_somniferum|Pso10G23600.0	YN	0.0687898	0.127968	0.537555	0.0135162	1044	245.536	798.464	NA	81	28.5335	52.4665	NA	NA	0.0827078	1.57612:1.57612:1:1:1:1	0.411398(0.46408:0.41523:0.354885)	NA	NA	NA	NA
Papaver_rhoeas|Prh01G01890.0-Papaver_somniferum|Pso10G23590.0	YN	0.0928139	0.243692	0.380865	0.00524622	372	83.3374	288.663	NA	42	16.8765	25.1235	NA	NA	0.126615	2.80688:2.80688:1:1:1:1	0.423387(0.491935:0.427419:0.350806)	NA	NA	NA	NA
Papaver_rhoeas|Prh01G01920.0-Papaver_somniferum|Pso08G41910.0	YN	0.056626	0.13645	0.414994	0.000267965	1059	262.923	796.077	NA	76	32.6148	43.3852	NA	NA	0.0764444	2.62376:2.62376:1:1:1:1	0.405571(0.463173:0.405099:0.348442)	NA	NA	NA	NA
Papaver_rhoeas|Prh01G01920.0-Papaver_somniferum|Pso10G23600.0	YN	0.0646637	0.155572	0.41565	0.000129918	1059	263.803	795.197	NA	86	36.7684	49.2316	NA	NA	0.0873096	2.33799:2.33799:1:1:1:1	0.410765(0.466006:0.413598:0.352691)	NA	NA	NA	NA
Papaver_rhoeas|Prh01G01930.0-Papaver_somniferum|Pso10G23590.0	YN	0.102583	0.139185	0.737024	0.35789	429	106.484	322.516	NA	44	13.1908	30.8092	NA	NA	0.111668	4.62239:4.62239:1:1:1:1	0.418415(0.475524:0.416084:0.363636)	NA	NA	NA	NA
Papaver_rhoeas|Prh01G01940.0-Papaver_rhoeas|Prh01G04360.0	YN	0.0497528	0.0993325	0.500871	0.0308891	807	183.774	623.226	NA	47	17	30	NA	NA	0.0610433	1.33073:1.33073:1:1:1:1	0.403965(0.481413:0.412639:0.317844)	NA	NA	NA	NA
Papaver_rhoeas|Prh01G01960.0-Papaver_somniferum|Pso08G41880.0	YN	0.0295185	0.248812	0.118638	2.82574e-21	1344	307.414	1036.59	NA	92	62	30	NA	NA	0.0796775	2.03968:2.03968:1:1:1:1	0.400298(0.458705:0.375:0.367188)	NA	NA	NA	NA
Papaver_rhoeas|Prh01G01970.0-Papaver_somniferum|Pso08G41870.0	YN	0.0195305	0.173183	0.112773	9.87431e-15	1110	279.95	830.05	NA	58	42	16	NA	NA	0.0582827	2.86204:2.86204:1:1:1:1	0.438288(0.545946:0.412162:0.356757)	NA	NA	NA	NA
Papaver_rhoeas|Prh01G01970.0-Papaver_somniferum|Pso10G23570.0	YN	0.0316677	0.158353	0.199982	7.58428e-12	1377	344.869	1032.13	NA	80	48	32	NA	NA	0.063396	2.33285:2.33285:1:1:1:1	0.436093(0.529412:0.401961:0.376906)	NA	NA	NA	NA
Papaver_rhoeas|Prh01G02000.0-Papaver_somniferum|Pso10G23530.0	YN	0.00723497	0.0885881	0.0816698	1.81591e-17	2178	511.25	1666.75	NA	54	42	12	NA	NA	0.0263313	1.8361:1.8361:1:1:1:1	0.426768(0.540634:0.39876:0.340909)	NA	NA	NA	NA
Papaver_rhoeas|Prh01G02020.0-Papaver_somniferum|Pso08G41810.0	YN	0.069199	0.104491	0.662247	0.20881	597	153.137	443.863	NA	44	14.6876	29.3124	NA	NA	0.0782519	3.12273:3.12273:1:1:1:1	0.429648(0.565327:0.39196:0.331658)	NA	NA	NA	NA
Papaver_rhoeas|Prh01G02040.0-Papaver_rhoeas|Prh01G04330.0	YN	0.0267248	0.180712	0.147886	1.37087e-05	408	96.1605	311.84	NA	23	14.8145	8.18553	NA	NA	0.0630176	1.5903:1.5903:1:1:1:1	0.365196(0.422794:0.297794:0.375)	NA	NA	NA	NA
Papaver_rhoeas|Prh01G02040.0-Papaver_somniferum|Pso10G23510.0	YN	0.223116	0.327872	0.680497	0.1572	438	126.469	311.531	NA	92	32.004	59.996	NA	NA	0.253364	3.88042:3.88042:1:1:1:1	0.378995(0.445205:0.304795:0.386986)	NA	NA	NA	NA
Papaver_rhoeas|Prh01G02050.0-Papaver_somniferum|Pso10G23490.0	YN	0.0360682	0.132441	0.272333	6.76682e-12	2184	538.904	1645.1	NA	122	64.0921	57.9079	NA	NA	0.0598484	2.93447:2.93447:1:1:1:1	0.422848(0.533654:0.386676:0.348214)	NA	NA	NA	NA
Papaver_rhoeas|Prh01G02060.0-Papaver_somniferum|Pso08G41770.0	YN	0.0198538	0.199306	0.0996145	8.25929e-10	693	131.322	561.678	NA	33	22	11	NA	NA	0.0538597	0.910404:0.910404:1:1:1:1	0.430014(0.452381:0.454545:0.383117)	NA	NA	NA	NA
Papaver_rhoeas|Prh01G02060.0-Papaver_somniferum|Pso10G23470.0	YN	0.0297551	0.231254	0.128669	1.87094e-10	693	144.408	548.592	NA	44	28	16	NA	NA	0.0717437	1.35498:1.35498:1:1:1:1	0.433622(0.452381:0.448052:0.400433)	NA	NA	NA	NA
Papaver_rhoeas|Prh01G02070.0-Papaver_somniferum|Pso08G41760.0	YN	0.00283971	0.131293	0.0216288	2.47776e-08	471	118.184	352.816	NA	15	14	1	NA	NA	0.0350713	5.11639:5.11639:1:1:1:1	0.43949(0.550955:0.420382:0.347134)	NA	NA	NA	NA
Papaver_rhoeas|Prh01G02080.0-Papaver_somniferum|Pso08G41730.0	YN	0.0163663	0.225958	0.0724306	1.82429e-24	1341	290.777	1050.22	NA	72	55	17	NA	NA	0.0618132	2.00362:2.00362:1:1:1:1	0.41909(0.474273:0.414989:0.368009)	NA	NA	NA	NA
Papaver_rhoeas|Prh01G02140.0-Papaver_somniferum|Pso10G23430.0	YN	0.0387376	0.101861	0.3803	1.60083e-05	1854	413.475	1440.52	NA	93	38.6216	54.3784	NA	NA	0.0528152	2.18062:2.18062:1:1:1:1	0.391855(0.440939:0.347087:0.38754)	NA	NA	NA	NA
Papaver_rhoeas|Prh01G02160.0-Papaver_somniferum|Pso08G41670.0	YN	0.0187027	0.148983	0.125536	0.000287792	303	86.3361	216.664	NA	15	11	4	NA	NA	0.0558244	2.18077:2.18077:1:1:1:1	0.40429(0.336634:0.549505:0.326733)	NA	NA	NA	NA
Papaver_rhoeas|Prh01G02160.0-Papaver_somniferum|Pso10G23400.0	YN	0.0391987	0.105525	0.371463	0.0757739	291	81.2696	209.73	NA	16	8	8	NA	NA	0.0577222	1.88359:1.88359:1:1:1:1	0.408935(0.345361:0.561856:0.319588)	NA	NA	NA	NA
Papaver_rhoeas|Prh01G02180.0-Papaver_somniferum|Pso08G41660.0	YN	0.00987932	0.0670166	0.147416	2.6757e-10	2031	501.82	1529.18	NA	47	32	15	NA	NA	0.0239968	3.33132:3.33132:1:1:1:1	0.458149(0.578287:0.423929:0.37223)	NA	NA	NA	NA
Papaver_rhoeas|Prh01G02180.0-Papaver_somniferum|Pso10G23390.0	YN	0.0104271	0.0647035	0.161152	3.55093e-10	2034	488.475	1545.53	NA	46	30	16	NA	NA	0.0234619	2.7128:2.7128:1:1:1:1	0.458948(0.580383:0.424779:0.371681)	NA	NA	NA	NA
Papaver_rhoeas|Prh01G02190.0-Papaver_somniferum|Pso10G23380.0	YN	0.0451452	0.18612	0.24256	2.70334e-05	483	158.221	324.779	NA	40	25.8159	14.1841	NA	NA	0.0913259	2.86465:2.86465:1:1:1:1	0.511387(0.52795:0.636646:0.369565)	NA	NA	NA	NA
Papaver_rhoeas|Prh01G02200.0-Papaver_somniferum|Pso08G41650.0	YN	0.0321574	0.140342	0.229136	0.00119344	381	94.9648	286.035	NA	21	12	9	NA	NA	0.0591225	2.17798:2.17798:1:1:1:1	0.43832(0.507874:0.401575:0.405512)	NA	NA	NA	NA
Papaver_rhoeas|Prh01G02200.0-Papaver_somniferum|Pso10G23370.0	YN	0.0365998	0.176723	0.207103	0.000131344	381	95.6743	285.326	NA	25	14.8312	10.1688	NA	NA	0.0717866	2.70486:2.70486:1:1:1:1	0.434383(0.496063:0.389764:0.417323)	NA	NA	NA	NA
Papaver_rhoeas|Prh01G02230.0-Papaver_somniferum|Pso08G41640.0	YN	0.156727	0.355895	0.440374	0.000230487	684	141.933	542.067	NA	116	39.3946	76.6054	NA	NA	0.198055	1.33819:1.33819:1:1:1:1	0.404971(0.458333:0.390351:0.366228)	NA	NA	NA	NA
Papaver_rhoeas|Prh01G02240.0-Papaver_somniferum|Pso08G41630.0	YN	0.0434276	0.207894	0.208893	1.53008e-14	1347	360.67	986.33	NA	105	63.4722	41.5278	NA	NA	0.0874648	4.78595:4.78595:1:1:1:1	0.410913(0.498886:0.375278:0.358575)	NA	NA	NA	NA
Papaver_rhoeas|Prh01G02240.0-Papaver_somniferum|Pso10G23360.0	YN	0.0562112	0.21506	0.261375	1.01721e-09	1068	283.515	784.485	NA	94	51.5688	42.4312	NA	NA	0.0983797	3.35686:3.35686:1:1:1:1	0.409644(0.474719:0.384831:0.369382)	NA	NA	NA	NA
Papaver_rhoeas|Prh01G02250.0-Papaver_somniferum|Pso08G41620.0	YN	0.113749	0.317752	0.357981	3.37683e-14	1956	462.149	1493.85	NA	274	116.715	157.285	NA	NA	0.16195	2.7304:2.7304:1:1:1:1	0.425102(0.529908:0.407209:0.33819)	NA	NA	NA	NA
Papaver_rhoeas|Prh01G02250.0-Papaver_somniferum|Pso10G23350.0	YN	0.036746	0.105315	0.348915	4.59504e-07	2007	455.29	1551.71	NA	100	44.4167	55.5833	NA	NA	0.0523009	2.47683:2.47683:1:1:1:1	0.42003(0.533632:0.401345:0.325112)	NA	NA	NA	NA
Papaver_rhoeas|Prh01G02260.0-Papaver_somniferum|Pso08G41610.0	YN	0.0159768	0.114541	0.139486	2.44047e-08	882	247.731	634.269	NA	36	26	10	NA	NA	0.0436608	7.01865:7.01865:1:1:1:1	0.428571(0.510204:0.421769:0.353741)	NA	NA	NA	NA
Papaver_rhoeas|Prh01G02260.0-Papaver_somniferum|Pso10G23340.0	YN	0.0192196	0.0869208	0.221116	3.44314e-05	879	245.999	633.001	NA	32	20	12	NA	NA	0.0381666	6.37524:6.37524:1:1:1:1	0.426621(0.503413:0.418089:0.358362)	NA	NA	NA	NA
Papaver_rhoeas|Prh01G02280.0-Papaver_rhoeas|Prh01G04280.0	YN	0.105761	0.270749	0.390625	0.00055269	522	121.89	400.11	NA	67	27.5507	39.4493	NA	NA	0.144287	1.40263:1.40263:1:1:1:1	0.394636(0.445402:0.37069:0.367816)	NA	NA	NA	NA
Papaver_rhoeas|Prh01G02400.0-Papaver_somniferum|Pso08G41550.0	YN	0.102435	0.245249	0.417679	2.00344e-07	1449	369.415	1079.58	NA	178	74.838	103.162	NA	NA	0.138845	2.66588:2.66588:1:1:1:1	0.39648(0.431677:0.409938:0.347826)	NA	NA	NA	NA
Papaver_rhoeas|Prh01G02430.0-Papaver_rhoeas|Prh01G04260.0	YN	0.0199928	0.0358903	0.557053	0.112625	1488	372.342	1115.66	NA	35	13	22	NA	NA	0.0239709	3.52831:3.52831:1:1:1:1	0.393145(0.477823:0.354839:0.346774)	NA	NA	NA	NA
Papaver_rhoeas|Prh01G02450.0-Papaver_somniferum|Pso08G41530.0	YN	0.0352176	0.0909523	0.38721	0.00039536	1323	326.9	996.1	NA	62	27.7457	34.2543	NA	NA	0.0489891	2.19507:2.19507:1:1:1:1	0.396825(0.452381:0.39229:0.345805)	NA	NA	NA	NA
Papaver_rhoeas|Prh01G02460.0-Papaver_rhoeas|Prh01G04250.0	YN	0.0101973	0.0658054	0.154962	0.000376735	669	175.316	493.684	NA	16	11	5	NA	NA	0.0247698	3.47314:3.47314:1:1:1:1	0.429746(0.504484:0.396861:0.387892)	NA	NA	NA	NA
Papaver_rhoeas|Prh01G02460.0-Papaver_somniferum|Pso08G41520.0	YN	0.0201517	0.128222	0.157163	2.55647e-06	663	154.446	508.554	NA	28	17.8889	10.1111	NA	NA	0.0453266	2.13342:2.13342:1:1:1:1	0.426094(0.504525:0.402715:0.371041)	NA	NA	NA	NA
Papaver_rhoeas|Prh01G02460.0-Papaver_somniferum|Pso10G23230.0	YN	0.020281	0.0949078	0.213691	0.000209239	663	156.59	506.41	NA	24	13.8677	10.1323	NA	NA	0.0379066	2.50254:2.50254:1:1:1:1	0.415535(0.497738:0.393665:0.355204)	NA	NA	NA	NA
Papaver_rhoeas|Prh01G02480.0-Papaver_rhoeas|Prh01G04240.0	YN	0.0267808	0.0799812	0.334839	0.000122074	1458	343.614	1114.39	NA	55	25.703	29.297	NA	NA	0.0393188	2.63842:2.63842:1:1:1:1	0.411523(0.436214:0.440329:0.358025)	NA	NA	NA	NA
Papaver_rhoeas|Prh01G02520.0-Papaver_rhoeas|Prh01G03810.0	YN	0.144017	0.265732	0.541965	0.00631898	597	155.097	441.903	NA	92	34.3491	57.6509	NA	NA	0.175638	2.69605:2.69605:1:1:1:1	0.406198(0.474874:0.374372:0.369347)	NA	NA	NA	NA
Papaver_rhoeas|Prh01G02550.0-Papaver_rhoeas|Prh01G04180.0	YN	0.186099	0.312764	0.595014	0.00498965	930	216.17	713.83	NA	172	54.4419	117.558	NA	NA	0.215541	1.58013:1.58013:1:1:1:1	0.395161(0.466129:0.353226:0.366129)	NA	NA	NA	NA
Papaver_rhoeas|Prh01G02600.0-Papaver_rhoeas|Prh01G04080.0	YN	0.262692	0.381355	0.688837	0.0300394	879	227.859	651.141	NA	210	66.4075	143.593	NA	NA	0.293452	3.2743:3.2743:1:1:1:1	0.393629(0.477816:0.337884:0.365188)	NA	NA	NA	NA
Papaver_rhoeas|Prh01G02640.0-Papaver_rhoeas|Prh01G03820.0	YN	0.129476	0.205417	0.630309	0.131827	489	130.846	358.154	NA	65	22.4792	42.5208	NA	NA	0.149796	3.46096:3.46096:1:1:1:1	0.396728(0.484663:0.322086:0.383436)	NA	NA	NA	NA
Papaver_rhoeas|Prh01G02660.0-Papaver_somniferum|Pso08G41460.0	YN	0.00659037	0.164232	0.0401284	2.10055e-21	1215	280.693	934.307	NA	47	40.8704	6.12963	NA	NA	0.0430093	1.82554:1.82554:1:1:1:1	0.440329(0.538272:0.418519:0.364198)	NA	NA	NA	NA
Papaver_rhoeas|Prh01G02660.0-Papaver_somniferum|Pso10G23120.0	YN	0.00563579	0.125162	0.045028	3.59896e-17	1215	315.634	899.366	NA	41	35.9519	5.04808	NA	NA	0.0366863	5.18197:5.18197:1:1:1:1	0.438272(0.540741:0.420988:0.353086)	NA	NA	NA	NA
Papaver_rhoeas|Prh01G02700.0-Papaver_rhoeas|Prh01G03880.0	YN	0.00570816	0.103174	0.0553253	1.18694e-05	456	104.245	351.755	NA	12	10	2	NA	NA	0.0279897	1.93853:1.93853:1:1:1:1	0.410088(0.480263:0.434211:0.315789)	NA	NA	NA	NA
Papaver_rhoeas|Prh01G02700.0-Papaver_somniferum|Pso10G23090.0	YN	0.0028282	0.141656	0.0199653	2.00947e-08	456	101.666	354.334	NA	14	13	1	NA	NA	0.0337799	1.68341:1.68341:1:1:1:1	0.405702(0.480263:0.4375:0.299342)	NA	NA	NA	NA
Papaver_rhoeas|Prh01G02710.0-Papaver_rhoeas|Prh01G03890.0	YN	0.0527772	0.0944392	0.558849	0.00548252	1647	410.62	1236.38	NA	99	36.0453	62.9547	NA	NA	0.0631642	3.07183:3.07183:1:1:1:1	0.41105(0.507286:0.34153:0.384335)	NA	NA	NA	NA
Papaver_rhoeas|Prh01G02720.0-Papaver_rhoeas|Prh01G03900.0	YN	NA	NA	NA	NA	408	84.2817	323.718	NA	0	NA	NA	NA	NA	NA	2:2:1:1:1:1	0.433824(0.529412:0.463235:0.308824)	NA	NA	NA	NA
Papaver_rhoeas|Prh01G02730.0-Papaver_somniferum|Pso08G41370.0	YN	0.0206454	0.0717871	0.287592	0.00172299	762	220.504	541.496	NA	26	15	11	NA	NA	0.0354445	6.11012:6.11012:1:1:1:1	0.444226(0.551181:0.403543:0.377953)	NA	NA	NA	NA
Papaver_rhoeas|Prh01G02730.0-Papaver_somniferum|Pso10G22950.0	YN	0.0534518	0.163321	0.32728	9.83717e-05	762	194.326	567.674	NA	57	27.7246	29.2754	NA	NA	0.0814709	2.50754:2.50754:1:1:1:1	0.441601(0.547244:0.389764:0.387795)	NA	NA	NA	NA
Papaver_rhoeas|Prh01G02740.0-Papaver_rhoeas|Prh01G03990.0	YN	0.0273156	0.135512	0.201574	1.19534e-19	2733	658.476	2074.52	NA	136	80.4092	55.5908	NA	NA	0.0533838	2.89514:2.89514:1:1:1:1	0.419868(0.506037:0.394621:0.358946)	NA	NA	NA	NA
Papaver_rhoeas|Prh01G02740.0-Papaver_somniferum|Pso10G22940.0	YN	0.0486748	0.199305	0.244222	1.31287e-21	2709	666.192	2042.81	NA	209	112.912	96.0884	NA	NA	0.0857176	3.40454:3.40454:1:1:1:1	0.41639(0.502215:0.393688:0.353267)	NA	NA	NA	NA
Papaver_rhoeas|Prh01G02750.0-Papaver_rhoeas|Prh01G04000.0	YN	0.00882815	0.0557726	0.158288	0.034723	303	75.0699	227.93	NA	6	4	2	NA	NA	0.0204589	2:2:1:1:1:1	0.40429(0.39604:0.391089:0.425743)	NA	NA	NA	NA
Papaver_rhoeas|Prh01G02750.0-Papaver_somniferum|Pso08G41350.0	YN	0.050669	0.17645	0.287158	0.00451475	303	78.3347	224.665	NA	23	12	11	NA	NA	0.0831871	2.5227:2.5227:1:1:1:1	0.412541(0.39604:0.386139:0.455446)	NA	NA	NA	NA
Papaver_rhoeas|Prh01G02760.0-Papaver_rhoeas|Prh01G04010.0	YN	0.0113716	0.0367457	0.309467	0.00689821	1284	308.911	975.089	NA	22	11	11	NA	NA	0.0174762	2.80169:2.80169:1:1:1:1	0.42757(0.560748:0.392523:0.329439)	NA	NA	NA	NA
Papaver_rhoeas|Prh01G02760.0-Papaver_somniferum|Pso08G41340.0	YN	0.0208396	0.0552774	0.377	0.00325536	1287	328.052	958.948	NA	37	17.3098	19.6902	NA	NA	0.0296177	4.64326:4.64326:1:1:1:1	0.425019(0.561772:0.392774:0.320513)	NA	NA	NA	NA
Papaver_rhoeas|Prh01G02760.0-Papaver_somniferum|Pso10G22930.0	YN	0.0850813	0.117204	0.725925	0.137207	1290	323.034	966.966	NA	112	34.4564	77.5436	NA	NA	0.0931252	3.12416:3.12416:1:1:1:1	0.427132(0.556977:0.383721:0.340698)	NA	NA	NA	NA
Papaver_rhoeas|Prh01G02780.0-Papaver_rhoeas|Prh01G03780.0	YN	0.0115422	0.11146	0.103554	1.29613e-16	1899	409.296	1489.7	NA	59	41.9412	17.0588	NA	NA	0.0330777	2.45755:2.45755:1:1:1:1	0.418905(0.514218:0.412322:0.330174)	NA	NA	NA	NA
Papaver_rhoeas|Prh01G02780.0-Papaver_somniferum|Pso08G41320.0	YN	0.0260405	0.156333	0.166571	8.00141e-17	1866	418.564	1447.44	NA	95	58	37	NA	NA	0.0552664	3.66164:3.66164:1:1:1:1	0.419078(0.516881:0.413987:0.326367)	NA	NA	NA	NA
Papaver_rhoeas|Prh01G02780.0-Papaver_somniferum|Pso10G22880.0	YN	0.0307767	0.1921	0.160211	3.39618e-14	1251	283.66	967.34	NA	76	46.8378	29.1622	NA	NA	0.0673563	2.33451:2.33451:1:1:1:1	0.428058(0.543165:0.408873:0.332134)	NA	NA	NA	NA
Papaver_rhoeas|Prh01G02810.0-Papaver_somniferum|Pso08G41300.0	YN	0.00703383	0.10973	0.0641014	1.47707e-10	933	218.519	714.481	NA	27	22	5	NA	NA	0.0310864	5.37389:5.37389:1:1:1:1	0.39657(0.432476:0.458199:0.299035)	NA	NA	NA	NA
Papaver_rhoeas|Prh01G02850.0-Papaver_somniferum|Pso10G22820.0	YN	0.0138213	0.156825	0.0881323	5.08831e-12	933	195.58	737.42	NA	37	26.9042	10.0958	NA	NA	0.0437984	1.63779:1.63779:1:1:1:1	0.397106(0.426045:0.458199:0.307074)	NA	NA	NA	NA
Papaver_rhoeas|Prh01G02870.0-Papaver_rhoeas|Prh01G03750.0	YN	0.0275449	0.169985	0.162043	1.1473e-13	1248	296.921	951.079	NA	70	44.2798	25.7202	NA	NA	0.0614339	1.89944:1.89944:1:1:1:1	0.427484(0.514423:0.399038:0.36899)	NA	NA	NA	NA
Papaver_rhoeas|Prh01G02880.0-Papaver_somniferum|Pso08G41230.0	YN	0.0516103	0.133814	0.385686	1.92591e-06	1728	428.497	1299.5	NA	116	51.2633	64.7367	NA	NA	0.0719947	3.23753:3.23753:1:1:1:1	0.393808(0.427951:0.394965:0.358507)	NA	NA	NA	NA
Papaver_rhoeas|Prh01G02880.0-Papaver_somniferum|Pso10G22770.0	YN	0.234756	0.377461	0.621934	0.000223424	1809	422.141	1386.86	NA	401	121.955	279.045	NA	NA	0.268057	2.06676:2.06676:1:1:1:1	0.401879(0.455224:0.396352:0.354063)	NA	NA	NA	NA
Papaver_rhoeas|Prh01G02920.0-Papaver_somniferum|Pso08G41190.0	YN	0.00774764	0.0830552	0.093283	1.22152e-18	2475	658.006	1816.99	NA	65	51	14	NA	NA	0.027769	5.30645:5.30645:1:1:1:1	0.440202(0.541212:0.418182:0.361212)	NA	NA	NA	NA
Papaver_rhoeas|Prh01G02930.0-Papaver_somniferum|Pso08G41180.0	YN	0.0116471	0.238267	0.0488823	3.22155e-34	1578	363.312	1214.69	NA	85	70.9693	14.0307	NA	NA	0.0638232	2.85662:2.85662:1:1:1:1	0.403992(0.455323:0.407795:0.348859)	NA	NA	NA	NA
Papaver_rhoeas|Prh01G02940.0-Papaver_somniferum|Pso08G41170.0	YN	0.0272308	0.170758	0.15947	1.78885e-49	5034	1195.72	3838.28	NA	282	179.451	102.549	NA	NA	0.0613226	3.04116:3.04116:1:1:1:1	0.400775(0.503278:0.364422:0.334625)	NA	NA	NA	NA
Papaver_rhoeas|Prh01G02950.0-Papaver_somniferum|Pso08G41160.0	YN	0.0471665	0.149529	0.315435	1.15634e-06	1206	308.321	897.679	NA	82	41	41	NA	NA	0.073336	2.40238:2.40238:1:1:1:1	0.400498(0.482587:0.292289:0.426617)	NA	NA	NA	NA
Papaver_rhoeas|Prh01G02960.0-Papaver_somniferum|Pso08G41150.0	YN	0.0167405	0.13856	0.120817	6.4123e-10	933	208.021	724.979	NA	38	26	12	NA	NA	0.0439013	1.57067:1.57067:1:1:1:1	0.410504(0.454984:0.385852:0.390675)	NA	NA	NA	NA
Papaver_rhoeas|Prh01G02960.0-Papaver_somniferum|Pso10G22640.0	YN	0.0292401	0.16407	0.178217	6.05788e-09	933	190.337	742.663	NA	49	27.7054	21.2946	NA	NA	0.0567461	1.07984:1.07984:1:1:1:1	0.405681(0.44373:0.381029:0.392283)	NA	NA	NA	NA
Papaver_rhoeas|Prh01G02970.0-Papaver_somniferum|Pso08G41140.0	YN	0.0204415	0.134095	0.152441	2.63556e-12	1302	359.397	942.603	NA	62	43	19	NA	NA	0.0518139	3.2527:3.2527:1:1:1:1	0.406298(0.482719:0.293779:0.442396)	NA	NA	NA	NA
Papaver_rhoeas|Prh01G02980.0-Papaver_somniferum|Pso08G41120.0	YN	0.0292014	0.15612	0.187044	8.2158e-17	1824	487.37	1336.63	NA	106	67.7494	38.2506	NA	NA	0.0631139	4.04791:4.04791:1:1:1:1	0.439693(0.563322:0.381579:0.374178)	NA	NA	NA	NA
Papaver_rhoeas|Prh01G02980.0-Papaver_somniferum|Pso10G22620.0	YN	0.0281621	0.154902	0.181806	8.11044e-17	1824	460.791	1363.21	NA	101	63.3445	37.6555	NA	NA	0.06018	2.91625:2.91625:1:1:1:1	0.435581(0.558388:0.379934:0.368421)	NA	NA	NA	NA
Papaver_rhoeas|Prh01G03000.0-Papaver_somniferum|Pso08G41100.0	YN	0.00631833	0.111215	0.0568117	7.27769e-11	990	195.285	794.715	NA	25	20	5	NA	NA	0.02701	1.29604:1.29604:1:1:1:1	0.394444(0.477273:0.425758:0.280303)	NA	NA	NA	NA
Papaver_rhoeas|Prh01G03040.0-Papaver_somniferum|Pso08G41080.0	YN	0.0864284	0.133236	0.648689	0.0324484	1419	353.033	1065.97	NA	129	42.1575	86.8425	NA	NA	0.0980736	2.33197:2.33197:1:1:1:1	0.459831(0.552854:0.421776:0.404863)	NA	NA	NA	NA
Papaver_rhoeas|Prh01G03060.0-Papaver_rhoeas|Prh01G03710.0	YN	0.0170292	0.0636692	0.267464	2.39256e-05	1410	372.077	1037.92	NA	40	22.5373	17.4627	NA	NA	0.0293368	4.09604:4.09604:1:1:1:1	0.407447(0.453191:0.412766:0.356383)	NA	NA	NA	NA
Papaver_rhoeas|Prh01G03060.0-Papaver_somniferum|Pso10G22580.0	YN	0.0528331	0.155043	0.340765	3.40752e-07	1410	337.769	1072.23	NA	101	46.3059	54.6941	NA	NA	0.0773176	1.91655:1.91655:1:1:1:1	0.40922(0.456383:0.415957:0.355319)	NA	NA	NA	NA
Papaver_rhoeas|Prh01G03070.0-Papaver_somniferum|Pso08G41060.0	YN	0.0300753	0.129676	0.231927	1.68145e-07	1320	227.702	1092.3	NA	59	26.8324	32.1676	NA	NA	0.0472566	2.87844:2.87844:1:1:1:1	0.360227(0.45:0.4125:0.218182)	NA	NA	NA	NA
Papaver_rhoeas|Prh01G03070.0-Papaver_somniferum|Pso10G22550.0	YN	0.0251604	0.146693	0.171517	6.43115e-10	1317	220.187	1096.81	NA	56	28.8717	27.1283	NA	NA	0.0454794	1.84205:1.84205:1:1:1:1	0.363705(0.452164:0.414579:0.224374)	NA	NA	NA	NA
Papaver_rhoeas|Prh01G03130.0-Papaver_somniferum|Pso08G41020.0	YN	0.0192185	0.0651894	0.29481	0.00062961	1098	306.98	791.02	NA	34	19	15	NA	NA	0.0320711	3.6806:3.6806:1:1:1:1	0.40847(0.471311:0.363388:0.39071)	NA	NA	NA	NA
Papaver_rhoeas|Prh01G03140.0-Papaver_somniferum|Pso10G22210.0	YN	0.0534084	0.0898308	0.594545	0.0334495	1212	298.704	913.296	NA	72	25.0182	46.9818	NA	NA	0.0623849	2.80313:2.80313:1:1:1:1	0.432756(0.507426:0.375:0.415842)	NA	NA	NA	NA
Papaver_rhoeas|Prh01G03150.0-Papaver_somniferum|Pso10G22230.0	YN	0.207207	1.23965	0.16715	8.3829e-35	1305	323.131	981.869	NA	354	176.4	177.6	NA	NA	0.462852	1.75761:1.75761:1:1:1:1	0.403065(0.467816:0.37931:0.362069)	NA	NA	NA	NA
Papaver_rhoeas|Prh01G03170.0-Papaver_somniferum|Pso08G40950.0	YN	0.00351858	0.184981	0.0190213	2.39719e-26	1173	318.114	854.886	NA	53	50	3	NA	NA	0.0527305	4.11736:4.11736:1:1:1:1	0.465047(0.566496:0.40665:0.421995)	NA	NA	NA	NA
Papaver_rhoeas|Prh01G03190.0-Papaver_somniferum|Pso08G40930.0	YN	0.023919	0.128071	0.186763	3.55419e-11	1389	358.749	1030.25	NA	66	41.7503	24.2497	NA	NA	0.0508193	3.84049:3.84049:1:1:1:1	0.419726(0.521598:0.38013:0.357451)	NA	NA	NA	NA
Papaver_rhoeas|Prh01G03190.0-Papaver_somniferum|Pso10G22280.0	YN	0.0279094	0.139328	0.200314	2.08111e-11	1389	336.539	1052.46	NA	71	42.1695	28.8305	NA	NA	0.0549048	2.2008:2.2008:1:1:1:1	0.420086(0.520518:0.38121:0.358531)	NA	NA	NA	NA
Papaver_rhoeas|Prh01G03230.0-Papaver_somniferum|Pso08G40910.0	YN	0.0444074	0.123146	0.360607	2.50078e-13	3855	974.51	2880.49	NA	233	108.858	124.142	NA	NA	0.0643118	2.45249:2.45249:1:1:1:1	0.41323(0.473152:0.371595:0.394942)	NA	NA	NA	NA
Papaver_rhoeas|Prh01G03240.0-Papaver_somniferum|Pso08G40900.0	YN	0.031842	0.137691	0.231256	3.30323e-13	2049	465.624	1583.38	NA	107	57.6577	49.3423	NA	NA	0.0558957	2.13941:2.13941:1:1:1:1	0.411664(0.470717:0.397511:0.366764)	NA	NA	NA	NA
Papaver_rhoeas|Prh01G03240.0-Papaver_somniferum|Pso10G22310.0	YN	0.0296328	0.149113	0.198728	6.99439e-15	2049	430.9	1618.1	NA	104	57	47	NA	NA	0.0547592	1.52503:1.52503:1:1:1:1	0.409956(0.467789:0.397511:0.364568)	NA	NA	NA	NA
Papaver_rhoeas|Prh01G03340.0-Papaver_somniferum|Pso08G40870.0	YN	0.0274112	0.0822431	0.333294	0.000177937	1317	350.634	966.366	NA	53	27	26	NA	NA	0.0420095	2.82977:2.82977:1:1:1:1	0.416477(0.458998:0.408884:0.381549)	NA	NA	NA	NA
Papaver_rhoeas|Prh01G03340.0-Papaver_somniferum|Pso10G22320.0	YN	0.0261145	0.0907365	0.287806	7.44403e-06	1329	354.154	974.846	NA	55	30	25	NA	NA	0.0433351	2.99195:2.99195:1:1:1:1	0.415726(0.453725:0.409707:0.383747)	NA	NA	NA	NA
Papaver_rhoeas|Prh01G03380.0-Papaver_somniferum|Pso08G40860.0	YN	0.0243727	0.160826	0.151547	7.85815e-15	1359	357.861	1001.14	NA	75	51	24	NA	NA	0.0603045	2.38631:2.38631:1:1:1:1	0.423841(0.504415:0.360927:0.406181)	NA	NA	NA	NA
Papaver_rhoeas|Prh01G03380.0-Papaver_somniferum|Pso10G22330.0	YN	0.0209908	0.121401	0.172905	3.16686e-11	1386	359.655	1026.34	NA	61	39.7559	21.2441	NA	NA	0.0470463	1.9751:1.9751:1:1:1:1	0.425325(0.515152:0.36039:0.400433)	NA	NA	NA	NA
Papaver_rhoeas|Prh01G03410.0-Papaver_somniferum|Pso08G40850.0	YN	0.0365881	0.177429	0.206212	4.95416e-14	1413	390.121	1022.88	NA	97	60.5016	36.4984	NA	NA	0.0754735	3.40609:3.40609:1:1:1:1	0.420382(0.478769:0.378981:0.403397)	NA	NA	NA	NA
Papaver_rhoeas|Prh01G03430.0-Papaver_somniferum|Pso08G40830.0	YN	0.00593827	0.0927674	0.0640125	1.40276e-08	873	196.633	676.367	NA	21	17	4	NA	NA	0.0254955	2.04299:2.04299:1:1:1:1	0.420389(0.551546:0.381443:0.328179)	NA	NA	NA	NA
Papaver_rhoeas|Prh01G03500.0-Papaver_somniferum|Pso10G22400.0	YN	0.100858	0.493075	0.204548	3.88001e-10	489	118.067	370.933	NA	75	40.0033	34.9967	NA	NA	0.195556	1.60128:1.60128:1:1:1:1	0.44683(0.533742:0.411043:0.395706)	NA	NA	NA	NA
Papaver_rhoeas|Prh01G03530.0-Papaver_somniferum|Pso08G40770.0	YN	0.0203418	0.138302	0.147083	6.14134e-14	1470	372.579	1097.42	NA	68	46	22	NA	NA	0.0502394	3.48065:3.48065:1:1:1:1	0.395918(0.506122:0.345918:0.335714)	NA	NA	NA	NA
Papaver_rhoeas|Prh01G03550.0-Papaver_somniferum|Pso08G40720.0	YN	0.0492552	0.215845	0.228197	3.40518e-16	1713	402.403	1310.6	NA	136	73.5378	62.4622	NA	NA	0.0883891	2.16054:2.16054:1:1:1:1	0.426153(0.553415:0.367776:0.357268)	NA	NA	NA	NA
Papaver_rhoeas|Prh01G03710.0-Papaver_somniferum|Pso10G22580.0	YN	0.050032	0.164299	0.304519	9.12883e-09	1410	357.086	1052.91	NA	102	51.0469	50.9531	NA	NA	0.0789703	2.66884:2.66884:1:1:1:1	0.410284(0.454255:0.417021:0.359574)	NA	NA	NA	NA
Papaver_rhoeas|Prh01G03740.0-Papaver_somniferum|Pso08G41230.0	YN	0.0511427	0.0942584	0.54258	0.00209187	1905	469.421	1435.58	NA	112	41.1228	70.8772	NA	NA	0.0617671	3.3018:3.3018:1:1:1:1	0.397375(0.443307:0.391339:0.35748)	NA	NA	NA	NA
Papaver_rhoeas|Prh01G03740.0-Papaver_somniferum|Pso10G22770.0	YN	0.209768	0.325564	0.644323	0.000686833	1935	441.144	1493.86	NA	387	113.922	273.078	NA	NA	0.236168	1.62942:1.62942:1:1:1:1	0.406718(0.465116:0.389922:0.365116)	NA	NA	NA	NA
Papaver_rhoeas|Prh01G03770.0-Papaver_somniferum|Pso08G41310.0	YN	0.00668831	0.0783296	0.0853868	1.94794e-05	615	163.902	451.098	NA	15	12	3	NA	NA	0.0257812	3.64884:3.64884:1:1:1:1	0.4(0.473171:0.295122:0.431707)	NA	NA	NA	NA
Papaver_rhoeas|Prh01G03780.0-Papaver_somniferum|Pso08G41320.0	YN	0.0275048	0.172421	0.159522	7.12102e-19	1869	423.078	1445.92	NA	103	64	39	NA	NA	0.0603088	4.09557:4.09557:1:1:1:1	0.419743(0.516051:0.410915:0.332263)	NA	NA	NA	NA
Papaver_rhoeas|Prh01G03850.0-Papaver_somniferum|Pso10G22830.0	YN	0.272008	0.615242	0.442116	5.14942e-08	1164	252.252	911.748	NA	309	101.384	207.616	NA	NA	0.346391	1.2784:1.2784:1:1:1:1	0.438144(0.550258:0.382732:0.381443)	NA	NA	NA	NA
Papaver_rhoeas|Prh01G03960.0-Papaver_somniferum|Pso10G22970.0	YN	0.00969594	0.105463	0.0919371	3.56565e-05	435	123.316	311.684	NA	15	12	3	NA	NA	0.0368444	3.18489:3.18489:1:1:1:1	0.473563(0.472414:0.489655:0.458621)	NA	NA	NA	NA
Papaver_rhoeas|Prh01G04010.0-Papaver_somniferum|Pso08G41340.0	YN	0.0216293	0.061803	0.349971	0.000879921	1281	311.563	969.437	NA	39	18.3502	20.6498	NA	NA	0.0314003	3.14762:3.14762:1:1:1:1	0.42623(0.562061:0.392272:0.324356)	NA	NA	NA	NA
Papaver_rhoeas|Prh01G04130.0-Papaver_somniferum|Pso08G41460.0	YN	0.00453899	0.111374	0.0407543	1.08634e-15	1215	302.428	912.572	NA	35	30.8726	4.12744	NA	NA	0.0311316	3.10556:3.10556:1:1:1:1	0.440741(0.538272:0.420988:0.362963)	NA	NA	NA	NA
Papaver_rhoeas|Prh01G04130.0-Papaver_somniferum|Pso10G23120.0	YN	0.00337226	0.115318	0.0292432	3.24796e-17	1215	313.118	901.882	NA	36	32.9688	3.03123	NA	NA	0.0322217	4.7183:4.7183:1:1:1:1	0.438683(0.540741:0.423457:0.351852)	NA	NA	NA	NA
Papaver_rhoeas|Prh01G04140.0-Papaver_somniferum|Pso08G41480.0	YN	0.00743713	0.118597	0.0627092	7.78308e-18	1569	351.974	1217.03	NA	47	38	9	NA	NA	0.0323737	2.3606:2.3606:1:1:1:1	0.402167(0.499044:0.293499:0.413958)	NA	NA	NA	NA
Papaver_rhoeas|Prh01G04140.0-Papaver_somniferum|Pso10G23130.0	YN	0.010756	0.179309	0.0599855	1.38182e-21	1569	248.593	1320.41	NA	53	38.9042	14.0958	NA	NA	0.0374616	0.616824:0.616824:1:1:1:1	0.406628(0.500956:0.294455:0.424474)	NA	NA	NA	NA
Papaver_rhoeas|Prh01G04150.0-Papaver_somniferum|Pso08G41490.0	YN	0.0204673	0.123094	0.166274	1.23922e-07	828	211.28	616.72	NA	36	23.5505	12.4495	NA	NA	0.0466544	2.68479:2.68479:1:1:1:1	0.405193(0.456522:0.387681:0.371377)	NA	NA	NA	NA
Papaver_rhoeas|Prh01G04150.0-Papaver_somniferum|Pso10G23140.0	YN	0.0335445	0.141859	0.236465	8.7577e-07	843	226.203	616.797	NA	49	28.8034	20.1966	NA	NA	0.0626085	3.83415:3.83415:1:1:1:1	0.405101(0.462633:0.391459:0.36121)	NA	NA	NA	NA
Papaver_rhoeas|Prh01G04240.0-Papaver_somniferum|Pso08G41510.0	YN	0.0926341	0.157482	0.588221	0.0082896	1320	300.943	1019.06	NA	131	42.3202	88.6798	NA	NA	0.107419	2.04857:2.04857:1:1:1:1	0.41553(0.438636:0.445455:0.3625)	NA	NA	NA	NA
Papaver_rhoeas|Prh01G04250.0-Papaver_somniferum|Pso08G41520.0	YN	0.0157185	0.191513	0.0820754	5.62064e-11	663	144.497	518.503	NA	32	23.9355	8.06453	NA	NA	0.0540319	1.43506:1.43506:1:1:1:1	0.427602(0.502262:0.400452:0.38009)	NA	NA	NA	NA
Papaver_rhoeas|Prh01G04270.0-Papaver_somniferum|Pso08G41580.0	YN	0.00349092	0.117714	0.0296559	6.27701e-09	696	121.705	574.295	NA	15	13	2	NA	NA	0.0234643	1.05906:1.05906:1:1:1:1	0.416667(0.489224:0.448276:0.3125)	NA	NA	NA	NA
Papaver_rhoeas|Prh01G04270.0-Papaver_somniferum|Pso10G23320.0	YN	0.00353116	0.162282	0.0217594	7.49976e-13	699	131.093	567.907	NA	21	19	2	NA	NA	0.0333038	1.49279:1.49279:1:1:1:1	0.416309(0.48927:0.450644:0.309013)	NA	NA	NA	NA
Papaver_rhoeas|Prh01G04330.0-Papaver_somniferum|Pso10G23510.0	YN	0.225084	0.301607	0.746282	0.324121	408	103.115	304.885	NA	84	24.8864	59.1136	NA	NA	0.244424	2.11428:2.11428:1:1:1:1	0.382353(0.459559:0.301471:0.386029)	NA	NA	NA	NA
Papaver_rhoeas|Prh01G04360.0-Papaver_somniferum|Pso10G23600.0	YN	0.038743	0.142662	0.271572	1.50713e-05	804	194.479	609.521	NA	48	25	23	NA	NA	0.0638798	2.29336:2.29336:1:1:1:1	0.406716(0.479478:0.416045:0.324627)	NA	NA	NA	NA
Papaver_rhoeas|Prh01G04370.0-Papaver_somniferum|Pso10G23610.0	YN	0.0346184	0.137552	0.251675	7.42525e-10	1563	370.464	1192.54	NA	86	45.6748	40.3252	NA	NA	0.059016	2.42511:2.42511:1:1:1:1	0.409789(0.474088:0.394434:0.360845)	NA	NA	NA	NA
Papaver_rhoeas|Prh01G04390.0-Papaver_somniferum|Pso10G23620.0	YN	0.0891048	0.119908	0.743112	0.348495	417	121.278	295.722	NA	38	13.2909	24.7091	NA	NA	0.0980633	3.40506:3.40506:1:1:1:1	0.454436(0.517986:0.546763:0.298561)	NA	NA	NA	NA
Papaver_rhoeas|Prh01G04400.0-Papaver_somniferum|Pso08G40710.0	YN	0.0293591	0.134489	0.218302	5.07692e-05	687	131.191	555.809	NA	32	16	16	NA	NA	0.0494349	1.17816:1.17816:1:1:1:1	0.386463(0.482533:0.373362:0.303493)	NA	NA	NA	NA
Papaver_rhoeas|Prh01G04420.0-Papaver_somniferum|Pso10G22030.0	YN	0.0290247	0.292954	0.0990757	3.81046e-47	2400	559.282	1840.72	NA	182	129.611	52.3894	NA	NA	0.0905293	1.99078:1.99078:1:1:1:1	0.446042(0.553125:0.390625:0.394375)	NA	NA	NA	NA
Papaver_rhoeas|Prh01G04480.0-Papaver_somniferum|Pso08G40650.0	YN	0.0847801	0.378552	0.223959	2.40357e-09	756	121.632	634.368	NA	85	34.2185	50.7815	NA	NA	0.132045	1.40707:1.40707:1:1:1:1	0.391534(0.569444:0.382937:0.222222)	NA	NA	NA	NA
Papaver_rhoeas|Prh01G04520.0-Papaver_somniferum|Pso08G40640.0	YN	0.363253	0.527725	0.688337	0.109669	531	140.638	390.362	NA	163	50.9788	112.021	NA	NA	0.406814	2.52172:2.52172:1:1:1:1	0.426554(0.511299:0.358757:0.409605)	NA	NA	NA	NA
Papaver_rhoeas|Prh01G04530.0-Papaver_somniferum|Pso08G40610.0	YN	0.134727	0.246584	0.546374	0.0304161	468	114.163	353.837	NA	67	23.4834	43.5166	NA	NA	0.162013	1.9722:1.9722:1:1:1:1	0.440171(0.496795:0.403846:0.419872)	NA	NA	NA	NA
Papaver_rhoeas|Prh01G04530.0-Papaver_somniferum|Pso10G22000.0	YN	0.0743183	0.252338	0.29452	5.813e-05	441	111.533	329.467	NA	47	23.7258	23.2742	NA	NA	0.119341	2.38376:2.38376:1:1:1:1	0.443311(0.506803:0.397959:0.42517)	NA	NA	NA	NA
Papaver_rhoeas|Prh01G04550.0-Papaver_somniferum|Pso08G40600.0	YN	0.00763514	0.159675	0.0478169	4.8381e-24	1539	353.778	1185.22	NA	58	49	9	NA	NA	0.0425852	1.79143:1.79143:1:1:1:1	0.419428(0.484405:0.433723:0.340156)	NA	NA	NA	NA
Papaver_rhoeas|Prh01G04550.0-Papaver_somniferum|Pso10G21990.0	YN	0.00584746	0.183747	0.0318235	5.24134e-30	1548	346.163	1201.84	NA	62	55	7	NA	NA	0.0456292	1.49381:1.49381:1:1:1:1	0.421189(0.485465:0.430233:0.347868)	NA	NA	NA	NA
Papaver_rhoeas|Prh01G04560.0-Papaver_somniferum|Pso08G40590.0	YN	0.00353298	0.108479	0.0325683	1.06288e-17	1443	308.081	1134.92	NA	35	31	4	NA	NA	0.025939	0.975784:0.975784:1:1:1:1	0.433125(0.553015:0.35447:0.391892)	NA	NA	NA	NA
Papaver_rhoeas|Prh01G04560.0-Papaver_somniferum|Pso10G21980.0	YN	0.00456686	0.0832746	0.054841	4.35386e-13	1443	344.749	1098.25	NA	32	27	5	NA	NA	0.023371	1.90061:1.90061:1:1:1:1	0.430353(0.548857:0.356549:0.385655)	NA	NA	NA	NA
Papaver_rhoeas|Prh01G04670.0-Papaver_somniferum|Pso08G40530.0	YN	0.00379082	0.0769556	0.0492599	3.45317e-21	2499	637.566	1861.43	NA	53	45.9626	7.03739	NA	NA	0.0224572	3.21454:3.21454:1:1:1:1	0.416567(0.52461:0.385354:0.339736)	NA	NA	NA	NA
Papaver_rhoeas|Prh01G04670.0-Papaver_somniferum|Pso10G21950.0	YN	0.00774678	0.0804071	0.0963444	2.57724e-18	2511	677.791	1833.21	NA	65	50.8797	14.1203	NA	NA	0.0273599	4.86952:4.86952:1:1:1:1	0.416766(0.52509:0.385902:0.339307)	NA	NA	NA	NA
Papaver_rhoeas|Prh01G04680.0-Papaver_somniferum|Pso08G40520.0	YN	0.0223787	0.0841943	0.265799	3.69417e-12	3294	765.849	2528.15	NA	116	60.2675	55.7325	NA	NA	0.0367507	2.29759:2.29759:1:1:1:1	0.423497(0.506831:0.393443:0.370219)	NA	NA	NA	NA
Papaver_rhoeas|Prh01G04700.0-Papaver_somniferum|Pso08G40500.0	YN	0.116882	0.25807	0.452908	3.70699e-07	1608	395.85	1212.15	NA	214	83.2377	130.762	NA	NA	0.151639	2.78582:2.78582:1:1:1:1	0.409515(0.45056:0.402985:0.375)	NA	NA	NA	NA
Papaver_rhoeas|Prh01G04710.0-Papaver_somniferum|Pso10G21920.0	YN	0.0917627	0.159566	0.575077	0.000485718	2010	521.514	1488.49	NA	202	73.8704	128.13	NA	NA	0.109355	3.38906:3.38906:1:1:1:1	0.443781(0.495522:0.41791:0.41791)	NA	NA	NA	NA
Papaver_rhoeas|Prh01G04720.0-Papaver_somniferum|Pso08G40480.0	YN	0.00258087	0.0872424	0.0295827	7.48174e-26	2529	588.285	1940.71	NA	53	48	5	NA	NA	0.0222745	1.85538:1.85538:1:1:1:1	0.467972(0.55694:0.387307:0.459668)	NA	NA	NA	NA
Papaver_rhoeas|Prh01G04720.0-Papaver_somniferum|Pso10G21910.0	YN	0.00203616	0.0859688	0.0236848	8.19609e-26	2529	561.797	1967.2	NA	49	45	4	NA	NA	0.0206811	1.46936:1.46936:1:1:1:1	0.467774(0.55694:0.386714:0.459668)	NA	NA	NA	NA
Papaver_rhoeas|Prh01G04730.0-Papaver_somniferum|Pso08G40470.0	YN	0.0320981	0.200813	0.15984	1.71818e-19	1605	415.474	1189.53	NA	108	70.6704	37.3296	NA	NA	0.0757721	4.1691:4.1691:1:1:1:1	0.415265(0.471963:0.398131:0.375701)	NA	NA	NA	NA
Papaver_rhoeas|Prh01G04730.0-Papaver_somniferum|Pso10G21870.0	YN	0.0336865	0.21095	0.159689	1.42849e-11	861	223.243	637.757	NA	61	40	21	NA	NA	0.0796479	2.81789:2.81789:1:1:1:1	0.439024(0.505226:0.425087:0.38676)	NA	NA	NA	NA
Papaver_rhoeas|Prh01G04770.0-Papaver_somniferum|Pso08G40440.0	YN	0.0775547	0.168674	0.459791	0.000826588	861	229.04	631.96	NA	81	34.4722	46.5278	NA	NA	0.101794	1.96385:1.96385:1:1:1:1	0.460511(0.515679:0.473868:0.391986)	NA	NA	NA	NA
Papaver_rhoeas|Prh01G04770.0-Papaver_somniferum|Pso10G21830.0	YN	0.0370406	0.161072	0.229962	3.91605e-08	930	226.273	703.727	NA	58	32.5684	25.4316	NA	NA	0.0672181	1.02309:1.02309:1:1:1:1	0.457527(0.516129:0.472581:0.383871)	NA	NA	NA	NA
Papaver_rhoeas|Prh01G04780.0-Papaver_somniferum|Pso08G40430.0	YN	0.0201122	0.0722949	0.278197	0.000154593	1131	324.381	806.619	NA	38	22	16	NA	NA	0.0350787	3.18712:3.18712:1:1:1:1	0.41954(0.452255:0.396552:0.409814)	NA	NA	NA	NA
Papaver_rhoeas|Prh01G04780.0-Papaver_somniferum|Pso10G21820.0	YN	0.0221347	0.0610926	0.362314	0.00297491	1131	343.542	787.458	NA	37	19.8537	17.1463	NA	NA	0.0339682	6.08167:6.08167:1:1:1:1	0.41954(0.449602:0.396552:0.412467)	NA	NA	NA	NA
Papaver_rhoeas|Prh01G04790.0-Papaver_somniferum|Pso08G40420.0	YN	0.0323888	0.22358	0.144864	2.98876e-11	864	169.644	694.356	NA	54	32	22	NA	NA	0.0699286	2.99016:2.99016:1:1:1:1	0.354167(0.427083:0.394097:0.241319)	NA	NA	NA	NA
Papaver_rhoeas|Prh01G04790.0-Papaver_somniferum|Pso10G21810.0	YN	0.0264499	0.195281	0.135445	1.35933e-11	921	188.905	732.095	NA	51	32	19	NA	NA	0.0610786	4.25788:4.25788:1:1:1:1	0.351249(0.421824:0.395765:0.236156)	NA	NA	NA	NA
Papaver_rhoeas|Prh01G04810.0-Papaver_somniferum|Pso08G40360.0	YN	0.0126723	0.109007	0.116252	3.23094e-13	1554	360.038	1193.96	NA	51	36	15	NA	NA	0.0349917	3.52731:3.52731:1:1:1:1	0.400257(0.472973:0.451737:0.276062)	NA	NA	NA	NA
Papaver_rhoeas|Prh01G04820.0-Papaver_somniferum|Pso08G40310.0	YN	NA	0.101032	-0	NA	285	63.4767	221.523	NA	6	6	NA	NA	NA	0.0225025	2:2:1:1:1:1	0.477193(0.410526:0.621053:0.4)	NA	NA	NA	NA
Papaver_rhoeas|Prh01G04830.0-Papaver_somniferum|Pso08G40300.0	YN	0.00883853	0.125511	0.0704205	6.96592e-15	1308	283.56	1024.44	NA	41	32	9	NA	NA	0.0341318	1.70542:1.70542:1:1:1:1	0.399465(0.474771:0.388761:0.334862)	NA	NA	NA	NA
Papaver_rhoeas|Prh01G04850.0-Papaver_somniferum|Pso10G21740.0	YN	NA	0.282144	2.03747e-09	NA	309	77.8366	231.163	NA	18	18	NA	NA	NA	0.0710715	1.10091:1.10091:1:1:1:1	0.44822(0.480583:0.475728:0.38835)	NA	NA	NA	NA
Papaver_rhoeas|Prh01G04900.0-Papaver_somniferum|Pso08G40240.0	YN	0.0281928	0.365545	0.0771255	2.51435e-32	1425	255.454	1169.55	NA	102	69.6456	32.3544	NA	NA	0.0886684	1.53755:1.53755:1:1:1:1	0.367719(0.495789:0.386316:0.221053)	NA	NA	NA	NA
Papaver_rhoeas|Prh01G05040.0-Papaver_somniferum|Pso10G21600.0	YN	0.0291465	0.0579248	0.503179	0.0547967	975	272.658	702.342	NA	35	15	20	NA	NA	0.0371943	8.57069:8.57069:1:1:1:1	0.407179(0.476923:0.389231:0.355385)	NA	NA	NA	NA
Papaver_rhoeas|Prh01G05080.0-Papaver_somniferum|Pso08G40150.0	YN	0.0369914	0.0608545	0.607867	0.0694687	1560	447.442	1112.56	NA	66	25.9332	40.0668	NA	NA	0.0438359	8.59649:8.59649:1:1:1:1	0.413141(0.514423:0.356731:0.368269)	NA	NA	NA	NA
Papaver_rhoeas|Prh01G05160.0-Papaver_somniferum|Pso10G21520.0	YN	NA	0.189502	-0	NA	309	85.842	223.158	NA	14	14	NA	NA	NA	0.0526447	3.3062:3.3062:1:1:1:1	0.453074(0.490291:0.475728:0.393204)	NA	NA	NA	NA
Papaver_rhoeas|Prh01G05170.0-Papaver_somniferum|Pso08G40100.0	YN	0.116257	0.186957	0.62184	0.0415795	777	194.74	582.26	NA	94	31.6505	62.3495	NA	NA	0.133976	3.91073:3.91073:1:1:1:1	0.414414(0.492278:0.370656:0.380309)	NA	NA	NA	NA
Papaver_rhoeas|Prh01G05230.0-Papaver_somniferum|Pso10G21460.0	YN	NA	0.183439	-0	NA	309	88.7955	220.205	NA	14	14	NA	NA	NA	0.0527138	9.54374:9.54374:1:1:1:1	0.449838(0.490291:0.475728:0.383495)	NA	NA	NA	NA
Papaver_rhoeas|Prh01G05340.0-Papaver_somniferum|Pso10G21400.0	YN	0.0301976	0.094145	0.320756	0.0116169	486	114.207	371.793	NA	21	10	11	NA	NA	0.0452249	2.12503:2.12503:1:1:1:1	0.43107(0.512346:0.41358:0.367284)	NA	NA	NA	NA
Papaver_rhoeas|Prh01G05390.0-Papaver_somniferum|Pso08G39970.0	YN	0.0229108	0.0954809	0.239952	4.65272e-07	1296	362.332	933.668	NA	53	32	21	NA	NA	0.0431998	8.9778:8.9778:1:1:1:1	0.431327(0.53125:0.421296:0.341435)	NA	NA	NA	NA
Papaver_rhoeas|Prh01G05400.0-Papaver_somniferum|Pso08G39960.0	YN	0.0214175	0.098618	0.217177	3.89987e-30	6306	1498.28	4807.72	NA	238	136.505	101.495	NA	NA	0.03976	2.36117:2.36117:1:1:1:1	0.431494(0.526879:0.41627:0.351332)	NA	NA	NA	NA
Papaver_rhoeas|Prh01G05400.0-Papaver_somniferum|Pso10G21360.0	YN	0.0207215	0.0724774	0.285903	2.08685e-17	6138	1536.01	4601.99	NA	199	105	94	NA	NA	0.0336732	3.38185:3.38185:1:1:1:1	0.432551(0.524194:0.41911:0.35435)	NA	NA	NA	NA
Papaver_rhoeas|Prh01G05410.0-Papaver_somniferum|Pso08G39950.0	YN	NA	0.085908	-0	NA	546	163.822	382.178	NA	13	13	NA	NA	NA	0.0257759	8.72097:8.72097:1:1:1:1	0.412088(0.461538:0.318681:0.456044)	NA	NA	NA	NA
Papaver_rhoeas|Prh01G05430.0-Papaver_somniferum|Pso08G39940.0	YN	0.0106493	0.11745	0.0906705	1.3085e-35	3636	875.037	2760.96	NA	123	93.8107	29.1893	NA	NA	0.0363519	2.43513:2.43513:1:1:1:1	0.425055(0.490512:0.398515:0.386139)	NA	NA	NA	NA
Papaver_rhoeas|Prh01G05440.0-Papaver_somniferum|Pso08G39920.0	YN	0.0199062	0.297875	0.0668275	1.19136e-20	867	174.716	692.284	NA	55	41.4254	13.5746	NA	NA	0.0759217	3.69724:3.69724:1:1:1:1	0.391003(0.512111:0.378893:0.282007)	NA	NA	NA	NA
Papaver_rhoeas|Prh01G05450.0-Papaver_somniferum|Pso07G15620.0	YN	0.0234845	0.170185	0.137994	5.12154e-12	918	235.981	682.019	NA	51	35.2419	15.7581	NA	NA	0.0611953	3.52277:3.52277:1:1:1:1	0.43573(0.521242:0.447712:0.338235)	NA	NA	NA	NA
Papaver_rhoeas|Prh01G05450.0-Papaver_somniferum|Pso08G39910.0	YN	0.0187105	0.197571	0.0947025	7.43152e-16	918	237.664	680.336	NA	53	40.4332	12.5668	NA	NA	0.0650162	4.04085:4.04085:1:1:1:1	0.435185(0.522876:0.45098:0.331699)	NA	NA	NA	NA
Papaver_rhoeas|Prh01G05460.0-Papaver_somniferum|Pso07G15640.0	YN	0.041167	0.206649	0.199212	1.1781e-15	1479	332.747	1146.25	NA	105	59.1186	45.8814	NA	NA	0.0783974	2.54879:2.54879:1:1:1:1	0.423597(0.505071:0.43712:0.3286)	NA	NA	NA	NA
Papaver_rhoeas|Prh01G05460.0-Papaver_somniferum|Pso08G39900.0	YN	0.0442203	0.165789	0.266726	8.68661e-09	1305	290.553	1014.45	NA	86	42.4775	43.5225	NA	NA	0.0712871	2.44162:2.44162:1:1:1:1	0.420307(0.505747:0.42069:0.334483)	NA	NA	NA	NA
Papaver_rhoeas|Prh01G05490.0-Papaver_somniferum|Pso07G15650.0	YN	0.0265569	0.18091	0.146796	5.37918e-13	1104	260.657	843.343	NA	63	41	22	NA	NA	0.0630001	2.10061:2.10061:1:1:1:1	0.382699(0.440217:0.338315:0.369565)	NA	NA	NA	NA
Papaver_rhoeas|Prh01G05490.0-Papaver_somniferum|Pso08G39890.0	YN	0.0726236	0.213417	0.340289	4.12163e-07	1086	235.908	850.092	NA	102	43.191	58.809	NA	NA	0.103208	1.47728:1.47728:1:1:1:1	0.389503(0.458564:0.345304:0.364641)	NA	NA	NA	NA
Papaver_rhoeas|Prh01G05510.0-Papaver_somniferum|Pso08G39880.0	YN	0.364231	0.955388	0.381239	4.01543e-10	1296	310.43	985.57	NA	433	149.817	283.183	NA	NA	0.50583	2.47136:2.47136:1:1:1:1	0.387346(0.423611:0.362269:0.376157)	NA	NA	NA	NA
Papaver_rhoeas|Prh01G05560.0-Papaver_somniferum|Pso08G39860.0	YN	0.039425	0.124754	0.316021	4.18989e-05	942	225.485	716.515	NA	53	25.4991	27.5009	NA	NA	0.0598502	2.13023:2.13023:1:1:1:1	0.387473(0.469745:0.334395:0.35828)	NA	NA	NA	NA
Papaver_rhoeas|Prh01G05570.0-Papaver_somniferum|Pso08G39840.0	YN	0.0639218	0.0990588	0.645292	0.067583	1167	311.639	855.361	NA	81	28.6533	52.3467	NA	NA	0.0733049	3.09278:3.09278:1:1:1:1	0.415596(0.466581:0.38946:0.390746)	NA	NA	NA	NA
Papaver_rhoeas|Prh01G05630.0-Papaver_somniferum|Pso07G15720.0	YN	0.0127014	0.0900736	0.141012	6.14246e-15	2256	587.56	1668.44	NA	70	49	21	NA	NA	0.0328525	3.67338:3.67338:1:1:1:1	0.417775(0.513963:0.361037:0.378324)	NA	NA	NA	NA
Papaver_rhoeas|Prh01G05630.0-Papaver_somniferum|Pso08G39790.0	YN	0.0121837	0.0878884	0.138627	6.22145e-15	2256	600.233	1655.77	NA	69	49	20	NA	NA	0.0323257	3.94812:3.94812:1:1:1:1	0.41977(0.515957:0.360372:0.382979)	NA	NA	NA	NA
Papaver_rhoeas|Prh01G05680.0-Papaver_somniferum|Pso08G39740.0	YN	0.0853144	0.22182	0.38461	6.20448e-09	1755	423.816	1331.18	NA	186	78.7803	107.22	NA	NA	0.118279	2.16519:2.16519:1:1:1:1	0.41396(0.465812:0.34359:0.432479)	NA	NA	NA	NA
Papaver_rhoeas|Prh01G05710.0-Papaver_somniferum|Pso07G15780.0	YN	0.0643662	0.165467	0.388997	3.33533e-08	1836	491.117	1344.88	NA	154	71.3377	82.6623	NA	NA	0.0914099	5.07587:5.07587:1:1:1:1	0.434368(0.560458:0.393791:0.348856)	NA	NA	NA	NA
Papaver_rhoeas|Prh01G05710.0-Papaver_somniferum|Pso08G39720.0	YN	0.0639102	0.169044	0.378068	1.50411e-08	1836	478.768	1357.23	NA	154	71.1436	82.8564	NA	NA	0.0913257	4.45413:4.45413:1:1:1:1	0.433007(0.558824:0.393791:0.346405)	NA	NA	NA	NA
Papaver_rhoeas|Prh01G05760.0-Papaver_somniferum|Pso07G15810.0	YN	0.00753184	0.191291	0.0393737	9.15675e-11	516	114.516	401.484	NA	22	18.9936	3.00642	NA	NA	0.0483138	1.66714:1.66714:1:1:1:1	0.411822(0.494186:0.377907:0.363372)	NA	NA	NA	NA
Papaver_rhoeas|Prh01G05760.0-Papaver_somniferum|Pso08G39710.0	YN	0.00772273	0.174232	0.0443243	4.45561e-10	516	124.065	391.935	NA	22	18.9914	3.00857	NA	NA	0.0477576	3.00147:3.00147:1:1:1:1	0.407946(0.494186:0.377907:0.351744)	NA	NA	NA	NA
Papaver_rhoeas|Prh01G05770.0-Papaver_somniferum|Pso08G39700.0	YN	0.00960571	0.336325	0.0285608	1.87872e-09	267	57.409	209.591	NA	17	15	2	NA	NA	0.0798552	2.22837:2.22837:1:1:1:1	0.458801(0.41573:0.595506:0.365169)	NA	NA	NA	NA
Papaver_rhoeas|Prh01G05830.0-Papaver_somniferum|Pso07G15850.0	YN	0.0631597	0.274038	0.230478	3.0126e-15	1374	337.586	1036.41	NA	137	74.2655	62.7345	NA	NA	0.114972	2.69384:2.69384:1:1:1:1	0.397016(0.4869:0.341703:0.362445)	NA	NA	NA	NA
Papaver_rhoeas|Prh01G05830.0-Papaver_somniferum|Pso08G39690.0	YN	0.0926069	0.341113	0.271485	8.22937e-19	1743	440.474	1302.53	NA	229	115.687	113.313	NA	NA	0.155407	2.94835:2.94835:1:1:1:1	0.401606(0.473322:0.36833:0.363167)	NA	NA	NA	NA
Papaver_rhoeas|Prh01G05840.0-Papaver_somniferum|Pso08G39660.0	YN	0.0591825	0.146656	0.403545	6.97938e-08	2313	552.145	1760.86	NA	172	71.8587	100.141	NA	NA	0.0800638	1.96574:1.96574:1:1:1:1	0.419801(0.455901:0.404021:0.399481)	NA	NA	NA	NA
Papaver_rhoeas|Prh01G05850.0-Papaver_somniferum|Pso08G39650.0	YN	0.0141063	0.128939	0.109403	9.55082e-26	2622	592.09	2029.91	NA	98	69.6398	28.3602	NA	NA	0.0400374	2.06361:2.06361:1:1:1:1	0.40103(0.5:0.367277:0.335812)	NA	NA	NA	NA
Papaver_rhoeas|Prh01G05860.0-Papaver_somniferum|Pso07G15890.0	YN	0.0850714	0.126077	0.674757	0.380109	336	86.271	249.729	NA	30	9.92295	20.077	NA	NA	0.0956	1.76784:1.76784:1:1:1:1	0.428571(0.459821:0.357143:0.46875)	NA	NA	NA	NA
Papaver_rhoeas|Prh01G05870.0-Papaver_somniferum|Pso08G39640.0	YN	0.119312	0.348061	0.34279	1.54206e-08	963	218.674	744.326	NA	142	59.9172	82.0828	NA	NA	0.171255	1.2893:1.2893:1:1:1:1	0.400312(0.453271:0.367601:0.380062)	NA	NA	NA	NA
Papaver_rhoeas|Prh01G05880.0-Papaver_somniferum|Pso07G15900.0	YN	0.0901009	0.288233	0.312597	2.26236e-06	648	141.946	506.054	NA	76	33.0481	42.9519	NA	NA	0.133502	1.86184:1.86184:1:1:1:1	0.378858(0.488426:0.324074:0.324074)	NA	NA	NA	NA
Papaver_rhoeas|Prh01G05880.0-Papaver_somniferum|Pso08G39630.0	YN	0.0260868	0.175543	0.148606	8.11203e-08	654	134.614	519.386	NA	34	20.6855	13.3145	NA	NA	0.0568497	1.39478:1.39478:1:1:1:1	0.383792(0.488532:0.332569:0.330275)	NA	NA	NA	NA
Papaver_rhoeas|Prh01G05900.0-Papaver_somniferum|Pso07G15910.0	YN	0.0171383	0.270812	0.0632849	5.33053e-09	372	76.8204	295.18	NA	22	17	5	NA	NA	0.0695235	1.03632:1.03632:1:1:1:1	0.400538(0.354839:0.479839:0.366935)	NA	NA	NA	NA
Papaver_rhoeas|Prh01G05900.0-Papaver_somniferum|Pso08G39620.0	YN	0.0140269	0.238797	0.0587401	7.25638e-09	372	84.059	287.941	NA	21	17	4	NA	NA	0.0648171	1.74707:1.74707:1:1:1:1	0.393817(0.354839:0.475806:0.350806)	NA	NA	NA	NA
Papaver_rhoeas|Prh01G05920.0-Papaver_somniferum|Pso08G39600.0	YN	0.00823015	0.0552248	0.14903	9.10518e-07	1197	341.69	855.31	NA	25	18	7	NA	NA	0.021645	5.78089:5.78089:1:1:1:1	0.440685(0.505013:0.397243:0.419799)	NA	NA	NA	NA
Papaver_rhoeas|Prh01G05930.0-Papaver_somniferum|Pso07G15960.0	YN	0.0278847	0.159566	0.174754	1.35854e-11	1116	310.872	805.128	NA	66	43.9875	22.0125	NA	NA	0.0645657	4.50449:4.50449:1:1:1:1	0.412634(0.442204:0.401882:0.393817)	NA	NA	NA	NA
Papaver_rhoeas|Prh01G05930.0-Papaver_somniferum|Pso08G39590.0	YN	0.0222231	0.1858	0.119608	8.39542e-16	1116	282.632	833.368	NA	64	45.7529	18.2471	NA	NA	0.0636497	2.04976:2.04976:1:1:1:1	0.411738(0.438172:0.400538:0.396505)	NA	NA	NA	NA
Papaver_rhoeas|Prh01G05940.0-Papaver_somniferum|Pso07G15970.0	YN	0.142336	0.22219	0.640608	0.0231222	1128	248.73	879.27	NA	160	46.3049	113.695	NA	NA	0.159944	3.3954:3.3954:1:1:1:1	0.380319(0.452128:0.365691:0.323138)	NA	NA	NA	NA
Papaver_rhoeas|Prh01G05940.0-Papaver_somniferum|Pso08G39580.0	YN	0.10945	0.168928	0.647913	0.0236303	1335	308.743	1026.26	NA	150	45.7042	104.296	NA	NA	0.123206	3.7866:3.7866:1:1:1:1	0.379026(0.457303:0.350562:0.329213)	NA	NA	NA	NA
Papaver_rhoeas|Prh01G05960.0-Papaver_somniferum|Pso08G39570.0	YN	0.0178908	0.0332012	0.538858	0.166279	726	215.537	510.463	NA	16	7	9	NA	NA	0.0224362	13.7048:13.7048:1:1:1:1	0.482094(0.566116:0.518595:0.36157)	NA	NA	NA	NA
Papaver_rhoeas|Prh01G05970.0-Papaver_somniferum|Pso08G39560.0	YN	0.0157309	0.170902	0.0920466	1.14349e-08	582	125.47	456.53	NA	26	18.8966	7.1034	NA	NA	0.0491833	0.36582:0.36582:1:1:1:1	0.473368(0.510309:0.494845:0.414948)	NA	NA	NA	NA
Papaver_rhoeas|Prh01G05990.0-Papaver_somniferum|Pso07G16010.0	YN	0.0126551	0.053344	0.237235	0.0010699	1032	235.074	796.926	NA	22	12	10	NA	NA	0.0219234	2.96703:2.96703:1:1:1:1	0.419089(0.537791:0.456395:0.263081)	NA	NA	NA	NA
Papaver_rhoeas|Prh01G05990.0-Papaver_somniferum|Pso08G39550.0	YN	0.0220208	0.068456	0.321679	0.00268284	1032	247.755	784.245	NA	33	16	17	NA	NA	0.0331687	5.22852:5.22852:1:1:1:1	0.417636(0.531977:0.452035:0.268895)	NA	NA	NA	NA
Papaver_rhoeas|Prh01G06040.0-Papaver_somniferum|Pso08G39520.0	YN	0.0287495	0.149277	0.192592	1.41314e-06	678	173.497	504.503	NA	37	22.793	14.207	NA	NA	0.0595917	4.43794:4.43794:1:1:1:1	0.388643(0.506637:0.325221:0.334071)	NA	NA	NA	NA
Papaver_rhoeas|Prh01G06050.0-Papaver_somniferum|Pso07G16030.0	YN	0.00689426	0.187387	0.0367916	1.40485e-19	972	237.072	734.928	NA	43	37.957	5.04304	NA	NA	0.0509166	1.68804:1.68804:1:1:1:1	0.429527(0.469136:0.46142:0.358025)	NA	NA	NA	NA
Papaver_rhoeas|Prh01G06050.0-Papaver_somniferum|Pso08G39500.0	YN	0.0098535	0.165442	0.0595587	3.21862e-16	972	256.607	715.393	NA	44	37	7	NA	NA	0.0509287	3.10311:3.10311:1:1:1:1	0.432613(0.466049:0.467593:0.364198)	NA	NA	NA	NA
Papaver_rhoeas|Prh01G06060.0-Papaver_somniferum|Pso08G39480.0	YN	0.0541668	0.0700145	0.773651	0.563786	126	33.1593	92.8407	NA	7	2.1653	4.8347	NA	NA	0.0583374	2:2:1:1:1:1	0.424603(0.559524:0.357143:0.357143)	NA	NA	NA	NA
Papaver_rhoeas|Prh01G06070.0-Papaver_somniferum|Pso07G16040.0	YN	0.0172255	0.11404	0.151049	1.33565e-06	771	183.634	587.366	NA	29	19	10	NA	NA	0.0402843	1.69058:1.69058:1:1:1:1	0.420882(0.480545:0.414397:0.367704)	NA	NA	NA	NA
Papaver_rhoeas|Prh01G06080.0-Papaver_somniferum|Pso07G16060.0	YN	0.94809	2.01518	0.470474	0.000549875	642	143.617	498.383	NA	368	100.379	267.621	NA	NA	1.1868	1.25597:1.25597:1:1:1:1	0.415109(0.46028:0.399533:0.385514)	NA	NA	NA	NA
Papaver_rhoeas|Prh01G06080.0-Papaver_somniferum|Pso08G39460.0	YN	0.470376	1.15198	0.408319	0.0136785	219	51.0995	167.9	NA	86	27.3878	58.6122	NA	NA	0.629415	1.41703:1.41703:1:1:1:1	0.431507(0.493151:0.390411:0.410959)	NA	NA	NA	NA
Papaver_rhoeas|Prh01G06120.0-Papaver_somniferum|Pso07G16090.0	YN	0.0483742	0.0971537	0.497914	0.00258788	1527	363.004	1164	NA	87	32.6071	54.3929	NA	NA	0.0599702	3.13683:3.13683:1:1:1:1	0.426981(0.560904:0.380157:0.339882)	NA	NA	NA	NA
Papaver_rhoeas|Prh01G06120.0-Papaver_somniferum|Pso08G39420.0	YN	0.0444759	0.0783517	0.567644	0.0206044	1524	377.188	1146.81	NA	77	27.5842	49.4158	NA	NA	0.0528601	3.84369:3.84369:1:1:1:1	0.429462(0.562008:0.384843:0.341535)	NA	NA	NA	NA
Papaver_rhoeas|Prh01G06130.0-Papaver_somniferum|Pso08G39410.0	YN	0.104404	0.243044	0.429569	5.64256e-05	984	221.711	762.289	NA	119	44.7324	74.2676	NA	NA	0.135642	2.76849:2.76849:1:1:1:1	0.364329(0.420732:0.382622:0.289634)	NA	NA	NA	NA
Papaver_rhoeas|Prh01G06140.0-Papaver_somniferum|Pso07G16110.0	YN	0.00785924	0.122382	0.0642189	1.96685e-28	2496	577.287	1918.71	NA	79	64	15	NA	NA	0.0343466	1.93563:1.93563:1:1:1:1	0.44351(0.557692:0.388822:0.384014)	NA	NA	NA	NA
Papaver_rhoeas|Prh01G06140.0-Papaver_somniferum|Pso08G39390.0	YN	0.00627513	0.134415	0.0466846	1.76623e-33	2496	575.505	1920.5	NA	81	69	12	NA	NA	0.0358205	1.90702:1.90702:1:1:1:1	0.442308(0.557091:0.388822:0.38101)	NA	NA	NA	NA
Papaver_rhoeas|Prh01G06230.0-Papaver_somniferum|Pso07G16120.0	YN	0.0253202	0.172598	0.1467	2.20714e-15	1629	301.578	1327.42	NA	78	45	33	NA	NA	0.0525858	6.28833:6.28833:1:1:1:1	0.384285(0.522099:0.410681:0.220074)	NA	NA	NA	NA
Papaver_rhoeas|Prh01G06260.0-Papaver_somniferum|Pso07G16170.0	YN	0.0198002	0.107427	0.184313	1.83548e-22	3585	921.413	2663.59	NA	143	91	52	NA	NA	0.0423219	4.90687:4.90687:1:1:1:1	0.413529(0.501674:0.39749:0.341423)	NA	NA	NA	NA
Papaver_rhoeas|Prh01G06280.0-Papaver_somniferum|Pso07G16190.0	YN	0.108956	0.184418	0.590811	0.241582	231	60.1156	170.884	NA	27	9.67276	17.3272	NA	NA	0.128595	1.54308:1.54308:1:1:1:1	0.406926(0.422078:0.454545:0.344156)	NA	NA	NA	NA
Papaver_rhoeas|Prh01G06310.0-Papaver_somniferum|Pso07G16200.0	YN	0.0128259	0.134074	0.0956627	1.39884e-21	1980	476.21	1503.79	NA	76	56.8831	19.1169	NA	NA	0.0419872	1.80866:1.80866:1:1:1:1	0.416162(0.472727:0.376515:0.399242)	NA	NA	NA	NA
Papaver_rhoeas|Prh01G06310.0-Papaver_somniferum|Pso08G39240.0	YN	0.0162194	0.125892	0.128836	3.88429e-18	1989	493.143	1495.86	NA	80	56	24	NA	NA	0.0434111	2.29402:2.29402:1:1:1:1	0.415033(0.469834:0.38009:0.395173)	NA	NA	NA	NA
Papaver_rhoeas|Prh01G06330.0-Papaver_somniferum|Pso07G16220.0	YN	0.0145863	0.0578168	0.252285	3.7644e-06	1947	493.125	1453.87	NA	48	27	21	NA	NA	0.0255355	3.40551:3.40551:1:1:1:1	0.398048(0.486903:0.345917:0.361325)	NA	NA	NA	NA
Papaver_rhoeas|Prh01G06350.0-Papaver_somniferum|Pso07G16230.0	YN	0.00156809	0.0620157	0.0252854	9.6864e-08	876	237.519	638.481	NA	15	14	1	NA	NA	0.0179579	4.86749:4.86749:1:1:1:1	0.425228(0.52226:0.351027:0.402397)	NA	NA	NA	NA
Papaver_rhoeas|Prh01G06360.0-Papaver_somniferum|Pso07G16240.0	YN	0.0214129	0.213632	0.100233	2.26686e-12	912	150.227	761.773	NA	43	26.934	16.066	NA	NA	0.0530757	1.05621:1.05621:1:1:1:1	0.416667(0.516447:0.358553:0.375)	NA	NA	NA	NA
Papaver_rhoeas|Prh01G06370.0-Papaver_somniferum|Pso07G16260.0	YN	0.00146807	0.127731	0.0114935	4.42429e-16	927	245.053	681.947	NA	29	28	1	NA	NA	0.0348457	5.77617:5.77617:1:1:1:1	0.432578(0.550162:0.339806:0.407767)	NA	NA	NA	NA
Papaver_rhoeas|Prh01G06380.0-Papaver_somniferum|Pso07G16270.0	YN	0.0165309	0.0970245	0.170379	3.68794e-08	1269	289.933	979.067	NA	42	26	16	NA	NA	0.0349216	2.94152:2.94152:1:1:1:1	0.41844(0.423168:0.44208:0.390071)	NA	NA	NA	NA
Papaver_rhoeas|Prh01G06380.0-Papaver_somniferum|Pso08G39160.0	YN	0.022737	0.0860024	0.264376	1.78189e-05	1269	285.733	983.267	NA	45	23	22	NA	NA	0.0369821	2.70755:2.70755:1:1:1:1	0.42041(0.42435:0.443262:0.393617)	NA	NA	NA	NA
Papaver_rhoeas|Prh01G06400.0-Papaver_somniferum|Pso07G16280.0	YN	0.0257549	0.0752916	0.342069	3.9044e-06	2151	608.355	1542.64	NA	82	43	39	NA	NA	0.0397651	4.28353:4.28353:1:1:1:1	0.388656(0.513947:0.309623:0.342399)	NA	NA	NA	NA
Papaver_rhoeas|Prh01G06400.0-Papaver_somniferum|Pso08G39150.0	YN	0.0263187	0.0912778	0.288337	1.87254e-08	2151	564.352	1586.65	NA	89	48	41	NA	NA	0.0433619	2.87052:2.87052:1:1:1:1	0.387959(0.514644:0.305439:0.343794)	NA	NA	NA	NA
Papaver_rhoeas|Prh01G06430.0-Papaver_somniferum|Pso07G16300.0	YN	0.034363	0.191428	0.179509	1.16334e-22	2193	542.037	1650.96	NA	144	88.5891	55.4109	NA	NA	0.0731843	2.71771:2.71771:1:1:1:1	0.405381(0.441176:0.385089:0.389877)	NA	NA	NA	NA
Papaver_rhoeas|Prh01G06440.0-Papaver_somniferum|Pso07G16310.0	YN	0.0203919	0.0687301	0.296696	0.000627996	1089	292.531	796.469	NA	35	19	16	NA	NA	0.0333767	5.7359:5.7359:1:1:1:1	0.430211(0.480716:0.42011:0.389807)	NA	NA	NA	NA
Papaver_rhoeas|Prh01G06440.0-Papaver_somniferum|Pso08G39120.0	YN	0.0567757	0.1153	0.492418	0.0141654	897	198.151	698.849	NA	59	20.8153	38.1847	NA	NA	0.0697039	2.18843:2.18843:1:1:1:1	0.426979(0.476589:0.40301:0.401338)	NA	NA	NA	NA
Papaver_rhoeas|Prh01G06450.0-Papaver_somniferum|Pso07G16320.0	YN	0.0122262	0.0412241	0.296578	0.0695767	456	125.628	330.372	NA	9	5	4	NA	NA	0.0202151	6.50185:6.50185:1:1:1:1	0.400219(0.414474:0.430921:0.355263)	NA	NA	NA	NA
Papaver_rhoeas|Prh01G06450.0-Papaver_somniferum|Pso08G39110.0	YN	0.00898398	0.0707727	0.126941	0.00148161	456	119.816	336.184	NA	11	8	3	NA	NA	0.0252192	3.76579:3.76579:1:1:1:1	0.400219(0.414474:0.427632:0.358553)	NA	NA	NA	NA
Papaver_rhoeas|Prh01G06460.0-Papaver_somniferum|Pso07G16330.0	YN	0.0104075	0.131644	0.0790583	1.14472e-23	1956	492.281	1463.72	NA	74	58.8722	15.1278	NA	NA	0.0409199	1.87269:1.87269:1:1:1:1	0.397239(0.44862:0.386503:0.356595)	NA	NA	NA	NA
Papaver_rhoeas|Prh01G06460.0-Papaver_somniferum|Pso08G39100.0	YN	0.00896541	0.0873578	0.102629	6.577e-15	1956	488.46	1467.54	NA	53	39.9216	13.0784	NA	NA	0.0285419	1.83424:1.83424:1:1:1:1	0.395194(0.451687:0.385736:0.34816)	NA	NA	NA	NA
Papaver_rhoeas|Prh01G06500.0-Papaver_somniferum|Pso08G39040.0	YN	0.0798531	0.305741	0.261179	2.71304e-06	432	115.829	316.171	NA	52	28.0582	23.9418	NA	NA	0.140419	1.67316:1.67316:1:1:1:1	0.46412(0.527778:0.440972:0.423611)	NA	NA	NA	NA
Papaver_rhoeas|Prh01G06510.0-Papaver_somniferum|Pso07G16350.0	YN	0.0371446	0.17401	0.213462	2.97099e-15	1755	407.556	1347.44	NA	111	62.1757	48.8243	NA	NA	0.0689283	1.37333:1.37333:1:1:1:1	0.396296(0.438462:0.398291:0.352137)	NA	NA	NA	NA
Papaver_rhoeas|Prh01G06510.0-Papaver_somniferum|Pso08G39030.0	YN	0.0922361	0.27931	0.330228	1.37011e-12	1677	394.933	1282.07	NA	201	89.766	111.234	NA	NA	0.136292	1.44263:1.44263:1:1:1:1	0.398629(0.432021:0.403399:0.360465)	NA	NA	NA	NA
Papaver_rhoeas|Prh01G06540.0-Papaver_somniferum|Pso08G39000.0	YN	0.0671572	0.267201	0.251336	6.97545e-15	1455	339.72	1115.28	NA	146	74.3648	71.6352	NA	NA	0.113864	1.90806:1.90806:1:1:1:1	0.383162(0.434021:0.385567:0.329897)	NA	NA	NA	NA
Papaver_rhoeas|Prh01G06560.0-Papaver_somniferum|Pso07G16410.0	YN	0.0120905	0.110441	0.109475	4.015e-13	1437	344.287	1092.71	NA	48	34.9041	13.0959	NA	NA	0.0356541	3.96385:3.96385:1:1:1:1	0.408142(0.497912:0.408142:0.318372)	NA	NA	NA	NA
Papaver_rhoeas|Prh01G06560.0-Papaver_somniferum|Pso08G38920.0	YN	0.0113427	0.109381	0.103699	1.72393e-13	1437	333.852	1103.15	NA	46	33.5826	12.4174	NA	NA	0.0341195	2.51386:2.51386:1:1:1:1	0.41023(0.498956:0.409186:0.322547)	NA	NA	NA	NA
Papaver_rhoeas|Prh01G06570.0-Papaver_somniferum|Pso07G16400.0	YN	0.00977106	0.0787695	0.124046	1.49789e-13	2100	553.983	1546.02	NA	56	41	15	NA	NA	0.027973	4.28053:4.28053:1:1:1:1	0.430952(0.499286:0.394286:0.399286)	NA	NA	NA	NA
Papaver_rhoeas|Prh01G06570.0-Papaver_somniferum|Pso08G38930.0	YN	0.0154078	0.109479	0.140737	8.58385e-11	1311	326.938	984.062	NA	48	33	15	NA	NA	0.0388674	2.53259:2.53259:1:1:1:1	0.411899(0.464531:0.363844:0.407323)	NA	NA	NA	NA
Papaver_rhoeas|Prh01G06580.0-Papaver_somniferum|Pso08G38940.0	YN	0.0281996	0.132157	0.213379	3.81563e-14	1968	496.948	1471.05	NA	100	59.3214	40.6786	NA	NA	0.0544503	2.20135:2.20135:1:1:1:1	0.445122(0.560976:0.529726:0.244665)	NA	NA	NA	NA
Papaver_rhoeas|Prh01G06590.0-Papaver_somniferum|Pso08G38950.0	YN	0.0216912	0.0845026	0.256693	7.38837e-10	2412	544.3	1867.7	NA	83	43.0757	39.9243	NA	NA	0.0358655	1.6352:1.6352:1:1:1:1	0.424337(0.526741:0.368159:0.378109)	NA	NA	NA	NA
Papaver_rhoeas|Prh01G06600.0-Papaver_somniferum|Pso08G38960.0	YN	0.0240823	0.065801	0.365986	6.32583e-07	3249	800.792	2448.21	NA	108	50	58	NA	NA	0.0343648	2.97942:2.97942:1:1:1:1	0.407048(0.487073:0.367959:0.366113)	NA	NA	NA	NA
Papaver_rhoeas|Prh01G06620.0-Papaver_somniferum|Pso07G16430.0	YN	0.0153586	0.130104	0.118048	5.58692e-13	1242	314.062	927.938	NA	51	36.8994	14.1006	NA	NA	0.0443741	2.9941:2.9941:1:1:1:1	0.450483(0.520531:0.490338:0.34058)	NA	NA	NA	NA
Papaver_rhoeas|Prh01G06630.0-Papaver_somniferum|Pso07G16570.0	YN	0.0147386	0.0681606	0.216233	0.0511037	267	61.392	205.608	NA	7	4	3	NA	NA	0.0270221	1.87234:1.87234:1:1:1:1	0.389513(0.477528:0.275281:0.41573)	NA	NA	NA	NA
Papaver_rhoeas|Prh01G06670.0-Papaver_somniferum|Pso08G38860.0	YN	0.155744	0.313721	0.496442	0.0488721	225	49.4257	175.574	NA	37	12.4364	24.5636	NA	NA	0.190447	2.12212:2.12212:1:1:1:1	0.4(0.433333:0.4:0.366667)	NA	NA	NA	NA
Papaver_rhoeas|Prh01G06680.0-Papaver_somniferum|Pso07G16480.0	YN	0.0391591	0.155372	0.252035	2.99939e-05	654	151.755	502.245	NA	40	20.8393	19.1607	NA	NA	0.0661252	2.30647:2.30647:1:1:1:1	0.407492(0.490826:0.392202:0.33945)	NA	NA	NA	NA
Papaver_rhoeas|Prh01G06700.0-Papaver_somniferum|Pso07G16510.0	YN	0.0653765	0.26217	0.249367	1.92181e-11	1113	260.819	852.181	NA	109	55.6662	53.3338	NA	NA	0.111493	2.01406:2.01406:1:1:1:1	0.401617(0.451482:0.407008:0.346361)	NA	NA	NA	NA
Papaver_rhoeas|Prh01G06700.0-Papaver_somniferum|Pso08G37790.0	YN	0.076184	0.232083	0.328261	2.80718e-08	1113	285.776	827.224	NA	115	55.0979	59.9021	NA	NA	0.116213	3.53215:3.53215:1:1:1:1	0.408356(0.455526:0.411051:0.358491)	NA	NA	NA	NA
Papaver_rhoeas|Prh01G06710.0-Papaver_somniferum|Pso08G37810.0	YN	0.0136864	0.216643	0.0631751	4.0601e-27	1380	345.716	1034.28	NA	77	62.9782	14.0218	NA	NA	0.0645308	2.82197:2.82197:1:1:1:1	0.427899(0.477174:0.423913:0.382609)	NA	NA	NA	NA
Papaver_rhoeas|Prh01G06720.0-Papaver_somniferum|Pso07G16550.0	YN	0.0219461	0.117986	0.186006	1.1307e-14	2106	530.127	1575.87	NA	91	56.9639	34.0361	NA	NA	0.0461216	4.86274:4.86274:1:1:1:1	0.464862(0.542735:0.537037:0.314815)	NA	NA	NA	NA
Papaver_rhoeas|Prh01G06730.0-Papaver_somniferum|Pso07G16560.0	YN	0.0308637	0.0955751	0.322926	0.00132493	801	152.314	648.686	NA	33	13.4207	19.5793	NA	NA	0.0431689	1.22984:1.22984:1:1:1:1	0.437578(0.625468:0.419476:0.26779)	NA	NA	NA	NA
Papaver_rhoeas|Prh01G06730.0-Papaver_somniferum|Pso08G37840.0	YN	0.0146235	0.0713078	0.205076	0.000467812	795	158.933	636.067	NA	20	10.8111	9.18894	NA	NA	0.0259556	2:2:1:1:1:1	0.437736(0.620755:0.428302:0.264151)	NA	NA	NA	NA
Papaver_rhoeas|Prh01G06740.0-Papaver_somniferum|Pso07G16570.0	YN	0.0092543	0.115022	0.0804571	3.22162e-05	420	93.7772	326.223	NA	13	10	3	NA	NA	0.0328699	2:2:1:1:1:1	0.380952(0.457143:0.321429:0.364286)	NA	NA	NA	NA
Papaver_rhoeas|Prh01G06810.0-Papaver_somniferum|Pso07G16590.0	YN	0.0181663	0.10981	0.165434	0.00071752	480	89.953	390.047	NA	16	9	7	NA	NA	0.0353406	1.74774:1.74774:1:1:1:1	0.354167(0.415625:0.378125:0.26875)	NA	NA	NA	NA
Papaver_rhoeas|Prh01G06810.0-Papaver_somniferum|Pso08G37880.0	YN	0.012648	0.065247	0.193847	0.0154481	480	81.2454	398.755	NA	10	5	5	NA	NA	0.0215509	1.03569:1.03569:1:1:1:1	0.353125(0.4125:0.375:0.271875)	NA	NA	NA	NA
Papaver_rhoeas|Prh01G06830.0-Papaver_somniferum|Pso07G16600.0	YN	0.0187309	0.126842	0.147671	1.96237e-13	1563	353.651	1209.35	NA	63	40.6303	22.3697	NA	NA	0.0431925	2.02365:2.02365:1:1:1:1	0.425464(0.553743:0.428983:0.293666)	NA	NA	NA	NA
Papaver_rhoeas|Prh01G06830.0-Papaver_somniferum|Pso08G37890.0	YN	0.0180082	0.108358	0.166191	3.38131e-11	1563	357.012	1205.99	NA	57	35.5419	21.4581	NA	NA	0.0386454	2.47257:2.47257:1:1:1:1	0.424184(0.550864:0.431862:0.289827)	NA	NA	NA	NA
Papaver_rhoeas|Prh01G06850.0-Papaver_somniferum|Pso07G16610.0	YN	0.0165505	0.109052	0.151767	1.76749e-13	1797	452.14	1344.86	NA	67	45	22	NA	NA	0.0398246	3.18703:3.18703:1:1:1:1	0.437952(0.550083:0.3798:0.383973)	NA	NA	NA	NA
Papaver_rhoeas|Prh01G06850.0-Papaver_somniferum|Pso08G37910.0	YN	0.0142797	0.0822546	0.173604	2.07574e-06	1053	274.495	778.505	NA	32	21	11	NA	NA	0.0319993	4.13507:4.13507:1:1:1:1	0.446344(0.575499:0.373219:0.390313)	NA	NA	NA	NA
Papaver_rhoeas|Prh01G06860.0-Papaver_somniferum|Pso07G16630.0	YN	0.00717576	0.166552	0.0430843	1.46852e-14	879	178.776	700.224	NA	31	26	5	NA	NA	0.0395905	1.32144:1.32144:1:1:1:1	0.418089(0.542662:0.428328:0.283276)	NA	NA	NA	NA
Papaver_rhoeas|Prh01G06870.0-Papaver_somniferum|Pso07G16620.0	YN	0.0368652	0.104012	0.354431	0.000285231	1065	261.894	803.106	NA	54	25.1127	28.8873	NA	NA	0.0533774	1.81083:1.81083:1:1:1:1	0.4277(0.492958:0.435211:0.35493)	NA	NA	NA	NA
Papaver_rhoeas|Prh01G06870.0-Papaver_somniferum|Pso08G37920.0	YN	0.0409089	0.107783	0.379547	0.000491252	1065	263.653	801.347	NA	58	26.1033	31.8967	NA	NA	0.0574644	1.94563:1.94563:1:1:1:1	0.428638(0.497183:0.435211:0.353521)	NA	NA	NA	NA
Papaver_rhoeas|Prh01G06910.0-Papaver_somniferum|Pso07G16650.0	YN	0.0215372	0.16342	0.13179	7.77068e-11	885	221.858	663.142	NA	46	31.9242	14.0758	NA	NA	0.0571056	3.73309:3.73309:1:1:1:1	0.398305(0.505085:0.342373:0.347458)	NA	NA	NA	NA
Papaver_rhoeas|Prh01G06910.0-Papaver_somniferum|Pso08G37970.0	YN	0.0256856	0.194424	0.132111	8.20802e-12	885	211.606	673.394	NA	52	35	17	NA	NA	0.0660316	2.83723:2.83723:1:1:1:1	0.396045(0.50678:0.340678:0.340678)	NA	NA	NA	NA
Papaver_rhoeas|Prh01G06940.0-Papaver_somniferum|Pso07G16670.0	YN	0.102921	0.14212	0.724185	0.200778	759	172.549	586.451	NA	78	22.0565	55.9435	NA	NA	0.111832	4.38027:4.38027:1:1:1:1	0.402503(0.519763:0.379447:0.3083)	NA	NA	NA	NA
Papaver_rhoeas|Prh01G06950.0-Papaver_somniferum|Pso07G16680.0	YN	0.0116043	0.0917991	0.126409	1.42715e-14	2007	529.316	1477.68	NA	62	45	17	NA	NA	0.0327544	4.16545:4.16545:1:1:1:1	0.430493(0.479821:0.425262:0.386398)	NA	NA	NA	NA
Papaver_rhoeas|Prh01G06950.0-Papaver_somniferum|Pso08G37980.0	YN	0.0100017	0.0726452	0.137679	3.24249e-11	2007	496.699	1510.3	NA	49	34	15	NA	NA	0.0255049	2.63483:2.63483:1:1:1:1	0.431988(0.479821:0.428251:0.387892)	NA	NA	NA	NA
Papaver_rhoeas|Prh01G06960.0-Papaver_somniferum|Pso07G16690.0	YN	0.0192745	0.0670233	0.28758	7.27215e-13	4935	1149.47	3785.53	NA	145	73	72	NA	NA	0.0303963	2.71979:2.71979:1:1:1:1	0.434347(0.478723:0.418541:0.405775)	NA	NA	NA	NA
Papaver_rhoeas|Prh01G06960.0-Papaver_somniferum|Pso08G37990.0	YN	0.018603	0.0706844	0.263183	8.78233e-15	4926	1168.09	3757.91	NA	147	78	69	NA	NA	0.030953	3.00879:3.00879:1:1:1:1	0.434125(0.478685:0.418697:0.404994)	NA	NA	NA	NA
Papaver_rhoeas|Prh01G06970.0-Papaver_somniferum|Pso07G16700.0	YN	0.0188698	0.149484	0.126233	6.81609e-06	531	96.8716	434.128	NA	21	12.9118	8.08819	NA	NA	0.042698	1.75066:1.75066:1:1:1:1	0.351224(0.463277:0.313559:0.276836)	NA	NA	NA	NA
Papaver_rhoeas|Prh01G07060.0-Papaver_somniferum|Pso07G16740.0	YN	0.0328574	0.123874	0.26525	1.97411e-06	1089	273.747	815.253	NA	57	30.8055	26.1945	NA	NA	0.0557365	3.42999:3.42999:1:1:1:1	0.415978(0.486226:0.409091:0.352617)	NA	NA	NA	NA
Papaver_rhoeas|Prh01G07080.0-Papaver_somniferum|Pso07G16730.0	YN	0.0839886	0.379097	0.221549	7.56763e-18	1221	255.983	965.017	NA	152	75.339	76.661	NA	NA	0.145858	1.11365:1.11365:1:1:1:1	0.430385(0.519656:0.418919:0.35258)	NA	NA	NA	NA
Papaver_rhoeas|Prh01G07080.0-Papaver_somniferum|Pso08G38080.0	YN	0.0109313	0.127012	0.086065	3.018e-14	1224	301.96	922.04	NA	45	35	10	NA	NA	0.0395684	3.01403:3.01403:1:1:1:1	0.433415(0.522059:0.419118:0.359069)	NA	NA	NA	NA
Papaver_rhoeas|Prh01G07120.0-Papaver_somniferum|Pso07G16780.0	YN	0.11626	0.125474	0.926561	0.717959	1791	409.788	1381.21	NA	195	46.4907	148.509	NA	NA	0.118368	2.38868:2.38868:1:1:1:1	0.399497(0.504188:0.349246:0.345059)	NA	NA	NA	NA
Papaver_rhoeas|Prh01G07140.0-Papaver_somniferum|Pso07G16780.0	YN	0.11034	0.128814	0.856584	0.405182	1848	392.683	1455.32	NA	195	45.7864	149.214	NA	NA	0.114265	1.71006:1.71006:1:1:1:1	0.394481(0.501623:0.334416:0.347403)	NA	NA	NA	NA
Papaver_rhoeas|Prh01G07150.0-Papaver_somniferum|Pso07G16790.0	YN	NA	0.119194	-0	NA	813	220.329	592.671	NA	24	24	NA	NA	NA	0.0323025	2.25326:2.25326:1:1:1:1	0.490775(0.560886:0.472325:0.439114)	NA	NA	NA	NA
Papaver_rhoeas|Prh01G07150.0-Papaver_somniferum|Pso08G38180.0	YN	NA	0.166674	-0	NA	813	211.488	601.512	NA	31	31	NA	NA	NA	0.0433575	1.63613:1.63613:1:1:1:1	0.49139(0.562731:0.472325:0.439114)	NA	NA	NA	NA
Papaver_rhoeas|Prh01G07160.0-Papaver_somniferum|Pso07G16810.0	YN	0.0294508	0.187093	0.157413	1.68148e-10	930	197.327	732.673	NA	53	31.8421	21.1579	NA	NA	0.0628992	1.5875:1.5875:1:1:1:1	0.414516(0.420968:0.517742:0.304839)	NA	NA	NA	NA
Papaver_rhoeas|Prh01G07170.0-Papaver_somniferum|Pso07G16850.0	YN	0.0177344	0.0504659	0.351412	0.0158352	933	247.643	685.357	NA	24	12	12	NA	NA	0.0264222	4.36647:4.36647:1:1:1:1	0.440514(0.594855:0.374598:0.35209)	NA	NA	NA	NA
Papaver_rhoeas|Prh01G07170.0-Papaver_somniferum|Pso08G38210.0	YN	0.0284394	0.0951013	0.299043	0.000198936	933	196.74	736.26	NA	38	17.4676	20.5324	NA	NA	0.0424962	1.64013:1.64013:1:1:1:1	0.439979(0.593248:0.377814:0.348875)	NA	NA	NA	NA
Papaver_rhoeas|Prh01G07180.0-Papaver_somniferum|Pso08G38220.0	YN	0.585443	1.05269	0.55614	0.0155789	525	106.073	418.927	NA	226	56.7828	169.217	NA	NA	0.679847	1.1017:1.1017:1:1:1:1	0.462857(0.531429:0.394286:0.462857)	NA	NA	NA	NA
Papaver_rhoeas|Prh01G07210.0-Papaver_somniferum|Pso07G16870.0	YN	0.0391629	0.28626	0.136809	1.15748e-18	1065	273.935	791.065	NA	92	61.8879	30.1121	NA	NA	0.10272	5.01625:5.01625:1:1:1:1	0.411268(0.478873:0.384507:0.370423)	NA	NA	NA	NA
Papaver_rhoeas|Prh01G07230.0-Papaver_somniferum|Pso07G16890.0	YN	0.0130181	0.0757333	0.171893	3.25658e-06	1119	265.87	853.13	NA	30	19	11	NA	NA	0.027919	6.27831:6.27831:1:1:1:1	0.422699(0.47185:0.47319:0.323056)	NA	NA	NA	NA
Papaver_rhoeas|Prh01G07230.0-Papaver_somniferum|Pso08G38260.0	YN	0.0130162	0.0638669	0.203802	6.11432e-05	1116	263.127	852.873	NA	27	16	11	NA	NA	0.0250056	6.0185:6.0185:1:1:1:1	0.423387(0.474462:0.473118:0.322581)	NA	NA	NA	NA
Papaver_rhoeas|Prh01G07240.0-Papaver_somniferum|Pso07G16900.0	YN	0.0422522	0.151543	0.278813	9.27981e-07	1077	272.055	804.945	NA	69	36	33	NA	NA	0.0698595	5.24322:5.24322:1:1:1:1	0.41922(0.498607:0.415042:0.344011)	NA	NA	NA	NA
Papaver_rhoeas|Prh01G07240.0-Papaver_somniferum|Pso08G38270.0	YN	0.0365187	0.171802	0.212563	1.57746e-09	1077	261.793	815.207	NA	68	39	29	NA	NA	0.0694029	3.73224:3.73224:1:1:1:1	0.41922(0.498607:0.416435:0.342618)	NA	NA	NA	NA
Papaver_rhoeas|Prh01G07250.0-Papaver_somniferum|Pso07G16920.0	YN	0.0215461	0.253192	0.0850979	2.11158e-21	1077	275.249	801.751	NA	73	56	17	NA	NA	0.0807479	5.43279:5.43279:1:1:1:1	0.421541(0.502786:0.416435:0.345404)	NA	NA	NA	NA
Papaver_rhoeas|Prh01G07260.0-Papaver_somniferum|Pso07G16940.0	YN	0.0181127	0.0519339	0.348765	0.0143955	927	200.448	726.552	NA	23	10	13	NA	NA	0.025426	1.23754:1.23754:1:1:1:1	0.403452(0.459547:0.427184:0.323625)	NA	NA	NA	NA
Papaver_rhoeas|Prh01G07260.0-Papaver_somniferum|Pso08G38340.0	YN	0.0224985	0.0835137	0.269398	0.000381556	927	205.091	721.909	NA	32	16	16	NA	NA	0.0359976	1.42506:1.42506:1:1:1:1	0.402913(0.457929:0.427184:0.323625)	NA	NA	NA	NA
Papaver_rhoeas|Prh01G07270.0-Papaver_somniferum|Pso07G16950.0	YN	0.0190474	0.191609	0.0994074	6.90503e-20	1380	316.576	1063.42	NA	72	52	20	NA	NA	0.0586336	1.45839:1.45839:1:1:1:1	0.432609(0.522826:0.429348:0.345652)	NA	NA	NA	NA
Papaver_rhoeas|Prh01G07270.0-Papaver_somniferum|Pso08G38350.0	YN	0.0215829	0.20986	0.102844	1.03793e-21	1380	345.821	1034.18	NA	83	61	22	NA	NA	0.0687641	2.4477:2.4477:1:1:1:1	0.434058(0.526087:0.426087:0.35)	NA	NA	NA	NA
Papaver_rhoeas|Prh01G07280.0-Papaver_somniferum|Pso07G16960.0	YN	0.0248581	0.13621	0.182498	6.45696e-10	1119	290.627	828.373	NA	56	35.7762	20.2238	NA	NA	0.0537784	3.79979:3.79979:1:1:1:1	0.402145(0.454424:0.38874:0.363271)	NA	NA	NA	NA
Papaver_rhoeas|Prh01G07300.0-Papaver_somniferum|Pso07G16970.0	YN	0.00129265	0.105973	0.0121979	2.5274e-14	1011	236.727	774.273	NA	24	23	1	NA	NA	0.0258037	5.04653:5.04653:1:1:1:1	0.409001(0.514837:0.413947:0.29822)	NA	NA	NA	NA
Papaver_rhoeas|Prh01G07320.0-Papaver_somniferum|Pso08G38380.0	YN	0.0903059	0.119051	0.758546	0.172131	1497	363.09	1133.91	NA	136	39.5529	96.4471	NA	NA	0.0972779	1.67892:1.67892:1:1:1:1	0.457916(0.506012:0.468938:0.398798)	NA	NA	NA	NA
Papaver_rhoeas|Prh01G07390.0-Papaver_somniferum|Pso08G38400.0	YN	0.0304969	0.0890737	0.342378	0.00010958	1299	323.321	975.679	NA	56	26.849	29.151	NA	NA	0.0450767	2.73425:2.73425:1:1:1:1	0.403002(0.465358:0.369515:0.374134)	NA	NA	NA	NA
Papaver_rhoeas|Prh01G07420.0-Papaver_somniferum|Pso07G17020.0	YN	0.0204966	0.0729988	0.28078	0.00400377	618	172.516	445.484	NA	21	12	9	NA	NA	0.0351527	5.05564:5.05564:1:1:1:1	0.415049(0.376214:0.507282:0.36165)	NA	NA	NA	NA
Papaver_rhoeas|Prh01G07420.0-Papaver_somniferum|Pso08G38450.0	YN	0.0142823	0.0852782	0.167479	0.000270772	573	148.867	424.133	NA	18	12	6	NA	NA	0.0327273	1.34362:1.34362:1:1:1:1	0.418848(0.390052:0.52356:0.342932)	NA	NA	NA	NA
Papaver_rhoeas|Prh01G07430.0-Papaver_somniferum|Pso07G17030.0	YN	0.0147113	0.130708	0.11255	1.68193e-14	1326	364.348	961.652	NA	57	43	14	NA	NA	0.0465841	3.80718:3.80718:1:1:1:1	0.468326(0.514706:0.489819:0.400452)	NA	NA	NA	NA
Papaver_rhoeas|Prh01G07430.0-Papaver_somniferum|Pso08G38460.0	YN	0.0180688	0.136491	0.132381	3.89131e-14	1326	372.463	953.537	NA	63	46	17	NA	NA	0.0513327	4.83236:4.83236:1:1:1:1	0.467572(0.512443:0.49095:0.399321)	NA	NA	NA	NA
Papaver_rhoeas|Prh01G07440.0-Papaver_somniferum|Pso07G17040.0	YN	0.0293272	0.12182	0.240742	7.07659e-07	1056	238.59	817.41	NA	50	26.4921	23.5079	NA	NA	0.0502247	1.37:1.37:1:1:1:1	0.425189(0.454545:0.386364:0.434659)	NA	NA	NA	NA
Papaver_rhoeas|Prh01G07440.0-Papaver_somniferum|Pso08G38470.0	YN	0.0161618	0.0699655	0.230997	9.59574e-05	1023	272.47	750.53	NA	30	18	12	NA	NA	0.0304921	3.24325:3.24325:1:1:1:1	0.42913(0.457478:0.392962:0.43695)	NA	NA	NA	NA
Papaver_rhoeas|Prh01G07460.0-Papaver_somniferum|Pso07G17060.0	YN	0.0357553	0.236771	0.151012	1.57365e-08	555	124.702	430.298	NA	40	25	15	NA	NA	0.0809213	2.19911:2.19911:1:1:1:1	0.39009(0.440541:0.354054:0.375676)	NA	NA	NA	NA
Papaver_rhoeas|Prh01G07460.0-Papaver_somniferum|Pso08G38520.0	YN	0.0290357	0.172096	0.168718	1.9142e-06	555	133.316	421.684	NA	32	20	12	NA	NA	0.0634001	2.72662:2.72662:1:1:1:1	0.392793(0.445946:0.348649:0.383784)	NA	NA	NA	NA
Papaver_rhoeas|Prh01G07470.0-Papaver_somniferum|Pso07G17070.0	YN	0.0295882	0.137042	0.215906	6.30879e-05	555	136.884	418.116	NA	29	16.878	12.122	NA	NA	0.0560904	2.76146:2.76146:1:1:1:1	0.389189(0.408108:0.383784:0.375676)	NA	NA	NA	NA
Papaver_rhoeas|Prh01G07470.0-Papaver_somniferum|Pso08G38690.0	YN	0.0178417	0.170835	0.104438	1.40739e-08	555	154.278	400.722	NA	30	22.9388	7.06116	NA	NA	0.0603706	6.29874:6.29874:1:1:1:1	0.391892(0.410811:0.386486:0.378378)	NA	NA	NA	NA
Papaver_rhoeas|Prh01G07480.0-Papaver_somniferum|Pso07G17080.0	YN	0.0231288	0.232998	0.0992659	2.71839e-15	1053	174.379	878.621	NA	54	34	20	NA	NA	0.0578835	0.57176:0.57176:1:1:1:1	0.403609(0.477208:0.35755:0.376068)	NA	NA	NA	NA
Papaver_rhoeas|Prh01G07480.0-Papaver_somniferum|Pso08G38680.0	YN	0.020769	0.192035	0.108152	1.45151e-14	1053	222.813	830.187	NA	54	37	17	NA	NA	0.0570086	1.46067:1.46067:1:1:1:1	0.402184(0.480057:0.354701:0.371795)	NA	NA	NA	NA
Papaver_rhoeas|Prh01G07500.0-Papaver_somniferum|Pso07G17090.0	YN	0.0157026	0.171464	0.0915796	1.39002e-07	501	114.683	386.317	NA	23	17	6	NA	NA	0.0513578	2.17754:2.17754:1:1:1:1	0.394212(0.458084:0.356287:0.368263)	NA	NA	NA	NA
Papaver_rhoeas|Prh01G07500.0-Papaver_somniferum|Pso08G38670.0	YN	0.0132546	0.127042	0.104332	8.8802e-06	495	114.336	380.664	NA	18	13	5	NA	NA	0.0395374	2.3316:2.3316:1:1:1:1	0.39596(0.457576:0.363636:0.366667)	NA	NA	NA	NA
Papaver_rhoeas|Prh01G07510.0-Papaver_somniferum|Pso08G38660.0	YN	0.0229152	0.153141	0.149635	7.54705e-07	627	139.153	487.847	NA	30	19	11	NA	NA	0.0518167	7.97831:7.97831:1:1:1:1	0.389952(0.461722:0.416268:0.291866)	NA	NA	NA	NA
Papaver_rhoeas|Prh01G07520.0-Papaver_somniferum|Pso07G17110.0	YN	0.0189901	0.161358	0.117689	1.48385e-16	1455	317.83	1137.17	NA	66	44.6791	21.3209	NA	NA	0.0500889	2.4496:2.4496:1:1:1:1	0.385223(0.449485:0.339175:0.36701)	NA	NA	NA	NA
Papaver_rhoeas|Prh01G07520.0-Papaver_somniferum|Pso08G38650.0	YN	0.0169172	0.119524	0.141538	1.56586e-12	1446	369.448	1076.55	NA	58	40	18	NA	NA	0.043133	6.02081:6.02081:1:1:1:1	0.382089(0.44917:0.334025:0.363071)	NA	NA	NA	NA
Papaver_rhoeas|Prh01G07530.0-Papaver_somniferum|Pso07G17120.0	YN	0.0261951	0.0851959	0.307469	0.00104945	927	227.475	699.525	NA	36	18	18	NA	NA	0.0406732	3.67793:3.67793:1:1:1:1	0.418015(0.506472:0.415858:0.331715)	NA	NA	NA	NA
Papaver_rhoeas|Prh01G07530.0-Papaver_somniferum|Pso08G38640.0	YN	0.01696	0.0864463	0.196191	2.51857e-05	927	211.334	715.666	NA	29	17	12	NA	NA	0.0328012	1.93656:1.93656:1:1:1:1	0.417476(0.508091:0.412621:0.331715)	NA	NA	NA	NA
Papaver_rhoeas|Prh01G07560.0-Papaver_somniferum|Pso07G17130.0	YN	0.0267205	0.044603	0.599075	0.17604	582	162.528	419.472	NA	18	7	11	NA	NA	0.0317144	5.22622:5.22622:1:1:1:1	0.452749(0.481959:0.425258:0.451031)	NA	NA	NA	NA
Papaver_rhoeas|Prh01G07560.0-Papaver_somniferum|Pso08G38630.0	YN	0.027955	0.0892143	0.313347	0.00407104	582	179.794	402.206	NA	26	15	11	NA	NA	0.0468795	13.4873:13.4873:1:1:1:1	0.457904(0.484536:0.427835:0.46134)	NA	NA	NA	NA
Papaver_rhoeas|Prh01G07590.0-Papaver_somniferum|Pso08G38610.0	YN	0.0593997	0.314846	0.188663	1.91524e-12	801	194.465	606.535	NA	82	47.4302	34.5698	NA	NA	0.121416	3.10329:3.10329:1:1:1:1	0.414482(0.511236:0.374532:0.357678)	NA	NA	NA	NA
Papaver_rhoeas|Prh01G07610.0-Papaver_somniferum|Pso08G38590.0	YN	0.126819	0.304673	0.416247	8.98365e-08	1266	306.206	959.794	NA	187	75.1205	111.879	NA	NA	0.169837	1.57278:1.57278:1:1:1:1	0.384281(0.42891:0.35782:0.366114)	NA	NA	NA	NA
Papaver_rhoeas|Prh01G07660.0-Papaver_somniferum|Pso07G17150.0	YN	0.375259	1.39	0.269971	0.000666629	156	27.2833	128.717	NA	55	17.2557	37.7443	NA	NA	0.552729	0.356968:0.356968:1:1:1:1	0.480769(0.596154:0.375:0.471154)	NA	NA	NA	NA
Papaver_rhoeas|Prh01G07660.0-Papaver_somniferum|Pso08G38540.0	YN	0.167343	0.321605	0.520337	0.119693	117	24.2342	92.7658	NA	20	6.14958	13.8504	NA	NA	0.199296	1.1203:1.1203:1:1:1:1	0.474359(0.538462:0.576923:0.307692)	NA	NA	NA	NA
Papaver_rhoeas|Prh01G07690.0-Papaver_somniferum|Pso08G38530.0	YN	0.0149337	0.103061	0.144902	1.96261e-07	855	240.142	614.858	NA	32	22.9136	9.08636	NA	NA	0.0396858	4.60856:4.60856:1:1:1:1	0.422807(0.470175:0.445614:0.352632)	NA	NA	NA	NA
Papaver_rhoeas|Prh01G07700.0-Papaver_somniferum|Pso08G38700.0	YN	0.0145122	0.140471	0.103312	3.84016e-17	1743	305.344	1437.66	NA	59	38.3403	20.6597	NA	NA	0.036578	1.70607:1.70607:1:1:1:1	0.404762(0.503442:0.381239:0.329604)	NA	NA	NA	NA
Papaver_rhoeas|Prh01G07710.0-Papaver_somniferum|Pso08G38710.0	YN	0.0221346	0.0779942	0.283797	7.23563e-05	1266	302.268	963.732	NA	43	22	21	NA	NA	0.0354715	3.87733:3.87733:1:1:1:1	0.42654(0.53436:0.42654:0.31872)	NA	NA	NA	NA
Papaver_rhoeas|Prh01G07740.0-Papaver_somniferum|Pso07G17190.0	YN	0.0179559	0.141512	0.126886	1.05122e-10	945	263.562	681.438	NA	45	32.9203	12.0797	NA	NA	0.0524158	5.58573:5.58573:1:1:1:1	0.420106(0.503175:0.365079:0.392063)	NA	NA	NA	NA
Papaver_rhoeas|Prh01G07740.0-Papaver_somniferum|Pso08G38720.0	YN	0.029254	0.136532	0.214264	9.50627e-08	945	280.899	664.101	NA	53	34	19	NA	NA	0.0611422	9.22283:9.22283:1:1:1:1	0.42381(0.504762:0.363492:0.403175)	NA	NA	NA	NA
Papaver_rhoeas|Prh01G07760.0-Papaver_somniferum|Pso07G17230.0	YN	0.0225132	0.111421	0.202055	1.0469e-09	1452	357.955	1094.05	NA	61	36.7557	24.2443	NA	NA	0.0444312	2.62196:2.62196:1:1:1:1	0.411157(0.477273:0.387397:0.368802)	NA	NA	NA	NA
Papaver_rhoeas|Prh01G07760.0-Papaver_somniferum|Pso08G38750.0	YN	0.0184408	0.109996	0.16765	5.00729e-11	1434	371.99	1062.01	NA	57	37.6702	19.3298	NA	NA	0.0421908	3.37189:3.37189:1:1:1:1	0.413877(0.478033:0.390167:0.373431)	NA	NA	NA	NA
Papaver_rhoeas|Prh01G07770.0-Papaver_somniferum|Pso07G17280.0	YN	0.00726672	0.0568787	0.127758	1.67764e-06	1179	348.788	830.212	NA	25	19	6	NA	NA	0.0219436	7.20239:7.20239:1:1:1:1	0.442748(0.566158:0.375318:0.386768)	NA	NA	NA	NA
Papaver_rhoeas|Prh01G07770.0-Papaver_somniferum|Pso08G38760.0	YN	0.00471106	0.0710762	0.0662819	1.51658e-09	1179	326.735	852.265	NA	26	22	4	NA	NA	0.0231028	3.90553:3.90553:1:1:1:1	0.442324(0.563613:0.37659:0.386768)	NA	NA	NA	NA
Papaver_rhoeas|Prh01G07780.0-Papaver_somniferum|Pso07G17290.0	YN	0.037806	0.202824	0.186398	9.53045e-07	519	131.869	387.131	NA	37	22.7682	14.2318	NA	NA	0.0797341	3.97181:3.97181:1:1:1:1	0.411368(0.482659:0.398844:0.352601)	NA	NA	NA	NA
Papaver_rhoeas|Prh01G07780.0-Papaver_somniferum|Pso08G38770.0	YN	0.0287035	0.200794	0.14295	1.83558e-07	519	122.13	396.87	NA	32	20.8286	11.1714	NA	NA	0.0691994	2.25468:2.25468:1:1:1:1	0.407514(0.462428:0.401734:0.358382)	NA	NA	NA	NA
Papaver_rhoeas|Prh01G07790.0-Papaver_somniferum|Pso07G17300.0	YN	0.0277972	0.12086	0.229995	6.92431e-08	1146	285.156	860.844	NA	55	31.5109	23.4891	NA	NA	0.0509537	2.05443:2.05443:1:1:1:1	0.449825(0.53534:0.443717:0.370419)	NA	NA	NA	NA
Papaver_rhoeas|Prh01G07790.0-Papaver_somniferum|Pso08G38780.0	YN	0.022297	0.0757204	0.294465	5.45848e-08	2481	614.493	1866.51	NA	85	44	41	NA	NA	0.0355289	2.40072:2.40072:1:1:1:1	0.4474(0.584039:0.423821:0.334341)	NA	NA	NA	NA
Papaver_rhoeas|Prh01G07810.0-Papaver_somniferum|Pso08G37210.0	YN	0.0279306	0.0395634	0.705971	0.420166	705	153.177	551.823	NA	21	5.89458	15.1054	NA	NA	0.0304581	7.48906:7.48906:1:1:1:1	0.380142(0.510638:0.36383:0.265957)	NA	NA	NA	NA
Papaver_rhoeas|Prh01G07820.0-Papaver_somniferum|Pso08G37180.0	YN	0.0259302	0.123676	0.209662	1.39795e-11	1656	424.895	1231.11	NA	79	47.6513	31.3487	NA	NA	0.0510097	4.1667:4.1667:1:1:1:1	0.42965(0.511775:0.433877:0.343297)	NA	NA	NA	NA
Papaver_rhoeas|Prh01G07840.0-Papaver_somniferum|Pso07G17700.0	YN	0.017501	0.0856567	0.204315	4.42703e-17	3756	827.576	2928.42	NA	117	66.3563	50.6437	NA	NA	0.032518	2.07972:2.07972:1:1:1:1	0.419196(0.485224:0.40016:0.372204)	NA	NA	NA	NA
Papaver_rhoeas|Prh01G07840.0-Papaver_somniferum|Pso08G37160.0	YN	0.0164683	0.0709363	0.232156	4.1038e-15	4236	1023.19	3212.81	NA	121	68.693	52.307	NA	NA	0.0296248	3.39161:3.39161:1:1:1:1	0.421978(0.495042:0.40085:0.370042)	NA	NA	NA	NA
Papaver_rhoeas|Prh01G07850.0-Papaver_somniferum|Pso07G17670.0	YN	0.0883772	0.145179	0.608748	0.342254	183	38.2568	144.743	NA	17	5	12	NA	NA	0.100252	2:2:1:1:1:1	0.36612(0.459016:0.311475:0.327869)	NA	NA	NA	NA
Papaver_rhoeas|Prh01G07860.0-Papaver_somniferum|Pso07G17660.0	YN	0.00908175	0.146727	0.0618954	8.85061e-18	1290	292.85	997.15	NA	47	38	9	NA	NA	0.0403295	2.98665:2.98665:1:1:1:1	0.373643(0.444186:0.39186:0.284884)	NA	NA	NA	NA
Papaver_rhoeas|Prh01G07860.0-Papaver_somniferum|Pso08G37140.0	YN	0.0112076	0.142643	0.0785708	3.2758e-16	1290	300.735	989.265	NA	49	38	11	NA	NA	0.0418489	4.28574:4.28574:1:1:1:1	0.373643(0.448837:0.39186:0.280233)	NA	NA	NA	NA
Papaver_rhoeas|Prh01G07870.0-Papaver_somniferum|Pso07G17650.0	YN	0.0187155	0.0678096	0.276001	4.75228e-05	1386	357.989	1028.01	NA	42	23	19	NA	NA	0.031396	2.97711:2.97711:1:1:1:1	0.426407(0.470779:0.414502:0.393939)	NA	NA	NA	NA
Papaver_rhoeas|Prh01G07870.0-Papaver_somniferum|Pso08G37130.0	YN	0.0195519	0.072787	0.268618	2.27854e-05	1386	349.614	1036.39	NA	44	24	20	NA	NA	0.0329803	2.48455:2.48455:1:1:1:1	0.42785(0.472944:0.415584:0.395022)	NA	NA	NA	NA
Papaver_rhoeas|Prh01G07880.0-Papaver_somniferum|Pso07G17640.0	YN	0.00930163	0.115146	0.0807811	6.93392e-06	456	112.122	343.878	NA	15	11.8232	3.1768	NA	NA	0.0353267	4.29386:4.29386:1:1:1:1	0.407895(0.516447:0.401316:0.305921)	NA	NA	NA	NA
Papaver_rhoeas|Prh01G07880.0-Papaver_somniferum|Pso08G37120.0	YN	0.0122842	0.143727	0.085469	6.96032e-07	459	114.957	344.043	NA	19	14.814	4.18595	NA	NA	0.0452042	5.52065:5.52065:1:1:1:1	0.406318(0.519608:0.395425:0.303922)	NA	NA	NA	NA
Papaver_rhoeas|Prh01G07900.0-Papaver_somniferum|Pso07G17630.0	YN	0.0339782	0.141813	0.239598	6.15616e-10	1308	392.397	915.603	NA	80	49.6593	30.3407	NA	NA	0.0663285	11.134:11.134:1:1:1:1	0.416284(0.428899:0.433486:0.386468)	NA	NA	NA	NA
Papaver_rhoeas|Prh01G07900.0-Papaver_somniferum|Pso08G37110.0	YN	0.0433462	0.164983	0.262731	2.95772e-10	1308	389.659	918.341	NA	95	56.4229	38.5771	NA	NA	0.0795824	10.0156:10.0156:1:1:1:1	0.414373(0.431193:0.430046:0.381881)	NA	NA	NA	NA
Papaver_rhoeas|Prh01G07910.0-Papaver_somniferum|Pso07G17610.0	YN	0.0307662	0.0944536	0.325728	0.000412033	1071	241.531	829.469	NA	46	21	25	NA	NA	0.0451289	1.74006:1.74006:1:1:1:1	0.427171(0.464986:0.44958:0.366947)	NA	NA	NA	NA
Papaver_rhoeas|Prh01G07920.0-Papaver_somniferum|Pso07G17600.0	YN	0.00954518	0.0842083	0.113352	1.24239e-15	2178	583.257	1594.74	NA	61	45.8764	15.1236	NA	NA	0.0295396	2.73407:2.73407:1:1:1:1	0.432507(0.519972:0.37259:0.404959)	NA	NA	NA	NA
Papaver_rhoeas|Prh01G07920.0-Papaver_somniferum|Pso08G37570.0	YN	0.010061	0.0910907	0.11045	1.20547e-16	2178	567.289	1610.71	NA	64	47.9033	16.0967	NA	NA	0.0311662	2.33238:2.33238:1:1:1:1	0.431129(0.519972:0.373967:0.399449)	NA	NA	NA	NA
Papaver_rhoeas|Prh01G07930.0-Papaver_somniferum|Pso07G17590.0	YN	0.0236719	0.0492909	0.480248	0.12841	621	190.089	430.911	NA	19	9	10	NA	NA	0.0315139	12.4081:12.4081:1:1:1:1	0.430757(0.471014:0.405797:0.415459)	NA	NA	NA	NA
Papaver_rhoeas|Prh01G07930.0-Papaver_somniferum|Pso08G37580.0	YN	0.0396591	0.0464293	0.854183	0.821605	621	178.821	442.179	NA	25	8	17	NA	NA	0.0416087	6.14192:6.14192:1:1:1:1	0.429952(0.47343:0.400966:0.415459)	NA	NA	NA	NA
Papaver_rhoeas|Prh01G07950.0-Papaver_somniferum|Pso07G17580.0	YN	0.0203245	0.0856104	0.237408	3.07568e-05	960	246.453	713.547	NA	34	19.6948	14.3052	NA	NA	0.0370849	1.98262:1.98262:1:1:1:1	0.453125(0.489063:0.509375:0.360938)	NA	NA	NA	NA
Papaver_rhoeas|Prh01G07970.0-Papaver_somniferum|Pso07G17540.0	YN	0.00843115	0.115657	0.0728976	1.1376e-13	1251	284.105	966.895	NA	38	29.8946	8.10541	NA	NA	0.0327825	1.78868:1.78868:1:1:1:1	0.428857(0.533573:0.364508:0.388489)	NA	NA	NA	NA
Papaver_rhoeas|Prh01G07970.0-Papaver_somniferum|Pso08G37630.0	YN	0.0135658	0.0917286	0.147891	6.55374e-10	1359	317.418	1041.58	NA	41	27	14	NA	NA	0.0318221	2.22839:2.22839:1:1:1:1	0.425313(0.534216:0.363135:0.378587)	NA	NA	NA	NA
Papaver_rhoeas|Prh01G07990.0-Papaver_somniferum|Pso07G17520.0	YN	0.039107	0.196792	0.198722	9.02965e-11	948	252.146	695.854	NA	69	42.5067	26.4933	NA	NA	0.0810477	2.6593:2.6593:1:1:1:1	0.454114(0.485759:0.501582:0.375)	NA	NA	NA	NA
Papaver_rhoeas|Prh01G07990.0-Papaver_somniferum|Pso08G38820.0	YN	0.0245822	0.210349	0.116864	7.52531e-15	960	250.263	709.737	NA	61	43.837	17.163	NA	NA	0.0730099	2.07773:2.07773:1:1:1:1	0.458854(0.495312:0.507812:0.373437)	NA	NA	NA	NA
Papaver_rhoeas|Prh01G08000.0-Papaver_somniferum|Pso07G17510.0	YN	0.0303412	0.180893	0.16773	1.80252e-13	1305	286.182	1018.82	NA	75	44.7162	30.2838	NA	NA	0.0633566	1.71328:1.71328:1:1:1:1	0.42069(0.528736:0.375862:0.357471)	NA	NA	NA	NA
Papaver_rhoeas|Prh01G08010.0-Papaver_somniferum|Pso07G17490.0	YN	0.0251652	0.123017	0.204567	0.000187293	498	133.958	364.042	NA	24	15	9	NA	NA	0.0514865	3.04981:3.04981:1:1:1:1	0.473896(0.557229:0.451807:0.412651)	NA	NA	NA	NA
Papaver_rhoeas|Prh01G08010.0-Papaver_somniferum|Pso08G37680.0	YN	0.0224146	0.152153	0.147316	5.36099e-06	498	135.675	362.325	NA	26	18	8	NA	NA	0.0577605	3.38403:3.38403:1:1:1:1	0.4749(0.557229:0.451807:0.415663)	NA	NA	NA	NA
Papaver_rhoeas|Prh01G08020.0-Papaver_somniferum|Pso07G17460.0	YN	0.0489369	0.129768	0.377111	0.000617991	936	214.637	721.363	NA	59	24.875	34.125	NA	NA	0.0674725	3.18672:3.18672:1:1:1:1	0.40438(0.565705:0.341346:0.30609)	NA	NA	NA	NA
Papaver_rhoeas|Prh01G08040.0-Papaver_somniferum|Pso07G17450.0	YN	0.043944	0.18662	0.235474	2.09438e-08	942	238.158	703.842	NA	68	38	30	NA	NA	0.0800155	3.28427:3.28427:1:1:1:1	0.417728(0.52707:0.345541:0.380573)	NA	NA	NA	NA
Papaver_rhoeas|Prh01G08050.0-Papaver_somniferum|Pso07G17440.0	YN	0.0203563	0.199893	0.101836	7.92813e-13	879	181.752	697.248	NA	45	31	14	NA	NA	0.0574794	1.294:1.294:1:1:1:1	0.422071(0.508532:0.332765:0.424915)	NA	NA	NA	NA
Papaver_rhoeas|Prh01G08050.0-Papaver_somniferum|Pso08G37710.0	YN	0.02663	0.217984	0.122165	7.65702e-13	879	190.798	688.202	NA	53	35	18	NA	NA	0.068166	1.55698:1.55698:1:1:1:1	0.418089(0.508532:0.332765:0.412969)	NA	NA	NA	NA
Papaver_rhoeas|Prh01G08060.0-Papaver_somniferum|Pso07G17420.0	YN	0.0144523	0.059861	0.241432	0.00024396	1119	280.077	838.923	NA	28	16	12	NA	NA	0.0258178	2.57036:2.57036:1:1:1:1	0.445487(0.552279:0.414209:0.369973)	NA	NA	NA	NA
Papaver_rhoeas|Prh01G08060.0-Papaver_somniferum|Pso08G37740.0	YN	0.0119944	0.0602455	0.199092	6.5274e-05	1119	278.375	840.625	NA	26	16	10	NA	NA	0.0239979	2.44201:2.44201:1:1:1:1	0.44504(0.553619:0.411528:0.369973)	NA	NA	NA	NA
Papaver_rhoeas|Prh01G08070.0-Papaver_somniferum|Pso07G17400.0	YN	0.0368917	0.20752	0.177774	1.11525e-12	1110	231.899	878.101	NA	73	41.3918	31.6082	NA	NA	0.072539	1.83609:1.83609:1:1:1:1	0.404955(0.514865:0.394595:0.305405)	NA	NA	NA	NA
Papaver_rhoeas|Prh01G08070.0-Papaver_somniferum|Pso08G37750.0	YN	0.0347758	0.242793	0.143232	2.02666e-16	1110	238.483	871.517	NA	78	48.3909	29.6091	NA	NA	0.0794683	2.13397:2.13397:1:1:1:1	0.409009(0.521622:0.397297:0.308108)	NA	NA	NA	NA
Papaver_rhoeas|Prh01G08080.0-Papaver_somniferum|Pso07G17390.0	YN	0.0219557	0.117814	0.186359	2.07391e-09	1323	305.941	1017.06	NA	55	33	22	NA	NA	0.0441227	2.39767:2.39767:1:1:1:1	0.433485(0.485261:0.486395:0.328798)	NA	NA	NA	NA
Papaver_rhoeas|Prh01G08090.0-Papaver_somniferum|Pso07G17370.0	YN	0.0199143	0.0838329	0.237548	7.33566e-10	2196	590.374	1605.63	NA	78	46.4957	31.5043	NA	NA	0.0370982	5.13441:5.13441:1:1:1:1	0.45173(0.530738:0.419399:0.405055)	NA	NA	NA	NA
Papaver_rhoeas|Prh01G08090.0-Papaver_somniferum|Pso08G37780.0	YN	0.159604	0.322262	0.495263	7.69488e-08	2064	453.607	1610.39	NA	347	115.664	231.336	NA	NA	0.195352	1.31675:1.31675:1:1:1:1	0.449612(0.542151:0.404797:0.40189)	NA	NA	NA	NA
Papaver_rhoeas|Prh01G08130.0-Papaver_somniferum|Pso07G17350.0	YN	0.00803531	0.0627101	0.128134	2.46338e-19	4107	970.497	3136.5	NA	83	57.9322	25.0678	NA	NA	0.0209551	2.07224:2.07224:1:1:1:1	0.413075(0.474069:0.391161:0.373996)	NA	NA	NA	NA
Papaver_rhoeas|Prh01G08140.0-Papaver_somniferum|Pso07G17330.0	YN	0.0606102	0.123007	0.492737	0.0382391	606	142	464	NA	43	16	27	NA	NA	0.0752313	2.40211:2.40211:1:1:1:1	0.444719(0.5:0.502475:0.331683)	NA	NA	NA	NA
Papaver_rhoeas|Prh01G08150.0-Papaver_somniferum|Pso07G17320.0	YN	0.00627646	0.11577	0.0542146	2.38065e-17	1593	312.939	1280.06	NA	41	33	8	NA	NA	0.0277862	1.09015:1.09015:1:1:1:1	0.433459(0.520716:0.479284:0.300377)	NA	NA	NA	NA
Papaver_rhoeas|Prh01G08160.0-Papaver_somniferum|Pso07G17750.0	YN	0.019845	0.0703079	0.282258	2.2963e-13	4560	1121.11	3438.89	NA	142	74.6954	67.3046	NA	NA	0.0322516	2.9311:2.9311:1:1:1:1	0.426206(0.512171:0.395066:0.371382)	NA	NA	NA	NA
Papaver_rhoeas|Prh01G08170.0-Papaver_somniferum|Pso07G17760.0	YN	0.0423428	0.16898	0.250579	1.79804e-12	1749	435.138	1313.86	NA	118	64	54	NA	NA	0.0738492	4.55287:4.55287:1:1:1:1	0.421098(0.53259:0.415094:0.315609)	NA	NA	NA	NA
Papaver_rhoeas|Prh01G08170.0-Papaver_somniferum|Pso08G37240.0	YN	0.0472998	0.223457	0.211673	1.52082e-10	1002	237.64	764.36	NA	79	44	35	NA	NA	0.0890782	3.31166:3.31166:1:1:1:1	0.417166(0.538922:0.398204:0.314371)	NA	NA	NA	NA
Papaver_rhoeas|Prh01G08180.0-Papaver_somniferum|Pso07G17770.0	YN	0.0174328	0.104148	0.167385	1.35085e-16	2634	593.195	2040.8	NA	92	56.8453	35.1547	NA	NA	0.0369616	1.98889:1.98889:1:1:1:1	0.442103(0.54385:0.423121:0.359339)	NA	NA	NA	NA
Papaver_rhoeas|Prh01G08190.0-Papaver_somniferum|Pso07G17790.0	YN	0.00862962	0.0920462	0.0937531	3.72355e-13	1329	395.557	933.443	NA	42	34	8	NA	NA	0.0334573	5.50705:5.50705:1:1:1:1	0.45222(0.488713:0.455982:0.411964)	NA	NA	NA	NA
Papaver_rhoeas|Prh01G08190.0-Papaver_somniferum|Pso08G37260.0	YN	0.00765853	0.0861118	0.0889371	9.27615e-12	1329	408.857	920.143	NA	40	33	7	NA	NA	0.0317941	10.3638:10.3638:1:1:1:1	0.452596(0.488713:0.455982:0.413093)	NA	NA	NA	NA
Papaver_rhoeas|Prh01G08210.0-Papaver_somniferum|Pso07G17800.0	YN	0.00478997	0.0377443	0.126906	2.92348e-07	2040	573.573	1466.43	NA	28	21	7	NA	NA	0.0140555	7.08892:7.08892:1:1:1:1	0.422304(0.519853:0.353676:0.393382)	NA	NA	NA	NA
Papaver_rhoeas|Prh01G08220.0-Papaver_somniferum|Pso08G37290.0	YN	0.0194997	0.123137	0.158358	4.30132e-08	909	233.431	675.569	NA	39	26	13	NA	NA	0.0461137	3.23699:3.23699:1:1:1:1	0.40429(0.465347:0.39604:0.351485)	NA	NA	NA	NA
Papaver_rhoeas|Prh01G08230.0-Papaver_somniferum|Pso08G37310.0	YN	0.158367	0.358764	0.441425	9.78192e-05	768	164.172	603.828	NA	132	45.8973	86.1027	NA	NA	0.201205	1.27443:1.27443:1:1:1:1	0.440755(0.447266:0.398438:0.476562)	NA	NA	NA	NA
Papaver_rhoeas|Prh01G08240.0-Papaver_somniferum|Pso08G37320.0	YN	0.0160175	0.262848	0.0609384	1.74155e-09	453	73.4965	379.504	NA	22	15.9865	6.01353	NA	NA	0.0560643	1.02249:1.02249:1:1:1:1	0.343267(0.450331:0.374172:0.205298)	NA	NA	NA	NA
Papaver_rhoeas|Prh01G08290.0-Papaver_somniferum|Pso07G17850.0	YN	0.00910257	0.0833826	0.109166	3.46831e-16	2346	577.366	1768.63	NA	61	45	16	NA	NA	0.0273834	2.36728:2.36728:1:1:1:1	0.436061(0.492967:0.453964:0.361253)	NA	NA	NA	NA
Papaver_rhoeas|Prh01G08290.0-Papaver_somniferum|Pso08G37360.0	YN	0.00910744	0.0713173	0.127703	3.35236e-13	2346	578.408	1767.59	NA	55	39	16	NA	NA	0.0244453	2.25862:2.25862:1:1:1:1	0.438619(0.493606:0.456522:0.365729)	NA	NA	NA	NA
Papaver_rhoeas|Prh01G08310.0-Papaver_somniferum|Pso07G17860.0	YN	0.00576717	0.0731061	0.0788877	1.32913e-08	1146	275.401	870.599	NA	24	19	5	NA	NA	0.0219497	2.91661:2.91661:1:1:1:1	0.42103(0.48822:0.388743:0.386126)	NA	NA	NA	NA
Papaver_rhoeas|Prh01G08320.0-Papaver_somniferum|Pso07G18030.0	YN	0.00664283	0.0544607	0.121975	1.76983e-05	1026	269.692	756.308	NA	19	14	5	NA	NA	0.0192121	6.03113:6.03113:1:1:1:1	0.439084(0.451754:0.45614:0.409357)	NA	NA	NA	NA
Papaver_rhoeas|Prh01G08320.0-Papaver_somniferum|Pso08G37390.0	YN	0.0120493	0.079101	0.152328	1.55818e-06	1026	272.696	753.304	NA	29	20	9	NA	NA	0.0298707	6.40418:6.40418:1:1:1:1	0.438109(0.454678:0.453216:0.406433)	NA	NA	NA	NA
Papaver_rhoeas|Prh01G08340.0-Papaver_somniferum|Pso08G37410.0	YN	0.0651275	0.173157	0.376117	0.00143215	546	159.019	386.981	NA	48	23.8966	24.1034	NA	NA	0.0965905	3.06376:3.06376:1:1:1:1	0.382784(0.428571:0.348901:0.370879)	NA	NA	NA	NA
Papaver_rhoeas|Prh01G08350.0-Papaver_somniferum|Pso07G18020.0	YN	0.0942052	0.201538	0.467431	0.00492591	591	160.567	430.433	NA	66	27.9024	38.0976	NA	NA	0.123366	1.9206:1.9206:1:1:1:1	0.396785(0.459391:0.357868:0.373096)	NA	NA	NA	NA
Papaver_rhoeas|Prh01G08360.0-Papaver_somniferum|Pso07G18010.0	YN	0.022453	0.0628964	0.356983	1.53343e-05	2382	591.757	1790.24	NA	75	35.4355	39.5645	NA	NA	0.0325003	3.69596:3.69596:1:1:1:1	0.407221(0.469144:0.392317:0.360202)	NA	NA	NA	NA
Papaver_rhoeas|Prh01G08360.0-Papaver_somniferum|Pso08G37420.0	YN	0.0174146	0.0671679	0.259269	5.8469e-08	2382	560.838	1821.16	NA	67	35.6619	31.3381	NA	NA	0.0291289	2.59782:2.59782:1:1:1:1	0.40806(0.466625:0.393577:0.36398)	NA	NA	NA	NA
Papaver_rhoeas|Prh01G08390.0-Papaver_somniferum|Pso07G18000.0	YN	0.0212801	0.163537	0.130124	3.15434e-10	918	188.654	729.346	NA	42	26.7014	15.2986	NA	NA	0.0505147	1.78829:1.78829:1:1:1:1	0.40305(0.47549:0.405229:0.328431)	NA	NA	NA	NA
Papaver_rhoeas|Prh01G08390.0-Papaver_somniferum|Pso08G37430.0	YN	0.0238979	0.15825	0.151013	3.37885e-09	918	195.033	722.967	NA	44	27	17	NA	NA	0.0524416	2.18106:2.18106:1:1:1:1	0.402505(0.468954:0.411765:0.326797)	NA	NA	NA	NA
Papaver_rhoeas|Prh01G08420.0-Papaver_somniferum|Pso07G17970.0	YN	0.02872	0.134817	0.213028	3.79523e-13	2043	439.019	1603.98	NA	98	52.8304	45.1696	NA	NA	0.0515191	2.36369:2.36369:1:1:1:1	0.394028(0.441263:0.385463:0.35536)	NA	NA	NA	NA
Papaver_rhoeas|Prh01G08440.0-Papaver_somniferum|Pso07G17970.0	YN	0.0288535	0.159916	0.180429	2.45459e-14	1740	356.452	1383.55	NA	89	49.8471	39.1529	NA	NA	0.0557026	1.73384:1.73384:1:1:1:1	0.404023(0.455172:0.390517:0.366379)	NA	NA	NA	NA
Papaver_rhoeas|Prh01G08440.0-Papaver_somniferum|Pso08G37440.0	YN	0.150412	0.481302	0.31251	8.77912e-17	1740	325.83	1414.17	NA	304	111.463	192.537	NA	NA	0.212374	1.31587:1.31587:1:1:1:1	0.399425(0.451724:0.4:0.346552)	NA	NA	NA	NA
Papaver_rhoeas|Prh01G08450.0-Papaver_somniferum|Pso07G17960.0	YN	0.0143902	0.073444	0.195935	2.10126e-06	1299	316.421	982.579	NA	36	22	14	NA	NA	0.028775	2.77154:2.77154:1:1:1:1	0.419554(0.475751:0.423788:0.359122)	NA	NA	NA	NA
Papaver_rhoeas|Prh01G08450.0-Papaver_somniferum|Pso08G37450.0	YN	0.062419	0.209823	0.297484	5.71386e-09	1269	296.202	972.798	NA	111	52.7685	58.2315	NA	NA	0.0968251	1.89464:1.89464:1:1:1:1	0.41647(0.477541:0.41844:0.353428)	NA	NA	NA	NA
Papaver_rhoeas|Prh01G08460.0-Papaver_somniferum|Pso07G17950.0	YN	0.0264307	0.100472	0.263067	3.99731e-06	1230	304.565	925.435	NA	52	28	24	NA	NA	0.0447642	4.29023:4.29023:1:1:1:1	0.422358(0.485366:0.423171:0.358537)	NA	NA	NA	NA
Papaver_rhoeas|Prh01G08460.0-Papaver_somniferum|Pso08G37460.0	YN	0.025959	0.0981047	0.264605	7.42416e-06	1230	289.038	940.962	NA	50	26	24	NA	NA	0.0429125	2.83244:2.83244:1:1:1:1	0.42561(0.489024:0.42561:0.362195)	NA	NA	NA	NA
Papaver_rhoeas|Prh01G08470.0-Papaver_somniferum|Pso08G37470.0	YN	0.0220232	0.133765	0.16464	9.97476e-11	1380	273.97	1106.03	NA	57	33	24	NA	NA	0.0442072	1.55511:1.55511:1:1:1:1	0.439493(0.551087:0.4:0.367391)	NA	NA	NA	NA
Papaver_rhoeas|Prh01G08500.0-Papaver_somniferum|Pso07G17930.0	YN	0.014712	0.14923	0.0985859	7.93173e-15	1239	277.675	961.325	NA	51	37	14	NA	NA	0.0448593	2.02229:2.02229:1:1:1:1	0.428571(0.483051:0.430993:0.371671)	NA	NA	NA	NA
Papaver_rhoeas|Prh01G08500.0-Papaver_somniferum|Pso08G37490.0	YN	0.0150675	0.146154	0.103093	1.12091e-14	1239	300.108	938.892	NA	53	39	14	NA	NA	0.0468191	3.09326:3.09326:1:1:1:1	0.4318(0.484262:0.427361:0.383777)	NA	NA	NA	NA
Papaver_rhoeas|Prh01G08510.0-Papaver_somniferum|Pso07G18080.0	YN	0.00184216	0.0490825	0.0375318	5.2299e-10	1533	445.764	1087.24	NA	23	21	2	NA	NA	0.0155787	6.56308:6.56308:1:1:1:1	0.458252(0.519569:0.410959:0.444227)	NA	NA	NA	NA
Papaver_rhoeas|Prh01G08520.0-Papaver_somniferum|Pso07G18100.0	YN	0.0052248	0.0382711	0.136521	0.0227341	492	107.827	384.173	NA	6	4	2	NA	NA	0.0124672	1.92943:1.92943:1:1:1:1	0.424797(0.45122:0.42378:0.39939)	NA	NA	NA	NA
Papaver_rhoeas|Prh01G08520.0-Papaver_somniferum|Pso08G37050.0	YN	0.0136412	0.112061	0.121731	1.6618e-10	1170	281.999	888.001	NA	41	29	12	NA	NA	0.0373628	2.39755:2.39755:1:1:1:1	0.420513(0.473077:0.388462:0.4)	NA	NA	NA	NA
Papaver_rhoeas|Prh01G08540.0-Papaver_somniferum|Pso08G36980.0	YN	0.0273051	0.138636	0.196954	2.68986e-13	1734	416.76	1317.24	NA	87	51.7051	35.2949	NA	NA	0.0540631	2.91078:2.91078:1:1:1:1	0.421857(0.527682:0.387543:0.350346)	NA	NA	NA	NA
Papaver_rhoeas|Prh01G08580.0-Papaver_somniferum|Pso07G18160.0	YN	0.0698417	0.137968	0.506217	0.0376294	612	122.267	489.733	NA	48	15.3918	32.6082	NA	NA	0.0834522	0.860481:0.860481:1:1:1:1	0.463235(0.593137:0.406863:0.389706)	NA	NA	NA	NA
Papaver_rhoeas|Prh01G08580.0-Papaver_somniferum|Pso08G37000.0	YN	0.071107	0.115096	0.617804	0.117576	612	116.987	495.013	NA	46	12.471	33.529	NA	NA	0.0795158	0.698449:0.698449:1:1:1:1	0.464052(0.590686:0.406863:0.394608)	NA	NA	NA	NA
Papaver_rhoeas|Prh01G08590.0-Papaver_somniferum|Pso08G37010.0	YN	0.0237907	0.100494	0.236738	1.03292e-06	1137	323.76	813.24	NA	49	30	19	NA	NA	0.0456319	5.61848:5.61848:1:1:1:1	0.460862(0.477573:0.474934:0.430079)	NA	NA	NA	NA
Papaver_rhoeas|Prh01G08600.0-Papaver_somniferum|Pso08G37020.0	YN	0.0195393	0.159852	0.122234	3.13314e-13	1098	268.367	829.633	NA	54	38	16	NA	NA	0.0538338	1.91449:1.91449:1:1:1:1	0.443989(0.489071:0.441257:0.401639)	NA	NA	NA	NA
Papaver_rhoeas|Prh01G08610.0-Papaver_somniferum|Pso08G37030.0	YN	0.155044	0.216341	0.716665	0.0852882	990	257.197	732.803	NA	150	47.7049	102.295	NA	NA	0.170968	2.52082:2.52082:1:1:1:1	0.426263(0.490909:0.410606:0.377273)	NA	NA	NA	NA
Papaver_rhoeas|Prh01G08710.0-Papaver_somniferum|Pso08G37040.0	YN	0.00367375	0.10449	0.035159	1.51062e-10	774	228.092	545.908	NA	24	22	2	NA	NA	0.0333834	4.27221:4.27221:1:1:1:1	0.475452(0.550388:0.5:0.375969)	NA	NA	NA	NA
Papaver_rhoeas|Prh01G08720.0-Papaver_somniferum|Pso08G36970.0	YN	0.0615637	0.123899	0.496885	0.00458414	1143	276.339	866.661	NA	82	30.9494	51.0506	NA	NA	0.0766344	3.62631:3.62631:1:1:1:1	0.405074(0.528871:0.311024:0.375328)	NA	NA	NA	NA
Papaver_rhoeas|Prh01G08730.0-Papaver_somniferum|Pso08G36960.0	YN	0.0361936	0.0246492	1.46835	0.957547	309	82.4793	226.521	NA	10	2	8	NA	NA	0.0331121	1.99077:1.99077:1:1:1:1	0.404531(0.5:0.242718:0.470874)	NA	NA	NA	NA
Papaver_rhoeas|Prh01G08740.0-Papaver_somniferum|Pso07G18360.0	YN	0.00647339	0.10527	0.0614932	1.07472e-05	435	124.708	310.292	NA	14	12	2	NA	NA	0.0347968	6.00709:6.00709:1:1:1:1	0.444828(0.544828:0.413793:0.375862)	NA	NA	NA	NA
Papaver_rhoeas|Prh01G08740.0-Papaver_somniferum|Pso08G36950.0	YN	0.00651811	0.122855	0.0530552	1.26834e-06	435	126.827	308.173	NA	16	14	2	NA	NA	0.040437	7.32216:7.32216:1:1:1:1	0.442529(0.541379:0.413793:0.372414)	NA	NA	NA	NA
Papaver_rhoeas|Prh01G08750.0-Papaver_somniferum|Pso07G18370.0	YN	0.014365	0.299105	0.0480266	1.24039e-09	354	72.8088	281.191	NA	21	17	4	NA	NA	0.0729287	0.921137:0.921137:1:1:1:1	0.418079(0.5:0.381356:0.372881)	NA	NA	NA	NA
Papaver_rhoeas|Prh01G08760.0-Papaver_somniferum|Pso07G18380.0	YN	0.00166993	0.0445056	0.0375217	0.000114463	762	162.409	599.591	NA	8	7	1	NA	NA	0.0107997	2.03924:2.03924:1:1:1:1	0.413386(0.543307:0.366142:0.330709)	NA	NA	NA	NA
Papaver_rhoeas|Prh01G08780.0-Papaver_somniferum|Pso07G18400.0	YN	0.0148942	0.064687	0.230251	0.00093847	810	193.503	616.497	NA	21	11.9101	9.0899	NA	NA	0.0267893	2.34941:2.34941:1:1:1:1	0.418519(0.57037:0.372222:0.312963)	NA	NA	NA	NA
Papaver_rhoeas|Prh01G08780.0-Papaver_somniferum|Pso08G36920.0	YN	0.0187342	0.0971278	0.192882	1.24934e-05	810	210.532	599.468	NA	30	18.9235	11.0765	NA	NA	0.03911	5.29546:5.29546:1:1:1:1	0.418519(0.572222:0.374074:0.309259)	NA	NA	NA	NA
Papaver_rhoeas|Prh01G08790.0-Papaver_somniferum|Pso07G18410.0	YN	0.00529743	0.0932712	0.056796	7.05705e-09	801	232.418	568.582	NA	23	20	3	NA	NA	0.0308239	6.90125:6.90125:1:1:1:1	0.413233(0.559925:0.280899:0.398876)	NA	NA	NA	NA
Papaver_rhoeas|Prh01G08790.0-Papaver_somniferum|Pso08G36910.0	YN	0.0113629	0.178124	0.063792	2.85656e-05	249	71.652	177.348	NA	13	11	2	NA	NA	0.05935	19.7848:19.7848:1:1:1:1	0.449799(0.578313:0.385542:0.385542)	NA	NA	NA	NA
Papaver_rhoeas|Prh01G08800.0-Papaver_somniferum|Pso08G36900.0	YN	0.0121312	0.122201	0.0992729	4.79709e-12	1125	280.175	844.825	NA	41	30.8363	10.1637	NA	NA	0.0395433	3.09743:3.09743:1:1:1:1	0.435556(0.501333:0.438667:0.366667)	NA	NA	NA	NA
Papaver_rhoeas|Prh01G08810.0-Papaver_somniferum|Pso08G36890.0	YN	0.0118377	0.091539	0.129319	4.82542e-05	579	152.998	426.002	NA	18	13	5	NA	NA	0.0328984	5.52061:5.52061:1:1:1:1	0.417098(0.489637:0.440415:0.321244)	NA	NA	NA	NA
Papaver_rhoeas|Prh01G08820.0-Papaver_somniferum|Pso08G36880.0	YN	0.0281278	0.177529	0.158441	4.83407e-28	2598	649.914	1948.09	NA	154	100.263	53.7371	NA	NA	0.0655019	2.85674:2.85674:1:1:1:1	0.412625(0.511547:0.360277:0.366051)	NA	NA	NA	NA
Papaver_rhoeas|Prh01G08830.0-Papaver_somniferum|Pso07G18450.0	YN	0.0495251	0.261963	0.189054	2.51566e-10	762	176.72	585.28	NA	66	37.961	28.039	NA	NA	0.0987928	2.32648:2.32648:1:1:1:1	0.404199(0.442913:0.415354:0.354331)	NA	NA	NA	NA
Papaver_rhoeas|Prh01G08830.0-Papaver_somniferum|Pso08G36870.0	YN	0.0318316	0.187675	0.16961	5.19793e-09	762	183.975	578.025	NA	48	30	18	NA	NA	0.069458	3.04642:3.04642:1:1:1:1	0.403543(0.444882:0.411417:0.354331)	NA	NA	NA	NA
Papaver_rhoeas|Prh01G08840.0-Papaver_somniferum|Pso07G18460.0	YN	0.0211852	0.0685296	0.309139	7.64839e-05	1491	384.875	1106.13	NA	48	25	23	NA	NA	0.0334063	16.4655:16.4655:1:1:1:1	0.390677(0.461771:0.392354:0.317907)	NA	NA	NA	NA
Papaver_rhoeas|Prh01G08850.0-Papaver_somniferum|Pso07G18470.0	YN	0.01576	0.105341	0.149609	0.000346799	435	114.137	320.863	NA	16	11	5	NA	NA	0.0392646	2.52773:2.52773:1:1:1:1	0.454023(0.648276:0.365517:0.348276)	NA	NA	NA	NA
Papaver_rhoeas|Prh01G08850.0-Papaver_somniferum|Pso08G36830.0	YN	0.0236108	0.134812	0.175139	9.22257e-05	435	133.568	301.432	NA	23	16	7	NA	NA	0.0577554	5.25136:5.25136:1:1:1:1	0.452874(0.641379:0.365517:0.351724)	NA	NA	NA	NA
Papaver_rhoeas|Prh01G08860.0-Papaver_somniferum|Pso07G18490.0	YN	0.037144	0.17395	0.213533	1.13461e-11	1218	316.945	901.055	NA	81	48.3588	32.6412	NA	NA	0.0727432	2.89107:2.89107:1:1:1:1	0.428982(0.550493:0.375616:0.360837)	NA	NA	NA	NA
Papaver_rhoeas|Prh01G08870.0-Papaver_somniferum|Pso07G18500.0	YN	0.109207	0.191249	0.571017	0.0113004	945	219.593	725.407	NA	110	36.3283	73.6717	NA	NA	0.128271	2.82245:2.82245:1:1:1:1	0.388889(0.434921:0.41746:0.314286)	NA	NA	NA	NA
Papaver_rhoeas|Prh01G08870.0-Papaver_somniferum|Pso08G36800.0	YN	0.0823633	0.180855	0.45541	0.000965322	975	217.495	757.505	NA	93	33.9468	59.0532	NA	NA	0.104334	2.51597:2.51597:1:1:1:1	0.386667(0.430769:0.421538:0.307692)	NA	NA	NA	NA
Papaver_rhoeas|Prh01G08880.0-Papaver_somniferum|Pso07G18510.0	YN	0.0338797	0.223056	0.151888	2.38064e-16	1215	308.547	906.453	NA	87	57	30	NA	NA	0.0819208	4.30566:4.30566:1:1:1:1	0.407407(0.48642:0.393827:0.341975)	NA	NA	NA	NA
Papaver_rhoeas|Prh01G08890.0-Papaver_somniferum|Pso07G18530.0	YN	0.029282	0.0906907	0.322878	3.14714e-06	1596	432.39	1163.61	NA	70	36.6019	33.3981	NA	NA	0.0459189	2.9915:2.9915:1:1:1:1	0.424812(0.511278:0.359023:0.404135)	NA	NA	NA	NA
Papaver_rhoeas|Prh01G08890.0-Papaver_somniferum|Pso08G36740.0	YN	0.0240312	0.102345	0.234805	6.63005e-09	1596	440.522	1155.48	NA	69	41.69	27.31	NA	NA	0.0456473	3.25129:3.25129:1:1:1:1	0.425752(0.512218:0.361842:0.403195)	NA	NA	NA	NA
Papaver_rhoeas|Prh01G08910.0-Papaver_somniferum|Pso07G18540.0	YN	0.0137588	0.216628	0.0635136	6.29681e-22	1278	243.479	1034.52	NA	58	43.8979	14.1021	NA	NA	0.0524085	1.94107:1.94107:1:1:1:1	0.380673(0.485915:0.366197:0.289906)	NA	NA	NA	NA
Papaver_rhoeas|Prh01G08910.0-Papaver_somniferum|Pso08G36720.0	YN	0.0117614	0.21845	0.0538402	3.2329e-23	1278	249.596	1028.4	NA	57	45	12	NA	NA	0.0521281	2.1686:2.1686:1:1:1:1	0.381455(0.484742:0.367371:0.292254)	NA	NA	NA	NA
Papaver_rhoeas|Prh01G08920.0-Papaver_somniferum|Pso07G18550.0	YN	0.0119854	0.107096	0.111913	4.39206e-13	1686	340.282	1345.72	NA	49	33	16	NA	NA	0.0311812	2.58241:2.58241:1:1:1:1	0.34134(0.38968:0.381673:0.252669)	NA	NA	NA	NA
Papaver_rhoeas|Prh01G08920.0-Papaver_somniferum|Pso08G36710.0	YN	0.0145267	0.124985	0.116227	3.03402e-15	1686	364.767	1321.23	NA	60	41	19	NA	NA	0.0384245	3.85027:3.85027:1:1:1:1	0.344603(0.392349:0.386121:0.255338)	NA	NA	NA	NA
Papaver_rhoeas|Prh01G08960.0-Papaver_somniferum|Pso07G18580.0	YN	0.0493575	0.0995966	0.495574	0.0566154	612	129.523	482.477	NA	35	12	23	NA	NA	0.0599901	2.0004:2.0004:1:1:1:1	0.378268(0.497549:0.306373:0.330882)	NA	NA	NA	NA
Papaver_rhoeas|Prh01G08960.0-Papaver_somniferum|Pso08G36680.0	YN	0.049165	0.144363	0.340566	0.00190097	597	148.903	448.097	NA	40	18.7578	21.2422	NA	NA	0.0729091	7.57386:7.57386:1:1:1:1	0.374372(0.487437:0.311558:0.324121)	NA	NA	NA	NA
Papaver_rhoeas|Prh01G09020.0-Papaver_somniferum|Pso07G18600.0	YN	0.0127395	0.146484	0.0869683	3.05975e-19	1491	382.647	1108.35	NA	64	50	14	NA	NA	0.0470635	2.8124:2.8124:1:1:1:1	0.460429(0.556338:0.484909:0.34004)	NA	NA	NA	NA
Papaver_rhoeas|Prh01G09020.0-Papaver_somniferum|Pso08G36630.0	YN	0.006229	0.165441	0.0376509	1.32676e-26	1494	365.334	1128.67	NA	60	53	7	NA	NA	0.0451617	1.73103:1.73103:1:1:1:1	0.459505(0.553213:0.488956:0.336345)	NA	NA	NA	NA
Papaver_rhoeas|Prh01G09040.0-Papaver_somniferum|Pso07G18640.0	YN	0.0144826	0.0696864	0.207825	3.19473e-11	2955	631.033	2323.97	NA	75	41.6731	33.3269	NA	NA	0.0262712	1.72297:1.72297:1:1:1:1	0.444501(0.584772:0.407614:0.341117)	NA	NA	NA	NA
Papaver_rhoeas|Prh01G09040.0-Papaver_somniferum|Pso08G36610.0	YN	0.00682764	0.0555563	0.122896	1.35332e-14	3291	788.379	2502.62	NA	59	42	17	NA	NA	0.0185009	4.19645:4.19645:1:1:1:1	0.438165(0.573838:0.404284:0.336372)	NA	NA	NA	NA
Papaver_rhoeas|Prh01G09060.0-Papaver_somniferum|Pso07G18650.0	YN	0.0077026	0.135513	0.0568404	3.29681e-10	696	172.054	523.946	NA	25	20.9858	4.01424	NA	NA	0.0392978	4.1587:4.1587:1:1:1:1	0.44181(0.517241:0.461207:0.346983)	NA	NA	NA	NA
Papaver_rhoeas|Prh01G09060.0-Papaver_somniferum|Pso08G36600.0	YN	0.00952637	0.103809	0.0917679	4.51188e-07	696	167.515	528.485	NA	21	16	5	NA	NA	0.0322186	3.11233:3.11233:1:1:1:1	0.446121(0.519397:0.463362:0.355603)	NA	NA	NA	NA
Papaver_rhoeas|Prh01G09070.0-Papaver_somniferum|Pso07G18670.0	YN	0.00284607	0.0952779	0.0298712	4.66271e-12	978	273.943	704.057	NA	26	24	2	NA	NA	0.0287367	12.3172:12.3172:1:1:1:1	0.390593(0.516871:0.32362:0.331288)	NA	NA	NA	NA
Papaver_rhoeas|Prh01G09070.0-Papaver_somniferum|Pso08G36580.0	YN	0.00705603	0.112524	0.0627069	9.19165e-12	978	265.219	712.781	NA	32	27	5	NA	NA	0.0356574	8.61268:8.61268:1:1:1:1	0.391104(0.519939:0.322086:0.331288)	NA	NA	NA	NA
Papaver_rhoeas|Prh01G09080.0-Papaver_somniferum|Pso08G36560.0	YN	0.0269333	0.150036	0.179512	9.91626e-06	522	124.782	397.218	NA	27	16.511	10.489	NA	NA	0.0563604	5.44732:5.44732:1:1:1:1	0.35728(0.41954:0.364943:0.287356)	NA	NA	NA	NA
Papaver_rhoeas|Prh01G09090.0-Papaver_somniferum|Pso07G18710.0	YN	0.0361487	0.128039	0.282326	0.00311691	444	103.771	340.229	NA	24	12	12	NA	NA	0.0576252	2.22125:2.22125:1:1:1:1	0.369369(0.391892:0.361486:0.35473)	NA	NA	NA	NA
Papaver_rhoeas|Prh01G09090.0-Papaver_somniferum|Pso08G36540.0	YN	0.0441948	0.421689	0.104804	6.07612e-12	447	97.1466	349.853	NA	45	30	15	NA	NA	0.126236	1.56525:1.56525:1:1:1:1	0.370246(0.402685:0.348993:0.35906)	NA	NA	NA	NA
Papaver_rhoeas|Prh01G09100.0-Papaver_somniferum|Pso08G36530.0	YN	0.0504957	0.362256	0.139392	5.342e-10	402	105.12	296.88	NA	44	29.5659	14.4341	NA	NA	0.132019	5.48191:5.48191:1:1:1:1	0.359453(0.432836:0.317164:0.328358)	NA	NA	NA	NA
Papaver_rhoeas|Prh01G09140.0-Papaver_somniferum|Pso07G18760.0	YN	0.0966771	0.191398	0.50511	0.0127553	624	142.119	481.881	NA	67	23.3012	43.6988	NA	NA	0.11825	1.25372:1.25372:1:1:1:1	0.417468(0.40625:0.524038:0.322115)	NA	NA	NA	NA
Papaver_rhoeas|Prh01G09150.0-Papaver_somniferum|Pso07G18770.0	YN	0.0317107	0.110931	0.285859	2.34493e-05	975	265.314	709.686	NA	49	27	22	NA	NA	0.053268	3.96621:3.96621:1:1:1:1	0.444615(0.533846:0.416923:0.383077)	NA	NA	NA	NA
Papaver_rhoeas|Prh01G09150.0-Papaver_somniferum|Pso08G36480.0	YN	0.0344349	0.124833	0.275848	6.73912e-06	975	256.077	718.923	NA	53	28.8141	24.1859	NA	NA	0.0581773	2.87869:2.87869:1:1:1:1	0.444103(0.536923:0.413846:0.381538)	NA	NA	NA	NA
Papaver_rhoeas|Prh01G09160.0-Papaver_somniferum|Pso07G18780.0	YN	0.0143034	0.0662476	0.215909	1.8657e-05	1233	299.438	933.562	NA	32	18.7773	13.2227	NA	NA	0.0269182	2.89067:2.89067:1:1:1:1	0.410787(0.484185:0.368613:0.379562)	NA	NA	NA	NA
Papaver_rhoeas|Prh01G09170.0-Papaver_somniferum|Pso07G18790.0	YN	0.0992895	0.161554	0.61459	0.073422	600	163.124	436.876	NA	64	23.4508	40.5492	NA	NA	0.116218	2.57723:2.57723:1:1:1:1	0.44(0.52:0.36:0.44)	NA	NA	NA	NA
Papaver_rhoeas|Prh01G09170.0-Papaver_somniferum|Pso08G36440.0	YN	0.0452235	0.0990395	0.456621	0.0217538	675	173.291	501.709	NA	38	16	22	NA	NA	0.0590395	1.93718:1.93718:1:1:1:1	0.448889(0.526667:0.397778:0.422222)	NA	NA	NA	NA
Papaver_rhoeas|Prh01G09180.0-Papaver_somniferum|Pso08G36430.0	YN	0.0976716	0.367883	0.265496	9.08588e-06	447	95.1087	351.891	NA	59	26.8014	32.1986	NA	NA	0.155165	1.50852:1.50852:1:1:1:1	0.39821(0.493289:0.369128:0.332215)	NA	NA	NA	NA
Papaver_rhoeas|Prh01G09200.0-Papaver_somniferum|Pso07G18810.0	YN	0.0126513	0.102695	0.123193	4.10224e-11	1305	336.473	968.527	NA	44	31.8504	12.1496	NA	NA	0.0358676	3.72237:3.72237:1:1:1:1	0.424904(0.491954:0.449425:0.333333)	NA	NA	NA	NA
Papaver_rhoeas|Prh01G09200.0-Papaver_somniferum|Pso08G36420.0	YN	0.0149987	0.104529	0.143488	1.76075e-10	1299	354.043	944.957	NA	48	34	14	NA	NA	0.0394003	7.598:7.598:1:1:1:1	0.423018(0.488453:0.450346:0.330254)	NA	NA	NA	NA
Papaver_rhoeas|Prh01G09220.0-Papaver_somniferum|Pso07G18820.0	YN	0.0203987	0.0536472	0.380237	0.00155325	1752	409.769	1342.23	NA	48	21	27	NA	NA	0.0281751	3.12175:3.12175:1:1:1:1	0.415525(0.488014:0.422945:0.335616)	NA	NA	NA	NA
Papaver_rhoeas|Prh01G09220.0-Papaver_somniferum|Pso08G36400.0	YN	0.0242818	0.0615582	0.394453	0.000830221	1767	426.315	1340.69	NA	57	25	32	NA	NA	0.0332753	3.78207:3.78207:1:1:1:1	0.413978(0.48472:0.418506:0.33871)	NA	NA	NA	NA
Papaver_rhoeas|Prh01G09230.0-Papaver_somniferum|Pso07G18830.0	YN	0.0343975	0.191589	0.179538	1.29586e-15	1569	347.909	1221.09	NA	98	57	41	NA	NA	0.0692529	3.72629:3.72629:1:1:1:1	0.390057(0.478967:0.361377:0.329828)	NA	NA	NA	NA
Papaver_rhoeas|Prh01G09230.0-Papaver_somniferum|Pso08G36390.0	YN	0.0336798	0.204354	0.164812	1.35476e-12	1095	228.127	866.873	NA	68	39.4739	28.5261	NA	NA	0.0692372	2.80381:2.80381:1:1:1:1	0.379909(0.461644:0.358904:0.319178)	NA	NA	NA	NA
Papaver_rhoeas|Prh01G09240.0-Papaver_somniferum|Pso07G18850.0	YN	0.0172761	0.0583242	0.296209	0.229069	153	35.6417	117.358	NA	4	2	2	NA	NA	0.0268384	2:2:1:1:1:1	0.473856(0.539216:0.411765:0.470588)	NA	NA	NA	NA
Papaver_rhoeas|Prh01G09250.0-Papaver_somniferum|Pso07G18860.0	YN	0.00704627	0.0690001	0.10212	1.56432e-21	3534	965.816	2568.18	NA	81	63	18	NA	NA	0.0239778	5.20761:5.20761:1:1:1:1	0.41893(0.497878:0.374788:0.384126)	NA	NA	NA	NA
Papaver_rhoeas|Prh01G09250.0-Papaver_somniferum|Pso08G35850.0	YN	0.0144458	0.125674	0.114946	2.10251e-33	3498	885.357	2612.64	NA	138	100.637	37.3634	NA	NA	0.0425981	3.16608:3.16608:1:1:1:1	0.420669(0.499571:0.379503:0.382933)	NA	NA	NA	NA
Papaver_rhoeas|Prh01G09310.0-Papaver_somniferum|Pso07G18900.0	YN	0.046941	0.201223	0.233278	2.25908e-06	546	133.507	412.493	NA	42	23.2533	18.7467	NA	NA	0.0846658	3.43315:3.43315:1:1:1:1	0.403846(0.508242:0.368132:0.335165)	NA	NA	NA	NA
Papaver_rhoeas|Prh01G09310.0-Papaver_somniferum|Pso08G35880.0	YN	0.00704347	0.0527452	0.133538	0.00426623	546	117.801	428.199	NA	9	6	3	NA	NA	0.0169038	1.86222:1.86222:1:1:1:1	0.399267(0.510989:0.365385:0.321429)	NA	NA	NA	NA
Papaver_rhoeas|Prh01G09320.0-Papaver_somniferum|Pso08G35890.0	YN	0.0109858	0.0815651	0.134688	7.16101e-16	2721	611.759	2109.24	NA	70	47	23	NA	NA	0.0268541	1.99301:1.99301:1:1:1:1	0.424476(0.498897:0.396362:0.37817)	NA	NA	NA	NA
Papaver_rhoeas|Prh01G09330.0-Papaver_somniferum|Pso08G35900.0	YN	0.0321338	0.130677	0.245902	2.60275e-12	2070	456.885	1613.12	NA	105	54.3662	50.6338	NA	NA	0.053884	4.1917:4.1917:1:1:1:1	0.39058(0.447826:0.397101:0.326812)	NA	NA	NA	NA
Papaver_rhoeas|Prh01G09350.0-Papaver_somniferum|Pso08G35910.0	YN	0.516238	2.32072	0.222447	2.14797e-05	315	65.9874	249.013	NA	136	43.4431	92.5569	NA	NA	0.894248	0.911331:0.911331:1:1:1:1	0.422222(0.471429:0.419048:0.37619)	NA	NA	NA	NA
Papaver_rhoeas|Prh01G09380.0-Papaver_somniferum|Pso07G18960.0	YN	0.034187	0.182066	0.187772	7.00974e-05	426	96.6755	329.325	NA	26	15	11	NA	NA	0.0677463	2.54923:2.54923:1:1:1:1	0.389671(0.433099:0.394366:0.341549)	NA	NA	NA	NA
Papaver_rhoeas|Prh01G09380.0-Papaver_somniferum|Pso08G35960.0	YN	0.0338285	0.120445	0.280862	0.00510954	426	90.275	335.725	NA	21	9.90112	11.0989	NA	NA	0.0521838	1.91469:1.91469:1:1:1:1	0.38615(0.426056:0.397887:0.334507)	NA	NA	NA	NA
Papaver_rhoeas|Prh01G09400.0-Papaver_somniferum|Pso07G18980.0	YN	0.0326073	0.177881	0.183309	2.34277e-12	1149	292.22	856.78	NA	73	45.6913	27.3087	NA	NA	0.0695542	2.60665:2.60665:1:1:1:1	0.413838(0.441253:0.353786:0.446475)	NA	NA	NA	NA
Papaver_rhoeas|Prh01G09420.0-Papaver_somniferum|Pso07G19000.0	YN	0.0309108	0.0860437	0.359245	0.00130142	1101	192.141	908.859	NA	43	15.481	27.519	NA	NA	0.0405323	1.83676:1.83676:1:1:1:1	0.428247(0.516349:0.475477:0.292916)	NA	NA	NA	NA
Papaver_rhoeas|Prh01G09420.0-Papaver_somniferum|Pso08G35980.0	YN	0.0378134	0.120253	0.314449	1.4751e-05	1218	220.279	997.721	NA	61	24.2128	36.7872	NA	NA	0.0527229	1.49309:1.49309:1:1:1:1	0.431034(0.506158:0.479064:0.307882)	NA	NA	NA	NA
Papaver_rhoeas|Prh01G09430.0-Papaver_somniferum|Pso08G35990.0	YN	0.0906571	0.12362	0.733352	0.418256	228	54.4192	173.581	NA	21	6.19871	14.8013	NA	NA	0.0985248	1.64014:1.64014:1:1:1:1	0.39693(0.486842:0.315789:0.388158)	NA	NA	NA	NA
Papaver_rhoeas|Prh01G09440.0-Papaver_somniferum|Pso07G19050.0	YN	0.0208215	0.0661806	0.314617	2.65621e-05	1746	478.929	1267.07	NA	56	30	26	NA	NA	0.0332636	3.28891:3.28891:1:1:1:1	0.403494(0.449313:0.372852:0.388316)	NA	NA	NA	NA
Papaver_rhoeas|Prh01G09440.0-Papaver_somniferum|Pso08G36010.0	YN	0.0197397	0.0761158	0.259338	2.85921e-07	1800	422.213	1377.79	NA	57	30.1629	26.8371	NA	NA	0.0329635	1.69035:1.69035:1:1:1:1	0.401389(0.454167:0.371667:0.378333)	NA	NA	NA	NA
Papaver_rhoeas|Prh01G09450.0-Papaver_somniferum|Pso07G19060.0	YN	0.0104163	0.0307064	0.339224	0.00716465	1626	465.328	1160.67	NA	26	14	12	NA	NA	0.0162229	6.8793:6.8793:1:1:1:1	0.418819(0.491697:0.397601:0.367159)	NA	NA	NA	NA
Papaver_rhoeas|Prh01G09450.0-Papaver_somniferum|Pso08G36020.0	YN	0.0112789	0.0402719	0.280069	0.000828691	1626	463.404	1162.6	NA	31	18	13	NA	NA	0.0195418	6.76677:6.76677:1:1:1:1	0.419434(0.494465:0.399446:0.364391)	NA	NA	NA	NA
Papaver_rhoeas|Prh01G09460.0-Papaver_somniferum|Pso07G19070.0	YN	0.0179815	0.147196	0.12216	2.69436e-05	429	91.1222	337.878	NA	18	12	6	NA	NA	0.0454275	1.64997:1.64997:1:1:1:1	0.363636(0.503497:0.237762:0.34965)	NA	NA	NA	NA
Papaver_rhoeas|Prh01G09460.0-Papaver_somniferum|Pso08G36030.0	YN	0.015187	0.152799	0.0993919	5.82455e-06	429	96.3565	332.643	NA	18	13	5	NA	NA	0.0460957	2.24803:2.24803:1:1:1:1	0.365967(0.503497:0.241259:0.353147)	NA	NA	NA	NA
Papaver_rhoeas|Prh01G09470.0-Papaver_somniferum|Pso07G19080.0	YN	0.0314415	0.144527	0.217548	8.4727e-12	1572	386.907	1185.09	NA	86	49.5817	36.4183	NA	NA	0.0592746	4.32221:4.32221:1:1:1:1	0.411578(0.5:0.370229:0.364504)	NA	NA	NA	NA
Papaver_rhoeas|Prh01G09470.0-Papaver_somniferum|Pso08G36050.0	YN	0.0287203	0.154868	0.185449	1.83266e-08	894	218.692	675.308	NA	49	30	19	NA	NA	0.0595788	2.56283:2.56283:1:1:1:1	0.423937(0.548658:0.354027:0.369128)	NA	NA	NA	NA
Papaver_rhoeas|Prh01G09480.0-Papaver_somniferum|Pso07G19090.0	YN	0.0531252	0.122428	0.43393	0.000543307	1380	284.808	1095.19	NA	88	31.8769	56.1231	NA	NA	0.0674281	1.68998:1.68998:1:1:1:1	0.396739(0.496739:0.386957:0.306522)	NA	NA	NA	NA
Papaver_rhoeas|Prh01G09480.0-Papaver_somniferum|Pso08G36040.0	YN	0.0347227	0.0729611	0.475906	0.0125195	1287	296.623	990.377	NA	54	20.4412	33.5588	NA	NA	0.0435357	2.82831:2.82831:1:1:1:1	0.398601(0.494172:0.39627:0.305361)	NA	NA	NA	NA
Papaver_rhoeas|Prh01G09490.0-Papaver_somniferum|Pso08G36080.0	YN	0.605087	2.37798	0.254454	1.17773e-08	108	23.8227	84.1773	NA	58	23.2829	34.7171	NA	NA	0.996154	1.04483:1.04483:1:1:1:1	0.481481(0.5:0.513889:0.430556)	NA	NA	NA	NA
Papaver_rhoeas|Prh01G09500.0-Papaver_somniferum|Pso07G19110.0	YN	NA	0.0947777	-0	NA	639	170.617	468.383	NA	15	15	NA	NA	NA	0.0253062	4.17578:4.17578:1:1:1:1	0.425665(0.521127:0.403756:0.352113)	NA	NA	NA	NA
Papaver_rhoeas|Prh01G09510.0-Papaver_somniferum|Pso08G36110.0	YN	0.0547464	0.125341	0.43678	0.000896642	1173	281.443	891.557	NA	79	31.9477	47.0523	NA	NA	0.0716845	2.41451:2.41451:1:1:1:1	0.42711(0.51023:0.421995:0.349105)	NA	NA	NA	NA
Papaver_rhoeas|Prh01G09540.0-Papaver_somniferum|Pso07G19140.0	YN	0.0125126	0.0920054	0.135998	2.63998e-16	2445	582.565	1862.44	NA	73	49.902	23.098	NA	NA	0.0314532	3.62608:3.62608:1:1:1:1	0.427812(0.523313:0.419632:0.340491)	NA	NA	NA	NA
Papaver_rhoeas|Prh01G09540.0-Papaver_somniferum|Pso08G36140.0	YN	0.0164659	0.0872878	0.188639	7.76722e-13	2445	601.66	1843.34	NA	79	49	30	NA	NA	0.0338936	4.70942:4.70942:1:1:1:1	0.429039(0.523926:0.420245:0.342945)	NA	NA	NA	NA
Papaver_rhoeas|Prh01G09550.0-Papaver_somniferum|Pso07G19150.0	YN	0.0327884	0.149791	0.218895	1.05997e-06	855	199.551	655.449	NA	47	26	21	NA	NA	0.0600959	4.9683:4.9683:1:1:1:1	0.388304(0.512281:0.349123:0.303509)	NA	NA	NA	NA
Papaver_rhoeas|Prh01G09560.0-Papaver_somniferum|Pso08G36180.0	YN	0.0254686	0.0962968	0.264481	7.43291e-07	1440	357.903	1082.1	NA	59	31.9305	27.0695	NA	NA	0.0430726	3.53022:3.53022:1:1:1:1	0.419792(0.460417:0.466667:0.332292)	NA	NA	NA	NA
Papaver_rhoeas|Prh01G09570.0-Papaver_somniferum|Pso07G19180.0	YN	0.0343206	0.0832307	0.412355	0.00696712	879	214.43	664.57	NA	39	16.7241	22.2759	NA	NA	0.0462521	2.34994:2.34994:1:1:1:1	0.420364(0.513652:0.395904:0.351536)	NA	NA	NA	NA
Papaver_rhoeas|Prh01G09570.0-Papaver_somniferum|Pso08G36190.0	YN	0.0339422	0.119847	0.283213	8.96672e-05	813	209.232	603.768	NA	43	22.9785	20.0215	NA	NA	0.0560504	3.05942:3.05942:1:1:1:1	0.432964(0.5369:0.405904:0.356089)	NA	NA	NA	NA
Papaver_rhoeas|Prh01G09580.0-Papaver_somniferum|Pso08G36200.0	YN	0.00562094	0.130814	0.0429691	1.45815e-10	705	169.276	535.724	NA	23	20	3	NA	NA	0.0356807	1.73165:1.73165:1:1:1:1	0.413475(0.480851:0.410638:0.348936)	NA	NA	NA	NA
Papaver_rhoeas|Prh01G09590.0-Papaver_somniferum|Pso07G19220.0	YN	0.00549965	0.0935004	0.0588195	0.00579537	228	45.5026	182.497	NA	5	4	1	NA	NA	0.0230622	2:2:1:1:1:1	0.440789(0.394737:0.414474:0.513158)	NA	NA	NA	NA
Papaver_rhoeas|Prh01G09590.0-Papaver_somniferum|Pso08G36210.0	YN	0.00550691	0.0929783	0.0592279	0.00591508	228	45.7425	182.257	NA	5	4	1	NA	NA	0.0230559	2:2:1:1:1:1	0.436404(0.394737:0.414474:0.5)	NA	NA	NA	NA
Papaver_rhoeas|Prh01G09610.0-Papaver_somniferum|Pso08G35840.0	YN	0.0211454	0.144776	0.146056	5.79855e-14	1455	351.614	1103.39	NA	68	45	23	NA	NA	0.0510219	2.63815:2.63815:1:1:1:1	0.411684(0.47732:0.396907:0.360825)	NA	NA	NA	NA
Papaver_rhoeas|Prh01G09680.0-Papaver_somniferum|Pso07G19290.0	YN	0.013215	0.100728	0.131195	0.000133347	501	119.024	381.976	NA	16	11	5	NA	NA	0.0340057	6.54073:6.54073:1:1:1:1	0.373253(0.404192:0.41018:0.305389)	NA	NA	NA	NA
Papaver_rhoeas|Prh01G09720.0-Papaver_somniferum|Pso07G19380.0	YN	0.0147379	0.124524	0.118353	6.48954e-15	1656	353.998	1302	NA	59	40	19	NA	NA	0.0382066	1.70891:1.70891:1:1:1:1	0.394022(0.478261:0.361413:0.342391)	NA	NA	NA	NA
Papaver_rhoeas|Prh01G09720.0-Papaver_somniferum|Pso08G35790.0	YN	0.0192183	0.144032	0.133431	2.18977e-16	1656	390.744	1265.26	NA	74	50	24	NA	NA	0.048669	2.75443:2.75443:1:1:1:1	0.396739(0.476449:0.362319:0.351449)	NA	NA	NA	NA
Papaver_rhoeas|Prh01G09730.0-Papaver_somniferum|Pso07G19390.0	YN	0.0906082	0.188579	0.480478	0.00546785	672	149.475	522.525	NA	69	24.4906	44.5094	NA	NA	0.1124	2.2655:2.2655:1:1:1:1	0.411458(0.537946:0.34375:0.352679)	NA	NA	NA	NA
Papaver_rhoeas|Prh01G09730.0-Papaver_somniferum|Pso08G35780.0	YN	0.160478	0.343583	0.467073	0.00240331	543	119.674	423.326	NA	93	31.8978	61.1022	NA	NA	0.200833	2.02643:2.02643:1:1:1:1	0.410681(0.533149:0.348066:0.350829)	NA	NA	NA	NA
Papaver_rhoeas|Prh01G09740.0-Papaver_somniferum|Pso08G35760.0	YN	0.0264662	0.125337	0.211161	1.52131e-06	873	211.457	661.543	NA	41	23.8081	17.1919	NA	NA	0.0504145	2.10462:2.10462:1:1:1:1	0.407789(0.415808:0.393471:0.414089)	NA	NA	NA	NA
Papaver_rhoeas|Prh01G09750.0-Papaver_somniferum|Pso07G19440.0	YN	0.00788944	0.0724765	0.108855	3.58316e-14	2241	583.723	1657.28	NA	53	40	13	NA	NA	0.0247127	4.22152:4.22152:1:1:1:1	0.419456(0.450469:0.41834:0.389558)	NA	NA	NA	NA
Papaver_rhoeas|Prh01G09760.0-Papaver_somniferum|Pso07G19450.0	YN	0.0373827	0.108695	0.343923	6.8352e-14	4368	1020.61	3347.39	NA	224	101.981	122.019	NA	NA	0.0540453	2.45121:2.45121:1:1:1:1	0.454556(0.557005:0.479052:0.32761)	NA	NA	NA	NA
Papaver_rhoeas|Prh01G09760.0-Papaver_somniferum|Pso08G35730.0	YN	0.0300367	0.10341	0.290461	2.09764e-16	4365	1031.41	3333.59	NA	196	97.8774	98.1226	NA	NA	0.0473742	2.5807:2.5807:1:1:1:1	0.45567(0.556014:0.4811:0.329897)	NA	NA	NA	NA
Papaver_rhoeas|Prh01G09770.0-Papaver_somniferum|Pso07G19460.0	YN	0.0216409	0.111585	0.193941	9.27777e-08	1119	274.759	844.241	NA	46	28	18	NA	NA	0.0437256	3.60709:3.60709:1:1:1:1	0.426273(0.477212:0.481233:0.320375)	NA	NA	NA	NA
Papaver_rhoeas|Prh01G09770.0-Papaver_somniferum|Pso08G35720.0	YN	0.0192825	0.119089	0.161917	3.74513e-09	1119	277.845	841.155	NA	46	30	16	NA	NA	0.0440641	3.69702:3.69702:1:1:1:1	0.427614(0.475871:0.479893:0.327078)	NA	NA	NA	NA
Papaver_rhoeas|Prh01G09790.0-Papaver_somniferum|Pso07G19470.0	YN	0.00812711	0.169373	0.0479835	2.19539e-19	1236	244.906	991.094	NA	44	35.989	8.01096	NA	NA	0.040077	1.56094:1.56094:1:1:1:1	0.413835(0.504854:0.45267:0.283981)	NA	NA	NA	NA
Papaver_rhoeas|Prh01G09790.0-Papaver_somniferum|Pso08G35710.0	YN	0.0100907	0.18015	0.0560128	1.84495e-19	1236	235.779	1000.22	NA	47	36.9751	10.0249	NA	NA	0.0425311	1.12709:1.12709:1:1:1:1	0.416262(0.507282:0.45267:0.288835)	NA	NA	NA	NA
Papaver_rhoeas|Prh01G09800.0-Papaver_somniferum|Pso07G19480.0	YN	0.0147618	0.0706996	0.208797	3.91329e-32	8670	2165.86	6504.14	NA	240	144.953	95.0475	NA	NA	0.0287357	2.74998:2.74998:1:1:1:1	0.430738(0.510208:0.407612:0.374394)	NA	NA	NA	NA
Papaver_rhoeas|Prh01G09800.0-Papaver_somniferum|Pso08G35700.0	YN	0.0142398	0.0600938	0.236959	2.16663e-35	12591	3114.34	9476.66	NA	312	178.367	133.633	NA	NA	0.0255816	2.97181:2.97181:1:1:1:1	0.423676(0.509054:0.403503:0.35847)	NA	NA	NA	NA
Papaver_rhoeas|Prh01G09810.0-Papaver_somniferum|Pso08G35690.0	YN	0.03585	0.100357	0.357225	2.26544e-10	3525	829.047	2695.95	NA	171	76.6522	94.3478	NA	NA	0.0510213	2.3293:2.3293:1:1:1:1	0.430638(0.495745:0.445532:0.350638)	NA	NA	NA	NA
Papaver_rhoeas|Prh01G09820.0-Papaver_somniferum|Pso07G19500.0	YN	0.0203781	0.129847	0.156939	3.50976e-15	1869	426.392	1442.61	NA	79	50	29	NA	NA	0.0453523	1.86156:1.86156:1:1:1:1	0.428571(0.527287:0.427769:0.330658)	NA	NA	NA	NA
Papaver_rhoeas|Prh01G09820.0-Papaver_somniferum|Pso08G35680.0	YN	0.0104817	0.133736	0.078376	8.06486e-22	1875	433.837	1441.16	NA	67	52	15	NA	NA	0.0390002	2.00124:2.00124:1:1:1:1	0.4296(0.5296:0.4272:0.332)	NA	NA	NA	NA
Papaver_rhoeas|Prh01G09850.0-Papaver_somniferum|Pso07G19510.0	YN	0.00480272	0.136632	0.0351508	4.73788e-16	1074	238.412	835.588	NA	33	29	4	NA	NA	0.0340668	1.10258:1.10258:1:1:1:1	0.475791(0.553073:0.462291:0.412011)	NA	NA	NA	NA
Papaver_rhoeas|Prh01G09850.0-Papaver_somniferum|Pso08G35650.0	YN	0.0164785	0.177978	0.0925873	6.01247e-16	1074	249.688	824.312	NA	52	38.5671	13.4329	NA	NA	0.0540244	1.48106:1.48106:1:1:1:1	0.473464(0.553073:0.458101:0.409218)	NA	NA	NA	NA
Papaver_rhoeas|Prh01G09870.0-Papaver_somniferum|Pso07G19520.0	YN	0.0149244	0.177262	0.0841941	3.12719e-14	960	214.284	745.716	NA	44	33	11	NA	NA	0.0511602	5.24438:5.24438:1:1:1:1	0.410938(0.514062:0.407813:0.310937)	NA	NA	NA	NA
Papaver_rhoeas|Prh01G09870.0-Papaver_somniferum|Pso08G35640.0	YN	0.0219158	0.156567	0.139977	7.40451e-16	1482	351.987	1130.01	NA	73	48.6266	24.3734	NA	NA	0.0538966	5.88252:5.88252:1:1:1:1	0.427463(0.529352:0.424089:0.328947)	NA	NA	NA	NA
Papaver_rhoeas|Prh01G09880.0-Papaver_somniferum|Pso07G19530.0	YN	0.0188672	0.109116	0.17291	2.78362e-14	2076	506.295	1569.7	NA	80	50.7565	29.2435	NA	NA	0.040877	2.11213:2.11213:1:1:1:1	0.404143(0.435694:0.403902:0.372832)	NA	NA	NA	NA
Papaver_rhoeas|Prh01G09880.0-Papaver_somniferum|Pso08G35620.0	YN	0.0201857	0.0762971	0.264567	1.61805e-07	2076	514.911	1561.09	NA	68	36.9128	31.0872	NA	NA	0.034103	2.31302:2.31302:1:1:1:1	0.405106(0.435694:0.405347:0.374277)	NA	NA	NA	NA
Papaver_rhoeas|Prh01G09900.0-Papaver_somniferum|Pso07G19570.0	YN	0.0590375	0.0784821	0.752242	0.523816	705	119.933	585.067	NA	42	8.79838	33.2016	NA	NA	0.0623454	1.65783:1.65783:1:1:1:1	0.391489(0.514894:0.36383:0.295745)	NA	NA	NA	NA
Papaver_rhoeas|Prh01G09950.0-Papaver_somniferum|Pso08G35570.0	YN	0.0632727	0.0998331	0.633785	0.1714	624	134.491	489.509	NA	42	12.3288	29.6712	NA	NA	0.0711526	2.10591:2.10591:1:1:1:1	0.396635(0.435096:0.396635:0.358173)	NA	NA	NA	NA
Papaver_rhoeas|Prh01G09970.0-Papaver_somniferum|Pso08G35540.0	YN	0.00932733	0.0812702	0.114769	3.25347e-14	2064	553.351	1510.65	NA	56	42	14	NA	NA	0.0286149	4.2174:4.2174:1:1:1:1	0.416182(0.459302:0.398983:0.390262)	NA	NA	NA	NA
Papaver_rhoeas|Prh01G09980.0-Papaver_somniferum|Pso07G19680.0	YN	0.0166672	0.120433	0.138394	1.16529e-06	714	154.365	559.635	NA	26	16.7777	9.22225	NA	NA	0.0391011	0.664405:0.664405:1:1:1:1	0.434174(0.556723:0.296218:0.44958)	NA	NA	NA	NA
Papaver_rhoeas|Prh01G09990.0-Papaver_somniferum|Pso07G19690.0	YN	0.0208909	0.078263	0.266931	5.0152e-05	1200	325.846	874.154	NA	42	24	18	NA	NA	0.0364696	3.70171:3.70171:1:1:1:1	0.445(0.5625:0.37:0.4025)	NA	NA	NA	NA
Papaver_rhoeas|Prh01G09990.0-Papaver_somniferum|Pso08G35490.0	YN	0.0219125	0.0720229	0.304243	0.000460418	1128	294.213	833.787	NA	38	20	18	NA	NA	0.0349826	2.80843:2.80843:1:1:1:1	0.442819(0.569149:0.355053:0.404255)	NA	NA	NA	NA
Papaver_rhoeas|Prh01G10000.0-Papaver_somniferum|Pso08G35480.0	YN	0.0677354	0.123836	0.546977	0.0184335	1035	245.09	789.91	NA	79	27.8521	51.1479	NA	NA	0.0810201	1.5762:1.5762:1:1:1:1	0.42029(0.507246:0.356522:0.397101)	NA	NA	NA	NA
Papaver_rhoeas|Prh01G10030.0-Papaver_somniferum|Pso07G19750.0	YN	0.00817144	0.0997642	0.0819075	3.95158e-08	810	194.685	615.315	NA	23	18	5	NA	NA	0.0301859	0.965596:0.965596:1:1:1:1	0.447531(0.557407:0.375926:0.409259)	NA	NA	NA	NA
Papaver_rhoeas|Prh01G10030.0-Papaver_somniferum|Pso08G35430.0	YN	0.00901116	0.0627711	0.143556	5.48885e-05	810	251.75	558.25	NA	20	15	5	NA	NA	0.0257199	5.38419:5.38419:1:1:1:1	0.445679(0.553704:0.374074:0.409259)	NA	NA	NA	NA
Papaver_rhoeas|Prh01G10040.0-Papaver_somniferum|Pso07G19760.0	YN	0.013184	0.0502943	0.262136	3.89946e-05	1818	431.358	1386.64	NA	39	20.8806	18.1194	NA	NA	0.0219892	2.0553:2.0553:1:1:1:1	0.435369(0.509076:0.445545:0.351485)	NA	NA	NA	NA
Papaver_rhoeas|Prh01G10050.0-Papaver_somniferum|Pso07G19790.0	YN	0.0130092	0.0368473	0.353056	0.000115188	2919	805.146	2113.85	NA	56	28.7608	27.2392	NA	NA	0.0195844	4.4699:4.4699:1:1:1:1	0.460774(0.535971:0.480473:0.365879)	NA	NA	NA	NA
Papaver_rhoeas|Prh01G10090.0-Papaver_somniferum|Pso08G35390.0	YN	0.0145044	0.0297991	0.486741	0.00802088	3402	893.348	2508.65	NA	62	26	36	NA	NA	0.0185207	5.81169:5.81169:1:1:1:1	0.404909(0.492945:0.37522:0.346561)	NA	NA	NA	NA
Papaver_rhoeas|Prh01G10100.0-Papaver_somniferum|Pso07G19840.0	YN	0.00532129	0.0638319	0.0833642	4.29779e-08	1239	296.041	942.959	NA	23	18	5	NA	NA	0.0193015	1.68147:1.68147:1:1:1:1	0.483858(0.587167:0.502421:0.361985)	NA	NA	NA	NA
Papaver_rhoeas|Prh01G10100.0-Papaver_somniferum|Pso08G35380.0	YN	0.166707	0.223321	0.746493	0.0803912	1239	287.419	951.581	NA	197	55.1236	141.876	NA	NA	0.17984	1.07848:1.07848:1:1:1:1	0.482244(0.576271:0.501211:0.369249)	NA	NA	NA	NA
Papaver_rhoeas|Prh01G10110.0-Papaver_somniferum|Pso07G19850.0	YN	0.023684	0.0407482	0.581229	0.25576	711	152.579	558.421	NA	19	6	13	NA	NA	0.027346	7.26037:7.26037:1:1:1:1	0.375527(0.457806:0.424051:0.244726)	NA	NA	NA	NA
Papaver_rhoeas|Prh01G10110.0-Papaver_somniferum|Pso08G35360.0	YN	0.0130424	0.0596487	0.218653	0.00261237	777	158.073	618.927	NA	17	9	8	NA	NA	0.0225239	3.81028:3.81028:1:1:1:1	0.385457(0.476834:0.428571:0.250965)	NA	NA	NA	NA
Papaver_rhoeas|Prh01G10120.0-Papaver_somniferum|Pso07G19860.0	YN	0.0169819	NA	NA	NA	372	74.201	297.799	NA	5	NA	5	NA	NA	0.0135946	1.26174:1.26174:1:1:1:1	0.405914(0.532258:0.379032:0.306452)	NA	NA	NA	NA
Papaver_rhoeas|Prh01G10130.0-Papaver_somniferum|Pso07G19870.0	YN	0.00880209	0.0787418	0.111784	2.13592e-21	3447	810.422	2636.58	NA	83	59.9328	23.0672	NA	NA	0.0252456	3.32288:3.32288:1:1:1:1	0.427473(0.507833:0.430374:0.344212)	NA	NA	NA	NA
Papaver_rhoeas|Prh01G10130.0-Papaver_somniferum|Pso08G35350.0	YN	0.00599526	0.0926898	0.0646809	9.81384e-30	3447	767.417	2679.58	NA	82	66	16	NA	NA	0.0252964	2.22775:2.22775:1:1:1:1	0.427763(0.508268:0.43168:0.343342)	NA	NA	NA	NA
Papaver_rhoeas|Prh01G10140.0-Papaver_somniferum|Pso07G19880.0	YN	0.0143499	0.0597816	0.240038	3.75046e-06	1644	410.563	1233.44	NA	41	23.4863	17.5137	NA	NA	0.0256957	6.55413:6.55413:1:1:1:1	0.358577(0.408759:0.359489:0.307482)	NA	NA	NA	NA
Papaver_rhoeas|Prh01G10140.0-Papaver_somniferum|Pso08G35340.0	YN	0.0228735	0.0948292	0.241208	3.63844e-08	1638	366.304	1271.7	NA	61	32.363	28.637	NA	NA	0.0389649	2.89595:2.89595:1:1:1:1	0.356838(0.406593:0.358059:0.305861)	NA	NA	NA	NA
Papaver_rhoeas|Prh01G10150.0-Papaver_somniferum|Pso07G19890.0	YN	0.00654549	0.0887807	0.0737265	3.42106e-06	618	157.406	460.594	NA	16	13	3	NA	NA	0.0274909	3.88424:3.88424:1:1:1:1	0.459547(0.548544:0.400485:0.429612)	NA	NA	NA	NA
Papaver_rhoeas|Prh01G10160.0-Papaver_somniferum|Pso07G19900.0	YN	0.00322209	0.0800402	0.0402559	6.18031e-05	432	120.838	311.162	NA	10	9	1	NA	NA	0.0247094	8.40592:8.40592:1:1:1:1	0.395833(0.440972:0.381944:0.364583)	NA	NA	NA	NA
Papaver_rhoeas|Prh01G10170.0-Papaver_somniferum|Pso07G19920.0	YN	0.0123307	0.11509	0.107139	1.60941e-07	681	189.849	491.151	NA	26	20	6	NA	NA	0.0409781	6.6001:6.6001:1:1:1:1	0.424376(0.469163:0.431718:0.372247)	NA	NA	NA	NA
Papaver_rhoeas|Prh01G10180.0-Papaver_somniferum|Pso07G19930.0	YN	0.0189417	0.150908	0.125518	4.06496e-12	1026	276.897	749.103	NA	51	37	14	NA	NA	0.0545569	5.29838:5.29838:1:1:1:1	0.424464(0.505848:0.413743:0.353801)	NA	NA	NA	NA
Papaver_rhoeas|Prh01G10180.0-Papaver_somniferum|Pso08G35290.0	YN	0.0167281	0.129939	0.128739	4.45131e-11	1026	287.074	738.926	NA	46	33.7921	12.2079	NA	NA	0.0484043	7.28821:7.28821:1:1:1:1	0.425439(0.505848:0.416667:0.353801)	NA	NA	NA	NA
Papaver_rhoeas|Prh01G10190.0-Papaver_somniferum|Pso08G35280.0	YN	0.0167439	0.105971	0.158004	5.54725e-13	1887	430.874	1456.13	NA	66	41.9025	24.0975	NA	NA	0.0371179	2.6323:2.6323:1:1:1:1	0.444886(0.536566:0.467409:0.330684)	NA	NA	NA	NA
Papaver_rhoeas|Prh01G10200.0-Papaver_somniferum|Pso07G20110.0	YN	0.00967891	0.0851529	0.113665	1.09159e-08	1137	304.813	832.187	NA	32	24	8	NA	NA	0.0299124	5.14155:5.14155:1:1:1:1	0.408971(0.488127:0.356201:0.382586)	NA	NA	NA	NA
Papaver_rhoeas|Prh01G10200.0-Papaver_somniferum|Pso08G35270.0	YN	0.0135165	0.118712	0.11386	1.46407e-11	1137	294.548	842.452	NA	43	31.7216	11.2784	NA	NA	0.0407681	4.32627:4.32627:1:1:1:1	0.405013(0.478892:0.35752:0.378628)	NA	NA	NA	NA
Papaver_rhoeas|Prh01G10220.0-Papaver_somniferum|Pso07G20100.0	YN	0.00594349	0.0746627	0.0796045	1.56309e-06	861	185.325	675.675	NA	17	13	4	NA	NA	0.0207349	3.00264:3.00264:1:1:1:1	0.432056(0.529617:0.439024:0.327526)	NA	NA	NA	NA
Papaver_rhoeas|Prh01G10220.0-Papaver_somniferum|Pso08G35260.0	YN	0.006119	0.0564048	0.108484	5.93591e-05	861	204.629	656.371	NA	15	11	4	NA	NA	0.0180701	7.62748:7.62748:1:1:1:1	0.432636(0.529617:0.439024:0.329268)	NA	NA	NA	NA
Papaver_rhoeas|Prh01G10230.0-Papaver_somniferum|Pso07G20080.0	YN	0.00998272	0.0414149	0.241042	1.92109e-05	1863	450.53	1412.47	NA	32	18	14	NA	NA	0.017584	3.43996:3.43996:1:1:1:1	0.430488(0.558776:0.380837:0.351852)	NA	NA	NA	NA
Papaver_rhoeas|Prh01G10230.0-Papaver_somniferum|Pso08G35240.0	YN	0.00738175	0.0352083	0.20966	7.56399e-05	1860	497.567	1362.43	NA	27	17	10	NA	NA	0.0148256	6.86577:6.86577:1:1:1:1	0.430376(0.558871:0.379839:0.352419)	NA	NA	NA	NA
Papaver_rhoeas|Prh01G10250.0-Papaver_somniferum|Pso07G20070.0	YN	0.0209527	0.100467	0.208554	5.79258e-06	900	183.875	716.125	NA	32	17.2062	14.7938	NA	NA	0.0371978	1.41061:1.41061:1:1:1:1	0.427778(0.493333:0.448333:0.341667)	NA	NA	NA	NA
Papaver_rhoeas|Prh01G10250.0-Papaver_somniferum|Pso08G35230.0	YN	0.0233164	0.0447279	0.521296	0.183906	714	178.419	535.581	NA	20	7.71903	12.281	NA	NA	0.0286669	4.96545:4.96545:1:1:1:1	0.429972(0.487395:0.445378:0.357143)	NA	NA	NA	NA
Papaver_rhoeas|Prh01G10260.0-Papaver_somniferum|Pso07G20060.0	YN	0.0262841	0.16098	0.163275	3.66999e-17	1614	429.875	1184.12	NA	92	61.4506	30.5494	NA	NA	0.0621593	4.93788:4.93788:1:1:1:1	0.415737(0.464684:0.44052:0.342007)	NA	NA	NA	NA
Papaver_rhoeas|Prh01G10260.0-Papaver_somniferum|Pso08G35130.0	YN	0.0237378	0.151816	0.156359	1.11241e-16	1614	442.769	1171.23	NA	87	59.678	27.322	NA	NA	0.0588736	6.27711:6.27711:1:1:1:1	0.419455(0.464684:0.442379:0.351301)	NA	NA	NA	NA
Papaver_rhoeas|Prh01G10300.0-Papaver_somniferum|Pso07G20030.0	YN	0.00665579	0.0367484	0.181118	0.00204852	621	167.835	453.165	NA	9	6	3	NA	NA	0.0147888	2.97368:2.97368:1:1:1:1	0.476651(0.528986:0.405797:0.495169)	NA	NA	NA	NA
Papaver_rhoeas|Prh01G10300.0-Papaver_somniferum|Pso08G35160.0	YN	0.00215213	0.074278	0.028974	1.69719e-06	621	155.547	465.453	NA	12	11	1	NA	NA	0.0202181	2:2:1:1:1:1	0.478261(0.528986:0.405797:0.5)	NA	NA	NA	NA
Papaver_rhoeas|Prh01G10310.0-Papaver_somniferum|Pso07G20020.0	YN	0.0326404	0.0450857	0.723964	0.27844	1665	412.321	1252.68	NA	58	18	40	NA	NA	0.0357224	2.39766:2.39766:1:1:1:1	0.429429(0.525225:0.409009:0.354054)	NA	NA	NA	NA
Papaver_rhoeas|Prh01G10310.0-Papaver_somniferum|Pso08G35170.0	YN	0.0277545	0.0498024	0.557292	0.0812373	1419	354.462	1064.54	NA	46	17	29	NA	NA	0.033262	2.10436:2.10436:1:1:1:1	0.433404(0.519027:0.404863:0.376321)	NA	NA	NA	NA
Papaver_rhoeas|Prh01G10320.0-Papaver_somniferum|Pso08G35180.0	YN	0.029406	0.0896473	0.328018	0.0206188	480	133.199	346.801	NA	21	11	10	NA	NA	0.0461228	2.78314:2.78314:1:1:1:1	0.433333(0.509375:0.415625:0.375)	NA	NA	NA	NA
Papaver_rhoeas|Prh01G10330.0-Papaver_somniferum|Pso07G20000.0	YN	0.0173357	0.0523908	0.330893	0.0119325	900	199.453	700.547	NA	22	10	12	NA	NA	0.0251044	3.37088:3.37088:1:1:1:1	0.421111(0.455:0.415:0.393333)	NA	NA	NA	NA
Papaver_rhoeas|Prh01G10330.0-Papaver_somniferum|Pso08G35190.0	YN	0.0183235	0.0639608	0.28648	0.00362412	900	181.765	718.235	NA	24	11	13	NA	NA	0.0275405	1.8845:1.8845:1:1:1:1	0.419444(0.455:0.413333:0.39)	NA	NA	NA	NA
Papaver_rhoeas|Prh01G10340.0-Papaver_somniferum|Pso07G19990.0	YN	0.0329582	0.106748	0.308748	0.00134094	561	135.758	425.242	NA	27	13.337	13.663	NA	NA	0.0508149	7.06477:7.06477:1:1:1:1	0.372549(0.417112:0.419786:0.280749)	NA	NA	NA	NA
Papaver_rhoeas|Prh01G10350.0-Papaver_somniferum|Pso07G19980.0	YN	0.0216598	0.247052	0.087673	5.46984e-08	369	87.903	281.097	NA	24	18	6	NA	NA	0.0753526	1.97685:1.97685:1:1:1:1	0.402439(0.47561:0.325203:0.406504)	NA	NA	NA	NA
Papaver_rhoeas|Prh01G10350.0-Papaver_somniferum|Pso08G35200.0	YN	0.0420672	0.290086	0.145016	2.14051e-07	369	99.6268	269.373	NA	34	23	11	NA	NA	0.10903	3.91308:3.91308:1:1:1:1	0.401084(0.46748:0.333333:0.402439)	NA	NA	NA	NA
Papaver_rhoeas|Prh01G10360.0-Papaver_somniferum|Pso07G19970.0	YN	0.0445183	0.139644	0.318798	0.000276041	705	195.158	509.842	NA	46	24	22	NA	NA	0.0708511	3.75856:3.75856:1:1:1:1	0.428369(0.491489:0.385106:0.408511)	NA	NA	NA	NA
Papaver_rhoeas|Prh01G10370.0-Papaver_somniferum|Pso07G19960.0	YN	0.00864855	0.0414061	0.208872	0.032991	474	125.071	348.929	NA	8	5	3	NA	NA	0.0172921	2.02849:2.02849:1:1:1:1	0.456751(0.585443:0.398734:0.386076)	NA	NA	NA	NA
Papaver_rhoeas|Prh01G10380.0-Papaver_somniferum|Pso07G19950.0	YN	0.0138774	0.0858087	0.161724	0.000908937	426	121.812	304.188	NA	14	9.82433	4.17567	NA	NA	0.0344457	3.17933:3.17933:1:1:1:1	0.453052(0.573944:0.373239:0.411972)	NA	NA	NA	NA
Papaver_rhoeas|Prh01G10390.0-Papaver_somniferum|Pso07G19940.0	YN	0.0712371	0.34948	0.203837	0.00077272	189	35.4949	153.505	NA	20	9.59551	10.4045	NA	NA	0.123492	1.02245:1.02245:1:1:1:1	0.417989(0.460317:0.380952:0.412698)	NA	NA	NA	NA
Papaver_rhoeas|Prh01G10390.0-Papaver_somniferum|Pso08G35110.0	YN	0.124815	0.246205	0.506957	0.148688	216	48.6989	167.301	NA	29	9.80732	19.1927	NA	NA	0.152183	2.32194:2.32194:1:1:1:1	0.43287(0.465278:0.409722:0.423611)	NA	NA	NA	NA
Papaver_rhoeas|Prh01G10400.0-Papaver_somniferum|Pso08G35100.0	YN	0.00497253	0.0725983	0.0684937	1.01417e-11	1440	422.207	1017.79	NA	34	28.9598	5.04024	NA	NA	0.0248003	7.34453:7.34453:1:1:1:1	0.431597(0.508333:0.379167:0.407292)	NA	NA	NA	NA
Papaver_rhoeas|Prh01G10410.0-Papaver_somniferum|Pso08G35090.0	YN	0.021063	0.0947665	0.222262	1.47857e-10	2025	510.788	1514.21	NA	76	44.5702	31.4298	NA	NA	0.039654	3.42905:3.42905:1:1:1:1	0.4(0.472593:0.40963:0.317778)	NA	NA	NA	NA
Papaver_rhoeas|Prh01G10420.0-Papaver_somniferum|Pso08G35080.0	YN	0.0128038	0.0540742	0.236783	4.29932e-05	1548	366.137	1181.86	NA	34	19	15	NA	NA	0.0225652	2.10957:2.10957:1:1:1:1	0.418282(0.48062:0.393411:0.380814)	NA	NA	NA	NA
Papaver_rhoeas|Prh01G10430.0-Papaver_somniferum|Pso07G20150.0	YN	0.00703565	0.109183	0.0644392	6.22601e-20	1992	421.002	1571	NA	53	42	11	NA	NA	0.028624	1.79868:1.79868:1:1:1:1	0.376506(0.457078:0.345633:0.326807)	NA	NA	NA	NA
Papaver_rhoeas|Prh01G10440.0-Papaver_somniferum|Pso07G20180.0	YN	0.0186383	0.0737093	0.252862	1.2326e-10	3072	735.242	2336.76	NA	94	51	43	NA	NA	0.0318188	2.85572:2.85572:1:1:1:1	0.399414(0.456055:0.381836:0.360352)	NA	NA	NA	NA
Papaver_rhoeas|Prh01G10440.0-Papaver_somniferum|Pso08G35060.0	YN	0.0193709	0.086575	0.223747	9.27149e-14	3072	769.145	2302.85	NA	106	62	44	NA	NA	0.0361969	3.88735:3.88735:1:1:1:1	0.399414(0.456543:0.383301:0.358398)	NA	NA	NA	NA
Papaver_rhoeas|Prh01G10450.0-Papaver_somniferum|Pso08G35050.0	YN	0.0275349	0.185993	0.148043	7.4327e-13	1011	237.76	773.24	NA	59	38.1152	20.8848	NA	NA	0.0648	2.1119:2.1119:1:1:1:1	0.429278(0.517804:0.409496:0.360534)	NA	NA	NA	NA
Papaver_rhoeas|Prh01G10460.0-Papaver_somniferum|Pso07G20200.0	YN	0.010025	0.0811838	0.123486	5.63778e-10	1473	367.055	1105.94	NA	39	28	11	NA	NA	0.027757	2.39452:2.39452:1:1:1:1	0.416497(0.550916:0.355397:0.343177)	NA	NA	NA	NA
Papaver_rhoeas|Prh01G10460.0-Papaver_somniferum|Pso08G35040.0	YN	0.0233307	0.118614	0.196695	4.42589e-08	1032	274.289	757.711	NA	47	29.6184	17.3816	NA	NA	0.0486555	2.65771:2.65771:1:1:1:1	0.418605(0.552326:0.343023:0.360465)	NA	NA	NA	NA
Papaver_rhoeas|Prh01G10470.0-Papaver_somniferum|Pso07G20210.0	YN	0.00468762	0.049994	0.0937637	1.84253e-07	1452	350.847	1101.15	NA	22	16.8579	5.14206	NA	NA	0.015635	2.97387:2.97387:1:1:1:1	0.417355(0.569215:0.357438:0.325413)	NA	NA	NA	NA
Papaver_rhoeas|Prh01G10470.0-Papaver_somniferum|Pso08G35010.0	YN	0.0116916	0.0729017	0.160375	1.41867e-07	1317	347.261	969.739	NA	35	23.7553	11.2447	NA	NA	0.0278313	5.18034:5.18034:1:1:1:1	0.417236(0.572893:0.357631:0.321185)	NA	NA	NA	NA
Papaver_rhoeas|Prh01G10480.0-Papaver_somniferum|Pso08G35000.0	YN	0.015689	0.103049	0.152247	7.62512e-10	1467	307.468	1159.53	NA	47	29	18	NA	NA	0.0339988	1.31712:1.31712:1:1:1:1	0.416496(0.564417:0.354806:0.330266)	NA	NA	NA	NA
Papaver_rhoeas|Prh01G10490.0-Papaver_somniferum|Pso07G20270.0	YN	0.00950518	0.0650623	0.146093	0.000312203	705	161.141	543.859	NA	15	9.86366	5.13634	NA	NA	0.0222038	0.67463:0.67463:1:1:1:1	0.431915(0.504255:0.355319:0.43617)	NA	NA	NA	NA
Papaver_rhoeas|Prh01G10490.0-Papaver_somniferum|Pso08G34980.0	YN	0.0135967	0.0603246	0.225393	0.000308793	867	235.36	631.64	NA	22	13.491	8.50898	NA	NA	0.0262817	2.07071:2.07071:1:1:1:1	0.425606(0.49481:0.359862:0.422145)	NA	NA	NA	NA
Papaver_rhoeas|Prh01G10500.0-Papaver_somniferum|Pso07G20280.0	YN	0.01268	0.0640757	0.197891	2.34461e-06	1413	377.15	1035.85	NA	36	23	13	NA	NA	0.0263983	8.79301:8.79301:1:1:1:1	0.431352(0.502123:0.46603:0.325902)	NA	NA	NA	NA
Papaver_rhoeas|Prh01G10500.0-Papaver_somniferum|Pso08G34970.0	YN	0.0135078	0.0631587	0.21387	6.5218e-06	1413	365.59	1047.41	NA	36	22	14	NA	NA	0.0263541	5.88763:5.88763:1:1:1:1	0.431706(0.503185:0.464968:0.326964)	NA	NA	NA	NA
Papaver_rhoeas|Prh01G10520.0-Papaver_somniferum|Pso08G34960.0	YN	0.00318493	0.0846745	0.0376138	1.33982e-24	2520	631.62	1888.38	NA	56	50	6	NA	NA	0.0236097	3.08364:3.08364:1:1:1:1	0.458532(0.555357:0.425595:0.394643)	NA	NA	NA	NA
Papaver_rhoeas|Prh01G10530.0-Papaver_somniferum|Pso07G20310.0	YN	0.019228	0.0686737	0.27999	4.82905e-07	2190	555.27	1634.73	NA	67	36	31	NA	NA	0.0317648	4.45144:4.45144:1:1:1:1	0.455936(0.557534:0.45274:0.357534)	NA	NA	NA	NA
Papaver_rhoeas|Prh01G10530.0-Papaver_somniferum|Pso08G34950.0	YN	0.0161586	0.0556677	0.290269	1.01461e-05	2175	547.161	1627.84	NA	55	29	26	NA	NA	0.0260979	4.04427:4.04427:1:1:1:1	0.457471(0.557241:0.453793:0.361379)	NA	NA	NA	NA
Papaver_rhoeas|Prh01G10570.0-Papaver_somniferum|Pso07G20340.0	YN	0.0200464	0.0732531	0.273659	0.000473858	990	231.175	758.825	NA	31	16	15	NA	NA	0.0324707	2.96348:2.96348:1:1:1:1	0.390909(0.510606:0.372727:0.289394)	NA	NA	NA	NA
Papaver_rhoeas|Prh01G10570.0-Papaver_somniferum|Pso08G34910.0	YN	0.0240701	0.0885279	0.271893	0.000135387	990	229.862	760.138	NA	37	19	18	NA	NA	0.0390362	2.77736:2.77736:1:1:1:1	0.392424(0.512121:0.369697:0.295455)	NA	NA	NA	NA
Papaver_rhoeas|Prh01G10580.0-Papaver_somniferum|Pso07G20360.0	YN	0.0809981	0.308554	0.262509	0.00226856	225	54.7535	170.246	NA	26	12.9368	13.0632	NA	NA	0.136374	1.61049:1.61049:1:1:1:1	0.4(0.48:0.26:0.46)	NA	NA	NA	NA
Papaver_rhoeas|Prh01G10580.0-Papaver_somniferum|Pso08G34900.0	YN	0.00311016	0.118621	0.0262192	5.76733e-07	435	112.718	322.282	NA	13	12	1	NA	NA	0.0330417	2:2:1:1:1:1	0.436782(0.510345:0.344828:0.455172)	NA	NA	NA	NA
Papaver_rhoeas|Prh01G10590.0-Papaver_somniferum|Pso07G20380.0	YN	0.0102266	0.0296804	0.344557	0.0110548	1533	448.724	1084.28	NA	24	13	11	NA	NA	0.0159209	5.02128:5.02128:1:1:1:1	0.428245(0.471624:0.432485:0.380626)	NA	NA	NA	NA
Papaver_rhoeas|Prh01G10590.0-Papaver_somniferum|Pso08G34890.0	YN	0.0129058	0.0525987	0.245362	2.18073e-05	1629	455.422	1173.58	NA	38	23	15	NA	NA	0.0240028	3.58687:3.58687:1:1:1:1	0.430632(0.477901:0.430939:0.383057)	NA	NA	NA	NA
Papaver_rhoeas|Prh01G10610.0-Papaver_somniferum|Pso07G20390.0	YN	0.0388843	0.0692508	0.561499	0.0023867	2856	721.571	2134.43	NA	128	47.2383	80.7617	NA	NA	0.0465564	3.27021:3.27021:1:1:1:1	0.40056(0.485294:0.356618:0.359769)	NA	NA	NA	NA
Papaver_rhoeas|Prh01G10620.0-Papaver_somniferum|Pso07G20400.0	YN	0.0670184	0.124842	0.536826	7.85478e-05	2583	617.434	1965.57	NA	196	70.089	125.911	NA	NA	0.0808404	2.54498:2.54498:1:1:1:1	0.400116(0.469222:0.369338:0.361789)	NA	NA	NA	NA
Papaver_rhoeas|Prh01G10640.0-Papaver_somniferum|Pso07G20410.0	YN	0.00588532	0.0507945	0.115865	2.10334e-07	1584	389.567	1194.43	NA	26	19	7	NA	NA	0.0169302	3.79178:3.79178:1:1:1:1	0.382576(0.530303:0.285038:0.332386)	NA	NA	NA	NA
Papaver_rhoeas|Prh01G10650.0-Papaver_somniferum|Pso07G20420.0	YN	0.00949926	0.117411	0.0809059	3.938e-13	1158	310.46	847.54	NA	41	33	8	NA	NA	0.0384305	2.84586:2.84586:1:1:1:1	0.457686(0.576425:0.426166:0.370466)	NA	NA	NA	NA
Papaver_rhoeas|Prh01G10660.0-Papaver_somniferum|Pso07G20430.0	YN	0.0219287	0.211314	0.103773	2.33429e-28	1881	445.126	1435.87	NA	110	79	31	NA	NA	0.0667453	4.36881:4.36881:1:1:1:1	0.360978(0.437799:0.338915:0.30622)	NA	NA	NA	NA
Papaver_rhoeas|Prh01G10660.0-Papaver_somniferum|Pso08G34810.0	YN	0.0181073	0.145916	0.124094	9.41641e-19	1881	419.07	1461.93	NA	80	53.8608	26.1392	NA	NA	0.0465819	3.13028:3.13028:1:1:1:1	0.355662(0.432217:0.333333:0.301435)	NA	NA	NA	NA
Papaver_rhoeas|Prh01G10670.0-Papaver_somniferum|Pso07G20440.0	YN	0.0075718	0.0437133	0.173215	1.69756e-05	1488	425.047	1062.95	NA	26	18	8	NA	NA	0.0178956	5.08198:5.08198:1:1:1:1	0.444556(0.555444:0.38004:0.398185)	NA	NA	NA	NA
Papaver_rhoeas|Prh01G10710.0-Papaver_somniferum|Pso07G20500.0	YN	0.0153806	0.0938351	0.163911	1.25477e-09	1392	404.865	987.135	NA	50	35	15	NA	NA	0.0381992	7.06429:7.06429:1:1:1:1	0.456537(0.5625:0.419181:0.387931)	NA	NA	NA	NA
Papaver_rhoeas|Prh01G10710.0-Papaver_somniferum|Pso08G34740.0	YN	0.0102671	0.0843677	0.121695	2.63367e-10	1392	409.679	982.321	NA	42	32	10	NA	NA	0.0320756	8.05285:8.05285:1:1:1:1	0.456178(0.563578:0.418103:0.386853)	NA	NA	NA	NA
Papaver_rhoeas|Prh01G10720.0-Papaver_somniferum|Pso07G20510.0	YN	0.0130583	0.114365	0.114181	8.7472e-14	1524	364.403	1159.6	NA	53	38	15	NA	NA	0.0372817	3.95516:3.95516:1:1:1:1	0.38353(0.418307:0.437008:0.295276)	NA	NA	NA	NA
Papaver_rhoeas|Prh01G10730.0-Papaver_somniferum|Pso07G20530.0	YN	0.00630895	0.0311341	0.202638	0.136013	384	65.5807	318.419	NA	4	2	2	NA	NA	0.0105487	1.63555:1.63555:1:1:1:1	0.384115(0.53125:0.386719:0.234375)	NA	NA	NA	NA
Papaver_rhoeas|Prh01G10740.0-Papaver_somniferum|Pso07G20540.0	YN	0.0171319	0.135311	0.126611	5.25736e-17	1824	394.228	1429.77	NA	72	47.7859	24.2141	NA	NA	0.0426745	1.42197:1.42197:1:1:1:1	0.417763(0.523849:0.419408:0.310033)	NA	NA	NA	NA
Papaver_rhoeas|Prh01G10740.0-Papaver_somniferum|Pso08G34710.0	YN	0.0196458	0.131425	0.149483	5.99979e-15	1803	410.485	1392.51	NA	75	48	27	NA	NA	0.0450945	2.13631:2.13631:1:1:1:1	0.419024(0.529118:0.414309:0.313644)	NA	NA	NA	NA
Papaver_rhoeas|Prh01G10750.0-Papaver_somniferum|Pso08G34690.0	YN	0.0989577	0.268597	0.368425	0.000266218	564	125.938	438.062	NA	68	27.4897	40.5103	NA	NA	0.136837	1.92132:1.92132:1:1:1:1	0.386525(0.510638:0.31117:0.337766)	NA	NA	NA	NA
Papaver_rhoeas|Prh01G10760.0-Papaver_somniferum|Pso07G20570.0	YN	0.0109451	0.0848147	0.129047	9.7551e-10	1446	323.214	1122.79	NA	38	25.8122	12.1878	NA	NA	0.0274566	4.513:4.513:1:1:1:1	0.409405(0.465768:0.486515:0.275934)	NA	NA	NA	NA
Papaver_rhoeas|Prh01G10760.0-Papaver_somniferum|Pso08G34680.0	YN	0.0072565	0.0822811	0.0881915	8.53575e-12	1596	348.947	1247.05	NA	36	27	9	NA	NA	0.0236598	3.59788:3.59788:1:1:1:1	0.410714(0.470865:0.487782:0.273496)	NA	NA	NA	NA
Papaver_rhoeas|Prh01G10770.0-Papaver_somniferum|Pso07G20580.0	YN	0.0334304	0.137468	0.243186	1.26147e-12	2064	457.081	1606.92	NA	109	56.4758	52.5242	NA	NA	0.0564701	1.82965:1.82965:1:1:1:1	0.428779(0.534884:0.41061:0.340843)	NA	NA	NA	NA
Papaver_rhoeas|Prh01G10770.0-Papaver_somniferum|Pso08G34670.0	YN	0.0117726	0.0958877	0.122775	2.88814e-12	1668	383.474	1284.53	NA	49	34	15	NA	NA	0.0311107	2.54702:2.54702:1:1:1:1	0.429856(0.534173:0.416367:0.339029)	NA	NA	NA	NA
Papaver_rhoeas|Prh01G10780.0-Papaver_somniferum|Pso07G20590.0	YN	0.0368205	0.179166	0.205511	3.42395e-11	1155	285.956	869.044	NA	76	44.8058	31.1942	NA	NA	0.0720624	2.89776:2.89776:1:1:1:1	0.396104(0.405195:0.393506:0.38961)	NA	NA	NA	NA
Papaver_rhoeas|Prh01G10780.0-Papaver_somniferum|Pso08G34660.0	YN	0.0323203	0.128863	0.250812	7.05561e-08	1155	323.103	831.897	NA	64	37.7654	26.2346	NA	NA	0.0593274	7.15335:7.15335:1:1:1:1	0.393939(0.409091:0.392208:0.380519)	NA	NA	NA	NA
Papaver_rhoeas|Prh01G10790.0-Papaver_somniferum|Pso07G20600.0	YN	0.0254919	0.0557831	0.456982	0.0263332	1050	272.282	777.718	NA	34	14.5236	19.4764	NA	NA	0.0333469	2.79621:2.79621:1:1:1:1	0.415238(0.48:0.39:0.375714)	NA	NA	NA	NA
Papaver_rhoeas|Prh01G10790.0-Papaver_somniferum|Pso08G34650.0	YN	0.0564628	0.104493	0.540351	0.0187782	1050	255.78	794.22	NA	68	24.8274	43.1726	NA	NA	0.0681629	2.12021:2.12021:1:1:1:1	0.417143(0.478571:0.4:0.372857)	NA	NA	NA	NA
Papaver_rhoeas|Prh01G10810.0-Papaver_somniferum|Pso08G34640.0	YN	0.0149512	0.0973336	0.153608	0.0012888	426	87.9444	338.056	NA	13	8	5	NA	NA	0.0319584	2.48893:2.48893:1:1:1:1	0.415493(0.517606:0.383803:0.34507)	NA	NA	NA	NA
Papaver_rhoeas|Prh01G10820.0-Papaver_somniferum|Pso08G34630.0	YN	0.00865865	0.0789761	0.109636	0.00733872	300	67.6172	232.383	NA	7	5	2	NA	NA	0.0245076	2:2:1:1:1:1	0.376667(0.52:0.275:0.335)	NA	NA	NA	NA
Papaver_rhoeas|Prh01G10840.0-Papaver_somniferum|Pso07G20620.0	YN	0.0443854	0.173764	0.255435	2.17058e-11	1467	379.26	1087.74	NA	104	57.1741	46.8259	NA	NA	0.0778332	3.94425:3.94425:1:1:1:1	0.414792(0.47955:0.413088:0.351738)	NA	NA	NA	NA
Papaver_rhoeas|Prh01G10840.0-Papaver_somniferum|Pso08G34610.0	YN	0.0377732	0.179934	0.209928	1.16939e-13	1449	369.566	1079.43	NA	97	57.2689	39.7311	NA	NA	0.0740313	3.509:3.509:1:1:1:1	0.415804(0.481366:0.409938:0.356108)	NA	NA	NA	NA
Papaver_rhoeas|Prh01G10870.0-Papaver_somniferum|Pso07G20650.0	YN	0.00635299	0.167366	0.0379586	8.46341e-55	3261	731.664	2529.34	NA	123	107	16	NA	NA	0.0424793	1.33704:1.33704:1:1:1:1	0.485434(0.597976:0.471021:0.387305)	NA	NA	NA	NA
Papaver_rhoeas|Prh01G10870.0-Papaver_somniferum|Pso08G34600.0	YN	0.00802788	0.133196	0.060271	5.49952e-40	3249	744.246	2504.75	NA	109	89	20	NA	NA	0.0367001	1.61883:1.61883:1:1:1:1	0.483841(0.595568:0.466759:0.389197)	NA	NA	NA	NA
Papaver_rhoeas|Prh01G10880.0-Papaver_somniferum|Pso07G20660.0	YN	0.0272658	0.056372	0.483677	0.0275863	1041	264.932	776.068	NA	35	14.2267	20.7733	NA	NA	0.0346733	3.10452:3.10452:1:1:1:1	0.414025(0.440922:0.391931:0.409222)	NA	NA	NA	NA
Papaver_rhoeas|Prh01G10880.0-Papaver_somniferum|Pso08G34590.0	YN	0.0322033	0.0413348	0.779084	0.423509	1041	255.583	785.417	NA	35	10.2563	24.7437	NA	NA	0.0344452	2.53087:2.53087:1:1:1:1	0.412104(0.43804:0.391931:0.40634)	NA	NA	NA	NA
Papaver_rhoeas|Prh01G10890.0-Papaver_somniferum|Pso07G20670.0	YN	0.0234935	0.108799	0.215936	3.44989e-06	888	282.077	605.923	NA	42	28	14	NA	NA	0.0505911	7.10083:7.10083:1:1:1:1	0.410473(0.41723:0.371622:0.442568)	NA	NA	NA	NA
Papaver_rhoeas|Prh01G10890.0-Papaver_somniferum|Pso08G34580.0	YN	0.0165967	0.107083	0.15499	8.00896e-08	888	262.286	625.714	NA	36	25.7377	10.2623	NA	NA	0.0433233	4.09035:4.09035:1:1:1:1	0.413851(0.41723:0.378378:0.445946)	NA	NA	NA	NA
Papaver_rhoeas|Prh01G10910.0-Papaver_somniferum|Pso07G20700.0	YN	0.077354	0.261917	0.295338	1.44925e-06	702	143.903	558.097	NA	72	31.015	40.985	NA	NA	0.115188	1.06042:1.06042:1:1:1:1	0.395299(0.42735:0.34188:0.416667)	NA	NA	NA	NA
Papaver_rhoeas|Prh01G10910.0-Papaver_somniferum|Pso08G34560.0	YN	0.036505	0.113924	0.320433	8.30358e-05	1083	240.707	842.293	NA	55	25	30	NA	NA	0.0537121	1.56826:1.56826:1:1:1:1	0.389658(0.440443:0.34072:0.387812)	NA	NA	NA	NA
Papaver_rhoeas|Prh01G10920.0-Papaver_somniferum|Pso07G20720.0	YN	0.014906	0.0746327	0.199724	0.000373203	729	185.858	543.142	NA	21	13	8	NA	NA	0.0301333	5.74138:5.74138:1:1:1:1	0.429355(0.502058:0.436214:0.349794)	NA	NA	NA	NA
Papaver_rhoeas|Prh01G10920.0-Papaver_somniferum|Pso08G34550.0	YN	0.0164749	0.078837	0.208975	0.000390663	729	175.876	553.124	NA	22	13	9	NA	NA	0.0315202	3.81324:3.81324:1:1:1:1	0.429355(0.5:0.436214:0.351852)	NA	NA	NA	NA
Papaver_rhoeas|Prh01G10930.0-Papaver_somniferum|Pso07G20740.0	YN	0.0161666	0.128511	0.125799	2.95576e-06	576	138.225	437.775	NA	23	16	7	NA	NA	0.0431263	2.83977:2.83977:1:1:1:1	0.399306(0.481771:0.341146:0.375)	NA	NA	NA	NA
Papaver_rhoeas|Prh01G10930.0-Papaver_somniferum|Pso08G34510.0	YN	0.0169491	0.126624	0.133854	3.58756e-07	660	172.192	487.808	NA	28	19.834	8.16602	NA	NA	0.0455629	4.13605:4.13605:1:1:1:1	0.401515(0.477273:0.345455:0.381818)	NA	NA	NA	NA
Papaver_rhoeas|Prh01G10940.0-Papaver_somniferum|Pso07G20750.0	YN	0.00803435	0.0693533	0.115847	9.37883e-08	1119	242.989	876.011	NA	23	16	7	NA	NA	0.0213496	1.40623:1.40623:1:1:1:1	0.424933(0.52815:0.369973:0.376676)	NA	NA	NA	NA
Papaver_rhoeas|Prh01G10940.0-Papaver_somniferum|Pso08G34500.0	YN	0.00663988	0.0647445	0.102555	1.32076e-06	1017	260.346	756.654	NA	21	16	5	NA	NA	0.0215143	3.97743:3.97743:1:1:1:1	0.420846(0.530973:0.368732:0.362832)	NA	NA	NA	NA
Papaver_rhoeas|Prh01G10960.0-Papaver_somniferum|Pso08G34490.0	YN	0.0283883	0.138888	0.204397	5.60394e-06	708	169.21	538.79	NA	36	21	15	NA	NA	0.0547975	3.04507:3.04507:1:1:1:1	0.413842(0.521186:0.366525:0.353814)	NA	NA	NA	NA
Papaver_rhoeas|Prh01G10970.0-Papaver_somniferum|Pso08G34470.0	YN	0.0176817	0.148121	0.119374	6.87274e-09	906	161.847	744.153	NA	34	21	13	NA	NA	0.0409832	2.227:2.227:1:1:1:1	0.378587(0.438742:0.478477:0.218543)	NA	NA	NA	NA
Papaver_rhoeas|Prh01G10980.0-Papaver_somniferum|Pso07G20790.0	YN	0.0217518	0.103806	0.209542	0.000798089	534	114.098	419.902	NA	20	11	9	NA	NA	0.0392842	0.901166:0.901166:1:1:1:1	0.405431(0.421348:0.460674:0.33427)	NA	NA	NA	NA
Papaver_rhoeas|Prh01G10980.0-Papaver_somniferum|Pso08G34460.0	YN	0.241525	0.671098	0.359896	0.00123885	285	53.4338	231.566	NA	70	22.3331	47.6669	NA	NA	0.322065	0.569866:0.569866:1:1:1:1	0.419298(0.5:0.373684:0.384211)	NA	NA	NA	NA
Papaver_rhoeas|Prh01G10990.0-Papaver_somniferum|Pso07G20800.0	YN	0.0284554	0.115053	0.247324	4.65405e-09	1509	400.437	1108.56	NA	73	42.1049	30.8951	NA	NA	0.0514354	4.59284:4.59284:1:1:1:1	0.435388(0.480119:0.480119:0.345924)	NA	NA	NA	NA
Papaver_rhoeas|Prh01G10990.0-Papaver_somniferum|Pso08G34450.0	YN	0.0314468	0.111863	0.281118	4.88061e-08	1506	400.182	1105.82	NA	75	41.0318	33.9682	NA	NA	0.0528154	5.22815:5.22815:1:1:1:1	0.433931(0.48008:0.481076:0.340637)	NA	NA	NA	NA
Papaver_rhoeas|Prh01G11000.0-Papaver_somniferum|Pso07G21030.0	YN	0.0045254	0.0933358	0.0484852	2.52313e-18	1782	450.994	1331.01	NA	45	39	6	NA	NA	0.0270018	2.9446:2.9446:1:1:1:1	0.401796(0.450337:0.377104:0.377946)	NA	NA	NA	NA
Papaver_rhoeas|Prh01G11000.0-Papaver_somniferum|Pso08G34210.0	YN	0.00535217	0.0997093	0.0536777	4.00373e-19	1782	469.137	1312.86	NA	50	43	7	NA	NA	0.030193	3.9608:3.9608:1:1:1:1	0.400112(0.449495:0.377104:0.373737)	NA	NA	NA	NA
Papaver_rhoeas|Prh01G11010.0-Papaver_somniferum|Pso07G21020.0	YN	0.0206499	0.0938852	0.219949	6.62835e-06	1038	252.418	785.582	NA	38	22	16	NA	NA	0.0384591	2.03898:2.03898:1:1:1:1	0.421965(0.462428:0.439306:0.364162)	NA	NA	NA	NA
Papaver_rhoeas|Prh01G11010.0-Papaver_somniferum|Pso08G34220.0	YN	0.0251988	0.0700999	0.35947	0.00338896	1038	270.682	767.318	NA	37	18	19	NA	NA	0.0369077	3.29473:3.29473:1:1:1:1	0.422929(0.463873:0.437861:0.367052)	NA	NA	NA	NA
Papaver_rhoeas|Prh01G11020.0-Papaver_somniferum|Pso07G21010.0	YN	0.0109177	0.0999423	0.10924	8.68434e-25	3408	718.252	2689.75	NA	95	65.8543	29.1457	NA	NA	0.02968	2.1883:2.1883:1:1:1:1	0.409771(0.508803:0.367958:0.352553)	NA	NA	NA	NA
Papaver_rhoeas|Prh01G11020.0-Papaver_somniferum|Pso08G34230.0	YN	0.0121451	0.0755013	0.16086	5.66855e-16	3408	750.732	2657.27	NA	85	53	32	NA	NA	0.0261016	2.67086:2.67086:1:1:1:1	0.409918(0.510123:0.368398:0.351232)	NA	NA	NA	NA
Papaver_rhoeas|Prh01G11030.0-Papaver_somniferum|Pso07G20950.0	YN	0.013911	0.0531927	0.261521	2.16981e-09	3420	885.471	2534.53	NA	80	45.0958	34.9042	NA	NA	0.0240814	4.05585:4.05585:1:1:1:1	0.413304(0.485526:0.379386:0.375)	NA	NA	NA	NA
Papaver_rhoeas|Prh01G11040.0-Papaver_somniferum|Pso07G20940.0	YN	0.0390011	0.117354	0.332337	0.20197	75	16.2776	58.7224	NA	4	1.76829	2.23171	NA	NA	0.0560064	2:2:1:1:1:1	0.44(0.44:0.6:0.28)	NA	NA	NA	NA
Papaver_rhoeas|Prh01G11050.0-Papaver_somniferum|Pso07G20930.0	YN	0.0400629	0.0593062	0.675526	0.238313	831	206.378	624.622	NA	36	11.6603	24.3397	NA	NA	0.044842	4.53311:4.53311:1:1:1:1	0.405535(0.425993:0.427798:0.362816)	NA	NA	NA	NA
Papaver_rhoeas|Prh01G11060.0-Papaver_somniferum|Pso07G20920.0	YN	0.00740613	0.1251	0.0592016	2.59694e-27	2184	555.632	1628.37	NA	75	63	12	NA	NA	0.0373487	2.82324:2.82324:1:1:1:1	0.398581(0.456731:0.379121:0.35989)	NA	NA	NA	NA
Papaver_rhoeas|Prh01G11060.0-Papaver_somniferum|Pso08G34290.0	YN	0.00590349	0.112213	0.0526094	2.76608e-17	1401	380.135	1020.87	NA	45	39	6	NA	NA	0.0347487	4.11955:4.11955:1:1:1:1	0.401499(0.48394:0.346895:0.373662)	NA	NA	NA	NA
Papaver_rhoeas|Prh01G11080.0-Papaver_somniferum|Pso07G20910.0	YN	0.0232966	0.0973307	0.239355	1.14325e-09	1974	489.556	1484.44	NA	78	44	34	NA	NA	0.0416572	4.4494:4.4494:1:1:1:1	0.425279(0.509119:0.431611:0.335106)	NA	NA	NA	NA
Papaver_rhoeas|Prh01G11080.0-Papaver_somniferum|Pso08G34300.0	YN	0.024998	0.102428	0.244055	4.2873e-10	1974	496.87	1477.13	NA	83	46.7484	36.2516	NA	NA	0.0444875	4.88264:4.88264:1:1:1:1	0.424265(0.506079:0.430091:0.336626)	NA	NA	NA	NA
Papaver_rhoeas|Prh01G11090.0-Papaver_somniferum|Pso07G20900.0	YN	0.0187606	0.0269784	0.695394	0.506746	579	165.237	413.763	NA	12	4.34642	7.65358	NA	NA	0.0211059	9.07762:9.07762:1:1:1:1	0.417962(0.437824:0.432642:0.38342)	NA	NA	NA	NA
Papaver_rhoeas|Prh01G11090.0-Papaver_somniferum|Pso08G34310.0	YN	0.00692906	0.0630683	0.109866	6.9045e-05	765	184.917	580.083	NA	15	11	4	NA	NA	0.0204991	3.39741:3.39741:1:1:1:1	0.411111(0.452941:0.405882:0.37451)	NA	NA	NA	NA
Papaver_rhoeas|Prh01G11100.0-Papaver_somniferum|Pso07G20890.0	YN	0.0018275	0.0855902	0.0213518	6.22715e-17	1497	401.059	1095.94	NA	34	32	2	NA	NA	0.0242682	3.82846:3.82846:1:1:1:1	0.42986(0.521042:0.354709:0.413828)	NA	NA	NA	NA
Papaver_rhoeas|Prh01G11100.0-Papaver_somniferum|Pso08G34320.0	YN	0.00466244	0.0841569	0.0554017	2.93364e-14	1497	420.97	1076.03	NA	38	33	5	NA	NA	0.027017	5.40459:5.40459:1:1:1:1	0.428524(0.519038:0.353707:0.412826)	NA	NA	NA	NA
Papaver_rhoeas|Prh01G11110.0-Papaver_somniferum|Pso07G20880.0	YN	0.00388625	0.0564738	0.068815	7.23155e-11	1752	461.805	1290.19	NA	30	25	5	NA	NA	0.0177477	2.84784:2.84784:1:1:1:1	0.437215(0.501712:0.436644:0.373288)	NA	NA	NA	NA
Papaver_rhoeas|Prh01G11120.0-Papaver_somniferum|Pso07G20870.0	YN	0.00802243	0.0543568	0.147588	3.58035e-13	3420	788.085	2631.91	NA	62	41	21	NA	NA	0.0186995	1.85642:1.85642:1:1:1:1	0.421053(0.485088:0.365351:0.412719)	NA	NA	NA	NA
Papaver_rhoeas|Prh01G11130.0-Papaver_somniferum|Pso07G20860.0	YN	0.026092	0.092674	0.281546	0.000209055	873	242.396	630.604	NA	37	20.8386	16.1614	NA	NA	0.0445791	4.1932:4.1932:1:1:1:1	0.390607(0.453608:0.350515:0.367698)	NA	NA	NA	NA
Papaver_rhoeas|Prh01G11130.0-Papaver_somniferum|Pso08G34390.0	YN	0.177794	0.283194	0.627818	0.0182857	918	216.089	701.911	NA	161	49.9658	111.034	NA	NA	0.202605	1.85922:1.85922:1:1:1:1	0.390523(0.452614:0.351307:0.367647)	NA	NA	NA	NA
Papaver_rhoeas|Prh01G11140.0-Papaver_somniferum|Pso07G20850.0	YN	0.0311947	0.234475	0.133041	3.65934e-10	669	136.562	532.438	NA	43	26.7324	16.2676	NA	NA	0.07269	1.38985:1.38985:1:1:1:1	0.395366(0.475336:0.390135:0.320628)	NA	NA	NA	NA
Papaver_rhoeas|Prh01G11140.0-Papaver_somniferum|Pso08G34400.0	YN	0.00864374	0.0873226	0.0989863	3.5114e-12	1560	380.376	1179.62	NA	41	30.864	10.136	NA	NA	0.027828	2.12365:2.12365:1:1:1:1	0.428205(0.500962:0.398077:0.385577)	NA	NA	NA	NA
Papaver_rhoeas|Prh01G11170.0-Papaver_somniferum|Pso07G20840.0	YN	0.00732721	0.12039	0.060862	7.51067e-18	1464	365.757	1098.24	NA	48	40	8	NA	NA	0.0355743	3.19979:3.19979:1:1:1:1	0.41735(0.512295:0.36168:0.378074)	NA	NA	NA	NA
Papaver_rhoeas|Prh01G11170.0-Papaver_somniferum|Pso08G34410.0	YN	0.0322346	0.225411	0.143003	6.25679e-18	1260	304.609	955.391	NA	88	57.8723	30.1277	NA	NA	0.0789356	2.29028:2.29028:1:1:1:1	0.420635(0.511905:0.369048:0.380952)	NA	NA	NA	NA
Papaver_rhoeas|Prh01G11180.0-Papaver_somniferum|Pso07G20830.0	YN	0.0204111	0.110344	0.184976	9.75675e-08	1146	233.483	912.517	NA	42	23.628	18.372	NA	NA	0.0387339	0.899389:0.899389:1:1:1:1	0.442408(0.554974:0.40445:0.367801)	NA	NA	NA	NA
Papaver_rhoeas|Prh01G11200.0-Papaver_somniferum|Pso07G20810.0	YN	0.00190356	0.0436295	0.0436301	2.46867e-08	1455	403.002	1052	NA	19	17	2	NA	NA	0.0134607	3.18019:3.18019:1:1:1:1	0.42268(0.516495:0.339175:0.412371)	NA	NA	NA	NA
Papaver_rhoeas|Prh01G11210.0-Papaver_somniferum|Pso07G21050.0	YN	0.0328654	0.0272133	1.20769	0.818921	759	234.4	524.6	NA	23	6.23167	16.7683	NA	NA	0.0311199	20.9517:20.9517:1:1:1:1	0.376153(0.438735:0.326087:0.363636)	NA	NA	NA	NA
Papaver_rhoeas|Prh01G11220.0-Papaver_somniferum|Pso07G21060.0	YN	0.00698904	0.0781036	0.0894842	3.67099e-14	2046	463.974	1582.03	NA	45	34	11	NA	NA	0.0231158	4.46073:4.46073:1:1:1:1	0.422043(0.51393:0.430352:0.321848)	NA	NA	NA	NA
Papaver_rhoeas|Prh01G11220.0-Papaver_somniferum|Pso08G34180.0	YN	0.00838169	0.0811231	0.103321	3.67558e-14	2046	485.022	1560.98	NA	50	37	13	NA	NA	0.0256257	7.80684:7.80684:1:1:1:1	0.420332(0.513196:0.429619:0.318182)	NA	NA	NA	NA
Papaver_rhoeas|Prh01G11240.0-Papaver_somniferum|Pso07G21080.0	YN	0.00869142	0.0704105	0.123439	5.59437e-15	2472	734.245	1737.75	NA	64	49	15	NA	NA	0.0270235	17.8347:17.8347:1:1:1:1	0.41343(0.449029:0.408374:0.382888)	NA	NA	NA	NA
Papaver_rhoeas|Prh01G11240.0-Papaver_somniferum|Pso08G34160.0	YN	0.0136871	0.074217	0.18442	2.94489e-12	2472	699.211	1772.79	NA	73	49	24	NA	NA	0.0308081	9.60787:9.60787:1:1:1:1	0.41343(0.450243:0.408981:0.381068)	NA	NA	NA	NA
Papaver_rhoeas|Prh01G11250.0-Papaver_somniferum|Pso07G21090.0	YN	0.00406566	0.0450738	0.0902	4.88306e-13	2997	730.685	2266.32	NA	41	31.8122	9.18776	NA	NA	0.0140637	3.15498:3.15498:1:1:1:1	0.427261(0.514515:0.386386:0.380881)	NA	NA	NA	NA
Papaver_rhoeas|Prh01G11260.0-Papaver_somniferum|Pso08G34130.0	YN	0.0139754	0.109934	0.127125	0.00029468	387	98.0832	288.917	NA	14	10	4	NA	NA	0.0382957	1.05005:1.05005:1:1:1:1	0.443152(0.51938:0.348837:0.46124)	NA	NA	NA	NA
Papaver_rhoeas|Prh01G11270.0-Papaver_somniferum|Pso07G21110.0	YN	0.0125015	0.122406	0.102131	1.25516e-12	1389	259.554	1129.45	NA	43	29	14	NA	NA	0.0330386	1.9879:1.9879:1:1:1:1	0.393089(0.481641:0.447084:0.25054)	NA	NA	NA	NA
Papaver_rhoeas|Prh01G11270.0-Papaver_somniferum|Pso08G34120.0	YN	0.0124724	0.120318	0.103662	3.81107e-12	1389	257.017	1131.98	NA	42	28	14	NA	NA	0.032428	1.98197:1.98197:1:1:1:1	0.390929(0.479482:0.446004:0.2473)	NA	NA	NA	NA
Papaver_rhoeas|Prh01G11280.0-Papaver_somniferum|Pso07G21120.0	YN	0.035535	0.0795786	0.44654	3.49758e-05	2838	635.771	2202.23	NA	124	47.6228	76.3772	NA	NA	0.0454017	3.07375:3.07375:1:1:1:1	0.406096(0.491015:0.417019:0.310254)	NA	NA	NA	NA
Papaver_rhoeas|Prh01G11280.0-Papaver_somniferum|Pso08G34110.0	YN	0.0350958	0.0814053	0.431124	1.197e-05	2838	632.677	2205.32	NA	124	48.4332	75.5668	NA	NA	0.0454196	3.00813:3.00813:1:1:1:1	0.406624(0.492072:0.418605:0.309197)	NA	NA	NA	NA
Papaver_rhoeas|Prh01G11290.0-Papaver_somniferum|Pso07G21140.0	YN	0.0106505	0.0461222	0.23092	3.06868e-13	5520	1351.17	4168.83	NA	104	59.9171	44.0829	NA	NA	0.0193332	2.59341:2.59341:1:1:1:1	0.439583(0.534239:0.403261:0.38125)	NA	NA	NA	NA
Papaver_rhoeas|Prh01G11290.0-Papaver_somniferum|Pso08G34100.0	YN	0.00905869	0.0449554	0.201504	2.26166e-12	4599	1155.75	3443.25	NA	81	50	31	NA	NA	0.0180797	3.2062:3.2062:1:1:1:1	0.441835(0.535551:0.415199:0.374755)	NA	NA	NA	NA
Papaver_rhoeas|Prh01G11310.0-Papaver_somniferum|Pso07G21260.0	YN	0.00846699	0.0718629	0.117821	6.32891e-10	1791	350.756	1440.24	NA	36	23.875	12.125	NA	NA	0.0208827	1.00214:1.00214:1:1:1:1	0.416806(0.514238:0.391122:0.345059)	NA	NA	NA	NA
Papaver_rhoeas|Prh01G11310.0-Papaver_somniferum|Pso08G34090.0	YN	0.00704352	0.0432761	0.162758	7.79796e-06	1809	382.444	1426.56	NA	26	16	10	NA	NA	0.0147035	1.4488:1.4488:1:1:1:1	0.421227(0.517413:0.398839:0.34743)	NA	NA	NA	NA
Papaver_rhoeas|Prh01G11320.0-Papaver_somniferum|Pso08G34080.0	YN	0.00629381	0.159323	0.0395034	2.13005e-08	564	85.0768	478.923	NA	15	12	3	NA	NA	0.0293776	1.13651:1.13651:1:1:1:1	0.384752(0.521277:0.393617:0.239362)	NA	NA	NA	NA
Papaver_rhoeas|Prh01G11340.0-Papaver_somniferum|Pso07G21280.0	YN	0.0114412	0.0280791	0.407462	0.0639645	1122	327.976	794.024	NA	18	9	9	NA	NA	0.0163047	6.51621:6.51621:1:1:1:1	0.41221(0.509358:0.355615:0.371658)	NA	NA	NA	NA
Papaver_rhoeas|Prh01G11340.0-Papaver_somniferum|Pso08G34070.0	YN	0.00680583	0.0529909	0.128434	1.79746e-06	1260	373.869	886.131	NA	25	19	6	NA	NA	0.0205099	7.12071:7.12071:1:1:1:1	0.415079(0.521429:0.346429:0.377381)	NA	NA	NA	NA
Papaver_rhoeas|Prh01G11350.0-Papaver_somniferum|Pso07G21290.0	YN	0.0265528	0.0581525	0.456607	0.00539194	1506	399.753	1106.25	NA	51	22.1692	28.8308	NA	NA	0.0349406	3.78034:3.78034:1:1:1:1	0.434595(0.48506:0.433267:0.385458)	NA	NA	NA	NA
Papaver_rhoeas|Prh01G11350.0-Papaver_somniferum|Pso08G34060.0	YN	0.0402671	0.0788097	0.510941	0.00561864	1713	427.287	1285.71	NA	82	31.6104	50.3896	NA	NA	0.0498811	2.44167:2.44167:1:1:1:1	0.428196(0.470228:0.437828:0.376532)	NA	NA	NA	NA
Papaver_rhoeas|Prh01G11370.0-Papaver_somniferum|Pso07G21300.0	YN	0.0295277	0.0976229	0.302467	1.43755e-06	1566	420.387	1145.61	NA	71	37.8732	33.1268	NA	NA	0.0478076	4.61962:4.61962:1:1:1:1	0.434227(0.481801:0.418582:0.402299)	NA	NA	NA	NA
Papaver_rhoeas|Prh01G11370.0-Papaver_somniferum|Pso08G34040.0	YN	0.0384346	0.110975	0.346337	0.000129176	1107	272.476	834.524	NA	59	27.7377	31.2623	NA	NA	0.0562895	2.07511:2.07511:1:1:1:1	0.424571(0.466125:0.388889:0.418699)	NA	NA	NA	NA
Papaver_rhoeas|Prh01G11380.0-Papaver_somniferum|Pso07G21320.0	YN	0.00520129	0.0888877	0.0585154	1.66425e-21	2124	580.582	1543.42	NA	56	48	8	NA	NA	0.0280764	3.36371:3.36371:1:1:1:1	0.42726(0.556497:0.362288:0.362994)	NA	NA	NA	NA
Papaver_rhoeas|Prh01G11380.0-Papaver_somniferum|Pso08G34030.0	YN	0.00725783	0.0861871	0.0842102	4.52994e-18	2148	594.888	1553.11	NA	59	47.7874	11.2126	NA	NA	0.0291173	3.71068:3.71068:1:1:1:1	0.425512(0.555168:0.359637:0.361732)	NA	NA	NA	NA
Papaver_rhoeas|Prh01G11390.0-Papaver_somniferum|Pso07G22790.0	YN	0.0112714	0.0765318	0.147277	5.96481e-11	1839	497.359	1341.64	NA	51	36	15	NA	NA	0.0289211	5.11626:5.11626:1:1:1:1	0.434475(0.546493:0.412724:0.344209)	NA	NA	NA	NA
Papaver_rhoeas|Prh01G11390.0-Papaver_somniferum|Pso08G34020.0	YN	0.00973191	0.074664	0.130343	2.04267e-11	1839	477.657	1361.34	NA	47	33.8444	13.1556	NA	NA	0.0265972	3.38877:3.38877:1:1:1:1	0.436378(0.547308:0.412724:0.349103)	NA	NA	NA	NA
Papaver_rhoeas|Prh01G11400.0-Papaver_somniferum|Pso07G22800.0	YN	0.174942	0.235629	0.74245	0.444463	144	37.4452	106.555	NA	24	7.42873	16.5713	NA	NA	0.190723	0.930547:0.930547:1:1:1:1	0.458333(0.427083:0.46875:0.479167)	NA	NA	NA	NA
Papaver_rhoeas|Prh01G11400.0-Papaver_somniferum|Pso08G34010.0	YN	0.160865	0.247266	0.650575	0.293534	144	36.1406	107.859	NA	23	7.45355	15.5465	NA	NA	0.18255	0.675777:0.675777:1:1:1:1	0.454861(0.416667:0.46875:0.479167)	NA	NA	NA	NA
Papaver_rhoeas|Prh01G11410.0-Papaver_somniferum|Pso07G22820.0	YN	0.0217289	0.0931002	0.233393	1.44509e-05	969	267.34	701.66	NA	38	23	15	NA	NA	0.0414198	4.73619:4.73619:1:1:1:1	0.440144(0.524768:0.424149:0.371517)	NA	NA	NA	NA
Papaver_rhoeas|Prh01G11410.0-Papaver_somniferum|Pso08G34000.0	YN	0.0265071	0.0873956	0.3033	0.000171203	1035	290.141	744.859	NA	43	23.6331	19.3669	NA	NA	0.0435759	5.41564:5.41564:1:1:1:1	0.437681(0.530435:0.417391:0.365217)	NA	NA	NA	NA
Papaver_rhoeas|Prh01G11420.0-Papaver_somniferum|Pso07G22830.0	YN	0.0630664	0.126598	0.498163	0.000243587	1668	397.359	1270.64	NA	123	46.1672	76.8328	NA	NA	0.0782012	1.5372:1.5372:1:1:1:1	0.445144(0.505396:0.392986:0.43705)	NA	NA	NA	NA
Papaver_rhoeas|Prh01G11420.0-Papaver_somniferum|Pso08G33980.0	YN	0.0593386	0.12364	0.479932	0.0001162	1755	422.656	1332.34	NA	124	48.0196	75.9804	NA	NA	0.0748242	1.6387:1.6387:1:1:1:1	0.441026(0.507692:0.388889:0.426496)	NA	NA	NA	NA
Papaver_rhoeas|Prh01G11430.0-Papaver_somniferum|Pso07G22870.0	YN	0.00857573	0.0624977	0.137217	2.02849e-06	1224	285.573	938.427	NA	25	17	8	NA	NA	0.0211563	1.94308:1.94308:1:1:1:1	0.423611(0.504902:0.401961:0.363971)	NA	NA	NA	NA
Papaver_rhoeas|Prh01G11430.0-Papaver_somniferum|Pso08G33970.0	YN	0.00988248	0.0615523	0.160554	4.83801e-06	1224	306.889	917.111	NA	27	18	9	NA	NA	0.0228374	2.94876:2.94876:1:1:1:1	0.423611(0.507353:0.401961:0.36152)	NA	NA	NA	NA
Papaver_rhoeas|Prh01G11440.0-Papaver_somniferum|Pso07G22880.0	YN	0.00462588	0.042416	0.10906	1.06855e-06	1524	439.507	1084.49	NA	23	18	5	NA	NA	0.0155242	4.33931:4.33931:1:1:1:1	0.453084(0.526575:0.480315:0.352362)	NA	NA	NA	NA
Papaver_rhoeas|Prh01G11440.0-Papaver_somniferum|Pso08G33960.0	YN	0.0184813	0.0671804	0.2751	0.0003011	1092	312.645	779.355	NA	34	19.7794	14.2206	NA	NA	0.0324241	2.39936:2.39936:1:1:1:1	0.45696(0.534341:0.465659:0.370879)	NA	NA	NA	NA
Papaver_rhoeas|Prh01G11450.0-Papaver_somniferum|Pso07G22890.0	YN	0.00825993	0.0685861	0.120432	3.0657e-18	3588	787.858	2800.14	NA	74	51	23	NA	NA	0.0215064	1.84664:1.84664:1:1:1:1	0.426561(0.477843:0.410117:0.391722)	NA	NA	NA	NA
Papaver_rhoeas|Prh01G11450.0-Papaver_somniferum|Pso08G33940.0	YN	0.00893835	0.0757429	0.118009	5.76728e-21	3567	837.739	2729.26	NA	84	59.7528	24.2472	NA	NA	0.0246279	2.59045:2.59045:1:1:1:1	0.42753(0.478974:0.410849:0.392767)	NA	NA	NA	NA
Papaver_rhoeas|Prh01G11460.0-Papaver_somniferum|Pso07G22900.0	YN	0.0029014	0.077208	0.037579	2.77779e-09	939	248.343	690.657	NA	20	18	2	NA	NA	0.0225537	4.06714:4.06714:1:1:1:1	0.436102(0.514377:0.452077:0.341853)	NA	NA	NA	NA
Papaver_rhoeas|Prh01G11470.0-Papaver_somniferum|Pso07G21340.0	YN	0.0330372	0.084197	0.39238	0.000774124	1182	293.062	888.938	NA	52	23.2745	28.7255	NA	NA	0.0457217	1.81059:1.81059:1:1:1:1	0.451354(0.492386:0.426396:0.435279)	NA	NA	NA	NA
Papaver_rhoeas|Prh01G11470.0-Papaver_somniferum|Pso08G33920.0	YN	0.0180635	0.0652513	0.276829	0.000154465	1221	321.875	899.125	NA	36	19.9582	16.0418	NA	NA	0.0305029	2.58418:2.58418:1:1:1:1	0.452088(0.490172:0.431204:0.434889)	NA	NA	NA	NA
Papaver_rhoeas|Prh01G11500.0-Papaver_somniferum|Pso07G21360.0	YN	0.119204	0.24464	0.487264	0.0424369	285	71.4	213.6	NA	38	14.482	23.518	NA	NA	0.150629	2.72796:2.72796:1:1:1:1	0.407018(0.489474:0.394737:0.336842)	NA	NA	NA	NA
Papaver_rhoeas|Prh01G11500.0-Papaver_somniferum|Pso08G33900.0	YN	0.12938	0.125467	1.03119	0.903246	849	216.932	632.068	NA	100	24.9695	75.0305	NA	NA	0.12838	1.72098:1.72098:1:1:1:1	0.42285(0.480565:0.416961:0.371025)	NA	NA	NA	NA
Papaver_rhoeas|Prh01G11520.0-Papaver_somniferum|Pso08G33880.0	YN	0.0857302	0.1006	0.852187	0.553613	477	106.37	370.63	NA	40	10.0074	29.9926	NA	NA	0.0890461	1.58205:1.58205:1:1:1:1	0.414046(0.446541:0.355346:0.440252)	NA	NA	NA	NA
Papaver_rhoeas|Prh01G11530.0-Papaver_somniferum|Pso07G21740.0	YN	0.00840877	0.0645168	0.130335	1.04734e-11	2445	521.374	1923.63	NA	48	31.9159	16.0841	NA	NA	0.0203733	1.27322:1.27322:1:1:1:1	0.422904(0.520859:0.36135:0.386503)	NA	NA	NA	NA
Papaver_rhoeas|Prh01G11530.0-Papaver_somniferum|Pso08G33860.0	YN	0.00731184	0.059045	0.123835	1.44236e-10	2283	496.282	1786.72	NA	41	28	13	NA	NA	0.0185577	1.35475:1.35475:1:1:1:1	0.425099(0.528252:0.363338:0.383706)	NA	NA	NA	NA
Papaver_rhoeas|Prh01G11540.0-Papaver_somniferum|Pso07G21730.0	YN	0.0102915	0.0480755	0.21407	0.0184172	522	130.1	391.9	NA	10	6	4	NA	NA	0.0197085	5.45185:5.45185:1:1:1:1	0.436782(0.505747:0.393678:0.41092)	NA	NA	NA	NA
Papaver_rhoeas|Prh01G11540.0-Papaver_somniferum|Pso08G33850.0	YN	0.00759705	0.0677034	0.112211	0.000753297	522	124.827	397.173	NA	11	8	3	NA	NA	0.0219704	3.45259:3.45259:1:1:1:1	0.439655(0.508621:0.393678:0.416667)	NA	NA	NA	NA
Papaver_rhoeas|Prh01G11550.0-Papaver_somniferum|Pso07G21720.0	YN	0.0192065	0.101269	0.189659	2.16589e-07	1206	254.94	951.06	NA	42	23.9675	18.0325	NA	NA	0.0365539	1.61639:1.61639:1:1:1:1	0.42869(0.498756:0.38806:0.399254)	NA	NA	NA	NA
Papaver_rhoeas|Prh01G11550.0-Papaver_somniferum|Pso08G33840.0	YN	0.0194672	0.107908	0.180406	3.55704e-08	1206	259.247	946.753	NA	44	25.8114	18.1886	NA	NA	0.0384787	1.76717:1.76717:1:1:1:1	0.428275(0.497512:0.38806:0.399254)	NA	NA	NA	NA
Papaver_rhoeas|Prh01G11570.0-Papaver_somniferum|Pso07G21710.0	YN	0.00790364	0.0527847	0.149733	5.0834e-11	2553	746.486	1806.51	NA	52	37.8191	14.1809	NA	NA	0.0210267	20.6322:20.6322:1:1:1:1	0.445358(0.513514:0.444771:0.377791)	NA	NA	NA	NA
Papaver_rhoeas|Prh01G11570.0-Papaver_somniferum|Pso08G33830.0	YN	0.0121302	0.0535862	0.226367	2.43458e-08	2523	753.488	1769.51	NA	60	38.7506	21.2494	NA	NA	0.0245109	28.0885:28.0885:1:1:1:1	0.448474(0.51308:0.446492:0.38585)	NA	NA	NA	NA
Papaver_rhoeas|Prh01G11580.0-Papaver_somniferum|Pso07G21700.0	YN	0.0112334	0.0666136	0.168636	9.29472e-09	1818	457.403	1360.6	NA	44	28.831	15.169	NA	NA	0.0251669	2.60027:2.60027:1:1:1:1	0.434543(0.538779:0.376238:0.388614)	NA	NA	NA	NA
Papaver_rhoeas|Prh01G11580.0-Papaver_somniferum|Pso08G33800.0	YN	0.0129738	0.0664438	0.195259	4.21443e-08	1815	492.4	1322.6	NA	48	31	17	NA	NA	0.0274799	4.1391:4.1391:1:1:1:1	0.433884(0.538017:0.376033:0.387603)	NA	NA	NA	NA
Papaver_rhoeas|Prh01G11590.0-Papaver_somniferum|Pso07G21680.0	YN	0.143706	0.253892	0.566013	0.07642	297	66.7569	230.243	NA	44	14.0085	29.9915	NA	NA	0.168472	2.5455:2.5455:1:1:1:1	0.40404(0.580808:0.328283:0.30303)	NA	NA	NA	NA
Papaver_rhoeas|Prh01G11600.0-Papaver_somniferum|Pso07G21670.0	YN	0.00542548	0.067833	0.0799829	4.74133e-20	2907	871.341	2035.66	NA	67	56	11	NA	NA	0.0241314	11.6667:11.6667:1:1:1:1	0.425525(0.51806:0.388029:0.370485)	NA	NA	NA	NA
Papaver_rhoeas|Prh01G11600.0-Papaver_somniferum|Pso08G33790.0	YN	0.00573865	0.0902725	0.0635704	3.06128e-27	2907	807.531	2099.47	NA	80	68	12	NA	NA	0.0292212	5.39433:5.39433:1:1:1:1	0.425869(0.51548:0.389061:0.373065)	NA	NA	NA	NA
Papaver_rhoeas|Prh01G11610.0-Papaver_somniferum|Pso07G21660.0	YN	0.0195775	0.0438563	0.4464	0.10212	654	187.913	466.087	NA	17	8	9	NA	NA	0.0265535	2.97486:2.97486:1:1:1:1	0.455657(0.509174:0.394495:0.463303)	NA	NA	NA	NA
Papaver_rhoeas|Prh01G11610.0-Papaver_somniferum|Pso08G33780.0	YN	0.0197942	0.0593667	0.333423	0.0209115	654	193.203	460.797	NA	20	11	9	NA	NA	0.0314846	3.61587:3.61587:1:1:1:1	0.452599(0.502294:0.394495:0.461009)	NA	NA	NA	NA
Papaver_rhoeas|Prh01G11630.0-Papaver_somniferum|Pso07G21650.0	YN	NA	NA	NA	NA	309	55.2229	253.777	NA	0	NA	NA	NA	NA	NA	2:2:1:1:1:1	0.398058(0.553398:0.368932:0.271845)	NA	NA	NA	NA
Papaver_rhoeas|Prh01G11640.0-Papaver_somniferum|Pso07G21640.0	YN	0.0290035	0.0952575	0.304474	0.000991949	837	203.734	633.266	NA	36	18	18	NA	NA	0.0451303	3.02152:3.02152:1:1:1:1	0.421147(0.496416:0.401434:0.365591)	NA	NA	NA	NA
Papaver_rhoeas|Prh01G11640.0-Papaver_somniferum|Pso08G33760.0	YN	0.0213838	0.136012	0.15722	2.19321e-07	837	172.778	664.222	NA	35	21	14	NA	NA	0.0450459	1.44718:1.44718:1:1:1:1	0.419355(0.496416:0.401434:0.360215)	NA	NA	NA	NA
Papaver_rhoeas|Prh01G11650.0-Papaver_somniferum|Pso07G21630.0	YN	0.0665123	0.205481	0.32369	0.00861005	327	74.8899	252.11	NA	29	12.9735	16.0265	NA	NA	0.0983391	1.53698:1.53698:1:1:1:1	0.432722(0.481651:0.490826:0.325688)	NA	NA	NA	NA
Papaver_rhoeas|Prh01G11660.0-Papaver_somniferum|Pso07G21620.0	YN	0.0111596	0.0447093	0.249604	0.0419146	477	115.776	361.224	NA	9	5	4	NA	NA	0.0193027	3.67039:3.67039:1:1:1:1	0.421384(0.493711:0.443396:0.327044)	NA	NA	NA	NA
Papaver_rhoeas|Prh01G11660.0-Papaver_somniferum|Pso08G33750.0	YN	0.0381613	0.094179	0.4052	0.0531618	432	96.5468	335.453	NA	21	8.52348	12.4765	NA	NA	0.0506806	1.52548:1.52548:1:1:1:1	0.430556(0.517361:0.451389:0.322917)	NA	NA	NA	NA
Papaver_rhoeas|Prh01G11670.0-Papaver_somniferum|Pso07G21610.0	YN	0.03345	0.0934549	0.357927	0.000115825	1434	333.082	1100.92	NA	65	28.9899	36.0101	NA	NA	0.0473876	1.75817:1.75817:1:1:1:1	0.412483(0.469665:0.437238:0.330544)	NA	NA	NA	NA
Papaver_rhoeas|Prh01G11670.0-Papaver_somniferum|Pso08G33740.0	YN	0.00971898	0.0836949	0.116124	1.89919e-10	1497	357.432	1139.57	NA	39	28	11	NA	NA	0.0273819	2.11224:2.11224:1:1:1:1	0.412826(0.488978:0.422846:0.326653)	NA	NA	NA	NA
Papaver_rhoeas|Prh01G11680.0-Papaver_somniferum|Pso07G21600.0	YN	0.00460293	0.05559	0.0828014	4.44777e-07	1173	301.187	871.813	NA	20	16	4	NA	NA	0.0176947	4.19816:4.19816:1:1:1:1	0.47272(0.626598:0.469309:0.322251)	NA	NA	NA	NA
Papaver_rhoeas|Prh01G11680.0-Papaver_somniferum|Pso08G33730.0	YN	0.00795906	0.0468278	0.169964	0.000134211	1173	288.678	884.322	NA	20	13	7	NA	NA	0.0175247	3.60138:3.60138:1:1:1:1	0.468031(0.626598:0.468031:0.309463)	NA	NA	NA	NA
Papaver_rhoeas|Prh01G11690.0-Papaver_somniferum|Pso07G21580.0	YN	0.00217836	0.0465255	0.0468207	7.60171e-12	2007	627.525	1379.48	NA	31	28	3	NA	NA	0.0160443	6.99269:6.99269:1:1:1:1	0.416791(0.521674:0.307922:0.420777)	NA	NA	NA	NA
Papaver_rhoeas|Prh01G11700.0-Papaver_somniferum|Pso08G33630.0	YN	NA	0.190914	-0	NA	261	60.1022	200.898	NA	10	10	NA	NA	NA	0.043963	1.72998:1.72998:1:1:1:1	0.409962(0.5:0.333333:0.396552)	NA	NA	NA	NA
Papaver_rhoeas|Prh01G11710.0-Papaver_somniferum|Pso07G21570.0	YN	0.0060067	0.0835813	0.0718666	4.89358e-10	1257	254.091	1002.91	NA	26	20	6	NA	NA	0.0216877	1.41097:1.41097:1:1:1:1	0.424423(0.52148:0.410501:0.341289)	NA	NA	NA	NA
Papaver_rhoeas|Prh01G11710.0-Papaver_somniferum|Pso08G33600.0	YN	0.00817737	0.0727652	0.11238	7.04001e-08	1260	276.308	983.692	NA	27	19	8	NA	NA	0.022341	2.07991:2.07991:1:1:1:1	0.427381(0.525:0.410714:0.346429)	NA	NA	NA	NA
Papaver_rhoeas|Prh01G11720.0-Papaver_somniferum|Pso07G21550.0	YN	0.01666	0.0584287	0.285134	1.68214e-14	5757	1533.05	4223.95	NA	155	85.4406	69.5594	NA	NA	0.0277827	3.91008:3.91008:1:1:1:1	0.430172(0.535956:0.393695:0.360865)	NA	NA	NA	NA
Papaver_rhoeas|Prh01G11720.0-Papaver_somniferum|Pso08G33590.0	YN	0.0373689	0.0942509	0.396483	2.96836e-09	3705	915.891	2789.11	NA	182	80.3983	101.602	NA	NA	0.0514303	2.63218:2.63218:1:1:1:1	0.425101(0.526721:0.380972:0.367611)	NA	NA	NA	NA
Papaver_rhoeas|Prh01G11730.0-Papaver_somniferum|Pso07G21530.0	YN	0.0104648	0.112669	0.0928803	5.89535e-14	1473	317.705	1155.3	NA	45	33	12	NA	NA	0.0325088	4.23851:4.23851:1:1:1:1	0.415818(0.51833:0.476578:0.252546)	NA	NA	NA	NA
Papaver_rhoeas|Prh01G11730.0-Papaver_somniferum|Pso08G33580.0	YN	0.0501602	0.189145	0.265195	1.35735e-08	1170	254.555	915.445	NA	86	41.5869	44.4131	NA	NA	0.080399	2.08406:2.08406:1:1:1:1	0.423932(0.526923:0.470513:0.274359)	NA	NA	NA	NA
Papaver_rhoeas|Prh01G11740.0-Papaver_somniferum|Pso07G21520.0	YN	0.00213981	0.0565823	0.0378175	0	654	186.001	467.999	NA	11	10	1	NA	NA	0.0176235	14.5191:14.5191:1:1:1:1	0.41208(0.486239:0.415138:0.334862)	NA	NA	NA	NA
Papaver_rhoeas|Prh01G11740.0-Papaver_somniferum|Pso08G33570.0	YN	0.00206841	0.0554721	0.0372874	3.42454e-05	654	169.78	484.22	NA	10	9	1	NA	NA	0.0159321	4.14714:4.14714:1:1:1:1	0.41208(0.486239:0.412844:0.337156)	NA	NA	NA	NA
Papaver_rhoeas|Prh01G11760.0-Papaver_somniferum|Pso07G21510.0	YN	0.0122828	0.0444637	0.276244	0.117115	318	68.6093	249.391	NA	6	2.96196	3.03804	NA	NA	0.019226	0.966358:0.966358:1:1:1:1	0.485849(0.70283:0.259434:0.495283)	NA	NA	NA	NA
Papaver_rhoeas|Prh01G11770.0-Papaver_somniferum|Pso07G21500.0	YN	0.0135848	0.0708183	0.191826	4.56837e-08	1716	450.818	1265.18	NA	47	30	17	NA	NA	0.0286209	20.8165:20.8165:1:1:1:1	0.395979(0.495629:0.401224:0.291084)	NA	NA	NA	NA
Papaver_rhoeas|Prh01G11770.0-Papaver_somniferum|Pso08G33540.0	YN	0.0543936	0.159466	0.341098	5.97213e-08	1716	350.755	1365.25	NA	121	49.3974	71.6026	NA	NA	0.0758707	1.94393:1.94393:1:1:1:1	0.393939(0.48951:0.399476:0.292832)	NA	NA	NA	NA
Papaver_rhoeas|Prh01G11780.0-Papaver_somniferum|Pso07G21490.0	YN	0.00971823	0.0992429	0.0979237	2.56659e-13	1527	370.909	1156.09	NA	45	33.8377	11.1623	NA	NA	0.0314638	2.3733:2.3733:1:1:1:1	0.410936(0.552063:0.349705:0.331041)	NA	NA	NA	NA
Papaver_rhoeas|Prh01G11810.0-Papaver_somniferum|Pso07G21480.0	YN	0.010324	0.0779904	0.132375	6.4926e-10	1566	394.045	1171.96	NA	41	29	12	NA	NA	0.0273505	8.06513:8.06513:1:1:1:1	0.411239(0.479885:0.394636:0.359195)	NA	NA	NA	NA
Papaver_rhoeas|Prh01G11810.0-Papaver_somniferum|Pso08G33510.0	YN	0.0120445	0.0382948	0.31452	0.0315442	774	187.825	586.175	NA	14	7	7	NA	NA	0.0184146	6.67877:6.67877:1:1:1:1	0.405039(0.498062:0.395349:0.321705)	NA	NA	NA	NA
Papaver_rhoeas|Prh01G11830.0-Papaver_somniferum|Pso08G33490.0	YN	0.0375557	0.0818153	0.45903	0.000678936	1884	448.385	1435.62	NA	87	34.4516	52.5484	NA	NA	0.0480893	2.37413:2.37413:1:1:1:1	0.428079(0.487261:0.399682:0.397293)	NA	NA	NA	NA
Papaver_rhoeas|Prh01G11840.0-Papaver_somniferum|Pso08G33470.0	YN	0.0255409	0.0287855	0.887283	0.698044	465	106.232	358.768	NA	12	3	9	NA	NA	0.0262821	2.59044:2.59044:1:1:1:1	0.445161(0.551613:0.535484:0.248387)	NA	NA	NA	NA
Papaver_rhoeas|Prh01G11850.0-Papaver_somniferum|Pso08G33460.0	YN	0.0153081	0.0884346	0.1731	3.38112e-12	2121	535.565	1585.44	NA	68	44	24	NA	NA	0.033773	3.84474:3.84474:1:1:1:1	0.432107(0.511315:0.410891:0.374116)	NA	NA	NA	NA
Papaver_rhoeas|Prh01G11860.0-Papaver_somniferum|Pso08G33440.0	YN	0.0314961	0.13155	0.239424	1.20686e-07	1008	272.161	735.839	NA	55	32.3113	22.6887	NA	NA	0.0585106	2.82292:2.82292:1:1:1:1	0.426091(0.494048:0.389881:0.394345)	NA	NA	NA	NA
Papaver_rhoeas|Prh01G11880.0-Papaver_somniferum|Pso07G21430.0	YN	0.0302932	0.122818	0.246651	1.42109e-09	1770	388.287	1381.71	NA	84	43	41	NA	NA	0.0505905	2.22913:2.22913:1:1:1:1	0.412147(0.483051:0.410169:0.34322)	NA	NA	NA	NA
Papaver_rhoeas|Prh01G11890.0-Papaver_somniferum|Pso08G33420.0	YN	0.0148502	0.0668807	0.222041	0.000454944	834	221.163	612.837	NA	23	14	9	NA	NA	0.0286479	11.0763:11.0763:1:1:1:1	0.421463(0.521583:0.42446:0.318345)	NA	NA	NA	NA
Papaver_rhoeas|Prh01G11900.0-Papaver_somniferum|Pso08G33380.0	YN	0.0331164	0.0696798	0.475266	0.00480746	1614	352.08	1261.92	NA	64	23.1641	40.8359	NA	NA	0.0410924	3.78202:3.78202:1:1:1:1	0.39746(0.465613:0.392193:0.334572)	NA	NA	NA	NA
Papaver_rhoeas|Prh01G11910.0-Papaver_somniferum|Pso08G33370.0	YN	0.0188754	0.113	0.167038	3.92879e-08	1056	251.209	804.791	NA	41	26	15	NA	NA	0.0412665	2.98468:2.98468:1:1:1:1	0.428504(0.522727:0.448864:0.31392)	NA	NA	NA	NA
Papaver_rhoeas|Prh01G11920.0-Papaver_somniferum|Pso07G22920.0	YN	0.0125971	0.111822	0.112652	1.30128e-10	1155	273.91	881.09	NA	39	28	11	NA	NA	0.0361285	3.56189:3.56189:1:1:1:1	0.399567(0.479221:0.394805:0.324675)	NA	NA	NA	NA
Papaver_rhoeas|Prh01G11920.0-Papaver_somniferum|Pso08G33360.0	YN	0.0134719	0.092437	0.145742	7.29591e-08	1155	255.548	899.452	NA	34	22	12	NA	NA	0.0309432	2.6228:2.6228:1:1:1:1	0.396537(0.476623:0.396104:0.316883)	NA	NA	NA	NA
Papaver_rhoeas|Prh01G11940.0-Papaver_somniferum|Pso07G22910.0	YN	0.0092472	0.0917118	0.100829	7.77868e-13	1683	377.01	1305.99	NA	44	32	12	NA	NA	0.0277201	2.94709:2.94709:1:1:1:1	0.395425(0.451872:0.398396:0.336007)	NA	NA	NA	NA
Papaver_rhoeas|Prh01G11940.0-Papaver_somniferum|Pso08G33350.0	YN	0.0103531	0.106848	0.0968961	3.00888e-17	1920	460.3	1459.7	NA	60	45	15	NA	NA	0.0334867	4.06487:4.06487:1:1:1:1	0.400521(0.4625:0.398438:0.340625)	NA	NA	NA	NA
Papaver_rhoeas|Prh01G11950.0-Papaver_somniferum|Pso08G33320.0	YN	0.00392714	0.0499406	0.0786362	4.0183e-09	1713	436.192	1276.81	NA	26	21	5	NA	NA	0.0156438	3.68944:3.68944:1:1:1:1	0.423526(0.508757:0.404553:0.357268)	NA	NA	NA	NA
Papaver_rhoeas|Prh01G11980.0-Papaver_somniferum|Pso07G22700.0	YN	0.0179648	0.0394426	0.455467	0.0222613	1659	419.389	1239.61	NA	38	16	22	NA	NA	0.0233943	4.10138:4.10138:1:1:1:1	0.409584(0.509946:0.370705:0.348101)	NA	NA	NA	NA
Papaver_rhoeas|Prh01G12000.0-Papaver_somniferum|Pso07G22710.0	YN	0.0151512	0.0313236	0.483697	0.264635	432	98.1666	333.833	NA	8	3	5	NA	NA	0.0188262	2:2:1:1:1:1	0.454861(0.576389:0.4375:0.350694)	NA	NA	NA	NA
Papaver_rhoeas|Prh01G12000.0-Papaver_somniferum|Pso08G33250.0	YN	0.0201601	0.0521184	0.386814	0.126612	432	79.8732	352.127	NA	11	4	7	NA	NA	0.0260689	0.316315:0.316315:1:1:1:1	0.458333(0.576389:0.440972:0.357639)	NA	NA	NA	NA
Papaver_rhoeas|Prh01G12010.0-Papaver_somniferum|Pso07G22720.0	YN	0.0111986	0.0719627	0.155616	3.61891e-06	924	204.205	719.795	NA	22	14	8	NA	NA	0.0246275	1.32744:1.32744:1:1:1:1	0.438853(0.482143:0.430195:0.404221)	NA	NA	NA	NA
Papaver_rhoeas|Prh01G12010.0-Papaver_somniferum|Pso08G33260.0	YN	0.016456	0.10372	0.158658	1.32618e-06	924	186.597	737.403	NA	30	18	12	NA	NA	0.0340785	0.826921:0.826921:1:1:1:1	0.438853(0.482143:0.428571:0.405844)	NA	NA	NA	NA
Papaver_rhoeas|Prh01G12020.0-Papaver_somniferum|Pso07G22730.0	YN	0.0111376	0.0729494	0.152676	9.90161e-15	2826	693.28	2132.72	NA	71	47.4256	23.5744	NA	NA	0.0263014	4.15998:4.15998:1:1:1:1	0.410828(0.518047:0.370488:0.343949)	NA	NA	NA	NA
Papaver_rhoeas|Prh01G12020.0-Papaver_somniferum|Pso08G33280.0	YN	0.00984045	0.0757858	0.129846	6.4138e-17	2826	725.436	2100.56	NA	72	51.4679	20.5321	NA	NA	0.0267687	5.56679:5.56679:1:1:1:1	0.411713(0.519108:0.371019:0.345011)	NA	NA	NA	NA
Papaver_rhoeas|Prh01G12030.0-Papaver_somniferum|Pso07G22740.0	YN	0.0578974	0.191182	0.302839	3.05221e-08	1215	280.598	934.402	NA	99	46.9478	52.0522	NA	NA	0.0886787	1.23358:1.23358:1:1:1:1	0.43786(0.511111:0.4:0.402469)	NA	NA	NA	NA
Papaver_rhoeas|Prh01G12030.0-Papaver_somniferum|Pso08G33290.0	YN	0.0312018	0.0966963	0.322678	1.50819e-05	1350	366.015	983.985	NA	63	32.9605	30.0395	NA	NA	0.0489588	3.0854:3.0854:1:1:1:1	0.438519(0.504444:0.411111:0.4)	NA	NA	NA	NA
Papaver_rhoeas|Prh01G12040.0-Papaver_somniferum|Pso07G22750.0	YN	0.00795817	0.0548049	0.145209	1.62687e-08	1992	475.839	1516.16	NA	37	25	12	NA	NA	0.0191487	2.93875:2.93875:1:1:1:1	0.41742(0.503765:0.41491:0.333584)	NA	NA	NA	NA
Papaver_rhoeas|Prh01G12040.0-Papaver_somniferum|Pso08G33300.0	YN	0.0123667	0.0766348	0.161372	3.29181e-10	1992	442.786	1549.21	NA	51	32	19	NA	NA	0.0266524	1.84178:1.84178:1:1:1:1	0.418424(0.504518:0.415663:0.33509)	NA	NA	NA	NA
Papaver_rhoeas|Prh01G12050.0-Papaver_somniferum|Pso07G22760.0	YN	0.026262	0.0756439	0.347179	0.000349408	1401	305.964	1095.04	NA	50	21.7632	28.2368	NA	NA	0.0370465	2.47683:2.47683:1:1:1:1	0.422912(0.571734:0.367238:0.329764)	NA	NA	NA	NA
Papaver_rhoeas|Prh01G12050.0-Papaver_somniferum|Pso08G33310.0	YN	0.0580126	0.10395	0.558082	0.0074347	1446	334.671	1111.33	NA	94	32.1104	61.8896	NA	NA	0.0686446	3.22975:3.22975:1:1:1:1	0.423237(0.570539:0.368257:0.330913)	NA	NA	NA	NA
Papaver_rhoeas|Prh01G12070.0-Papaver_somniferum|Pso07G22680.0	YN	0.0214707	0.119926	0.179033	0.000486527	393	109.001	283.999	NA	18	12	6	NA	NA	0.0487778	3.37474:3.37474:1:1:1:1	0.407125(0.503817:0.324427:0.39313)	NA	NA	NA	NA
Papaver_rhoeas|Prh01G12070.0-Papaver_somniferum|Pso08G33220.0	YN	0.0290428	0.129141	0.224892	0.00097879	393	111.088	281.912	NA	21	13	8	NA	NA	0.0573373	5.16963:5.16963:1:1:1:1	0.407125(0.507634:0.335878:0.377863)	NA	NA	NA	NA
Papaver_rhoeas|Prh01G12090.0-Papaver_somniferum|Pso07G22670.0	YN	0.0227544	0.0696431	0.326729	1.03226e-05	1998	510.122	1487.88	NA	67	33.6792	33.3208	NA	NA	0.0347259	3.4138:3.4138:1:1:1:1	0.433684(0.475225:0.478979:0.346847)	NA	NA	NA	NA
Papaver_rhoeas|Prh01G12090.0-Papaver_somniferum|Pso08G33170.0	YN	0.017866	0.0615367	0.29033	5.71516e-06	1998	507.807	1490.19	NA	56	29.7015	26.2985	NA	NA	0.0289652	3.47402:3.47402:1:1:1:1	0.431181(0.472222:0.478228:0.343093)	NA	NA	NA	NA
Papaver_rhoeas|Prh01G12140.0-Papaver_somniferum|Pso08G33160.0	YN	0.0537957	0.157604	0.341335	2.37943e-07	1449	352.316	1096.68	NA	106	49.1347	56.8653	NA	NA	0.0790361	3.30712:3.30712:1:1:1:1	0.380262(0.425466:0.395445:0.319876)	NA	NA	NA	NA
Papaver_rhoeas|Prh01G12150.0-Papaver_somniferum|Pso07G22620.0	YN	0.0143131	0.105569	0.13558	4.01866e-17	2250	556.733	1693.27	NA	78	54	24	NA	NA	0.0368932	3.05614:3.05614:1:1:1:1	0.421111(0.523333:0.414:0.326)	NA	NA	NA	NA
Papaver_rhoeas|Prh01G12150.0-Papaver_somniferum|Pso08G33120.0	YN	0.0125608	0.0983057	0.127773	1.21983e-16	2250	563.643	1686.36	NA	72	51	21	NA	NA	0.0340406	3.33652:3.33652:1:1:1:1	0.420444(0.522667:0.413333:0.325333)	NA	NA	NA	NA
Papaver_rhoeas|Prh01G12160.0-Papaver_somniferum|Pso07G22610.0	YN	0.00936611	0.0968873	0.0966702	1.67729e-07	834	189.255	644.745	NA	23	17	6	NA	NA	0.0292268	3.64211:3.64211:1:1:1:1	0.398681(0.476619:0.410072:0.309353)	NA	NA	NA	NA
Papaver_rhoeas|Prh01G12160.0-Papaver_somniferum|Pso08G33110.0	YN	0.0146791	0.129597	0.113267	9.98255e-08	834	145.825	688.175	NA	27	17	10	NA	NA	0.0347725	0.817221:0.817221:1:1:1:1	0.401079(0.478417:0.411871:0.31295)	NA	NA	NA	NA
Papaver_rhoeas|Prh01G12170.0-Papaver_somniferum|Pso08G33090.0	YN	0.0494854	0.0867845	0.570209	0.188854	492	135.116	356.884	NA	28	11	17	NA	NA	0.0597286	5.14055:5.14055:1:1:1:1	0.457317(0.521341:0.478659:0.371951)	NA	NA	NA	NA
Papaver_rhoeas|Prh01G12180.0-Papaver_somniferum|Pso08G33080.0	YN	0.0982557	0.177959	0.552125	0.224564	201	59.5489	141.451	NA	22	9	13	NA	NA	0.121869	1.51642:1.51642:1:1:1:1	0.492537(0.470149:0.559701:0.447761)	NA	NA	NA	NA
Papaver_rhoeas|Prh01G12190.0-Papaver_somniferum|Pso07G22180.0	YN	0.0188723	0.0959438	0.196701	5.27517e-06	1020	212.776	807.224	NA	34	18.9569	15.0431	NA	NA	0.0349497	1.82474:1.82474:1:1:1:1	0.413235(0.525:0.401471:0.313235)	NA	NA	NA	NA
Papaver_rhoeas|Prh01G12190.0-Papaver_somniferum|Pso08G33070.0	YN	0.0238326	0.0898242	0.265325	0.000461809	813	162.752	650.248	NA	29	13.7493	15.2507	NA	NA	0.0370433	1.51546:1.51546:1:1:1:1	0.413899(0.531365:0.407749:0.302583)	NA	NA	NA	NA
Papaver_rhoeas|Prh01G12210.0-Papaver_somniferum|Pso07G22200.0	YN	0.0329408	0.0554868	0.593669	0.00237231	4149	1039.99	3109.01	NA	155	55.023	99.977	NA	NA	0.0385922	4.83213:4.83213:1:1:1:1	0.422993(0.465293:0.458062:0.345625)	NA	NA	NA	NA
Papaver_rhoeas|Prh01G12210.0-Papaver_somniferum|Pso08G33060.0	YN	0.0322692	0.068604	0.470369	5.11688e-06	4152	1028.96	3123.04	NA	165	66.5365	98.4635	NA	NA	0.0412738	4.33121:4.33121:1:1:1:1	0.423772(0.464234:0.458815:0.348266)	NA	NA	NA	NA
Papaver_rhoeas|Prh01G12240.0-Papaver_somniferum|Pso07G22210.0	YN	0.00896633	0.068163	0.131542	5.48641e-19	3633	927.275	2705.73	NA	84	59.8918	24.1082	NA	NA	0.0240755	3.63772:3.63772:1:1:1:1	0.405175(0.482246:0.372419:0.360859)	NA	NA	NA	NA
Papaver_rhoeas|Prh01G12240.0-Papaver_somniferum|Pso08G33050.0	YN	0.0103504	0.0666013	0.155409	1.17882e-16	3633	902.718	2730.28	NA	85	56.9417	28.0583	NA	NA	0.0243275	3.03131:3.03131:1:1:1:1	0.404349(0.480595:0.372007:0.360446)	NA	NA	NA	NA
Papaver_rhoeas|Prh01G12250.0-Papaver_somniferum|Pso07G22220.0	YN	0.00257436	0.156361	0.0164642	4.49041e-09	486	96.7427	389.257	NA	14	13	1	NA	NA	0.033187	18.2576:18.2576:1:1:1:1	0.366255(0.506173:0.351852:0.240741)	NA	NA	NA	NA
Papaver_rhoeas|Prh01G12250.0-Papaver_somniferum|Pso08G32820.0	YN	0.00260425	0.135061	0.019282	4.08051e-08	486	101.199	384.801	NA	13	12	1	NA	NA	0.0301856	21.6773:21.6773:1:1:1:1	0.367284(0.503086:0.351852:0.246914)	NA	NA	NA	NA
Papaver_rhoeas|Prh01G12260.0-Papaver_somniferum|Pso07G22230.0	YN	0.0122384	0.0517803	0.236353	0.000719303	1023	281.588	741.412	NA	23	14	9	NA	NA	0.0231226	2.52771:2.52771:1:1:1:1	0.446725(0.441349:0.463343:0.435484)	NA	NA	NA	NA
Papaver_rhoeas|Prh01G12270.0-Papaver_somniferum|Pso07G22250.0	YN	0.027192	0.0957269	0.284059	1.70862e-08	2085	544.212	1540.79	NA	89	47.8985	41.1015	NA	NA	0.0450805	4.08535:4.08535:1:1:1:1	0.473621(0.576259:0.571223:0.273381)	NA	NA	NA	NA
Papaver_rhoeas|Prh01G12270.0-Papaver_somniferum|Pso08G32850.0	YN	0.0196829	0.0740447	0.265825	1.8036e-07	2076	530.241	1545.76	NA	67	37	30	NA	NA	0.0335677	3.80334:3.80334:1:1:1:1	0.469653(0.570809:0.571532:0.266618)	NA	NA	NA	NA
Papaver_rhoeas|Prh01G12280.0-Papaver_somniferum|Pso07G22260.0	YN	0.040272	0.184591	0.218169	2.9858e-08	816	195.122	620.878	NA	56	31.6682	24.3318	NA	NA	0.0747815	1.85424:1.85424:1:1:1:1	0.429534(0.465074:0.446691:0.376838)	NA	NA	NA	NA
Papaver_rhoeas|Prh01G12280.0-Papaver_somniferum|Pso08G32860.0	YN	0.0140051	0.157723	0.0887958	2.18968e-12	816	217.323	598.677	NA	39	30.7068	8.29322	NA	NA	0.0522811	5.08489:5.08489:1:1:1:1	0.428309(0.46875:0.441176:0.375)	NA	NA	NA	NA
Papaver_rhoeas|Prh01G12290.0-Papaver_somniferum|Pso07G22270.0	YN	0.0126515	0.115365	0.109666	0.000271962	333	93.5193	239.481	NA	13	10	3	NA	NA	0.0414973	2:2:1:1:1:1	0.490991(0.567568:0.477477:0.427928)	NA	NA	NA	NA
Papaver_rhoeas|Prh01G12290.0-Papaver_somniferum|Pso08G32870.0	YN	0.0177801	0.104181	0.170665	0.00203112	333	104.801	228.199	NA	14	10	4	NA	NA	0.044972	5.8797:5.8797:1:1:1:1	0.489489(0.572072:0.477477:0.418919)	NA	NA	NA	NA
Papaver_rhoeas|Prh01G12300.0-Papaver_somniferum|Pso07G22280.0	YN	0.0224391	0.0479893	0.467587	0.0397973	1218	291.612	926.388	NA	34	13.5209	20.4791	NA	NA	0.0285563	1.22093:1.22093:1:1:1:1	0.428982(0.495074:0.469212:0.32266)	NA	NA	NA	NA
Papaver_rhoeas|Prh01G12300.0-Papaver_somniferum|Pso08G32880.0	YN	0.024322	0.104744	0.232204	9.42424e-08	1218	298.458	919.542	NA	51	29	22	NA	NA	0.0440285	1.63382:1.63382:1:1:1:1	0.430213(0.5:0.466749:0.323892)	NA	NA	NA	NA
Papaver_rhoeas|Prh01G12310.0-Papaver_somniferum|Pso07G22290.0	YN	0.021845	0.118124	0.184933	1.93447e-05	705	147.52	557.48	NA	28	16	12	NA	NA	0.0419912	1.84622:1.84622:1:1:1:1	0.390071(0.482979:0.357447:0.329787)	NA	NA	NA	NA
Papaver_rhoeas|Prh01G12310.0-Papaver_somniferum|Pso08G32890.0	YN	0.0274244	0.102343	0.267964	0.000745476	705	147.868	557.132	NA	29	14	15	NA	NA	0.043138	2.10674:2.10674:1:1:1:1	0.384397(0.482979:0.355319:0.314894)	NA	NA	NA	NA
Papaver_rhoeas|Prh01G12320.0-Papaver_somniferum|Pso07G22300.0	YN	0.0355873	0.174869	0.203508	1.06725e-12	1395	343.967	1051.03	NA	88	51.4968	36.5032	NA	NA	0.0699302	3.10234:3.10234:1:1:1:1	0.400358(0.454839:0.380645:0.365591)	NA	NA	NA	NA
Papaver_rhoeas|Prh01G12330.0-Papaver_somniferum|Pso07G22310.0	YN	0.0293568	0.158327	0.185419	9.29209e-13	1395	351.234	1043.77	NA	79	49	30	NA	NA	0.0618289	4.69335:4.69335:1:1:1:1	0.384229(0.425806:0.392473:0.334409)	NA	NA	NA	NA
Papaver_rhoeas|Prh01G12350.0-Papaver_somniferum|Pso07G22330.0	YN	0.00836169	0.0417773	0.200149	0.000433812	1269	296.548	972.452	NA	20	11.9143	8.08572	NA	NA	0.0161705	1.50887:1.50887:1:1:1:1	0.49212(0.656028:0.476359:0.343972)	NA	NA	NA	NA
Papaver_rhoeas|Prh01G12350.0-Papaver_somniferum|Pso08G33030.0	YN	0.0120157	0.0266443	0.450967	0.077906	1269	345.35	923.65	NA	20	9	11	NA	NA	0.0159968	5.05144:5.05144:1:1:1:1	0.491726(0.65721:0.472813:0.345154)	NA	NA	NA	NA
Papaver_rhoeas|Prh01G12380.0-Papaver_somniferum|Pso07G22360.0	YN	0.0392801	0.128128	0.306568	1.39595e-05	1137	199.204	937.796	NA	59	23.1592	35.8408	NA	NA	0.0548464	2.3268:2.3268:1:1:1:1	0.373351(0.390501:0.48153:0.248021)	NA	NA	NA	NA
Papaver_rhoeas|Prh01G12380.0-Papaver_somniferum|Pso08G33000.0	YN	0.0527488	0.232889	0.226497	4.92876e-10	1161	193.656	967.344	NA	87	37.7742	49.2258	NA	NA	0.0827964	1.32395:1.32395:1:1:1:1	0.379845(0.399225:0.483204:0.257106)	NA	NA	NA	NA
Papaver_rhoeas|Prh01G12390.0-Papaver_somniferum|Pso07G22380.0	YN	0.0702967	0.182926	0.38429	8.28246e-05	912	211.148	700.852	NA	81	33.99	47.01	NA	NA	0.0963729	2.2416:2.2416:1:1:1:1	0.370066(0.371711:0.440789:0.297697)	NA	NA	NA	NA
Papaver_rhoeas|Prh01G12390.0-Papaver_somniferum|Pso08G32990.0	YN	0.0568761	0.222317	0.255833	1.22145e-05	561	121.11	439.89	NA	47	22.9229	24.0771	NA	NA	0.0925917	1.86578:1.86578:1:1:1:1	0.360071(0.385027:0.44385:0.251337)	NA	NA	NA	NA
Papaver_rhoeas|Prh01G12400.0-Papaver_somniferum|Pso08G32980.0	YN	0.0345981	0.129899	0.266346	8.90601e-06	786	205.778	580.222	NA	44	24.4103	19.5897	NA	NA	0.0595483	3.2726:3.2726:1:1:1:1	0.449109(0.583969:0.433206:0.330153)	NA	NA	NA	NA
Papaver_rhoeas|Prh01G12430.0-Papaver_somniferum|Pso08G32950.0	YN	0.00766812	0.0470087	0.163121	0.000334422	1032	244.396	787.604	NA	17	11	6	NA	NA	0.0169846	8.01834:8.01834:1:1:1:1	0.411337(0.527616:0.395349:0.311047)	NA	NA	NA	NA
Papaver_rhoeas|Prh01G12440.0-Papaver_somniferum|Pso08G32940.0	YN	0.00734227	0.0393422	0.186626	0.00178622	948	263.4	684.6	NA	15	10	5	NA	NA	0.0162334	6.2705:6.2705:1:1:1:1	0.397152(0.469937:0.335443:0.386076)	NA	NA	NA	NA
Papaver_rhoeas|Prh01G12450.0-Papaver_somniferum|Pso08G32630.0	YN	0.0286625	0.0604245	0.474352	0.282932	300	86.1259	213.874	NA	11	5	6	NA	NA	0.037781	6.07649:6.07649:1:1:1:1	0.421667(0.44:0.435:0.39)	NA	NA	NA	NA
Papaver_rhoeas|Prh01G12470.0-Papaver_somniferum|Pso08G32640.0	YN	0.0245884	0.0592574	0.414943	0.000623151	2037	546.721	1490.28	NA	67	31	36	NA	NA	0.0338934	3.18632:3.18632:1:1:1:1	0.406235(0.497791:0.325479:0.395434)	NA	NA	NA	NA
Papaver_rhoeas|Prh01G12480.0-Papaver_somniferum|Pso07G22460.0	YN	0.00948839	0.0606161	0.156532	0.00116991	594	111.367	482.633	NA	11	6.44998	4.55002	NA	NA	0.0190741	1.05035:1.05035:1:1:1:1	0.4133(0.537879:0.376263:0.325758)	NA	NA	NA	NA
Papaver_rhoeas|Prh01G12480.0-Papaver_somniferum|Pso08G32660.0	YN	0.0141201	0.0647373	0.218114	0.00221136	594	119.622	474.378	NA	14	7.36471	6.63529	NA	NA	0.0243136	1.34153:1.34153:1:1:1:1	0.414983(0.540404:0.376263:0.328283)	NA	NA	NA	NA
Papaver_rhoeas|Prh01G12510.0-Papaver_somniferum|Pso07G22490.0	YN	0.0214807	0.0648497	0.331238	0.0333803	462	130.622	331.378	NA	15	8	7	NA	NA	0.0337424	6.01562:6.01562:1:1:1:1	0.382035(0.396104:0.409091:0.340909)	NA	NA	NA	NA
Papaver_rhoeas|Prh01G12510.0-Papaver_somniferum|Pso08G32690.0	YN	0.0180119	0.0245254	0.734419	0.649451	462	124.333	337.667	NA	9	3	6	NA	NA	0.0197648	4.12358:4.12358:1:1:1:1	0.387446(0.402597:0.412338:0.347403)	NA	NA	NA	NA
Papaver_rhoeas|Prh01G12530.0-Papaver_somniferum|Pso07G22520.0	YN	0.00724782	0.0813992	0.0890405	6.50822e-09	1218	247.465	970.535	NA	26	19	7	NA	NA	0.0223134	1.15446:1.15446:1:1:1:1	0.415025(0.477833:0.385468:0.381773)	NA	NA	NA	NA
Papaver_rhoeas|Prh01G12530.0-Papaver_somniferum|Pso08G32710.0	YN	0.00414937	0.075715	0.0548025	9.03121e-10	1218	251.28	966.72	NA	22	18	4	NA	NA	0.0189138	1.22235:1.22235:1:1:1:1	0.415025(0.480296:0.385468:0.37931)	NA	NA	NA	NA
Papaver_rhoeas|Prh01G12540.0-Papaver_somniferum|Pso07G22530.0	YN	0.0132181	0.0696215	0.189857	9.39644e-14	3249	801.935	2447.07	NA	85	52.9524	32.0476	NA	NA	0.0271399	2.71993:2.71993:1:1:1:1	0.423207(0.482456:0.407664:0.379501)	NA	NA	NA	NA
Papaver_rhoeas|Prh01G12540.0-Papaver_somniferum|Pso08G32720.0	YN	0.0158201	0.0568071	0.278488	0.00111123	978	252.442	725.558	NA	25	13.6466	11.3534	NA	NA	0.0263997	3.72218:3.72218:1:1:1:1	0.431493(0.515337:0.403374:0.375767)	NA	NA	NA	NA
Papaver_rhoeas|Prh01G12550.0-Papaver_somniferum|Pso07G22540.0	YN	0.0118446	0.104282	0.113582	2.43568e-15	1962	430.107	1531.89	NA	59	41	18	NA	NA	0.0321087	2.56611:2.56611:1:1:1:1	0.393476(0.455657:0.381498:0.343272)	NA	NA	NA	NA
Papaver_rhoeas|Prh01G12550.0-Papaver_somniferum|Pso08G32730.0	YN	0.0153119	0.098118	0.156056	1.79217e-12	1962	444.224	1517.78	NA	63	40	23	NA	NA	0.0340603	2.97711:2.97711:1:1:1:1	0.394495(0.455657:0.381498:0.34633)	NA	NA	NA	NA
Papaver_rhoeas|Prh01G12570.0-Papaver_somniferum|Pso07G22570.0	YN	0.030104	0.115042	0.261679	0.000478851	585	128.962	456.038	NA	27	13.5973	13.4027	NA	NA	0.0488284	8.39734:8.39734:1:1:1:1	0.387179(0.474359:0.415385:0.271795)	NA	NA	NA	NA
Papaver_rhoeas|Prh01G12570.0-Papaver_somniferum|Pso08G32750.0	YN	0.0318811	0.0696293	0.457869	0.00161387	2076	472.011	1603.99	NA	81	31	50	NA	NA	0.0404637	4.20347:4.20347:1:1:1:1	0.394027(0.45159:0.42052:0.309971)	NA	NA	NA	NA
Papaver_rhoeas|Prh01G12610.0-Papaver_somniferum|Pso07G22150.0	YN	0.0158354	0.0813411	0.194678	1.19251e-09	1842	498.843	1343.16	NA	59	38	21	NA	NA	0.0335754	6.58171:6.58171:1:1:1:1	0.436211(0.544788:0.415309:0.348534)	NA	NA	NA	NA
Papaver_rhoeas|Prh01G12610.0-Papaver_somniferum|Pso08G32780.0	YN	0.0142493	0.106034	0.134385	3.65591e-16	2022	532.394	1489.61	NA	73	52	21	NA	NA	0.0384162	5.9186:5.9186:1:1:1:1	0.428042(0.530415:0.412463:0.341246)	NA	NA	NA	NA
Papaver_rhoeas|Prh01G12620.0-Papaver_somniferum|Pso07G22140.0	YN	0.110955	0.380011	0.291979	2.96965e-05	402	72.855	329.145	NA	55	21.1068	33.8932	NA	NA	0.159716	1.28908:1.28908:1:1:1:1	0.385572(0.462687:0.343284:0.350746)	NA	NA	NA	NA
Papaver_rhoeas|Prh01G12620.0-Papaver_somniferum|Pso08G32790.0	YN	0.0370807	0.212859	0.174203	8.48973e-05	402	66.3009	335.699	NA	24	11.8598	12.1402	NA	NA	0.0660714	0.913657:0.913657:1:1:1:1	0.383085(0.440299:0.339552:0.369403)	NA	NA	NA	NA
Papaver_rhoeas|Prh01G12630.0-Papaver_somniferum|Pso07G22130.0	YN	0.0111437	0.108904	0.102325	1.2943e-09	1044	230.216	813.784	NA	32	23	9	NA	NA	0.0327012	1.31586:1.31586:1:1:1:1	0.458812(0.545977:0.397989:0.432471)	NA	NA	NA	NA
Papaver_rhoeas|Prh01G12630.0-Papaver_somniferum|Pso08G32800.0	YN	0.0148901	0.109413	0.136091	1.95462e-08	1044	229.933	814.067	NA	35	23	12	NA	NA	0.035708	1.28412:1.28412:1:1:1:1	0.45977(0.541667:0.400862:0.436782)	NA	NA	NA	NA
Papaver_rhoeas|Prh01G12640.0-Papaver_somniferum|Pso07G22120.0	YN	0.00708686	0.0703698	0.100709	1.89394e-06	936	226.99	709.01	NA	20	15	5	NA	NA	0.0224337	2.52331:2.52331:1:1:1:1	0.405983(0.504808:0.384615:0.328526)	NA	NA	NA	NA
Papaver_rhoeas|Prh01G12640.0-Papaver_somniferum|Pso08G32810.0	YN	0.0124224	0.0728023	0.170632	4.93039e-05	936	205.305	730.695	NA	23	14	9	NA	NA	0.0256663	1.50095:1.50095:1:1:1:1	0.405449(0.504808:0.383013:0.328526)	NA	NA	NA	NA
Papaver_rhoeas|Prh01G12650.0-Papaver_somniferum|Pso08G32580.0	YN	0.0234319	0.165201	0.141838	8.62986e-10	1086	173.558	912.442	NA	46	24.9663	21.0337	NA	NA	0.0460887	3.23371:3.23371:1:1:1:1	0.361418(0.433702:0.437845:0.212707)	NA	NA	NA	NA
Papaver_rhoeas|Prh01G12660.0-Papaver_somniferum|Pso07G22100.0	YN	0.0322439	0.100008	0.322412	5.17773e-15	4473	1098.61	3374.39	NA	208	101.567	106.433	NA	NA	0.0488875	2.90864:2.90864:1:1:1:1	0.415717(0.485245:0.372904:0.389001)	NA	NA	NA	NA
Papaver_rhoeas|Prh01G12660.0-Papaver_somniferum|Pso08G32570.0	YN	0.0323494	0.098336	0.328968	1.74964e-14	4473	1100.31	3372.69	NA	207	100.288	106.712	NA	NA	0.0485814	2.88121:2.88121:1:1:1:1	0.416164(0.483903:0.371563:0.393025)	NA	NA	NA	NA
Papaver_rhoeas|Prh01G12670.0-Papaver_somniferum|Pso07G22080.0	YN	0.0743861	0.154847	0.480384	0.000264003	1449	323.918	1125.08	NA	124	44.5106	79.4894	NA	NA	0.0923729	2.36283:2.36283:1:1:1:1	0.403727(0.503106:0.36646:0.341615)	NA	NA	NA	NA
Papaver_rhoeas|Prh01G12670.0-Papaver_somniferum|Pso08G32550.0	YN	0.0798066	0.154475	0.516632	0.00079741	1446	322.858	1123.14	NA	129	44.1797	84.8203	NA	NA	0.0964782	2.46186:2.46186:1:1:1:1	0.403873(0.503112:0.369295:0.339212)	NA	NA	NA	NA
Papaver_rhoeas|Prh01G12680.0-Papaver_somniferum|Pso07G22070.0	YN	0.0485497	0.0981909	0.494442	0.00986207	1080	311.369	768.631	NA	64	28	36	NA	NA	0.0628615	7.05341:7.05341:1:1:1:1	0.405093(0.505556:0.359722:0.35)	NA	NA	NA	NA
Papaver_rhoeas|Prh01G12680.0-Papaver_somniferum|Pso08G32530.0	YN	0.0551519	0.0844576	0.653013	0.119547	1080	306.162	773.838	NA	65	24	41	NA	NA	0.0634596	6.75623:6.75623:1:1:1:1	0.406481(0.505556:0.366667:0.347222)	NA	NA	NA	NA
Papaver_rhoeas|Prh01G12700.0-Papaver_somniferum|Pso07G22040.0	YN	0.00604041	0.0450432	0.134103	1.29408e-05	1344	346.518	997.482	NA	21	15	6	NA	NA	0.0160963	4.61719:4.61719:1:1:1:1	0.412946(0.504464:0.386161:0.348214)	NA	NA	NA	NA
Papaver_rhoeas|Prh01G12700.0-Papaver_somniferum|Pso08G32520.0	YN	0.00902123	0.0646858	0.139462	2.90621e-07	1344	323.28	1020.72	NA	29	19.8482	9.15179	NA	NA	0.0224106	2.71167:2.71167:1:1:1:1	0.412574(0.502232:0.385045:0.350446)	NA	NA	NA	NA
Papaver_rhoeas|Prh01G12710.0-Papaver_somniferum|Pso08G32510.0	YN	0.0266794	0.0467133	0.571131	0.0382202	1743	448.393	1294.61	NA	54	20.1197	33.8803	NA	NA	0.0318332	4.18099:4.18099:1:1:1:1	0.412507(0.491394:0.380379:0.365749)	NA	NA	NA	NA
Papaver_rhoeas|Prh01G12720.0-Papaver_somniferum|Pso08G32500.0	YN	0.0255533	0.113625	0.224891	6.32587e-08	1167	313.541	853.459	NA	54	32.5674	21.4326	NA	NA	0.0492158	2.45607:2.45607:1:1:1:1	0.432734(0.493573:0.497429:0.307198)	NA	NA	NA	NA
Papaver_rhoeas|Prh01G12730.0-Papaver_somniferum|Pso07G22010.0	YN	0.0115227	0.0965479	0.119347	1.2287e-17	2406	558.499	1847.5	NA	71	49.877	21.123	NA	NA	0.0312594	2.48467:2.48467:1:1:1:1	0.419368(0.52182:0.409601:0.326683)	NA	NA	NA	NA
Papaver_rhoeas|Prh01G12730.0-Papaver_somniferum|Pso08G32480.0	YN	0.0128187	0.100533	0.127508	3.81195e-18	2412	591.772	1820.23	NA	78	54.8721	23.1279	NA	NA	0.034339	3.37731:3.37731:1:1:1:1	0.42102(0.52301:0.408582:0.331468)	NA	NA	NA	NA
Papaver_rhoeas|Prh01G12740.0-Papaver_somniferum|Pso07G21950.0	YN	0.00802577	0.142384	0.0563671	1.59382e-12	945	193.216	751.784	NA	30	24	6	NA	NA	0.0354969	1.92841:1.92841:1:1:1:1	0.401587(0.447619:0.380952:0.37619)	NA	NA	NA	NA
Papaver_rhoeas|Prh01G12740.0-Papaver_somniferum|Pso08G32470.0	YN	0.00522981	0.149904	0.0348877	4.4197e-19	1218	258.506	959.494	NA	39	34	5	NA	NA	0.0359353	2.10464:2.10464:1:1:1:1	0.387931(0.424877:0.373153:0.365764)	NA	NA	NA	NA
Papaver_rhoeas|Prh01G12750.0-Papaver_somniferum|Pso07G21940.0	YN	0.0048179	0.141259	0.0341069	2.69741e-08	519	102.546	416.454	NA	15	13	2	NA	NA	0.0317764	1.08526:1.08526:1:1:1:1	0.408478(0.526012:0.297688:0.401734)	NA	NA	NA	NA
Papaver_rhoeas|Prh01G12750.0-Papaver_somniferum|Pso08G32460.0	YN	0.0939063	0.219103	0.428595	0.00374485	516	132.054	383.946	NA	58	24.2101	33.7899	NA	NA	0.125947	2.41019:2.41019:1:1:1:1	0.422481(0.534884:0.30814:0.424419)	NA	NA	NA	NA
Papaver_rhoeas|Prh01G12760.0-Papaver_somniferum|Pso07G21930.0	YN	0.0592413	0.224113	0.264337	5.45904e-05	477	103.921	373.079	NA	41	19.7897	21.2103	NA	NA	0.0951606	2.85537:2.85537:1:1:1:1	0.445493(0.566038:0.487421:0.283019)	NA	NA	NA	NA
Papaver_rhoeas|Prh01G12760.0-Papaver_somniferum|Pso08G32430.0	YN	0.0470423	0.141428	0.332623	0.000334201	678	160.809	517.191	NA	44	20.4246	23.5754	NA	NA	0.0694289	2.92856:2.92856:1:1:1:1	0.452065(0.557522:0.493363:0.30531)	NA	NA	NA	NA
Papaver_rhoeas|Prh01G12770.0-Papaver_somniferum|Pso08G32420.0	YN	0.0158669	0.0632517	0.250853	0.00252028	570	135.375	434.625	NA	15	8.17831	6.82169	NA	NA	0.0271207	1.72287:1.72287:1:1:1:1	0.437719(0.521053:0.334211:0.457895)	NA	NA	NA	NA
Papaver_rhoeas|Prh01G12790.0-Papaver_somniferum|Pso08G32410.0	YN	0.0235459	0.0964021	0.244247	0.000534978	675	156.61	518.39	NA	26	14	12	NA	NA	0.0404497	2.42828:2.42828:1:1:1:1	0.441481(0.5:0.393333:0.431111)	NA	NA	NA	NA
Papaver_rhoeas|Prh01G12800.0-Papaver_somniferum|Pso07G23350.0	YN	0.0024329	0.0934361	0.0260382	1.2687e-12	1077	253.556	823.444	NA	24	22	2	NA	NA	0.0238576	1.8788:1.8788:1:1:1:1	0.445682(0.5:0.374652:0.462396)	NA	NA	NA	NA
Papaver_rhoeas|Prh01G12800.0-Papaver_somniferum|Pso08G32160.0	YN	0.00368738	0.0782476	0.0471245	7.71507e-10	1077	258.999	818.001	NA	22	18.9912	3.00883	NA	NA	0.0216178	2.07782:2.07782:1:1:1:1	0.444754(0.501393:0.373259:0.45961)	NA	NA	NA	NA
Papaver_rhoeas|Prh01G12810.0-Papaver_somniferum|Pso08G32170.0	YN	0.0238567	0.173834	0.137239	1.18468e-11	927	245.331	681.669	NA	53	37	16	NA	NA	0.0635482	4.8153:4.8153:1:1:1:1	0.385653(0.459547:0.359223:0.338188)	NA	NA	NA	NA
Papaver_rhoeas|Prh01G12820.0-Papaver_somniferum|Pso08G32180.0	YN	0.0114667	0.039712	0.288746	0.0152476	912	208.673	703.327	NA	16	8	8	NA	NA	0.0179294	2.32775:2.32775:1:1:1:1	0.398026(0.421053:0.328947:0.444079)	NA	NA	NA	NA
Papaver_rhoeas|Prh01G12850.0-Papaver_somniferum|Pso08G32210.0	YN	0.00367285	0.0823117	0.0446212	2.29072e-08	780	233.114	546.886	NA	20	17.9964	2.00355	NA	NA	0.0271752	10.8159:10.8159:1:1:1:1	0.451923(0.517308:0.415385:0.423077)	NA	NA	NA	NA
Papaver_rhoeas|Prh01G12870.0-Papaver_somniferum|Pso07G21780.0	YN	0.00452482	0.0439999	0.102837	0.00331607	585	141.658	443.342	NA	8	6	2	NA	NA	0.0140838	6.63149:6.63149:1:1:1:1	0.361538(0.476923:0.338462:0.269231)	NA	NA	NA	NA
Papaver_rhoeas|Prh01G12870.0-Papaver_somniferum|Pso08G32230.0	YN	0.0139506	0.0482668	0.289031	0.0261263	585	149.744	435.256	NA	13	7	6	NA	NA	0.0227346	9.76465:9.76465:1:1:1:1	0.365812(0.479487:0.34359:0.274359)	NA	NA	NA	NA
Papaver_rhoeas|Prh01G12880.0-Papaver_somniferum|Pso07G21800.0	YN	0.00817664	0.0900489	0.0908022	1.43509e-14	1992	393.194	1598.81	NA	46	33	13	NA	NA	0.0243371	1.66709:1.66709:1:1:1:1	0.415914(0.496235:0.360693:0.390813)	NA	NA	NA	NA
Papaver_rhoeas|Prh01G12880.0-Papaver_somniferum|Pso08G32260.0	YN	0.00577132	0.0693638	0.0832036	1.52825e-12	1992	426.328	1565.67	NA	37	28	9	NA	NA	0.0193814	2.48165:2.48165:1:1:1:1	0.41491(0.496235:0.360693:0.387801)	NA	NA	NA	NA
Papaver_rhoeas|Prh01G12890.0-Papaver_somniferum|Pso07G21820.0	YN	0.0105528	0.0635623	0.166023	4.42181e-06	1251	296.606	954.394	NA	28	18	10	NA	NA	0.0231211	2.02746:2.02746:1:1:1:1	0.423261(0.502398:0.378897:0.388489)	NA	NA	NA	NA
Papaver_rhoeas|Prh01G12890.0-Papaver_somniferum|Pso08G32270.0	YN	0.0212264	0.0522889	0.405945	0.0334359	726	231.492	494.508	NA	22	11.6652	10.3348	NA	NA	0.031131	9.99081:9.99081:1:1:1:1	0.43595(0.518595:0.330579:0.458678)	NA	NA	NA	NA
Papaver_rhoeas|Prh01G12900.0-Papaver_somniferum|Pso08G32350.0	YN	0.0206929	0.0268516	0.770641	0.726256	495	151.673	343.327	NA	11	4	7	NA	NA	0.02258	6.39478:6.39478:1:1:1:1	0.446465(0.430303:0.481818:0.427273)	NA	NA	NA	NA
Papaver_rhoeas|Prh01G12910.0-Papaver_somniferum|Pso08G32340.0	YN	0.0195828	0.12643	0.154891	1.92346e-13	1539	400.251	1138.75	NA	68	46	22	NA	NA	0.0473708	4.0246:4.0246:1:1:1:1	0.393112(0.468811:0.367446:0.34308)	NA	NA	NA	NA
Papaver_rhoeas|Prh01G12920.0-Papaver_somniferum|Pso07G21840.0	YN	0.020593	0.102749	0.200421	2.03404e-10	1839	399.111	1439.89	NA	67	37.764	29.236	NA	NA	0.0384229	2.18177:2.18177:1:1:1:1	0.418978(0.510604:0.40783:0.338499)	NA	NA	NA	NA
Papaver_rhoeas|Prh01G12920.0-Papaver_somniferum|Pso08G32330.0	YN	0.01799	0.10712	0.167943	2.88369e-13	2034	446.476	1587.52	NA	72	43.7882	28.2118	NA	NA	0.0375546	2.295:2.295:1:1:1:1	0.419617(0.517699:0.40413:0.337021)	NA	NA	NA	NA
Papaver_rhoeas|Prh01G12930.0-Papaver_somniferum|Pso07G21850.0	YN	0.0247123	0.101824	0.242695	5.8269e-12	2481	569.363	1911.64	NA	100	53.5304	46.4696	NA	NA	0.0424087	1.65745:1.65745:1:1:1:1	0.417574(0.480653:0.417775:0.354293)	NA	NA	NA	NA
Papaver_rhoeas|Prh01G12940.0-Papaver_somniferum|Pso07G21860.0	YN	0.00240428	0.0630681	0.038122	6.73168e-05	549	132.408	416.592	NA	9	8	1	NA	NA	0.0170352	2:2:1:1:1:1	0.462659(0.483607:0.431694:0.472678)	NA	NA	NA	NA
Papaver_rhoeas|Prh01G12940.0-Papaver_somniferum|Pso08G32300.0	YN	0.00217563	0.272713	0.00797773	3.74423e-16	549	88.6956	460.304	NA	21	20	1	NA	NA	0.0458832	0.269385:0.269385:1:1:1:1	0.465392(0.486339:0.431694:0.478142)	NA	NA	NA	NA
Papaver_rhoeas|Prh01G12950.0-Papaver_somniferum|Pso07G21870.0	YN	0.0392477	0.0894729	0.438655	0.0179147	720	188.644	531.356	NA	36	15.7696	20.2304	NA	NA	0.052407	8.00649:8.00649:1:1:1:1	0.420139(0.489583:0.410417:0.360417)	NA	NA	NA	NA
Papaver_rhoeas|Prh01G12950.0-Papaver_somniferum|Pso08G32280.0	YN	0.0510968	0.110796	0.46118	0.0124729	717	183.038	533.962	NA	45	18.7361	26.2639	NA	NA	0.066337	5.50382:5.50382:1:1:1:1	0.417015(0.483264:0.412134:0.355649)	NA	NA	NA	NA
Papaver_rhoeas|Prh01G12980.0-Papaver_somniferum|Pso08G32360.0	YN	0.0222174	0.140212	0.158455	9.66191e-15	1551	400.512	1150.49	NA	76	50.8382	25.1618	NA	NA	0.052687	4.97776:4.97776:1:1:1:1	0.394584(0.500967:0.345261:0.337524)	NA	NA	NA	NA
Papaver_rhoeas|Prh01G12990.0-Papaver_somniferum|Pso07G21900.0	YN	0.0089036	0.126034	0.0706442	2.36649e-08	708	140.868	567.132	NA	21	15.9829	5.01712	NA	NA	0.0322086	3.34114:3.34114:1:1:1:1	0.379237(0.461864:0.423729:0.252119)	NA	NA	NA	NA
Papaver_rhoeas|Prh01G12990.0-Papaver_somniferum|Pso08G32370.0	YN	0.0275928	0.180344	0.153001	1.49306e-08	747	151.156	595.844	NA	40	23.8873	16.1127	NA	NA	0.0585022	4.57316:4.57316:1:1:1:1	0.378849(0.445783:0.437751:0.253012)	NA	NA	NA	NA
Papaver_rhoeas|Prh01G13010.0-Papaver_somniferum|Pso08G32140.0	YN	0.0525424	0.207868	0.252768	1.14467e-09	1233	242.301	990.699	NA	93	42.761	50.239	NA	NA	0.083066	2.09394:2.09394:1:1:1:1	0.402271(0.459854:0.424574:0.322384)	NA	NA	NA	NA
Papaver_rhoeas|Prh01G13020.0-Papaver_somniferum|Pso07G23320.0	YN	NA	0.0631524	-0	NA	696	168.079	527.921	NA	10	10	NA	NA	NA	0.0152508	2.79379:2.79379:1:1:1:1	0.442529(0.590517:0.413793:0.323276)	NA	NA	NA	NA
Papaver_rhoeas|Prh01G13030.0-Papaver_somniferum|Pso07G23310.0	YN	0.0185576	0.106028	0.175026	0.00857559	279	60.6833	218.317	NA	10	6	4	NA	NA	0.0375825	4.1108:4.1108:1:1:1:1	0.358423(0.403226:0.322581:0.349462)	NA	NA	NA	NA
Papaver_rhoeas|Prh01G13030.0-Papaver_somniferum|Pso08G32120.0	YN	0.0231595	0.107862	0.214715	0.0144147	279	59.7227	219.277	NA	11	6	5	NA	NA	0.0412908	4.1108:4.1108:1:1:1:1	0.358423(0.397849:0.327957:0.349462)	NA	NA	NA	NA
Papaver_rhoeas|Prh01G13060.0-Papaver_somniferum|Pso07G23290.0	YN	0.0362688	0.221425	0.163797	2.65478e-05	396	83.9216	312.078	NA	26	14.9516	11.0484	NA	NA	0.0755077	1.5108:1.5108:1:1:1:1	0.430556(0.511364:0.458333:0.32197)	NA	NA	NA	NA
Papaver_rhoeas|Prh01G13060.0-Papaver_somniferum|Pso08G32100.0	YN	0.0549159	0.192912	0.284668	0.000144393	525	120.893	404.107	NA	41	19.6133	21.3867	NA	NA	0.0866927	3.33895:3.33895:1:1:1:1	0.412381(0.482857:0.428571:0.325714)	NA	NA	NA	NA
Papaver_rhoeas|Prh01G13090.0-Papaver_somniferum|Pso07G23270.0	YN	0.0120636	0.0780854	0.154492	2.84434e-08	1425	338.52	1086.48	NA	38	25	13	NA	NA	0.0277476	2.77359:2.77359:1:1:1:1	0.397544(0.497895:0.375789:0.318947)	NA	NA	NA	NA
Papaver_rhoeas|Prh01G13090.0-Papaver_somniferum|Pso08G32070.0	YN	0.00991368	0.0849193	0.116742	8.26515e-11	1425	358.56	1066.44	NA	39	28.4999	10.5001	NA	NA	0.0287867	4.27524:4.27524:1:1:1:1	0.395439(0.496842:0.370526:0.318947)	NA	NA	NA	NA
Papaver_rhoeas|Prh01G13100.0-Papaver_somniferum|Pso07G23260.0	YN	0.00790468	0.0522924	0.151163	2.56025e-14	3660	975.402	2684.6	NA	70	48.9046	21.0954	NA	NA	0.0197342	5.06757:5.06757:1:1:1:1	0.431694(0.506148:0.42541:0.363525)	NA	NA	NA	NA
Papaver_rhoeas|Prh01G13100.0-Papaver_somniferum|Pso08G32060.0	YN	0.030997	0.127031	0.24401	3.35797e-10	1629	384.422	1244.58	NA	82	44.2192	37.7808	NA	NA	0.0536597	2.05625:2.05625:1:1:1:1	0.429405(0.499079:0.379374:0.409761)	NA	NA	NA	NA
Papaver_rhoeas|Prh01G13110.0-Papaver_somniferum|Pso07G23250.0	YN	0.00469322	0.0946542	0.0495828	1.27609e-24	2346	635.901	1710.1	NA	64	56	8	NA	NA	0.0290778	2.74119:2.74119:1:1:1:1	0.435209(0.506394:0.399616:0.399616)	NA	NA	NA	NA
Papaver_rhoeas|Prh01G13110.0-Papaver_somniferum|Pso08G32050.0	YN	0.00339576	0.117806	0.0288251	2.52194e-32	2346	575.082	1770.92	NA	68	62	6	NA	NA	0.0314414	1.25925:1.25925:1:1:1:1	0.436701(0.507673:0.400895:0.401535)	NA	NA	NA	NA
Papaver_rhoeas|Prh01G13130.0-Papaver_somniferum|Pso07G23240.0	YN	0.0316314	0.0943587	0.335225	0.0122615	468	98.6277	369.372	NA	20	8.56396	11.436	NA	NA	0.0448507	3.98979:3.98979:1:1:1:1	0.378205(0.435897:0.471154:0.227564)	NA	NA	NA	NA
Papaver_rhoeas|Prh01G13130.0-Papaver_somniferum|Pso08G32020.0	YN	0.03466	0.127292	0.272286	0.00168057	468	102.365	365.635	NA	24	11.6196	12.3804	NA	NA	0.0549214	4.65465:4.65465:1:1:1:1	0.382479(0.435897:0.471154:0.240385)	NA	NA	NA	NA
Papaver_rhoeas|Prh01G13150.0-Papaver_somniferum|Pso07G23230.0	YN	0.00781121	0.0444329	0.175798	2.84903e-07	2337	535.309	1801.69	NA	37	23	14	NA	NA	0.0161997	1.9212:1.9212:1:1:1:1	0.412067(0.486521:0.392811:0.356868)	NA	NA	NA	NA
Papaver_rhoeas|Prh01G13150.0-Papaver_somniferum|Pso08G32010.0	YN	0.00751156	0.0587004	0.127964	2.53996e-10	2145	539.353	1605.65	NA	42	30	12	NA	NA	0.0203828	3.47411:3.47411:1:1:1:1	0.410023(0.488811:0.39021:0.351049)	NA	NA	NA	NA
Papaver_rhoeas|Prh01G13160.0-Papaver_somniferum|Pso07G23220.0	YN	0.0116102	0.0498045	0.233116	0.00128671	1098	229.766	868.234	NA	21	11	10	NA	NA	0.0196027	1.76707:1.76707:1:1:1:1	0.428051(0.575137:0.428962:0.280055)	NA	NA	NA	NA
Papaver_rhoeas|Prh01G13190.0-Papaver_somniferum|Pso07G23200.0	YN	0.0105221	0.140866	0.0746959	1.10631e-16	1269	307.826	961.174	NA	49	38.9628	10.0372	NA	NA	0.04214	2.53983:2.53983:1:1:1:1	0.425138(0.530733:0.41253:0.332151)	NA	NA	NA	NA
Papaver_rhoeas|Prh01G13190.0-Papaver_somniferum|Pso08G31980.0	YN	0.0118041	0.110579	0.106748	2.5189e-13	1275	334.453	940.547	NA	45	34	11	NA	NA	0.0377142	4.71446:4.71446:1:1:1:1	0.425098(0.525882:0.412941:0.336471)	NA	NA	NA	NA
Papaver_rhoeas|Prh01G13200.0-Papaver_somniferum|Pso07G23190.0	YN	0.018468	0.119952	0.153961	4.71083e-06	648	153.834	494.166	NA	26	17	9	NA	NA	0.0425601	3.3407:3.3407:1:1:1:1	0.411265(0.451389:0.451389:0.331019)	NA	NA	NA	NA
Papaver_rhoeas|Prh01G13200.0-Papaver_somniferum|Pso08G31970.0	YN	0.0139792	0.11427	0.122335	2.85656e-06	648	142.225	505.775	NA	22	15	7	NA	NA	0.0359913	2.35823:2.35823:1:1:1:1	0.405864(0.449074:0.444444:0.324074)	NA	NA	NA	NA
Papaver_rhoeas|Prh01G13210.0-Papaver_somniferum|Pso08G31960.0	YN	0.0116919	0.145384	0.0804205	1.91619e-25	2112	474.085	1637.92	NA	80	61	19	NA	NA	0.041702	2.20845:2.20845:1:1:1:1	0.39536(0.482244:0.389915:0.31392)	NA	NA	NA	NA
Papaver_rhoeas|Prh01G13220.0-Papaver_somniferum|Pso08G31950.0	YN	0.0121951	0.100768	0.121022	0.000595442	417	86.1098	330.89	NA	12	8	4	NA	NA	0.0304853	1.66382:1.66382:1:1:1:1	0.371703(0.496403:0.230216:0.388489)	NA	NA	NA	NA
Papaver_rhoeas|Prh01G13230.0-Papaver_somniferum|Pso07G23160.0	YN	0.00617276	0.12109	0.0509766	9.23283e-28	2193	565.733	1627.27	NA	72	62	10	NA	NA	0.0358182	5.55481:5.55481:1:1:1:1	0.406521(0.474692:0.422709:0.322161)	NA	NA	NA	NA
Papaver_rhoeas|Prh01G13230.0-Papaver_somniferum|Pso08G31940.0	YN	0.00732145	0.125798	0.0582001	2.30979e-27	2193	545.356	1647.64	NA	74	62	12	NA	NA	0.0367842	4.34293:4.34293:1:1:1:1	0.404697(0.47606:0.422709:0.315321)	NA	NA	NA	NA
Papaver_rhoeas|Prh01G13250.0-Papaver_somniferum|Pso07G23100.0	YN	0.0297942	0.12344	0.241365	8.75831e-13	2283	551.885	1731.12	NA	112	61.4383	50.5617	NA	NA	0.0524319	1.8857:1.8857:1:1:1:1	0.435392(0.50657:0.408673:0.390933)	NA	NA	NA	NA
Papaver_rhoeas|Prh01G13250.0-Papaver_somniferum|Pso08G31930.0	YN	0.0106196	0.0898216	0.11823	2.50003e-16	2283	575.783	1707.22	NA	66	48	18	NA	NA	0.0305947	2.43629:2.43629:1:1:1:1	0.433421(0.503285:0.408673:0.388305)	NA	NA	NA	NA
Papaver_rhoeas|Prh01G13260.0-Papaver_somniferum|Pso07G23110.0	YN	0.119113	0.144958	0.82171	0.391112	708	154.916	553.084	NA	81	20.2308	60.7692	NA	NA	0.124768	1.79161:1.79161:1:1:1:1	0.389124(0.459746:0.326271:0.381356)	NA	NA	NA	NA
Papaver_rhoeas|Prh01G13260.0-Papaver_somniferum|Pso08G31920.0	YN	0.0373782	0.0526891	0.709412	0.38602	729	179.116	549.884	NA	29	9	20	NA	NA	0.0411401	3.22653:3.22653:1:1:1:1	0.390947(0.460905:0.345679:0.366255)	NA	NA	NA	NA
Papaver_rhoeas|Prh01G13270.0-Papaver_somniferum|Pso07G23120.0	YN	0.0187049	0.169993	0.110033	5.60706e-07	495	116.014	378.986	NA	24	17	7	NA	NA	0.0541628	3.02646:3.02646:1:1:1:1	0.432323(0.49697:0.478788:0.321212)	NA	NA	NA	NA
Papaver_rhoeas|Prh01G13270.0-Papaver_somniferum|Pso08G31910.0	YN	0.0276758	0.0938122	0.295013	9.75512e-06	1386	355.083	1030.92	NA	59	31	28	NA	NA	0.0446195	2.85048:2.85048:1:1:1:1	0.439033(0.474026:0.45671:0.386364)	NA	NA	NA	NA
Papaver_rhoeas|Prh01G13280.0-Papaver_somniferum|Pso08G31900.0	YN	0.0168057	0.112819	0.148962	7.04136e-09	1050	260.031	789.969	NA	40	26.8798	13.1202	NA	NA	0.0405832	3.60114:3.60114:1:1:1:1	0.371429(0.465714:0.317143:0.331429)	NA	NA	NA	NA
Papaver_rhoeas|Prh01G13290.0-Papaver_somniferum|Pso08G31840.0	YN	0.0487117	0.100806	0.483224	1.36529e-05	2796	687.439	2108.56	NA	164	64.6264	99.3736	NA	NA	0.0615198	2.78327:2.78327:1:1:1:1	0.432582(0.496781:0.438841:0.362124)	NA	NA	NA	NA
Papaver_rhoeas|Prh01G13300.0-Papaver_somniferum|Pso07G23080.0	YN	0.00369321	0.0731569	0.0504834	2.51663e-12	1464	378.155	1085.84	NA	30	26	4	NA	NA	0.0216359	2.28347:2.28347:1:1:1:1	0.479167(0.546107:0.465164:0.42623)	NA	NA	NA	NA
Papaver_rhoeas|Prh01G13300.0-Papaver_somniferum|Pso08G31830.0	YN	0.0113399	0.0732661	0.154777	1.56595e-08	1476	388.057	1087.94	NA	39	26.7592	12.2408	NA	NA	0.027621	2.61407:2.61407:1:1:1:1	0.478659(0.543699:0.464431:0.427846)	NA	NA	NA	NA
Papaver_rhoeas|Prh01G13310.0-Papaver_somniferum|Pso07G23070.0	YN	0.0182271	0.0768548	0.237163	5.16272e-10	2322	708.154	1613.85	NA	80	51	29	NA	NA	0.0361072	12.4208:12.4208:1:1:1:1	0.401593(0.458656:0.381137:0.364987)	NA	NA	NA	NA
Papaver_rhoeas|Prh01G13310.0-Papaver_somniferum|Pso08G31820.0	YN	0.0149322	0.104923	0.142316	2.2314e-18	2322	696.099	1625.9	NA	91	67	24	NA	NA	0.04191	10.2906:10.2906:1:1:1:1	0.401809(0.45801:0.385659:0.361757)	NA	NA	NA	NA
Papaver_rhoeas|Prh01G13320.0-Papaver_somniferum|Pso07G23060.0	YN	0.00762676	0.0619159	0.123179	0.00085323	549	153.645	395.355	NA	12	9	3	NA	NA	0.0228203	10.3051:10.3051:1:1:1:1	0.442623(0.565574:0.412568:0.349727)	NA	NA	NA	NA
Papaver_rhoeas|Prh01G13320.0-Papaver_somniferum|Pso08G31810.0	YN	1.05696	3.57385	0.295749	2.62509e-05	537	117.346	419.654	NA	326	90.0437	235.956	NA	NA	1.60696	1.00895:1.00895:1:1:1:1	0.437616(0.541899:0.399441:0.371508)	NA	NA	NA	NA
Papaver_rhoeas|Prh01G13330.0-Papaver_somniferum|Pso08G31800.0	YN	0.00944579	0.0929404	0.101633	6.72511e-12	1602	323.455	1278.55	NA	40	28	12	NA	NA	0.0263039	1.1694:1.1694:1:1:1:1	0.416667(0.488764:0.343633:0.417603)	NA	NA	NA	NA
Papaver_rhoeas|Prh01G13340.0-Papaver_somniferum|Pso07G23040.0	YN	0.0132448	0.0816825	0.16215	2.68661e-13	2304	626.639	1677.36	NA	70	48	22	NA	NA	0.0318584	5.00489:5.00489:1:1:1:1	0.443576(0.54362:0.417318:0.369792)	NA	NA	NA	NA
Papaver_rhoeas|Prh01G13340.0-Papaver_somniferum|Pso08G31790.0	YN	0.0147273	0.0760857	0.193562	2.23839e-11	2304	656.182	1647.82	NA	71	47	24	NA	NA	0.0322022	8.456:8.456:1:1:1:1	0.443142(0.542318:0.417318:0.369792)	NA	NA	NA	NA
Papaver_rhoeas|Prh01G13350.0-Papaver_somniferum|Pso07G23030.0	YN	0.0174227	0.0816224	0.213455	0.000199751	822	182.843	639.157	NA	25	14	11	NA	NA	0.0317031	3.99036:3.99036:1:1:1:1	0.38747(0.452555:0.414234:0.29562)	NA	NA	NA	NA
Papaver_rhoeas|Prh01G13350.0-Papaver_somniferum|Pso08G31780.0	YN	0.028799	0.117697	0.244687	2.94977e-05	822	173.432	648.568	NA	37	18.6889	18.3111	NA	NA	0.0475554	2.88916:2.88916:1:1:1:1	0.38747(0.45438:0.416058:0.291971)	NA	NA	NA	NA
Papaver_rhoeas|Prh01G13360.0-Papaver_somniferum|Pso07G23020.0	YN	0.0121421	0.0399885	0.303641	0.00234955	1494	413.837	1080.16	NA	29	16	13	NA	NA	0.0198556	3.68691:3.68691:1:1:1:1	0.420683(0.492972:0.363454:0.405622)	NA	NA	NA	NA
Papaver_rhoeas|Prh01G13360.0-Papaver_somniferum|Pso08G31770.0	YN	0.00560681	0.0577209	0.0971367	1.03432e-08	1494	419.351	1074.65	NA	29	23	6	NA	NA	0.0202347	4.08733:4.08733:1:1:1:1	0.422356(0.492972:0.36747:0.406627)	NA	NA	NA	NA
Papaver_rhoeas|Prh01G13370.0-Papaver_somniferum|Pso07G23360.0	YN	0.00753316	0.0680148	0.110758	5.61853e-09	1440	372.635	1067.37	NA	32	24	8	NA	NA	0.0231842	2.92343:2.92343:1:1:1:1	0.436111(0.542708:0.386458:0.379167)	NA	NA	NA	NA
Papaver_rhoeas|Prh01G13370.0-Papaver_somniferum|Pso08G31750.0	YN	0.0113613	0.067534	0.168231	1.65968e-10	2247	561.625	1685.37	NA	55	36	19	NA	NA	0.0254014	2.03416:2.03416:1:1:1:1	0.431019(0.526702:0.388518:0.377837)	NA	NA	NA	NA
Papaver_rhoeas|Prh01G13380.0-Papaver_somniferum|Pso07G23380.0	YN	0.0134612	0.0475788	0.282924	0.000156533	1833	482.977	1350.02	NA	40	22	18	NA	NA	0.0224508	4.70114:4.70114:1:1:1:1	0.40862(0.533552:0.351064:0.341244)	NA	NA	NA	NA
Papaver_rhoeas|Prh01G13380.0-Papaver_somniferum|Pso08G31730.0	YN	0.0156883	0.0410226	0.382431	0.00327813	1833	479.845	1353.16	NA	40	19	21	NA	NA	0.0223204	4.45851:4.45851:1:1:1:1	0.408347(0.532733:0.350245:0.342062)	NA	NA	NA	NA
Papaver_rhoeas|Prh01G13390.0-Papaver_somniferum|Pso07G23410.0	YN	0.00387682	0.0265914	0.145792	0.000474648	1452	379.604	1072.4	NA	14	9.85324	4.14676	NA	NA	0.00981523	7.8055:7.8055:1:1:1:1	0.414256(0.525826:0.381198:0.335744)	NA	NA	NA	NA
Papaver_rhoeas|Prh01G13390.0-Papaver_somniferum|Pso08G31720.0	YN	0.00465485	0.0267748	0.173852	0.00117859	1452	337.956	1114.04	NA	14	8.83056	5.16944	NA	NA	0.00980332	3.05375:3.05375:1:1:1:1	0.413912(0.525826:0.381198:0.334711)	NA	NA	NA	NA
Papaver_rhoeas|Prh01G13400.0-Papaver_somniferum|Pso07G23420.0	YN	0.0129855	0.0812012	0.159917	6.76071e-15	2511	657.838	1853.16	NA	74	50.1573	23.8427	NA	NA	0.0308568	5.04425:5.04425:1:1:1:1	0.445241(0.551374:0.428315:0.356033)	NA	NA	NA	NA
Papaver_rhoeas|Prh01G13420.0-Papaver_somniferum|Pso07G23440.0	YN	0.205425	2.27227	0.090405	1.76322e-12	330	80.1783	249.822	NA	93	48.1499	44.8501	NA	NA	0.707595	1.78737:1.78737:1:1:1:1	0.45(0.490909:0.454545:0.404545)	NA	NA	NA	NA
Papaver_rhoeas|Prh01G13430.0-Papaver_somniferum|Pso08G31680.0	YN	0.0154137	0.0617136	0.249761	0.0204807	495	101.523	393.477	NA	12	6	6	NA	NA	0.0249097	1.68707:1.68707:1:1:1:1	0.429293(0.563636:0.421212:0.30303)	NA	NA	NA	NA
Papaver_rhoeas|Prh01G13440.0-Papaver_somniferum|Pso07G23490.0	YN	0.0149002	0.0298345	0.499428	0.0927403	1395	444.461	950.539	NA	27	13	14	NA	NA	0.0196584	20.0619:20.0619:1:1:1:1	0.418996(0.521505:0.34086:0.394624)	NA	NA	NA	NA
Papaver_rhoeas|Prh01G13440.0-Papaver_somniferum|Pso08G31650.0	YN	0.00797484	0.0430882	0.185082	9.7811e-05	1266	382.1	883.9	NA	23	16	7	NA	NA	0.0185726	10.1193:10.1193:1:1:1:1	0.415482(0.511848:0.342417:0.39218)	NA	NA	NA	NA
Papaver_rhoeas|Prh01G13450.0-Papaver_somniferum|Pso07G23500.0	YN	0.036403	0.0759307	0.479424	0.00660019	1476	348.565	1127.44	NA	65	24.9826	40.0174	NA	NA	0.0457377	2.41396:2.41396:1:1:1:1	0.425136(0.512195:0.398374:0.364837)	NA	NA	NA	NA
Papaver_rhoeas|Prh01G13450.0-Papaver_somniferum|Pso08G31640.0	YN	0.0357535	0.0693557	0.515509	0.014698	1497	348.941	1148.06	NA	63	22.9424	40.0576	NA	NA	0.043586	2.3605:2.3605:1:1:1:1	0.421844(0.51503:0.390782:0.359719)	NA	NA	NA	NA
Papaver_rhoeas|Prh01G13460.0-Papaver_somniferum|Pso08G31610.0	YN	0.375869	1.43646	0.261662	0.00784918	129	29.4697	99.5303	NA	46	16.6667	29.3333	NA	NA	0.618159	1.58345:1.58345:1:1:1:1	0.434109(0.383721:0.430233:0.488372)	NA	NA	NA	NA
Papaver_rhoeas|Prh01G13470.0-Papaver_somniferum|Pso07G23580.0	YN	0.0318655	0.0535608	0.594939	0.0788073	1527	371.487	1155.51	NA	55	19	36	NA	NA	0.0371435	2.98257:2.98257:1:1:1:1	0.400458(0.493124:0.334971:0.373281)	NA	NA	NA	NA
Papaver_rhoeas|Prh01G13480.0-Papaver_somniferum|Pso08G31600.0	YN	0.0416292	0.111352	0.373852	0.000269243	1152	286.3	865.7	NA	64	29	35	NA	NA	0.0589571	2.90954:2.90954:1:1:1:1	0.412326(0.490885:0.361979:0.384115)	NA	NA	NA	NA
Papaver_rhoeas|Prh01G13500.0-Papaver_somniferum|Pso07G23550.0	YN	0.0142474	0.0486722	0.292721	0.00140128	1287	363.977	923.023	NA	30	17	13	NA	NA	0.0239831	6.32117:6.32117:1:1:1:1	0.388112(0.490676:0.348485:0.325175)	NA	NA	NA	NA
Papaver_rhoeas|Prh01G13500.0-Papaver_somniferum|Pso08G31580.0	YN	0.0243136	0.0664177	0.366071	0.00145561	1287	339.622	947.378	NA	44	21.3453	22.6547	NA	NA	0.0354243	3.33092:3.33092:1:1:1:1	0.388112(0.490676:0.34965:0.324009)	NA	NA	NA	NA
Papaver_rhoeas|Prh01G13510.0-Papaver_somniferum|Pso08G31570.0	YN	0.00725155	0.092673	0.0782488	3.78512e-06	579	163.036	415.964	NA	17	14	3	NA	NA	0.0313047	4.38106:4.38106:1:1:1:1	0.447323(0.523316:0.417098:0.401554)	NA	NA	NA	NA
Papaver_rhoeas|Prh01G13540.0-Papaver_somniferum|Pso07G23610.0	YN	0.0411544	0.134789	0.305324	1.29287e-08	1719	411.069	1307.93	NA	102	49.7201	52.2799	NA	NA	0.0635455	2.95091:2.95091:1:1:1:1	0.428447(0.505236:0.398778:0.381326)	NA	NA	NA	NA
Papaver_rhoeas|Prh01G13540.0-Papaver_somniferum|Pso08G31540.0	YN	0.0364944	0.131535	0.27745	8.8888e-10	1875	437.356	1437.64	NA	103	51.8678	51.1322	NA	NA	0.0586632	2.89476:2.89476:1:1:1:1	0.4216(0.4976:0.3856:0.3816)	NA	NA	NA	NA
Papaver_rhoeas|Prh01G13550.0-Papaver_somniferum|Pso07G23690.0	YN	0.0105387	0.0373236	0.28236	0.00149178	1533	385.736	1147.26	NA	26	14	12	NA	NA	0.0172783	3.69167:3.69167:1:1:1:1	0.42107(0.523483:0.387476:0.35225)	NA	NA	NA	NA
Papaver_rhoeas|Prh01G13550.0-Papaver_somniferum|Pso08G31530.0	YN	0.00707398	0.0443536	0.159491	9.94451e-06	1533	396.231	1136.77	NA	25	17	8	NA	NA	0.0167096	4.42676:4.42676:1:1:1:1	0.420091(0.522505:0.386497:0.351272)	NA	NA	NA	NA
Papaver_rhoeas|Prh01G13560.0-Papaver_somniferum|Pso07G23700.0	YN	0.0127696	0.0631168	0.202318	2.12879e-05	1248	299.208	948.792	NA	30	18	12	NA	NA	0.0248404	3.97261:3.97261:1:1:1:1	0.422276(0.502404:0.424279:0.340144)	NA	NA	NA	NA
Papaver_rhoeas|Prh01G13560.0-Papaver_somniferum|Pso08G31520.0	YN	0.012552	0.0551614	0.22755	0.000187869	1248	283.659	964.341	NA	27	15	12	NA	NA	0.0222367	2.46061:2.46061:1:1:1:1	0.423077(0.501202:0.426683:0.341346)	NA	NA	NA	NA
Papaver_rhoeas|Prh01G13570.0-Papaver_somniferum|Pso07G23710.0	YN	0.0313375	0.165666	0.18916	2.84149e-10	1071	226.434	844.566	NA	59	33.0914	25.9086	NA	NA	0.0597377	2.00745:2.00745:1:1:1:1	0.430439(0.473389:0.502801:0.315126)	NA	NA	NA	NA
Papaver_rhoeas|Prh01G13570.0-Papaver_somniferum|Pso08G31510.0	YN	0.0351685	0.142887	0.246128	1.1245e-07	1071	226.526	844.474	NA	58	29.0033	28.9967	NA	NA	0.057952	2.16724:2.16724:1:1:1:1	0.427171(0.471989:0.498599:0.310924)	NA	NA	NA	NA
Papaver_rhoeas|Prh01G13580.0-Papaver_somniferum|Pso07G23720.0	YN	0.0572884	0.138944	0.412312	5.50082e-07	2028	488.48	1539.52	NA	146	61.1214	84.8786	NA	NA	0.0769567	2.11007:2.11007:1:1:1:1	0.427268(0.523669:0.394231:0.363905)	NA	NA	NA	NA
Papaver_rhoeas|Prh01G13580.0-Papaver_somniferum|Pso08G31480.0	YN	0.0246537	0.0851278	0.289608	5.75959e-08	2121	552.678	1568.32	NA	82	44	38	NA	NA	0.0404117	3.86152:3.86152:1:1:1:1	0.430222(0.528289:0.391089:0.371287)	NA	NA	NA	NA
Papaver_rhoeas|Prh01G13610.0-Papaver_somniferum|Pso07G23740.0	YN	0.0167392	0.0710646	0.235549	0.000217041	912	237.573	674.427	NA	27	15.8383	11.1617	NA	NA	0.0308908	5.80289:5.80289:1:1:1:1	0.464364(0.574013:0.458882:0.360197)	NA	NA	NA	NA
Papaver_rhoeas|Prh01G13610.0-Papaver_somniferum|Pso08G31470.0	YN	0.013657	0.0761103	0.179437	2.16781e-05	912	237.489	674.511	NA	26	16.8731	9.12689	NA	NA	0.0299201	5.89159:5.89159:1:1:1:1	0.464912(0.574013:0.457237:0.363487)	NA	NA	NA	NA
Papaver_rhoeas|Prh01G13630.0-Papaver_somniferum|Pso08G30670.0	YN	0.0263242	0.0845928	0.311187	5.79677e-10	3174	748.184	2425.82	NA	122	59.2644	62.7356	NA	NA	0.0400594	2.34782:2.34782:1:1:1:1	0.427064(0.46172:0.464556:0.354915)	NA	NA	NA	NA
Papaver_rhoeas|Prh01G13650.0-Papaver_somniferum|Pso08G30710.0	YN	0.0396447	0.152451	0.260049	3.16913e-05	672	143.395	528.605	NA	40	19.6115	20.3885	NA	NA	0.063716	1.91556:1.91556:1:1:1:1	0.386161(0.488839:0.345982:0.323661)	NA	NA	NA	NA
Papaver_rhoeas|Prh01G13660.0-Papaver_somniferum|Pso08G30720.0	YN	0.0108127	0.0339688	0.318313	0.00264216	1881	483.45	1397.55	NA	31	16	15	NA	NA	0.0167642	3.67099:3.67099:1:1:1:1	0.408028(0.489633:0.381978:0.352472)	NA	NA	NA	NA
Papaver_rhoeas|Prh01G13710.0-Papaver_somniferum|Pso08G30740.0	YN	0.00835775	0.0660276	0.12658	8.02408e-06	963	240.931	722.069	NA	21	15	6	NA	NA	0.0227861	3.69504:3.69504:1:1:1:1	0.396677(0.481308:0.373832:0.334891)	NA	NA	NA	NA
Papaver_rhoeas|Prh01G13720.0-Papaver_somniferum|Pso08G30750.0	YN	0.0443971	0.137292	0.323377	2.95943e-08	1575	393.841	1181.16	NA	100	49.1116	50.8884	NA	NA	0.0676262	1.83233:1.83233:1:1:1:1	0.423492(0.460952:0.400952:0.408571)	NA	NA	NA	NA
Papaver_rhoeas|Prh01G13730.0-Papaver_somniferum|Pso07G24110.0	YN	0.00941905	0.0966339	0.0974716	2.18293e-06	690	155.76	534.24	NA	19	14	5	NA	NA	0.0291069	2.07349:2.07349:1:1:1:1	0.401449(0.486957:0.384783:0.332609)	NA	NA	NA	NA
Papaver_rhoeas|Prh01G13730.0-Papaver_somniferum|Pso08G31110.0	YN	0.0128789	0.0966941	0.133192	5.49058e-06	603	133.053	469.947	NA	18	12	6	NA	NA	0.0313729	1.99527:1.99527:1:1:1:1	0.394693(0.475124:0.395522:0.313433)	NA	NA	NA	NA
Papaver_rhoeas|Prh01G13740.0-Papaver_somniferum|Pso07G24130.0	YN	0.0205304	0.266106	0.0771514	1.85578e-16	945	154.742	790.258	NA	49	33	16	NA	NA	0.0607429	1.0951:1.0951:1:1:1:1	0.379894(0.463492:0.346032:0.330159)	NA	NA	NA	NA
Papaver_rhoeas|Prh01G13740.0-Papaver_somniferum|Pso08G31090.0	YN	0.0301614	0.216307	0.139438	2.86262e-12	945	200.175	744.825	NA	58	36	22	NA	NA	0.0695917	2.51012:2.51012:1:1:1:1	0.379365(0.461905:0.346032:0.330159)	NA	NA	NA	NA
Papaver_rhoeas|Prh01G13750.0-Papaver_somniferum|Pso07G24140.0	YN	0.00635553	0.0514174	0.123607	0.0104678	417	100.931	316.069	NA	7	5	2	NA	NA	0.0172623	1.90582:1.90582:1:1:1:1	0.444844(0.489209:0.428058:0.417266)	NA	NA	NA	NA
Papaver_rhoeas|Prh01G13750.0-Papaver_somniferum|Pso08G31070.0	YN	0.0127789	0.130782	0.097711	1.82249e-05	417	101.212	315.788	NA	16	12	4	NA	NA	0.0414201	2.02079:2.02079:1:1:1:1	0.440048(0.485612:0.428058:0.406475)	NA	NA	NA	NA
Papaver_rhoeas|Prh01G13760.0-Papaver_somniferum|Pso07G24150.0	YN	0.00125708	0.0769558	0.0163351	7.35578e-13	1158	361.836	796.164	NA	27	26	1	NA	NA	0.0249104	6.84279:6.84279:1:1:1:1	0.398964(0.492228:0.294041:0.410622)	NA	NA	NA	NA
Papaver_rhoeas|Prh01G13760.0-Papaver_somniferum|Pso08G31060.0	YN	0.0012113	0.101478	0.0119366	1.21609e-16	1158	331.674	826.326	NA	32	31	1	NA	NA	0.0299296	4.04446:4.04446:1:1:1:1	0.396373(0.493523:0.292746:0.40285)	NA	NA	NA	NA
Papaver_rhoeas|Prh01G13770.0-Papaver_somniferum|Pso07G23620.0	YN	0.412343	0.953741	0.432343	0.0210792	246	42.8935	203.107	NA	86	21.8918	64.1082	NA	NA	0.506743	1.33301:1.33301:1:1:1:1	0.373984(0.432927:0.341463:0.347561)	NA	NA	NA	NA
Papaver_rhoeas|Prh01G13780.0-Papaver_somniferum|Pso07G23630.0	YN	0.00471725	0.0755854	0.0624096	5.02143e-05	552	126.69	425.31	NA	11	9	2	NA	NA	0.0209822	5.47312:5.47312:1:1:1:1	0.368659(0.467391:0.391304:0.247283)	NA	NA	NA	NA
Papaver_rhoeas|Prh01G13780.0-Papaver_somniferum|Pso08G31040.0	YN	0.00725288	0.0875939	0.0828012	2.64509e-05	552	136.017	415.983	NA	14	11	3	NA	NA	0.0270495	26.4866:26.4866:1:1:1:1	0.36413(0.467391:0.388587:0.236413)	NA	NA	NA	NA
Papaver_rhoeas|Prh01G13810.0-Papaver_somniferum|Pso07G23650.0	YN	0.0182241	0.13117	0.138935	0.00215059	282	59.2513	222.749	NA	11	7	4	NA	NA	0.0419553	1.36376:1.36376:1:1:1:1	0.400709(0.537234:0.319149:0.345745)	NA	NA	NA	NA
Papaver_rhoeas|Prh01G13810.0-Papaver_somniferum|Pso08G31030.0	YN	0.0279539	0.154396	0.181053	1.35671e-05	594	116.786	477.214	NA	29	15.9097	13.0903	NA	NA	0.0528135	0.9545:0.9545:1:1:1:1	0.431818(0.477273:0.467172:0.35101)	NA	NA	NA	NA
Papaver_rhoeas|Prh01G13820.0-Papaver_somniferum|Pso08G31020.0	YN	0.0737948	0.127145	0.580399	0.0694117	735	161.256	573.744	NA	59	18.6956	40.3044	NA	NA	0.0854997	1.73953:1.73953:1:1:1:1	0.417687(0.528571:0.402041:0.322449)	NA	NA	NA	NA
Papaver_rhoeas|Prh01G13830.0-Papaver_somniferum|Pso07G23660.0	YN	0.0282979	0.092412	0.306215	3.19895e-05	1356	294.852	1061.15	NA	55	25.5385	29.4615	NA	NA	0.042239	1.00374:1.00374:1:1:1:1	0.445796(0.566372:0.409292:0.361726)	NA	NA	NA	NA
Papaver_rhoeas|Prh01G13840.0-Papaver_somniferum|Pso07G23670.0	YN	0.0154934	0.0631876	0.245197	0.00264691	819	166.836	652.164	NA	20	10	10	NA	NA	0.025209	1.51125:1.51125:1:1:1:1	0.423077(0.474359:0.382784:0.412088)	NA	NA	NA	NA
Papaver_rhoeas|Prh01G13840.0-Papaver_somniferum|Pso08G31000.0	YN	0.0692413	0.12626	0.548402	0.0755958	582	114.398	467.602	NA	44	13.0787	30.9213	NA	NA	0.0804489	1.30572:1.30572:1:1:1:1	0.432131(0.494845:0.39433:0.407216)	NA	NA	NA	NA
Papaver_rhoeas|Prh01G13850.0-Papaver_somniferum|Pso07G23680.0	YN	0.017198	0.141528	0.121516	4.01652e-06	633	103.295	529.705	NA	22	13	9	NA	NA	0.0374866	3.00852:3.00852:1:1:1:1	0.365719(0.398104:0.452607:0.246445)	NA	NA	NA	NA
Papaver_rhoeas|Prh01G13850.0-Papaver_somniferum|Pso08G30970.0	YN	0.0149684	0.173312	0.0863668	1.03886e-07	633	92.9841	540.016	NA	22	14	8	NA	NA	0.0382281	1.9579:1.9579:1:1:1:1	0.3594(0.393365:0.438389:0.246445)	NA	NA	NA	NA
Papaver_rhoeas|Prh01G13870.0-Papaver_somniferum|Pso07G24190.0	YN	0.0319541	0.0423204	0.755051	0.267287	2010	534.842	1475.16	NA	68	21.9487	46.0513	NA	NA	0.0347124	4.17139:4.17139:1:1:1:1	0.464925(0.525373:0.5:0.369403)	NA	NA	NA	NA
Papaver_rhoeas|Prh01G13870.0-Papaver_somniferum|Pso08G30950.0	YN	0.0278137	0.0470485	0.591172	0.0554162	2049	502.858	1546.14	NA	65	22.7973	42.2027	NA	NA	0.0325343	2.24478:2.24478:1:1:1:1	0.462177(0.518302:0.495608:0.372621)	NA	NA	NA	NA
Papaver_rhoeas|Prh01G13880.0-Papaver_somniferum|Pso07G24210.0	YN	0.0317789	0.0672649	0.472444	0.00675049	1593	352.858	1240.14	NA	61	22.4268	38.5732	NA	NA	0.0396392	2.45329:2.45329:1:1:1:1	0.397363(0.508475:0.3371:0.346516)	NA	NA	NA	NA
Papaver_rhoeas|Prh01G13880.0-Papaver_somniferum|Pso08G30940.0	YN	0.0281232	0.0648092	0.433939	0.00557744	1593	324.652	1268.35	NA	55	20	35	NA	NA	0.0355998	1.70168:1.70168:1:1:1:1	0.396108(0.50565:0.3371:0.345574)	NA	NA	NA	NA
Papaver_rhoeas|Prh01G13890.0-Papaver_somniferum|Pso07G24220.0	YN	0.00846352	0.148348	0.0570519	4.29613e-11	753	157.413	595.587	NA	26	20.9878	5.01221	NA	NA	0.0377061	1.53253:1.53253:1:1:1:1	0.39907(0.456175:0.37251:0.368526)	NA	NA	NA	NA
Papaver_rhoeas|Prh01G13890.0-Papaver_somniferum|Pso08G30930.0	YN	0.0213129	0.122678	0.17373	1.55914e-06	753	176.613	576.387	NA	32	19.9009	12.0991	NA	NA	0.0450876	2.65796:2.65796:1:1:1:1	0.39907(0.460159:0.366534:0.370518)	NA	NA	NA	NA
Papaver_rhoeas|Prh01G13900.0-Papaver_somniferum|Pso08G30910.0	YN	0.0268893	0.15182	0.177113	9.33512e-13	1383	340.972	1042.03	NA	73	45.4823	27.5177	NA	NA	0.0576905	2.8305:2.8305:1:1:1:1	0.407086(0.453362:0.444685:0.32321)	NA	NA	NA	NA
Papaver_rhoeas|Prh01G13910.0-Papaver_somniferum|Pso07G24230.0	YN	0.00939481	0.0480592	0.195484	0.00325459	732	195.621	536.379	NA	14	9	5	NA	NA	0.0197276	6.59289:6.59289:1:1:1:1	0.42418(0.471311:0.438525:0.362705)	NA	NA	NA	NA
Papaver_rhoeas|Prh01G13910.0-Papaver_somniferum|Pso08G30900.0	YN	0.0152235	0.0361195	0.421477	0.0736897	732	200.071	531.929	NA	15	7	8	NA	NA	0.0209348	9.27235:9.27235:1:1:1:1	0.42418(0.47541:0.436475:0.360656)	NA	NA	NA	NA
Papaver_rhoeas|Prh01G13930.0-Papaver_somniferum|Pso08G30880.0	YN	0.0359117	0.0731575	0.490881	0.0648363	621	153.235	467.765	NA	27	10.6332	16.3668	NA	NA	0.0451023	3.36271:3.36271:1:1:1:1	0.425121(0.507246:0.417874:0.350242)	NA	NA	NA	NA
Papaver_rhoeas|Prh01G13940.0-Papaver_somniferum|Pso08G30870.0	YN	0.0194275	0.0335675	0.578758	0.12776	924	244.85	679.15	NA	21	8	13	NA	NA	0.0231744	5.50549:5.50549:1:1:1:1	0.40855(0.480519:0.405844:0.339286)	NA	NA	NA	NA
Papaver_rhoeas|Prh01G13950.0-Papaver_somniferum|Pso08G31140.0	YN	0.00553464	0.132258	0.0418474	4.53453e-17	1197	278.803	918.197	NA	38	32.9383	5.06173	NA	NA	0.0350508	4.33795:4.33795:1:1:1:1	0.40685(0.498747:0.429825:0.29198)	NA	NA	NA	NA
Papaver_rhoeas|Prh01G13970.0-Papaver_somniferum|Pso07G24070.0	YN	0.0239313	0.0632675	0.378257	2.87194e-07	3834	921.018	2912.98	NA	124	55.4707	68.5293	NA	NA	0.0333808	3.05245:3.05245:1:1:1:1	0.425665(0.548122:0.342723:0.38615)	NA	NA	NA	NA
Papaver_rhoeas|Prh01G14000.0-Papaver_somniferum|Pso08G31180.0	YN	0.0281194	0.09481	0.296587	5.62837e-08	1923	479.355	1443.64	NA	82	42.1877	39.8123	NA	NA	0.0447436	2.71955:2.71955:1:1:1:1	0.419657(0.485179:0.374415:0.399376)	NA	NA	NA	NA
Papaver_rhoeas|Prh01G14010.0-Papaver_somniferum|Pso07G24050.0	YN	0.00951472	0.0390874	0.243421	1.67878e-05	2061	474.369	1586.63	NA	33	18	15	NA	NA	0.0163213	1.9431:1.9431:1:1:1:1	0.404173(0.521106:0.336972:0.35444)	NA	NA	NA	NA
Papaver_rhoeas|Prh01G14010.0-Papaver_somniferum|Pso08G31190.0	YN	0.016235	0.045573	0.356241	0.000801372	2058	501.08	1556.92	NA	47	22	25	NA	NA	0.0233782	2.54518:2.54518:1:1:1:1	0.405491(0.523324:0.33965:0.353499)	NA	NA	NA	NA
Papaver_rhoeas|Prh01G14030.0-Papaver_somniferum|Pso07G24010.0	YN	0.0232758	0.118424	0.196547	2.8722e-06	738	199.957	538.043	NA	34	21.691	12.309	NA	NA	0.0490556	4.18571:4.18571:1:1:1:1	0.436314(0.53252:0.392276:0.384146)	NA	NA	NA	NA
Papaver_rhoeas|Prh01G14030.0-Papaver_somniferum|Pso08G31220.0	YN	0.0263765	0.108916	0.242172	4.81693e-05	741	186.049	554.951	NA	33	18.6243	14.3757	NA	NA	0.0471005	2.49437:2.49437:1:1:1:1	0.437922(0.534413:0.394737:0.384615)	NA	NA	NA	NA
Papaver_rhoeas|Prh01G14040.0-Papaver_somniferum|Pso07G24000.0	YN	0.114232	0.186401	0.612826	0.0755954	576	146.049	429.951	NA	69	23.455	45.545	NA	NA	0.132531	2.60778:2.60778:1:1:1:1	0.403646(0.458333:0.333333:0.419271)	NA	NA	NA	NA
Papaver_rhoeas|Prh01G14050.0-Papaver_somniferum|Pso07G23980.0	YN	0.0250919	0.112376	0.223286	1.87046e-06	978	242.423	735.577	NA	43	24.9034	18.0966	NA	NA	0.0467274	6.59882:6.59882:1:1:1:1	0.433538(0.470859:0.430982:0.398773)	NA	NA	NA	NA
Papaver_rhoeas|Prh01G14050.0-Papaver_somniferum|Pso08G31230.0	YN	0.0163065	0.0985983	0.165383	4.45543e-08	1155	284.843	870.157	NA	40	26	14	NA	NA	0.0366011	8.01968:8.01968:1:1:1:1	0.435065(0.493506:0.427273:0.384416)	NA	NA	NA	NA
Papaver_rhoeas|Prh01G14070.0-Papaver_somniferum|Pso07G23970.0	YN	0.00149834	0.0403138	0.0371669	1.87771e-05	924	255.928	668.072	NA	11	10	1	NA	NA	0.0122494	3.44204:3.44204:1:1:1:1	0.465909(0.496753:0.467532:0.433442)	NA	NA	NA	NA
Papaver_rhoeas|Prh01G14090.0-Papaver_somniferum|Pso07G23940.0	YN	0.00410619	0.0753468	0.0544972	1.96946e-05	615	126.596	488.404	NA	11	9	2	NA	NA	0.0187708	1.97632:1.97632:1:1:1:1	0.360976(0.436585:0.326829:0.319512)	NA	NA	NA	NA
Papaver_rhoeas|Prh01G14100.0-Papaver_somniferum|Pso08G31280.0	YN	0.0162992	0.0761091	0.214155	4.2485e-06	1254	322.344	931.656	NA	38	23	15	NA	NA	0.0316735	6.25336:6.25336:1:1:1:1	0.356459(0.389952:0.36244:0.316986)	NA	NA	NA	NA
Papaver_rhoeas|Prh01G14120.0-Papaver_somniferum|Pso08G31310.0	YN	0.0249483	0.0270899	0.920944	0.891929	279	75.1696	203.83	NA	7	2	5	NA	NA	0.0255253	3.98334:3.98334:1:1:1:1	0.428315(0.473118:0.365591:0.446237)	NA	NA	NA	NA
Papaver_rhoeas|Prh01G14130.0-Papaver_somniferum|Pso07G23870.0	YN	0.0240856	0.109695	0.21957	1.08725e-07	1269	297.568	971.432	NA	53	30	23	NA	NA	0.0441601	2.72915:2.72915:1:1:1:1	0.408589(0.475177:0.385343:0.365248)	NA	NA	NA	NA
Papaver_rhoeas|Prh01G14130.0-Papaver_somniferum|Pso08G31350.0	YN	0.075446	0.176105	0.428414	3.52275e-05	1269	288.993	980.007	NA	115	44.7525	70.2475	NA	NA	0.0983694	2.5036:2.5036:1:1:1:1	0.405437(0.468085:0.394799:0.353428)	NA	NA	NA	NA
Papaver_rhoeas|Prh01G14140.0-Papaver_somniferum|Pso08G31360.0	YN	0.0277201	0.0507247	0.546481	0.314727	360	101.942	258.058	NA	12	5	7	NA	NA	0.0342344	6.98886:6.98886:1:1:1:1	0.469444(0.570833:0.454167:0.383333)	NA	NA	NA	NA
Papaver_rhoeas|Prh01G14150.0-Papaver_somniferum|Pso07G23860.0	YN	0.00502761	0.103303	0.0486683	6.42483e-16	1368	370.128	997.872	NA	40	35	5	NA	NA	0.0316173	4.3734:4.3734:1:1:1:1	0.411915(0.466009:0.380482:0.389254)	NA	NA	NA	NA
Papaver_rhoeas|Prh01G14150.0-Papaver_somniferum|Pso08G31370.0	YN	0.00532023	0.106817	0.0498072	4.42997e-16	1323	379.578	943.422	NA	42	37	5	NA	NA	0.0344403	6.26498:6.26498:1:1:1:1	0.410809(0.463719:0.370748:0.397959)	NA	NA	NA	NA
Papaver_rhoeas|Prh01G14160.0-Papaver_somniferum|Pso07G23850.0	YN	0.0143326	0.0714948	0.200471	2.73436e-08	1869	459.732	1409.27	NA	51	31	20	NA	NA	0.0283932	2.83615:2.83615:1:1:1:1	0.433119(0.540931:0.394061:0.364366)	NA	NA	NA	NA
Papaver_rhoeas|Prh01G14180.0-Papaver_somniferum|Pso07G23820.0	YN	0.0220022	0.125722	0.175007	2.7581e-15	2055	450.149	1604.85	NA	86	51.2168	34.7832	NA	NA	0.044722	1.87414:1.87414:1:1:1:1	0.414599(0.536496:0.337226:0.370073)	NA	NA	NA	NA
Papaver_rhoeas|Prh01G14180.0-Papaver_somniferum|Pso08G31380.0	YN	0.026042	0.152674	0.170572	3.04808e-18	2058	460.574	1597.43	NA	103	62.1336	40.8664	NA	NA	0.0543818	2.02003:2.02003:1:1:1:1	0.413751(0.534257:0.336006:0.370991)	NA	NA	NA	NA
Papaver_rhoeas|Prh01G14190.0-Papaver_somniferum|Pso07G23800.0	YN	0.00673224	0.0948399	0.0709853	3.7329e-09	963	216.932	746.068	NA	24	19	5	NA	NA	0.02658	1.69529:1.69529:1:1:1:1	0.418484(0.5:0.459502:0.29595)	NA	NA	NA	NA
Papaver_rhoeas|Prh01G14190.0-Papaver_somniferum|Pso08G31400.0	YN	0.00811459	0.0830849	0.0976663	1.91273e-07	963	219.438	743.562	NA	23	17	6	NA	NA	0.025198	2.52473:2.52473:1:1:1:1	0.416407(0.5:0.457944:0.291277)	NA	NA	NA	NA
Papaver_rhoeas|Prh01G14500.0-Papaver_somniferum|Pso10G13580.0	YN	0.00223253	0.0380821	0.0586241	6.3604e-10	2337	542.545	1794.45	NA	24	20	4	NA	NA	0.0105552	2.60385:2.60385:1:1:1:1	0.444159(0.556483:0.427471:0.348524)	NA	NA	NA	NA
Papaver_rhoeas|Prh01G14580.0-Papaver_somniferum|Pso07G32070.0	YN	0.0254098	0.0493301	0.515097	0.0417041	1524	401.118	1122.88	NA	47	19	28	NA	NA	0.0317056	4.62819:4.62819:1:1:1:1	0.407152(0.521654:0.352362:0.347441)	NA	NA	NA	NA
Papaver_rhoeas|Prh01G14590.0-Papaver_somniferum|Pso07G32080.0	YN	0.0692817	0.189606	0.365398	2.23135e-05	1026	196.66	829.34	NA	87	32.1466	54.8534	NA	NA	0.092345	2.43731:2.43731:1:1:1:1	0.384503(0.440058:0.383041:0.330409)	NA	NA	NA	NA
Papaver_rhoeas|Prh01G14600.0-Papaver_somniferum|Pso07G32090.0	YN	NA	0.110899	-0	NA	546	138.963	407.037	NA	14	14	NA	NA	NA	0.028225	4.34431:4.34431:1:1:1:1	0.446886(0.513736:0.384615:0.442308)	NA	NA	NA	NA
Papaver_rhoeas|Prh01G14610.0-Papaver_somniferum|Pso07G32100.0	YN	0.0347841	0.0590274	0.589287	0.334703	354	88.3886	265.611	NA	14	5	9	NA	NA	0.0408373	5.82705:5.82705:1:1:1:1	0.422316(0.5:0.402542:0.364407)	NA	NA	NA	NA
Papaver_rhoeas|Prh01G14620.0-Papaver_somniferum|Pso07G32110.0	YN	0.0266271	0.0724084	0.367735	0.04045	462	117.128	344.872	NA	17	8	9	NA	NA	0.0382337	4.7903:4.7903:1:1:1:1	0.422078(0.548701:0.366883:0.350649)	NA	NA	NA	NA
Papaver_rhoeas|Prh01G14630.0-Papaver_somniferum|Pso07G32120.0	YN	0.0112105	0.0574861	0.195013	7.59509e-05	1173	273.502	899.498	NA	25	15	10	NA	NA	0.0220004	5.33151:5.33151:1:1:1:1	0.381074(0.439898:0.419437:0.283887)	NA	NA	NA	NA
Papaver_rhoeas|Prh01G14640.0-Papaver_somniferum|Pso07G32150.0	YN	0.0259755	0.0641432	0.404961	1.41231e-05	3006	716	2290	NA	102	43.5714	58.4286	NA	NA	0.0350667	2.98887:2.98887:1:1:1:1	0.420825(0.496008:0.389721:0.376747)	NA	NA	NA	NA
Papaver_rhoeas|Prh01G14660.0-Papaver_somniferum|Pso07G32180.0	YN	0.00821296	0.109164	0.0752349	1.10229e-06	621	131.217	489.783	NA	17	13	4	NA	NA	0.0295439	2.09355:2.09355:1:1:1:1	0.417874(0.475845:0.429952:0.347826)	NA	NA	NA	NA
Papaver_rhoeas|Prh01G14680.0-Papaver_somniferum|Pso07G32220.0	YN	0.0263606	0.0429228	0.614139	0.209565	999	264.52	734.48	NA	30	11	19	NA	NA	0.030746	3.3976:3.3976:1:1:1:1	0.420921(0.507508:0.351351:0.403904)	NA	NA	NA	NA
Papaver_rhoeas|Prh01G14680.0-Papaver_somniferum|Pso10G13760.0	YN	0.0257275	0.0731364	0.351775	0.00275404	999	247.371	751.629	NA	36	17	19	NA	NA	0.0374669	2.35404:2.35404:1:1:1:1	0.41992(0.512012:0.345345:0.402402)	NA	NA	NA	NA
Papaver_rhoeas|Prh01G14690.0-Papaver_somniferum|Pso07G32210.0	YN	0.0260814	0.117861	0.221289	3.92794e-07	969	233.585	735.415	NA	44	25.15	18.85	NA	NA	0.0482057	2.32774:2.32774:1:1:1:1	0.424149(0.504644:0.373065:0.394737)	NA	NA	NA	NA
Papaver_rhoeas|Prh01G14700.0-Papaver_somniferum|Pso07G32190.0	YN	0.012719	0.0507746	0.2505	0.000319614	1200	298.92	901.08	NA	26	14.6376	11.3624	NA	NA	0.0221987	1.77984:1.77984:1:1:1:1	0.433333(0.5375:0.4125:0.35)	NA	NA	NA	NA
Papaver_rhoeas|Prh01G14710.0-Papaver_somniferum|Pso07G32240.0	YN	0.00888437	0.0643008	0.138169	2.05455e-08	1380	360.571	1019.43	NA	31	22	9	NA	NA	0.0233638	2.6612:2.6612:1:1:1:1	0.43587(0.493478:0.404348:0.409783)	NA	NA	NA	NA
Papaver_rhoeas|Prh01G14710.0-Papaver_somniferum|Pso10G13780.0	YN	0.0108962	0.0732743	0.148705	4.8596e-08	1380	362.664	1017.34	NA	36	25	11	NA	NA	0.0272892	2.76544:2.76544:1:1:1:1	0.436232(0.492391:0.406522:0.409783)	NA	NA	NA	NA
Papaver_rhoeas|Prh01G14720.0-Papaver_somniferum|Pso07G32260.0	YN	0.0135479	0.132926	0.101921	9.24203e-08	672	150.305	521.695	NA	25	18	7	NA	NA	0.040249	2.74966:2.74966:1:1:1:1	0.401042(0.506696:0.379464:0.316964)	NA	NA	NA	NA
Papaver_rhoeas|Prh01G14720.0-Papaver_somniferum|Pso10G13800.0	YN	0.0154208	0.119281	0.129281	2.09133e-06	672	147.669	524.331	NA	24	16	8	NA	NA	0.0382435	2.35408:2.35408:1:1:1:1	0.404018(0.513393:0.381696:0.316964)	NA	NA	NA	NA
Papaver_rhoeas|Prh01G14750.0-Papaver_somniferum|Pso07G32290.0	YN	0.0158231	0.100979	0.156696	3.34848e-07	936	221.741	714.259	NA	32	20.8286	11.1714	NA	NA	0.0359968	4.37966:4.37966:1:1:1:1	0.430556(0.511218:0.453526:0.326923)	NA	NA	NA	NA
Papaver_rhoeas|Prh01G14750.0-Papaver_somniferum|Pso10G13830.0	YN	0.0146066	0.101137	0.144425	1.19466e-07	936	219.446	716.554	NA	31	20.6433	10.3567	NA	NA	0.0348937	3.76546:3.76546:1:1:1:1	0.429487(0.509615:0.451923:0.326923)	NA	NA	NA	NA
Papaver_rhoeas|Prh01G14760.0-Papaver_somniferum|Pso07G32300.0	YN	0.0740436	0.168123	0.440413	0.0867141	213	52.3626	160.637	NA	19	7.68536	11.3146	NA	NA	0.0971715	2.37732:2.37732:1:1:1:1	0.431925(0.507042:0.352113:0.43662)	NA	NA	NA	NA
Papaver_rhoeas|Prh01G14760.0-Papaver_somniferum|Pso10G13840.0	YN	0.200514	0.997875	0.200941	1.13183e-05	147	33.4564	113.544	NA	38	18.0541	19.9459	NA	NA	0.381989	1.92328:1.92328:1:1:1:1	0.428571(0.510204:0.387755:0.387755)	NA	NA	NA	NA
Papaver_rhoeas|Prh01G14770.0-Papaver_somniferum|Pso07G32330.0	YN	0.00474945	0.0742494	0.0639662	8.42361e-07	819	185.346	633.654	NA	16	13	3	NA	NA	0.0204779	5.47825:5.47825:1:1:1:1	0.391941(0.435897:0.437729:0.302198)	NA	NA	NA	NA
Papaver_rhoeas|Prh01G14770.0-Papaver_somniferum|Pso10G13860.0	YN	0.00315069	0.0892256	0.0353115	7.75944e-09	816	179.818	636.182	NA	17	15	2	NA	NA	0.0221186	4.25177:4.25177:1:1:1:1	0.392157(0.4375:0.435662:0.303309)	NA	NA	NA	NA
Papaver_rhoeas|Prh01G14780.0-Papaver_somniferum|Pso07G32350.0	YN	0.00193501	0.0552225	0.0350404	2.20071e-05	687	169.541	517.459	NA	10	9	1	NA	NA	0.0150855	1.2824:1.2824:1:1:1:1	0.432314(0.543668:0.358079:0.395197)	NA	NA	NA	NA
Papaver_rhoeas|Prh01G14780.0-Papaver_somniferum|Pso10G13880.0	YN	0.00376018	0.0540739	0.0695379	0.000160192	687	153.732	533.268	NA	10	8	2	NA	NA	0.015019	0.604906:0.604906:1:1:1:1	0.430859(0.545852:0.355895:0.39083)	NA	NA	NA	NA
Papaver_rhoeas|Prh01G14800.0-Papaver_somniferum|Pso07G32370.0	YN	0.0558471	0.109433	0.510333	0.112665	426	108.167	317.833	NA	28	10.9175	17.0825	NA	NA	0.0694532	1.62635:1.62635:1:1:1:1	0.476526(0.602113:0.471831:0.355634)	NA	NA	NA	NA
Papaver_rhoeas|Prh01G14800.0-Papaver_somniferum|Pso10G13900.0	YN	0.0484922	0.138217	0.350841	0.00373048	426	114.542	311.458	NA	29	14.4057	14.5943	NA	NA	0.0726172	3.5402:3.5402:1:1:1:1	0.481221(0.605634:0.478873:0.359155)	NA	NA	NA	NA
Papaver_rhoeas|Prh01G14810.0-Papaver_somniferum|Pso07G32380.0	YN	NA	0.0755857	-0	NA	369	98.2108	270.789	NA	7	7	NA	NA	NA	0.0201174	4.83073:4.83073:1:1:1:1	0.440379(0.463415:0.333333:0.52439)	NA	NA	NA	NA
Papaver_rhoeas|Prh01G14820.0-Papaver_somniferum|Pso07G32390.0	YN	0.0269551	0.0593981	0.453805	0.0431887	795	264.652	530.348	NA	29	15	14	NA	NA	0.0377553	18.0986:18.0986:1:1:1:1	0.410063(0.467925:0.318868:0.443396)	NA	NA	NA	NA
Papaver_rhoeas|Prh01G14820.0-Papaver_somniferum|Pso10G13920.0	YN	0.0246747	0.0796262	0.309882	0.0010757	804	266.525	537.475	NA	33	20	13	NA	NA	0.0428911	15.9804:15.9804:1:1:1:1	0.410448(0.473881:0.317164:0.440299)	NA	NA	NA	NA
Papaver_rhoeas|Prh01G14830.0-Papaver_somniferum|Pso10G13930.0	YN	0.0899163	0.193312	0.465136	3.38839e-10	3090	776.944	2313.06	NA	326	130.03	195.97	NA	NA	0.115914	2.77475:2.77475:1:1:1:1	0.407605(0.454369:0.417961:0.350485)	NA	NA	NA	NA
Papaver_rhoeas|Prh01G14840.0-Papaver_somniferum|Pso07G32430.0	YN	0.0128034	0.0975823	0.131206	9.57228e-15	1884	543.557	1340.44	NA	66	49	17	NA	NA	0.0372631	6.24667:6.24667:1:1:1:1	0.426486(0.531847:0.371019:0.376592)	NA	NA	NA	NA
Papaver_rhoeas|Prh01G14840.0-Papaver_somniferum|Pso10G13950.0	YN	0.0140408	0.0878353	0.159854	5.637e-12	1884	510.94	1373.06	NA	61	41.9132	19.0868	NA	NA	0.0340538	3.74356:3.74356:1:1:1:1	0.425955(0.530255:0.370223:0.377389)	NA	NA	NA	NA
Papaver_rhoeas|Prh01G14850.0-Papaver_somniferum|Pso07G31790.0	YN	0.0161047	0.087064	0.184976	2.10521e-07	1203	303.552	899.448	NA	39	24.6845	14.3155	NA	NA	0.0340098	6.42621:6.42621:1:1:1:1	0.386534(0.483791:0.370324:0.305486)	NA	NA	NA	NA
Papaver_rhoeas|Prh01G14850.0-Papaver_somniferum|Pso10G13970.0	YN	0.0195005	0.074785	0.260754	2.98034e-05	1206	308.011	897.989	NA	39	21.7596	17.2404	NA	NA	0.0336201	7.2593:7.2593:1:1:1:1	0.386401(0.485075:0.373134:0.300995)	NA	NA	NA	NA
Papaver_rhoeas|Prh01G14880.0-Papaver_somniferum|Pso07G31840.0	YN	0.00698244	0.114181	0.0611524	9.12823e-20	1830	391.12	1438.88	NA	51	41	10	NA	NA	0.0298936	1.44591:1.44591:1:1:1:1	0.40847(0.478689:0.418033:0.328689)	NA	NA	NA	NA
Papaver_rhoeas|Prh01G14890.0-Papaver_somniferum|Pso07G31870.0	YN	0.0179658	0.0349469	0.514088	0.00571419	3564	915.416	2648.58	NA	78	31	47	NA	NA	0.0223274	3.42527:3.42527:1:1:1:1	0.418911(0.477694:0.382997:0.396044)	NA	NA	NA	NA
Papaver_rhoeas|Prh01G14910.0-Papaver_somniferum|Pso07G31910.0	YN	0.0115574	0.00911146	1.26844	0.749722	372	110.42	261.58	NA	4	1	3	NA	NA	0.0108313	2:2:1:1:1:1	0.478495(0.504032:0.459677:0.471774)	NA	NA	NA	NA
Papaver_rhoeas|Prh01G14910.0-Papaver_somniferum|Pso10G14320.0	YN	0.00768422	0.0183399	0.418989	0.334847	372	110.391	261.609	NA	4	2	2	NA	NA	0.0108463	2:2:1:1:1:1	0.481183(0.504032:0.471774:0.467742)	NA	NA	NA	NA
Papaver_rhoeas|Prh01G14930.0-Papaver_somniferum|Pso07G31920.0	YN	0.0126499	0.0354184	0.357155	0.0350182	1008	290.123	717.877	NA	19	10	9	NA	NA	0.0192031	4.78221:4.78221:1:1:1:1	0.43006(0.46875:0.394345:0.427083)	NA	NA	NA	NA
Papaver_rhoeas|Prh01G14930.0-Papaver_somniferum|Pso10G14360.0	YN	0.0110941	0.0479321	0.231454	0.00104063	1008	281.329	726.671	NA	21	13	8	NA	NA	0.0213754	3.77873:3.77873:1:1:1:1	0.430556(0.470238:0.394345:0.427083)	NA	NA	NA	NA
Papaver_rhoeas|Prh01G14940.0-Papaver_somniferum|Pso10G14370.0	YN	0.0260966	0.0556264	0.469141	0.00637504	1689	422.46	1266.54	NA	55	22.5343	32.4657	NA	NA	0.0334827	3.19708:3.19708:1:1:1:1	0.403493(0.442274:0.410302:0.357904)	NA	NA	NA	NA
Papaver_rhoeas|Prh01G14960.0-Papaver_somniferum|Pso07G32040.0	YN	0.0106424	0.0884352	0.120341	3.63762e-09	1407	266.492	1140.51	NA	34	21.9516	12.0484	NA	NA	0.0253767	2.99727:2.99727:1:1:1:1	0.369936(0.454158:0.399787:0.255864)	NA	NA	NA	NA
Papaver_rhoeas|Prh01G14980.0-Papaver_somniferum|Pso07G32030.0	YN	0.0405952	0.111329	0.364643	0.00391666	618	137.352	480.648	NA	33	14.013	18.987	NA	NA	0.0563159	1.84141:1.84141:1:1:1:1	0.398058(0.444175:0.385922:0.364078)	NA	NA	NA	NA
Papaver_rhoeas|Prh01G15000.0-Papaver_somniferum|Pso07G31980.0	YN	0.0342157	0.0659786	0.518587	0.0268034	1266	297.045	968.955	NA	51	18.6275	32.3725	NA	NA	0.0416683	2.45542:2.45542:1:1:1:1	0.409163(0.5:0.367299:0.36019)	NA	NA	NA	NA
Papaver_rhoeas|Prh01G15000.0-Papaver_somniferum|Pso10G14430.0	YN	0.0468335	0.0606256	0.772504	0.355681	1263	294.212	968.788	NA	61	17.0506	43.9494	NA	NA	0.0500463	2.31956:2.31956:1:1:1:1	0.407363(0.492874:0.361045:0.368171)	NA	NA	NA	NA
Papaver_rhoeas|Prh01G15010.0-Papaver_somniferum|Pso07G31970.0	YN	0.0200624	0.0287354	0.698175	0.491742	597	142.019	454.981	NA	13	4	9	NA	NA	0.0221256	2.43006:2.43006:1:1:1:1	0.446399(0.562814:0.447236:0.329146)	NA	NA	NA	NA
Papaver_rhoeas|Prh01G15040.0-Papaver_somniferum|Pso07G32060.0	YN	0.0304275	0.0631315	0.481971	0.00895138	1440	398.297	1041.7	NA	55	24	31	NA	NA	0.0394733	5.65123:5.65123:1:1:1:1	0.382986(0.44375:0.316667:0.388542)	NA	NA	NA	NA
Papaver_rhoeas|Prh01G15050.0-Papaver_somniferum|Pso10G14510.0	YN	0.0249089	0.030436	0.818402	0.553308	1521	327.201	1193.8	NA	39	9.75489	29.2451	NA	NA	0.0260979	1.82688:1.82688:1:1:1:1	0.411571(0.472387:0.428008:0.33432)	NA	NA	NA	NA
Papaver_rhoeas|Prh01G15150.0-Papaver_somniferum|Pso07G31710.0	YN	0.031393	0.0596012	0.526718	0.027767	1530	382.394	1147.61	NA	57	21.7264	35.2736	NA	NA	0.0384431	2.44815:2.44815:1:1:1:1	0.401307(0.484314:0.355882:0.363725)	NA	NA	NA	NA
Papaver_rhoeas|Prh01G15180.0-Papaver_somniferum|Pso07G31680.0	YN	0.014637	0.0277733	0.527015	0.146612	1572	330.089	1241.91	NA	27	9	18	NA	NA	0.0173953	1.07328:1.07328:1:1:1:1	0.413486(0.461832:0.447519:0.331107)	NA	NA	NA	NA
Papaver_rhoeas|Prh01G15240.0-Papaver_somniferum|Pso07G31610.0	YN	0.0159933	0.0749042	0.213516	0.000482532	744	149.436	594.564	NA	20	10.5928	9.40717	NA	NA	0.0278258	1.5268:1.5268:1:1:1:1	0.362903(0.459677:0.370968:0.258065)	NA	NA	NA	NA
Papaver_rhoeas|Prh01G15290.0-Papaver_somniferum|Pso07G32530.0	YN	0.00375298	0.0620128	0.0605194	6.3953e-10	1425	355.976	1069.02	NA	25	21	4	NA	NA	0.0183067	3.1311:3.1311:1:1:1:1	0.416842(0.537895:0.318947:0.393684)	NA	NA	NA	NA
Papaver_rhoeas|Prh01G15290.0-Papaver_somniferum|Pso10G14680.0	YN	0.00698871	0.0602454	0.116004	2.95177e-08	1425	417.915	1007.09	NA	31	24	7	NA	NA	0.0226075	8.40492:8.40492:1:1:1:1	0.416491(0.536842:0.317895:0.394737)	NA	NA	NA	NA
Papaver_rhoeas|Prh01G15310.0-Papaver_somniferum|Pso07G32550.0	YN	0.015924	0.0467433	0.340669	0.0151472	921	222.392	698.608	NA	21	10	11	NA	NA	0.0233659	5.78239:5.78239:1:1:1:1	0.395223(0.511401:0.374593:0.299674)	NA	NA	NA	NA
Papaver_rhoeas|Prh01G15310.0-Papaver_somniferum|Pso10G14690.0	YN	0.0170132	0.0824364	0.206379	5.79239e-05	921	207.295	713.705	NA	28	16	12	NA	NA	0.0317383	3.36629:3.36629:1:1:1:1	0.395223(0.513029:0.374593:0.298046)	NA	NA	NA	NA
Papaver_rhoeas|Prh01G15320.0-Papaver_somniferum|Pso07G32560.0	YN	0.0177902	0.146229	0.12166	1.41318e-12	1176	250.047	925.953	NA	49	32.7238	16.2762	NA	NA	0.0450996	2.02534:2.02534:1:1:1:1	0.409864(0.469388:0.469388:0.290816)	NA	NA	NA	NA
Papaver_rhoeas|Prh01G15320.0-Papaver_somniferum|Pso10G14700.0	YN	0.0211491	0.156021	0.135553	1.55676e-12	1176	250.146	925.854	NA	54	34.6992	19.3008	NA	NA	0.0498376	2.08622:2.08622:1:1:1:1	0.409014(0.466837:0.469388:0.290816)	NA	NA	NA	NA
Papaver_rhoeas|Prh01G15350.0-Papaver_somniferum|Pso07G32570.0	YN	0.0214187	0.139358	0.153695	2.98219e-14	1770	323.141	1446.86	NA	71	40.4649	30.5351	NA	NA	0.0429504	1.00641:1.00641:1:1:1:1	0.384463(0.410169:0.415254:0.327966)	NA	NA	NA	NA
Papaver_rhoeas|Prh01G15350.0-Papaver_somniferum|Pso10G14720.0	YN	0.0235348	0.130901	0.179792	5.44688e-13	1770	348.414	1421.59	NA	74	41.0763	32.9237	NA	NA	0.0446691	1.4414:1.4414:1:1:1:1	0.382486(0.409322:0.413559:0.324576)	NA	NA	NA	NA
Papaver_rhoeas|Prh01G15360.0-Papaver_somniferum|Pso07G32580.0	YN	0.0431465	0.158157	0.272809	0.00127359	420	109.905	310.095	NA	28	15	13	NA	NA	0.0732422	3.43216:3.43216:1:1:1:1	0.411905(0.421429:0.442857:0.371429)	NA	NA	NA	NA
Papaver_rhoeas|Prh01G15360.0-Papaver_somniferum|Pso10G14730.0	YN	0.127955	0.328237	0.389826	0.000725253	474	111.814	362.186	NA	71	28.4047	42.5953	NA	NA	0.175201	1.63203:1.63203:1:1:1:1	0.408228(0.408228:0.452532:0.363924)	NA	NA	NA	NA
Papaver_rhoeas|Prh01G15370.0-Papaver_somniferum|Pso07G32590.0	YN	0.00957614	0.111247	0.0860803	5.16434e-05	414	97.0853	316.915	NA	13	9.98703	3.01297	NA	NA	0.0334184	1.85837:1.85837:1:1:1:1	0.452899(0.583333:0.365942:0.40942)	NA	NA	NA	NA
Papaver_rhoeas|Prh01G15370.0-Papaver_somniferum|Pso10G14740.0	YN	0.00646148	0.163108	0.0396148	5.09843e-07	387	76.1382	310.862	NA	13	11	2	NA	NA	0.03728	0.703151:0.703151:1:1:1:1	0.44832(0.585271:0.368217:0.391473)	NA	NA	NA	NA
Papaver_rhoeas|Prh01G15380.0-Papaver_somniferum|Pso10G14750.0	YN	0.0207906	0.0860573	0.24159	0.00768152	405	112.256	292.744	NA	15	9	6	NA	NA	0.0388809	5.79006:5.79006:1:1:1:1	0.441975(0.518519:0.474074:0.333333)	NA	NA	NA	NA
Papaver_rhoeas|Prh01G15390.0-Papaver_somniferum|Pso07G32610.0	YN	0.072446	0.100463	0.721122	0.410355	528	107.855	420.145	NA	39	9.99364	29.0064	NA	NA	0.078169	1.76906:1.76906:1:1:1:1	0.357955(0.423295:0.349432:0.301136)	NA	NA	NA	NA
Papaver_rhoeas|Prh01G15390.0-Papaver_somniferum|Pso10G14760.0	YN	0.0589001	0.110122	0.534861	0.121183	519	107.134	411.866	NA	34	10.6747	23.3253	NA	NA	0.0694736	1.8748:1.8748:1:1:1:1	0.361272(0.424855:0.355491:0.303468)	NA	NA	NA	NA
Papaver_rhoeas|Prh01G15400.0-Papaver_somniferum|Pso07G32640.0	YN	0.083122	0.240149	0.346127	4.50364e-05	705	134.153	570.847	NA	72	27.0996	44.9004	NA	NA	0.113002	1.07179:1.07179:1:1:1:1	0.392199(0.480851:0.429787:0.265957)	NA	NA	NA	NA
Papaver_rhoeas|Prh01G15400.0-Papaver_somniferum|Pso10G14770.0	YN	0.0332548	0.111218	0.299006	0.000307718	768	173.271	594.729	NA	37	17.6751	19.3249	NA	NA	0.0508443	2.17979:2.17979:1:1:1:1	0.407552(0.458984:0.466797:0.296875)	NA	NA	NA	NA
Papaver_rhoeas|Prh01G15430.0-Papaver_somniferum|Pso10G14920.0	YN	0.0106115	0.09742	0.108926	0.00105818	363	77.0463	285.954	NA	10	6.98977	3.01023	NA	NA	0.0290365	1.02597:1.02597:1:1:1:1	0.413223(0.487603:0.396694:0.355372)	NA	NA	NA	NA
Papaver_rhoeas|Prh01G15440.0-Papaver_somniferum|Pso10G14910.0	YN	0.0155309	0.108731	0.142838	1.8551e-15	2109	482.253	1626.75	NA	73	48	25	NA	NA	0.0368425	2.40915:2.40915:1:1:1:1	0.371977(0.466572:0.364865:0.284495)	NA	NA	NA	NA
Papaver_rhoeas|Prh01G15470.0-Papaver_somniferum|Pso10G14900.0	YN	0.0244088	0.0687764	0.3549	8.47248e-06	2640	547.837	2092.16	NA	86	35.7801	50.2199	NA	NA	0.0336157	1.35402:1.35402:1:1:1:1	0.395455(0.524432:0.294318:0.367614)	NA	NA	NA	NA
Papaver_rhoeas|Prh01G15480.0-Papaver_somniferum|Pso10G14890.0	YN	0.00584674	0.0409885	0.142643	0.117691	222	50.1397	171.86	NA	3	2	1	NA	NA	0.0137837	2:2:1:1:1:1	0.412162(0.608108:0.263514:0.364865)	NA	NA	NA	NA
Papaver_rhoeas|Prh01G15490.0-Papaver_somniferum|Pso10G14880.0	YN	0.0151536	0.110958	0.136571	6.80365e-17	2016	548.214	1467.79	NA	78	56	22	NA	NA	0.041206	5.66879:5.66879:1:1:1:1	0.402778(0.46503:0.372768:0.370536)	NA	NA	NA	NA
Papaver_rhoeas|Prh01G15500.0-Papaver_somniferum|Pso07G32720.0	YN	0.010657	0.0644502	0.165352	0.000215239	702	209.945	492.055	NA	18	12.7967	5.20326	NA	NA	0.0267447	6.38609:6.38609:1:1:1:1	0.39886(0.440171:0.361111:0.395299)	NA	NA	NA	NA
Papaver_rhoeas|Prh01G15500.0-Papaver_somniferum|Pso10G14850.0	YN	0.0107452	0.0737361	0.145725	4.39882e-05	702	215.175	486.825	NA	20	14.8097	5.19028	NA	NA	0.030053	8.08841:8.08841:1:1:1:1	0.400997(0.440171:0.361111:0.401709)	NA	NA	NA	NA
Papaver_rhoeas|Prh01G15510.0-Papaver_somniferum|Pso07G08310.0	YN	0.0308043	0.117215	0.2628	6.06015e-15	2889	738.985	2150.01	NA	144	79.2111	64.7889	NA	NA	0.0529076	3.85147:3.85147:1:1:1:1	0.446002(0.563344:0.415369:0.359294)	NA	NA	NA	NA
Papaver_rhoeas|Prh01G15510.0-Papaver_somniferum|Pso10G14860.0	YN	0.0292997	0.125155	0.234107	3.16243e-17	2901	725.825	2175.17	NA	145	82.5704	62.4296	NA	NA	0.0532825	3.34741:3.34741:1:1:1:1	0.44433(0.562048:0.41365:0.357291)	NA	NA	NA	NA
Papaver_rhoeas|Prh01G15530.0-Papaver_somniferum|Pso07G08330.0	YN	0.0201179	0.10232	0.196617	1.40597e-21	4002	921.023	3080.98	NA	148	86.8654	61.1346	NA	NA	0.0390359	2.32646:2.32646:1:1:1:1	0.437406(0.526237:0.431034:0.354948)	NA	NA	NA	NA
Papaver_rhoeas|Prh01G15530.0-Papaver_somniferum|Pso10G14870.0	YN	0.0327765	0.114354	0.286622	3.06781e-26	6414	1555.07	4858.93	NA	318	162.344	155.656	NA	NA	0.0525549	2.91085:2.91085:1:1:1:1	0.43522(0.511693:0.426567:0.367399)	NA	NA	NA	NA
Papaver_rhoeas|Prh01G15540.0-Papaver_somniferum|Pso10G14830.0	YN	0.109482	0.288621	0.379328	2.9983e-11	1785	414.56	1370.44	NA	237	97.4891	139.511	NA	NA	0.151087	1.84226:1.84226:1:1:1:1	0.42493(0.491597:0.415126:0.368067)	NA	NA	NA	NA
Papaver_rhoeas|Prh01G15560.0-Papaver_somniferum|Pso10G14810.0	YN	0.0149084	0.113186	0.131716	2.81926e-16	1920	492.169	1427.83	NA	72	50.9252	21.0748	NA	NA	0.0401007	2.42934:2.42934:1:1:1:1	0.458854(0.575:0.423438:0.378125)	NA	NA	NA	NA
Papaver_rhoeas|Prh01G15570.0-Papaver_somniferum|Pso10G14790.0	YN	0.0187006	0.0933823	0.200259	2.06592e-12	2310	577.236	1732.76	NA	82	50	32	NA	NA	0.0373625	2.84073:2.84073:1:1:1:1	0.439177(0.514935:0.447403:0.355195)	NA	NA	NA	NA
Papaver_rhoeas|Prh01G15580.0-Papaver_somniferum|Pso10G14780.0	YN	0.00773912	0.0765271	0.101129	4.20207e-08	1071	291.192	779.808	NA	27	21	6	NA	NA	0.0264417	7.1258:7.1258:1:1:1:1	0.40056(0.464986:0.383754:0.352941)	NA	NA	NA	NA
Papaver_rhoeas|Prh01G15590.0-Papaver_somniferum|Pso07G08440.0	YN	0.0274362	0.162546	0.16879	1.04397e-14	1458	352.754	1105.25	NA	80	50.233	29.767	NA	NA	0.0601251	2.58304:2.58304:1:1:1:1	0.4393(0.554527:0.407407:0.355967)	NA	NA	NA	NA
Papaver_rhoeas|Prh01G15590.0-Papaver_somniferum|Pso10G14950.0	YN	0.0257026	0.137856	0.186445	1.35869e-11	1458	348.571	1109.43	NA	71	42.9752	28.0248	NA	NA	0.0525157	2.47538:2.47538:1:1:1:1	0.438615(0.555556:0.406379:0.353909)	NA	NA	NA	NA
Papaver_rhoeas|Prh01G15610.0-Papaver_somniferum|Pso07G08460.0	YN	0.0222133	0.0727008	0.305544	0.0026547	789	186.65	602.35	NA	26	12.8169	13.1831	NA	NA	0.0341569	1.87465:1.87465:1:1:1:1	0.407478(0.437262:0.420152:0.365019)	NA	NA	NA	NA
Papaver_rhoeas|Prh01G15610.0-Papaver_somniferum|Pso10G14970.0	YN	0.0934769	0.169891	0.550217	0.0178045	756	185.41	570.59	NA	78	27.9247	50.0753	NA	NA	0.112218	2.11472:2.11472:1:1:1:1	0.41336(0.438492:0.434524:0.367063)	NA	NA	NA	NA
Papaver_rhoeas|Prh01G15640.0-Papaver_somniferum|Pso07G08480.0	YN	0.00457407	0.0947314	0.0482846	3.35775e-15	1449	351.705	1097.29	NA	36	31	5	NA	NA	0.0264573	2.52574:2.52574:1:1:1:1	0.411318(0.461698:0.395445:0.376812)	NA	NA	NA	NA
Papaver_rhoeas|Prh01G15640.0-Papaver_somniferum|Pso10G15030.0	YN	0.0192514	0.0917496	0.209825	9.30571e-12	2250	530.389	1719.61	NA	78	45.3188	32.6812	NA	NA	0.0363413	1.81259:1.81259:1:1:1:1	0.416222(0.491333:0.389333:0.368)	NA	NA	NA	NA
Papaver_rhoeas|Prh01G15650.0-Papaver_somniferum|Pso07G08490.0	YN	0.0029889	0.0859902	0.0347586	1.18537e-24	2352	674.98	1677.02	NA	59	54	5	NA	NA	0.0268087	8.16806:8.16806:1:1:1:1	0.412415(0.485332:0.389668:0.362245)	NA	NA	NA	NA
Papaver_rhoeas|Prh01G15650.0-Papaver_somniferum|Pso10G15040.0	YN	0.00176092	0.0883554	0.01993	4.22325e-27	2352	646.093	1705.91	NA	56	53	3	NA	NA	0.0255484	4.88392:4.88392:1:1:1:1	0.412202(0.486607:0.390944:0.359056)	NA	NA	NA	NA
Papaver_rhoeas|Prh01G15670.0-Papaver_somniferum|Pso07G08500.0	YN	0.0202626	0.115645	0.175214	2.9657e-06	753	201.94	551.06	NA	32	21	11	NA	NA	0.0458422	4.37776:4.37776:1:1:1:1	0.436919(0.468127:0.460159:0.38247)	NA	NA	NA	NA
Papaver_rhoeas|Prh01G15670.0-Papaver_somniferum|Pso10G15060.0	YN	0.0209825	0.0939324	0.223379	7.51133e-05	753	219.393	533.607	NA	30	19	11	NA	NA	0.0422371	8.2952:8.2952:1:1:1:1	0.442231(0.47012:0.460159:0.396414)	NA	NA	NA	NA
Papaver_rhoeas|Prh01G15680.0-Papaver_somniferum|Pso07G08510.0	YN	0.0437121	0.102462	0.426618	0.000328908	1527	370.058	1156.94	NA	84	34.8884	49.1116	NA	NA	0.0579497	2.95153:2.95153:1:1:1:1	0.426981(0.522593:0.400786:0.357564)	NA	NA	NA	NA
Papaver_rhoeas|Prh01G15680.0-Papaver_somniferum|Pso10G15070.0	YN	0.0391759	0.108077	0.362482	2.38821e-05	1521	342.234	1178.77	NA	79	34.015	44.985	NA	NA	0.054679	1.95798:1.95798:1:1:1:1	0.426364(0.52071:0.403353:0.35503)	NA	NA	NA	NA
Papaver_rhoeas|Prh01G15700.0-Papaver_somniferum|Pso07G08520.0	YN	0.00772231	0.0514889	0.14998	1.8256e-10	2643	689.272	1953.73	NA	49	34	15	NA	NA	0.0191363	4.97398:4.97398:1:1:1:1	0.420166(0.512486:0.390465:0.357548)	NA	NA	NA	NA
Papaver_rhoeas|Prh01G15700.0-Papaver_somniferum|Pso10G15090.0	YN	0.00608719	0.0471102	0.129212	2.64389e-10	2643	663.344	1979.66	NA	42	30	12	NA	NA	0.0163832	3.63831:3.63831:1:1:1:1	0.41941(0.513053:0.390465:0.354711)	NA	NA	NA	NA
Papaver_rhoeas|Prh01G15710.0-Papaver_somniferum|Pso07G08530.0	YN	0.0478931	0.123131	0.388962	0.0124359	486	113.365	372.635	NA	30	12.7225	17.2775	NA	NA	0.0654431	2.78821:2.78821:1:1:1:1	0.380658(0.441358:0.401235:0.299383)	NA	NA	NA	NA
Papaver_rhoeas|Prh01G15710.0-Papaver_somniferum|Pso10G15110.0	YN	0.0491429	0.0739337	0.664688	0.287911	564	142.782	421.218	NA	30	10	20	NA	NA	0.0554189	4.18693:4.18693:1:1:1:1	0.381206(0.441489:0.388298:0.31383)	NA	NA	NA	NA
Papaver_rhoeas|Prh01G15720.0-Papaver_somniferum|Pso10G15120.0	YN	0.0162839	NA	NA	NA	321	72.6495	248.351	NA	4	NA	4	NA	NA	0.0125985	0.961123:0.961123:1:1:1:1	0.457944(0.528037:0.439252:0.406542)	NA	NA	NA	NA
Papaver_rhoeas|Prh01G15730.0-Papaver_somniferum|Pso07G08540.0	YN	0.00706988	0.191468	0.0369246	1.11164e-09	519	92.5683	426.432	NA	18	15	3	NA	NA	0.039959	1.97399:1.97399:1:1:1:1	0.406551(0.459538:0.459538:0.300578)	NA	NA	NA	NA
Papaver_rhoeas|Prh01G15730.0-Papaver_somniferum|Pso10G15150.0	YN	0.00991223	0.131658	0.075288	1.35432e-06	519	112.197	406.803	NA	17	13	4	NA	NA	0.0362311	14.2376:14.2376:1:1:1:1	0.404624(0.462428:0.456647:0.294798)	NA	NA	NA	NA
Papaver_rhoeas|Prh01G15740.0-Papaver_somniferum|Pso07G08550.0	YN	0.0134154	0.0763322	0.17575	2.34411e-15	3264	781.283	2482.72	NA	89	56	33	NA	NA	0.0284754	2.84366:2.84366:1:1:1:1	0.404871(0.477022:0.370864:0.366728)	NA	NA	NA	NA
Papaver_rhoeas|Prh01G15740.0-Papaver_somniferum|Pso10G15160.0	YN	0.0117387	0.0547844	0.214271	1.40053e-10	3264	858.274	2405.73	NA	73	45	28	NA	NA	0.0230576	5.39061:5.39061:1:1:1:1	0.404105(0.478401:0.371324:0.362592)	NA	NA	NA	NA
Papaver_rhoeas|Prh01G15760.0-Papaver_somniferum|Pso07G08580.0	YN	0.488883	0.92621	0.527832	0.118209	204	45.0327	158.967	NA	78	21.9389	56.0611	NA	NA	0.585422	2.6634:2.6634:1:1:1:1	0.443627(0.551471:0.448529:0.330882)	NA	NA	NA	NA
Papaver_rhoeas|Prh01G15770.0-Papaver_somniferum|Pso07G08590.0	YN	0.00747228	0.0662786	0.112741	8.99686e-08	1077	269.519	807.481	NA	23	17	6	NA	NA	0.0221885	5.3237:5.3237:1:1:1:1	0.409006(0.494429:0.417827:0.314763)	NA	NA	NA	NA
Papaver_rhoeas|Prh01G15770.0-Papaver_somniferum|Pso10G15220.0	YN	0.0170282	0.101792	0.167284	5.53583e-07	996	223.059	772.941	NA	34	21	13	NA	NA	0.0360114	2.60897:2.60897:1:1:1:1	0.408133(0.49247:0.415663:0.316265)	NA	NA	NA	NA
Papaver_rhoeas|Prh01G15780.0-Papaver_somniferum|Pso07G08610.0	YN	0.0113489	0.0615043	0.184522	3.09595e-05	1161	273.156	887.844	NA	26	16	10	NA	NA	0.0231493	1.28711:1.28711:1:1:1:1	0.418174(0.44832:0.430233:0.375969)	NA	NA	NA	NA
Papaver_rhoeas|Prh01G15780.0-Papaver_somniferum|Pso10G15250.0	YN	0.0118326	0.0611844	0.193393	3.44317e-05	1143	290.973	852.027	NA	27	17	10	NA	NA	0.0243961	2.75572:2.75572:1:1:1:1	0.415573(0.447507:0.422572:0.37664)	NA	NA	NA	NA
Papaver_rhoeas|Prh01G15800.0-Papaver_somniferum|Pso07G08760.0	YN	0.00424645	0.0439352	0.0966527	2.34561e-07	1794	377.017	1416.98	NA	22	16	6	NA	NA	0.0125872	1.41138:1.41138:1:1:1:1	0.415552(0.548495:0.37709:0.32107)	NA	NA	NA	NA
Papaver_rhoeas|Prh01G15810.0-Papaver_somniferum|Pso07G08770.0	YN	NA	0.0720434	-0	NA	639	161.584	477.416	NA	11	11	NA	NA	NA	0.0182176	4.39205:4.39205:1:1:1:1	0.42723(0.530516:0.403756:0.347418)	NA	NA	NA	NA
Papaver_rhoeas|Prh01G15820.0-Papaver_somniferum|Pso10G15300.0	YN	0.00124335	0.134625	0.00923567	3.53117e-20	1095	289.943	805.057	NA	36	35	1	NA	NA	0.0365611	4.05084:4.05084:1:1:1:1	0.425114(0.493151:0.394521:0.387671)	NA	NA	NA	NA
Papaver_rhoeas|Prh01G15830.0-Papaver_somniferum|Pso07G08830.0	YN	0.0391798	0.110435	0.354778	0.000158019	1179	254.206	924.794	NA	61	25.7039	35.2961	NA	NA	0.0545433	2.0287:2.0287:1:1:1:1	0.381679(0.498728:0.366412:0.279898)	NA	NA	NA	NA
Papaver_rhoeas|Prh01G15830.0-Papaver_somniferum|Pso10G15310.0	YN	0.0332249	0.0917954	0.361945	0.000467646	1179	237.572	941.428	NA	51	20.4138	30.5862	NA	NA	0.045027	1.19439:1.19439:1:1:1:1	0.381255(0.496183:0.362595:0.284987)	NA	NA	NA	NA
Papaver_rhoeas|Prh01G15840.0-Papaver_somniferum|Pso10G15320.0	YN	0.013708	0.222498	0.0616095	1.6942e-24	1311	274.134	1036.87	NA	65	50.918	14.082	NA	NA	0.0573666	2.14496:2.14496:1:1:1:1	0.396262(0.501144:0.363844:0.323799)	NA	NA	NA	NA
Papaver_rhoeas|Prh01G15850.0-Papaver_somniferum|Pso10G15340.0	YN	0.00853776	0.100318	0.0851069	1.64971e-18	1956	542.372	1413.63	NA	62	50	12	NA	NA	0.0339872	3.16635:3.16635:1:1:1:1	0.395706(0.458589:0.315951:0.412577)	NA	NA	NA	NA
Papaver_rhoeas|Prh01G15860.0-Papaver_somniferum|Pso10G15360.0	YN	0.0125091	0.0411225	0.304192	0.00188468	1425	377.054	1047.95	NA	28	15	13	NA	NA	0.0200802	1.84522:1.84522:1:1:1:1	0.45614(0.484211:0.467368:0.416842)	NA	NA	NA	NA
Papaver_rhoeas|Prh01G15870.0-Papaver_somniferum|Pso10G15380.0	YN	0.0120442	0.0898605	0.134032	2.89334e-11	1593	421.231	1171.77	NA	49	35	14	NA	NA	0.0326209	2.27054:2.27054:1:1:1:1	0.442875(0.52919:0.446328:0.353107)	NA	NA	NA	NA
Papaver_rhoeas|Prh01G15880.0-Papaver_somniferum|Pso10G15390.0	YN	0.0113363	0.175407	0.0646287	1.35223e-08	552	107.298	444.702	NA	21	16	5	NA	NA	0.0432285	4.44489:4.44489:1:1:1:1	0.373188(0.432065:0.4375:0.25)	NA	NA	NA	NA
Papaver_rhoeas|Prh01G15910.0-Papaver_somniferum|Pso07G08850.0	YN	0.0290224	0.20307	0.142918	2.92812e-09	846	131.764	714.236	NA	43	22.6798	20.3202	NA	NA	0.0561302	0.675177:0.675177:1:1:1:1	0.368203(0.432624:0.363475:0.308511)	NA	NA	NA	NA
Papaver_rhoeas|Prh01G15910.0-Papaver_somniferum|Pso10G15420.0	YN	0.0312731	0.231967	0.134817	3.63727e-11	846	135.176	710.824	NA	48	26.2334	21.7666	NA	NA	0.0633405	0.82687:0.82687:1:1:1:1	0.367612(0.430851:0.361702:0.310284)	NA	NA	NA	NA
Papaver_rhoeas|Prh01G15920.0-Papaver_somniferum|Pso07G08870.0	YN	0.018667	0.119609	0.156067	0.0015872	345	73.7558	271.244	NA	13	8	5	NA	NA	0.0402469	1.64177:1.64177:1:1:1:1	0.436232(0.46087:0.443478:0.404348)	NA	NA	NA	NA
Papaver_rhoeas|Prh01G15920.0-Papaver_somniferum|Pso10G15430.0	YN	0.0277125	0.160873	0.172263	5.09757e-09	882	219.635	662.365	NA	49	31	18	NA	NA	0.0608721	2.79042:2.79042:1:1:1:1	0.44898(0.528912:0.420068:0.397959)	NA	NA	NA	NA
Papaver_rhoeas|Prh01G15940.0-Papaver_somniferum|Pso07G08880.0	YN	0.0649782	0.139161	0.46693	0.0184464	678	141.593	536.407	NA	51	17.6202	33.3798	NA	NA	0.0804704	1.50596:1.50596:1:1:1:1	0.430678(0.513274:0.429204:0.349558)	NA	NA	NA	NA
Papaver_rhoeas|Prh01G15940.0-Papaver_somniferum|Pso10G15440.0	YN	0.0662638	0.164172	0.403624	0.00282887	669	144.397	524.603	NA	54	20.7428	33.2572	NA	NA	0.0873964	1.77155:1.77155:1:1:1:1	0.426756(0.502242:0.421525:0.356502)	NA	NA	NA	NA
Papaver_rhoeas|Prh01G15950.0-Papaver_somniferum|Pso07G08890.0	YN	0.0383667	0.138919	0.276181	0.000285139	576	143.947	432.053	NA	34	17.8982	16.1018	NA	NA	0.0634955	5.82361:5.82361:1:1:1:1	0.390625(0.440104:0.453125:0.278646)	NA	NA	NA	NA
Papaver_rhoeas|Prh01G15950.0-Papaver_somniferum|Pso10G15450.0	YN	0.0365295	0.112892	0.323579	0.00344193	576	141.023	434.977	NA	30	14.5082	15.4918	NA	NA	0.0552255	4.20337:4.20337:1:1:1:1	0.394097(0.442708:0.460938:0.278646)	NA	NA	NA	NA
Papaver_rhoeas|Prh01G15960.0-Papaver_somniferum|Pso07G08900.0	YN	0.0158934	0.121135	0.131204	4.54399e-14	1590	381.497	1208.5	NA	61	42	19	NA	NA	0.0411446	2.31971:2.31971:1:1:1:1	0.430818(0.515094:0.380189:0.39717)	NA	NA	NA	NA
Papaver_rhoeas|Prh01G15960.0-Papaver_somniferum|Pso10G15460.0	YN	0.0232125	0.139499	0.166398	7.46693e-15	1587	427.109	1159.89	NA	80	53.5393	26.4607	NA	NA	0.0545088	4.17401:4.17401:1:1:1:1	0.429427(0.517013:0.376181:0.395085)	NA	NA	NA	NA
Papaver_rhoeas|Prh01G15970.0-Papaver_somniferum|Pso07G08910.0	YN	0.00469019	0.0403616	0.116204	0.00828481	555	127.243	427.757	NA	7	5	2	NA	NA	0.0128685	2:2:1:1:1:1	0.438739(0.456757:0.408108:0.451351)	NA	NA	NA	NA
Papaver_rhoeas|Prh01G15980.0-Papaver_somniferum|Pso10G15470.0	YN	0.241258	0.448844	0.53751	0.0101611	522	96.2398	425.76	NA	119	31.5322	87.4678	NA	NA	0.27953	1.02178:1.02178:1:1:1:1	0.373563(0.399425:0.33046:0.390805)	NA	NA	NA	NA
Papaver_rhoeas|Prh01G15990.0-Papaver_somniferum|Pso07G08920.0	YN	0.0248898	0.12451	0.199901	0.021604	207	43.5829	163.417	NA	9	5	4	NA	NA	0.0458644	2.00965:2.00965:1:1:1:1	0.437198(0.514493:0.442029:0.355072)	NA	NA	NA	NA
Papaver_rhoeas|Prh01G16000.0-Papaver_somniferum|Pso10G15500.0	YN	0.0262281	0.120636	0.217416	3.59777e-05	711	164.869	546.131	NA	32	18	14	NA	NA	0.0481196	5.02068:5.02068:1:1:1:1	0.386076(0.459916:0.388186:0.310127)	NA	NA	NA	NA
Papaver_rhoeas|Prh01G16010.0-Papaver_somniferum|Pso07G08930.0	YN	0.0131867	0.119363	0.110475	7.84645e-11	1110	258.586	851.414	NA	39	27.8725	11.1275	NA	NA	0.0379215	2.31851:2.31851:1:1:1:1	0.414414(0.527027:0.360811:0.355405)	NA	NA	NA	NA
Papaver_rhoeas|Prh01G16010.0-Papaver_somniferum|Pso10G15510.0	YN	0.017343	0.0892772	0.19426	1.10929e-06	1104	274.823	829.177	NA	37	22.7885	14.2115	NA	NA	0.0352499	2.95278:2.95278:1:1:1:1	0.418025(0.536685:0.357337:0.360054)	NA	NA	NA	NA
Papaver_rhoeas|Prh01G16020.0-Papaver_somniferum|Pso07G08940.0	YN	0.0663937	0.188851	0.351566	4.95677e-06	1008	254.305	753.695	NA	89	41.1839	47.8161	NA	NA	0.0972881	2.74628:2.74628:1:1:1:1	0.421131(0.43006:0.44494:0.388393)	NA	NA	NA	NA
Papaver_rhoeas|Prh01G16020.0-Papaver_somniferum|Pso10G15520.0	YN	0.080333	0.215196	0.373302	0.000360922	564	144.615	419.385	NA	58	26.1477	31.8523	NA	NA	0.114913	2.987:2.987:1:1:1:1	0.419326(0.412234:0.460106:0.385638)	NA	NA	NA	NA
Papaver_rhoeas|Prh01G16030.0-Papaver_somniferum|Pso10G15560.0	YN	0.00460452	0.117435	0.0392091	5.89865e-05	303	85.1548	217.845	NA	10	9	1	NA	NA	0.0363143	10.7453:10.7453:1:1:1:1	0.433993(0.405941:0.519802:0.376238)	NA	NA	NA	NA
Papaver_rhoeas|Prh01G16040.0-Papaver_somniferum|Pso07G08960.0	YN	0.00436542	0.0788546	0.0553605	3.05888e-16	1863	483.423	1379.58	NA	42	36	6	NA	NA	0.0236943	7.95057:7.95057:1:1:1:1	0.409286(0.487923:0.407407:0.332528)	NA	NA	NA	NA
Papaver_rhoeas|Prh01G16040.0-Papaver_somniferum|Pso10G15570.0	YN	0.0180854	0.139487	0.129656	4.81148e-07	600	140.395	459.605	NA	26	17.7904	8.20956	NA	NA	0.0464923	2.27083:2.27083:1:1:1:1	0.4125(0.4275:0.505:0.305)	NA	NA	NA	NA
Papaver_rhoeas|Prh01G16060.0-Papaver_somniferum|Pso07G09000.0	YN	0.0165903	0.101335	0.163718	1.15505e-08	1263	287.604	975.396	NA	43	27	16	NA	NA	0.0358879	1.94779:1.94779:1:1:1:1	0.415677(0.508314:0.377672:0.361045)	NA	NA	NA	NA
Papaver_rhoeas|Prh01G16080.0-Papaver_somniferum|Pso07G09820.0	YN	0.0204097	0.0610859	0.334116	0.0126957	738	240.271	497.729	NA	24	14	10	NA	NA	0.0336527	11.8484:11.8484:1:1:1:1	0.448509(0.504065:0.394309:0.447154)	NA	NA	NA	NA
Papaver_rhoeas|Prh01G16080.0-Papaver_somniferum|Pso10G15620.0	YN	0.0140922	0.0670769	0.21009	0.000421115	738	235.121	502.879	NA	22	15	7	NA	NA	0.0309727	10.0901:10.0901:1:1:1:1	0.446477(0.504065:0.396341:0.439024)	NA	NA	NA	NA
Papaver_rhoeas|Prh01G16090.0-Papaver_somniferum|Pso07G09810.0	YN	0.0375251	0.14144	0.265308	6.36674e-10	1518	396.332	1121.67	NA	91	50.0186	40.9814	NA	NA	0.0646561	3.66322:3.66322:1:1:1:1	0.390316(0.424901:0.349802:0.396245)	NA	NA	NA	NA
Papaver_rhoeas|Prh01G16100.0-Papaver_somniferum|Pso07G09790.0	YN	0.017703	0.162911	0.108667	1.99709e-16	1347	318.035	1028.97	NA	63	45	18	NA	NA	0.0519875	3.55568:3.55568:1:1:1:1	0.41611(0.495546:0.44098:0.311804)	NA	NA	NA	NA
Papaver_rhoeas|Prh01G16100.0-Papaver_somniferum|Pso10G15670.0	YN	0.0138535	0.198866	0.0696625	2.38828e-23	1347	319.549	1027.45	NA	68	53.8981	14.1019	NA	NA	0.0577439	2.9955:2.9955:1:1:1:1	0.418708(0.496659:0.439866:0.319599)	NA	NA	NA	NA
Papaver_rhoeas|Prh01G16110.0-Papaver_somniferum|Pso07G09770.0	YN	0.177548	0.42833	0.414512	0.000906827	480	80.6631	399.337	NA	89	26.0306	62.9694	NA	NA	0.219691	0.86124:0.86124:1:1:1:1	0.3875(0.428125:0.39375:0.340625)	NA	NA	NA	NA
Papaver_rhoeas|Prh01G16120.0-Papaver_somniferum|Pso07G09750.0	YN	0.00959369	0.0548583	0.174881	0.012831	429	114.032	314.968	NA	9	6	3	NA	NA	0.0216254	3.72027:3.72027:1:1:1:1	0.459207(0.520979:0.447552:0.409091)	NA	NA	NA	NA
Papaver_rhoeas|Prh01G16120.0-Papaver_somniferum|Pso10G15690.0	YN	0.0192938	0.045548	0.423592	0.136427	429	113.481	315.519	NA	11	5	6	NA	NA	0.0262387	3.77081:3.77081:1:1:1:1	0.455711(0.524476:0.444056:0.398601)	NA	NA	NA	NA
Papaver_rhoeas|Prh01G16130.0-Papaver_somniferum|Pso07G09740.0	YN	0.0155181	0.0901362	0.172163	7.0241e-06	864	212.683	651.317	NA	28	18	10	NA	NA	0.0338861	2.2296:2.2296:1:1:1:1	0.428819(0.501736:0.428819:0.355903)	NA	NA	NA	NA
Papaver_rhoeas|Prh01G16140.0-Papaver_somniferum|Pso07G09730.0	YN	0.00799659	0.0969179	0.0825089	8.60619e-11	1263	256.699	1006.3	NA	31	23	8	NA	NA	0.0260695	5.03139:5.03139:1:1:1:1	0.3654(0.429929:0.427553:0.238717)	NA	NA	NA	NA
Papaver_rhoeas|Prh01G16140.0-Papaver_somniferum|Pso10G15710.0	YN	0.00901844	0.14004	0.0643991	9.69724e-16	1263	257.676	1005.32	NA	41	32	9	NA	NA	0.0357493	5.27108:5.27108:1:1:1:1	0.368171(0.429929:0.431116:0.243468)	NA	NA	NA	NA
Papaver_rhoeas|Prh01G16180.0-Papaver_somniferum|Pso10G15750.0	YN	0.0170527	0.0885847	0.192501	3.837e-06	972	252.019	719.981	NA	33	20.8778	12.1222	NA	NA	0.0355994	4.16874:4.16874:1:1:1:1	0.427984(0.512346:0.407407:0.364198)	NA	NA	NA	NA
Papaver_rhoeas|Prh01G16200.0-Papaver_somniferum|Pso10G15760.0	YN	0.0280982	0.188845	0.148789	3.92315e-05	339	85.145	253.855	NA	21	14	7	NA	NA	0.0684723	1.37753:1.37753:1:1:1:1	0.504425(0.451327:0.548673:0.513274)	NA	NA	NA	NA
Papaver_rhoeas|Prh01G16220.0-Papaver_somniferum|Pso10G15820.0	YN	0.0138891	0.0528385	0.262859	0.00424345	747	236.848	510.152	NA	19	12	7	NA	NA	0.0262386	10.1597:10.1597:1:1:1:1	0.402945(0.471888:0.325301:0.411647)	NA	NA	NA	NA
Papaver_rhoeas|Prh01G16230.0-Papaver_somniferum|Pso07G09670.0	YN	0.0976735	0.212866	0.458848	0.0154189	432	93.4785	338.521	NA	48	17.0424	30.9576	NA	NA	0.1226	1.88879:1.88879:1:1:1:1	0.402778(0.430556:0.340278:0.4375)	NA	NA	NA	NA
Papaver_rhoeas|Prh01G16230.0-Papaver_somniferum|Pso10G15830.0	YN	0.111224	0.212781	0.522718	0.0297923	432	93.6553	338.345	NA	52	17.0775	34.9225	NA	NA	0.133241	1.80652:1.80652:1:1:1:1	0.405093(0.434028:0.347222:0.434028)	NA	NA	NA	NA
Papaver_rhoeas|Prh01G16250.0-Papaver_somniferum|Pso07G09590.0	YN	0.0867264	0.168326	0.515228	0.0161879	714	144.468	569.532	NA	68	21.452	46.548	NA	NA	0.103237	2.41487:2.41487:1:1:1:1	0.381653(0.5:0.382353:0.262605)	NA	NA	NA	NA
Papaver_rhoeas|Prh01G16250.0-Papaver_somniferum|Pso10G15850.0	YN	0.0904105	0.256163	0.352941	4.17747e-05	714	145.255	568.745	NA	79	30.6286	48.3714	NA	NA	0.124131	2.36217:2.36217:1:1:1:1	0.383053(0.504202:0.380252:0.264706)	NA	NA	NA	NA
Papaver_rhoeas|Prh01G16260.0-Papaver_somniferum|Pso07G09560.0	YN	0.0525738	0.13771	0.381771	2.67493e-06	1374	396.032	977.968	NA	99	49.4583	49.5417	NA	NA	0.0771129	5.39145:5.39145:1:1:1:1	0.384643(0.50655:0.287118:0.360262)	NA	NA	NA	NA
Papaver_rhoeas|Prh01G16260.0-Papaver_somniferum|Pso10G15860.0	YN	0.0325677	0.0881682	0.369382	1.24541e-06	2139	586.777	1552.22	NA	98	48.6533	49.3467	NA	NA	0.0478202	5.96382:5.96382:1:1:1:1	0.37237(0.490182:0.286115:0.340813)	NA	NA	NA	NA
Papaver_rhoeas|Prh01G16270.0-Papaver_somniferum|Pso07G09550.0	YN	0.0113328	0.0710644	0.159473	2.17986e-06	1041	327.939	713.061	NA	30	22	8	NA	NA	0.0301496	10.9354:10.9354:1:1:1:1	0.412104(0.507205:0.314121:0.414986)	NA	NA	NA	NA
Papaver_rhoeas|Prh01G16270.0-Papaver_somniferum|Pso10G15870.0	YN	0.0115777	0.0657608	0.176058	2.8891e-05	1041	257.188	783.812	NA	25	16	9	NA	NA	0.0249641	2.61359:2.61359:1:1:1:1	0.410663(0.510086:0.31268:0.409222)	NA	NA	NA	NA
Papaver_rhoeas|Prh01G16290.0-Papaver_somniferum|Pso10G15880.0	YN	0.002768	0.0719102	0.0384925	7.03371e-31	3831	935.417	2895.58	NA	71	63	8	NA	NA	0.0196505	3.34677:3.34677:1:1:1:1	0.441921(0.545027:0.402506:0.37823)	NA	NA	NA	NA
Papaver_rhoeas|Prh01G16300.0-Papaver_somniferum|Pso07G09410.0	YN	0.0941932	0.184245	0.511238	0.00244875	984	219.496	764.504	NA	103	35.4622	67.5378	NA	NA	0.114281	1.41938:1.41938:1:1:1:1	0.433943(0.477134:0.39939:0.425305)	NA	NA	NA	NA
Papaver_rhoeas|Prh01G16300.0-Papaver_somniferum|Pso10G15890.0	YN	0.113064	0.226633	0.498887	0.000739257	948	221.725	726.275	NA	119	42.8249	76.1751	NA	NA	0.139627	1.67392:1.67392:1:1:1:1	0.437764(0.488924:0.411392:0.412975)	NA	NA	NA	NA
Papaver_rhoeas|Prh01G16320.0-Papaver_somniferum|Pso07G09390.0	YN	0.0139899	0.119148	0.117416	2.90352e-13	1206	339.177	866.823	NA	49	37	12	NA	NA	0.0435646	11.7952:11.7952:1:1:1:1	0.426202(0.449005:0.46393:0.365672)	NA	NA	NA	NA
Papaver_rhoeas|Prh01G16320.0-Papaver_somniferum|Pso10G15910.0	YN	0.00759883	0.16717	0.0454557	6.67671e-21	1212	285.817	926.183	NA	49	42	7	NA	NA	0.0452293	2.37146:2.37146:1:1:1:1	0.42533(0.446782:0.467822:0.361386)	NA	NA	NA	NA
Papaver_rhoeas|Prh01G16330.0-Papaver_somniferum|Pso07G09370.0	YN	0.098599	0.166453	0.592354	0.00675909	1362	328.272	1033.73	NA	142	47.2308	94.7692	NA	NA	0.114953	4.62997:4.62997:1:1:1:1	0.377019(0.451542:0.363436:0.316079)	NA	NA	NA	NA
Papaver_rhoeas|Prh01G16330.0-Papaver_somniferum|Pso10G15930.0	YN	0.0974092	0.155673	0.625731	0.0199898	1362	322.455	1039.54	NA	138	43.7795	94.2205	NA	NA	0.111203	4.37214:4.37214:1:1:1:1	0.377753(0.448238:0.368943:0.316079)	NA	NA	NA	NA
Papaver_rhoeas|Prh01G16340.0-Papaver_somniferum|Pso07G09360.0	YN	0.0160577	0.15682	0.102396	9.65491e-16	1248	303.143	944.857	NA	57	42	15	NA	NA	0.0502493	2.81381:2.81381:1:1:1:1	0.439904(0.552885:0.418269:0.348558)	NA	NA	NA	NA
Papaver_rhoeas|Prh01G16350.0-Papaver_somniferum|Pso10G15940.0	YN	0.102432	0.158487	0.646308	0.224389	390	82.9302	307.07	NA	41	11.6789	29.3211	NA	NA	0.114351	2.05925:2.05925:1:1:1:1	0.420513(0.515385:0.365385:0.380769)	NA	NA	NA	NA
Papaver_rhoeas|Prh01G16370.0-Papaver_somniferum|Pso07G09350.0	YN	0.00743586	0.0576044	0.129085	3.97585e-09	1845	492.901	1352.1	NA	37	27	10	NA	NA	0.0208387	4.21484:4.21484:1:1:1:1	0.451491(0.521951:0.428455:0.404065)	NA	NA	NA	NA
Papaver_rhoeas|Prh01G16430.0-Papaver_somniferum|Pso07G09320.0	YN	0.0471284	0.183051	0.25746	1.42192e-10	1344	293.866	1050.13	NA	95	47.0469	47.9531	NA	NA	0.0768479	1.82807:1.82807:1:1:1:1	0.40253(0.449777:0.378348:0.379464)	NA	NA	NA	NA
Papaver_rhoeas|Prh01G16430.0-Papaver_somniferum|Pso10G15990.0	YN	0.0564323	0.163131	0.345933	1.26502e-06	1341	286.641	1054.36	NA	99	41.7014	57.2986	NA	NA	0.0792393	1.76713:1.76713:1:1:1:1	0.399702(0.448546:0.383669:0.36689)	NA	NA	NA	NA
Papaver_rhoeas|Prh01G16440.0-Papaver_somniferum|Pso07G09290.0	YN	0.0207862	0.0601961	0.345307	0.000107053	1872	505.524	1366.48	NA	57	29	28	NA	NA	0.0314286	3.76479:3.76479:1:1:1:1	0.419605(0.477564:0.327724:0.453526)	NA	NA	NA	NA
Papaver_rhoeas|Prh01G16450.0-Papaver_somniferum|Pso07G09280.0	YN	0.00758316	0.135676	0.0558918	1.88638e-17	1350	289.145	1060.86	NA	43	35	8	NA	NA	0.0350182	3.47462:3.47462:1:1:1:1	0.426296(0.498889:0.473333:0.306667)	NA	NA	NA	NA
Papaver_rhoeas|Prh01G16450.0-Papaver_somniferum|Pso10G16010.0	YN	0.0113129	0.111709	0.101271	4.28823e-12	1353	283.626	1069.37	NA	41	29	12	NA	NA	0.0323587	3.10226:3.10226:1:1:1:1	0.426829(0.5:0.473392:0.307095)	NA	NA	NA	NA
Papaver_rhoeas|Prh01G16460.0-Papaver_somniferum|Pso07G09270.0	YN	0.0170256	0.0737096	0.230983	3.15162e-07	1635	428.502	1206.5	NA	50	29.7034	20.2966	NA	NA	0.0318814	4.62676:4.62676:1:1:1:1	0.436391(0.49633:0.453211:0.359633)	NA	NA	NA	NA
Papaver_rhoeas|Prh01G16460.0-Papaver_somniferum|Pso10G16020.0	YN	0.0132115	0.0616185	0.214408	1.66082e-06	1650	427.19	1222.81	NA	41	25	16	NA	NA	0.0257442	4.18136:4.18136:1:1:1:1	0.43697(0.492727:0.456364:0.361818)	NA	NA	NA	NA
Papaver_rhoeas|Prh01G16500.0-Papaver_somniferum|Pso07G09250.0	YN	0.0179315	0.112149	0.15989	3.10278e-06	705	196.691	508.309	NA	29	20	9	NA	NA	0.0442177	3.8064:3.8064:1:1:1:1	0.438298(0.559574:0.382979:0.37234)	NA	NA	NA	NA
Papaver_rhoeas|Prh01G16520.0-Papaver_somniferum|Pso07G09240.0	YN	0.0390738	0.19742	0.197922	2.06511e-06	483	126.084	356.916	NA	35	21.4184	13.5816	NA	NA	0.0804091	3.3136:3.3136:1:1:1:1	0.408903(0.462733:0.36646:0.397516)	NA	NA	NA	NA
Papaver_rhoeas|Prh01G16530.0-Papaver_somniferum|Pso10G16050.0	YN	0.0358882	0.189797	0.189087	4.0959e-09	837	209.105	627.895	NA	56	34	22	NA	NA	0.0743388	2.05699:2.05699:1:1:1:1	0.439068(0.467742:0.417563:0.4319)	NA	NA	NA	NA
Papaver_rhoeas|Prh01G16540.0-Papaver_somniferum|Pso07G09210.0	YN	0.0443947	0.07736	0.573871	0.208078	366	74.2462	291.754	NA	18	5.45272	12.5473	NA	NA	0.0510819	2.8939:2.8939:1:1:1:1	0.386612(0.45082:0.446721:0.262295)	NA	NA	NA	NA
Papaver_rhoeas|Prh01G16550.0-Papaver_somniferum|Pso10G16080.0	YN	0.0482371	0.0715517	0.674157	0.135199	1215	304.746	910.254	NA	63	20.5735	42.4265	NA	NA	0.0540848	5.73891:5.73891:1:1:1:1	0.409465(0.51358:0.398765:0.316049)	NA	NA	NA	NA
Papaver_rhoeas|Prh01G16560.0-Papaver_somniferum|Pso07G09190.0	YN	NA	0.113781	-0	NA	591	134.478	456.522	NA	14	14	NA	NA	NA	0.02589	2.45144:2.45144:1:1:1:1	0.451777(0.560914:0.385787:0.408629)	NA	NA	NA	NA
Papaver_rhoeas|Prh01G16570.0-Papaver_somniferum|Pso10G16090.0	YN	0.0266278	0.228718	0.116422	1.99595e-06	384	64.7285	319.271	NA	21	12.651	8.34904	NA	NA	0.0606929	2.42308:2.42308:1:1:1:1	0.35026(0.488281:0.34375:0.21875)	NA	NA	NA	NA
Papaver_rhoeas|Prh01G16590.0-Papaver_somniferum|Pso10G16130.0	YN	0.00423782	0.151006	0.0280638	4.71156e-06	309	65.9203	243.08	NA	10	8.97316	1.02684	NA	NA	0.0355486	0.557469:0.557469:1:1:1:1	0.427184(0.475728:0.427184:0.378641)	NA	NA	NA	NA
Papaver_rhoeas|Prh01G16610.0-Papaver_somniferum|Pso07G09130.0	YN	0.0038611	0.0951249	0.0405898	7.10898e-08	678	158.63	519.37	NA	16	14	2	NA	NA	0.0252138	2.00631:2.00631:1:1:1:1	0.435841(0.517699:0.409292:0.380531)	NA	NA	NA	NA
Papaver_rhoeas|Prh01G16620.0-Papaver_somniferum|Pso07G09120.0	YN	0.00096977	0.113255	0.0085627	1.29805e-20	1350	317.669	1032.33	NA	34	32.9998	1.00015	NA	NA	0.0273917	2.59504:2.59504:1:1:1:1	0.435556(0.553333:0.403333:0.35)	NA	NA	NA	NA
Papaver_rhoeas|Prh01G16620.0-Papaver_somniferum|Pso10G16170.0	YN	0.0236455	0.191511	0.123468	3.80567e-13	960	208.347	751.653	NA	52	34.507	17.493	NA	NA	0.0600769	1.39503:1.39503:1:1:1:1	0.445833(0.564063:0.41875:0.354687)	NA	NA	NA	NA
Papaver_rhoeas|Prh01G16640.0-Papaver_somniferum|Pso07G09110.0	YN	0.016838	0.152529	0.110392	3.8319e-37	3141	857.13	2283.87	NA	154	115.976	38.024	NA	NA	0.0538659	2.34431:2.34431:1:1:1:1	0.448106(0.512416:0.417383:0.414518)	NA	NA	NA	NA
Papaver_rhoeas|Prh01G16640.0-Papaver_somniferum|Pso10G16230.0	YN	0.017853	0.139463	0.128012	3.92792e-34	3396	882.387	2513.61	NA	155	110.657	44.3433	NA	NA	0.0494512	1.87582:1.87582:1:1:1:1	0.440077(0.507509:0.411219:0.401502)	NA	NA	NA	NA
Papaver_rhoeas|Prh01G16650.0-Papaver_somniferum|Pso07G09100.0	YN	NA	0.0984547	-0	NA	282	76.755	205.245	NA	7	7	NA	NA	NA	0.0267975	4.40948:4.40948:1:1:1:1	0.425532(0.462766:0.457447:0.356383)	NA	NA	NA	NA
Papaver_rhoeas|Prh01G16650.0-Papaver_somniferum|Pso10G16240.0	YN	NA	0.094157	-0	NA	282	68.4727	213.527	NA	6	6	NA	NA	NA	0.0228623	2.23304:2.23304:1:1:1:1	0.423759(0.462766:0.457447:0.351064)	NA	NA	NA	NA
Papaver_rhoeas|Prh01G16660.0-Papaver_somniferum|Pso07G09060.0	YN	0.00904775	0.0574085	0.157603	0.000618302	738	181.995	556.005	NA	15	10	5	NA	NA	0.0209738	1.57122:1.57122:1:1:1:1	0.450542(0.528455:0.49187:0.331301)	NA	NA	NA	NA
Papaver_rhoeas|Prh01G16670.0-Papaver_somniferum|Pso07G09050.0	YN	0.0295041	0.188576	0.156458	8.70726e-15	1335	279.491	1055.51	NA	76	45.4912	30.5088	NA	NA	0.0628068	2.59663:2.59663:1:1:1:1	0.402996(0.51236:0.402247:0.294382)	NA	NA	NA	NA
Papaver_rhoeas|Prh01G16670.0-Papaver_somniferum|Pso10G16260.0	YN	0.0211269	0.213524	0.0989439	5.39058e-20	1335	270.686	1064.31	NA	71	48.8392	22.1608	NA	NA	0.0601377	2.24483:2.24483:1:1:1:1	0.402996(0.51573:0.402247:0.291011)	NA	NA	NA	NA
Papaver_rhoeas|Prh01G16690.0-Papaver_somniferum|Pso10G16280.0	YN	0.00674922	0.146974	0.0459212	4.15126e-16	1008	252.729	755.271	NA	38	32.9272	5.0728	NA	NA	0.0419067	3.43218:3.43218:1:1:1:1	0.403274(0.470238:0.38244:0.357143)	NA	NA	NA	NA
Papaver_rhoeas|Prh01G16710.0-Papaver_somniferum|Pso07G09890.0	YN	0.0222731	0.200298	0.1112	9.3718e-05	246	63.584	182.416	NA	15	11	4	NA	NA	0.0682875	6.33271:6.33271:1:1:1:1	0.416667(0.518293:0.371951:0.359756)	NA	NA	NA	NA
Papaver_rhoeas|Prh01G16730.0-Papaver_somniferum|Pso07G09900.0	YN	0.0041633	0.194356	0.021421	4.94148e-13	603	121.278	481.722	NA	22	20	2	NA	NA	0.0424156	0.714383:0.714383:1:1:1:1	0.368159(0.41791:0.465174:0.221393)	NA	NA	NA	NA
Papaver_rhoeas|Prh01G16730.0-Papaver_somniferum|Pso10G16310.0	YN	0.00638923	0.29017	0.0220189	4.93607e-20	603	131.203	471.797	NA	33	30	3	NA	NA	0.0681351	3.75514:3.75514:1:1:1:1	0.373964(0.422886:0.462687:0.236318)	NA	NA	NA	NA
Papaver_rhoeas|Prh01G16780.0-Papaver_somniferum|Pso10G16340.0	YN	0.00327115	0.0533154	0.0613547	3.69897e-06	888	275.08	612.92	NA	16	14	2	NA	NA	0.0187736	9.0089:9.0089:1:1:1:1	0.45214(0.415541:0.451014:0.489865)	NA	NA	NA	NA
Papaver_rhoeas|Prh01G16790.0-Papaver_somniferum|Pso07G09940.0	YN	0.0107984	0.128485	0.0840444	1.5408e-15	1275	341.702	933.298	NA	50	40	10	NA	NA	0.0423385	3.50154:3.50154:1:1:1:1	0.460784(0.527059:0.474118:0.381176)	NA	NA	NA	NA
Papaver_rhoeas|Prh01G16800.0-Papaver_somniferum|Pso07G09950.0	YN	0.0182385	0.195231	0.0934201	2.78416e-20	1275	330.214	944.786	NA	72	55	17	NA	NA	0.0640782	4.99806:4.99806:1:1:1:1	0.418824(0.524706:0.404706:0.327059)	NA	NA	NA	NA
Papaver_rhoeas|Prh01G16810.0-Papaver_somniferum|Pso07G09960.0	YN	0.0329488	0.152736	0.215724	4.86029e-09	1110	264.567	845.433	NA	63	35.7587	27.2413	NA	NA	0.0614999	2.21455:2.21455:1:1:1:1	0.416216(0.458108:0.406757:0.383784)	NA	NA	NA	NA
Papaver_rhoeas|Prh01G16840.0-Papaver_somniferum|Pso07G09970.0	YN	0.0247105	0.125653	0.196657	5.6961e-07	909	209.546	699.454	NA	41	24	17	NA	NA	0.04798	1.32649:1.32649:1:1:1:1	0.435644(0.490099:0.412541:0.40429)	NA	NA	NA	NA
Papaver_rhoeas|Prh01G16840.0-Papaver_somniferum|Pso10G16380.0	YN	0.044008	0.218507	0.201403	4.45861e-12	990	246.925	743.075	NA	78	46.2541	31.7459	NA	NA	0.0875314	2.13401:2.13401:1:1:1:1	0.422222(0.477273:0.4:0.389394)	NA	NA	NA	NA
Papaver_rhoeas|Prh01G16860.0-Papaver_somniferum|Pso10G16390.0	YN	0.0116907	0.136005	0.085958	6.83613e-05	342	83.1181	258.882	NA	13	10	3	NA	NA	0.0419035	4.98352:4.98352:1:1:1:1	0.423977(0.513158:0.350877:0.407895)	NA	NA	NA	NA
Papaver_rhoeas|Prh01G16880.0-Papaver_somniferum|Pso10G16400.0	YN	0.0183631	0.0454375	0.40414	0.0158845	1344	296.471	1047.53	NA	32	13	19	NA	NA	0.0243354	1.6604:1.6604:1:1:1:1	0.394717(0.469866:0.33817:0.376116)	NA	NA	NA	NA
Papaver_rhoeas|Prh01G16890.0-Papaver_somniferum|Pso10G16460.0	YN	0.0121284	0.0892546	0.135885	3.23983e-18	2847	685.7	2161.3	NA	83	57	26	NA	NA	0.0307042	2.00038:2.00038:1:1:1:1	0.418335(0.496312:0.384615:0.374078)	NA	NA	NA	NA
Papaver_rhoeas|Prh01G16940.0-Papaver_somniferum|Pso07G10030.0	YN	0.0203279	0.0661448	0.307324	0.00901929	567	153.811	413.189	NA	18	9.72054	8.27946	NA	NA	0.0327568	6.15555:6.15555:1:1:1:1	0.411817(0.502646:0.37037:0.362434)	NA	NA	NA	NA
Papaver_rhoeas|Prh01G16950.0-Papaver_somniferum|Pso10G16470.0	YN	0.0442978	0.265264	0.166995	2.50168e-09	588	136.831	451.169	NA	49	29.616	19.384	NA	NA	0.095718	2.32785:2.32785:1:1:1:1	0.414966(0.543367:0.341837:0.359694)	NA	NA	NA	NA
Papaver_rhoeas|Prh01G16960.0-Papaver_somniferum|Pso07G10050.0	YN	0.004856	0.0240399	0.201998	0.0865309	540	126.803	413.197	NA	5	3	2	NA	NA	0.00936077	2:2:1:1:1:1	0.450926(0.488889:0.416667:0.447222)	NA	NA	NA	NA
Papaver_rhoeas|Prh01G16980.0-Papaver_somniferum|Pso07G10270.0	YN	0.018848	0.062087	0.303574	4.14055e-05	1713	475.417	1237.58	NA	51	28	23	NA	NA	0.0308483	6.17342:6.17342:1:1:1:1	0.448044(0.539405:0.452715:0.352014)	NA	NA	NA	NA
Papaver_rhoeas|Prh01G16980.0-Papaver_somniferum|Pso10G16490.0	YN	0.0374952	0.0793317	0.472638	0.00109336	1713	462.01	1250.99	NA	80	34.3292	45.6708	NA	NA	0.0487788	4.9524:4.9524:1:1:1:1	0.449504(0.545534:0.457093:0.345884)	NA	NA	NA	NA
Papaver_rhoeas|Prh01G16990.0-Papaver_somniferum|Pso07G10240.0	YN	0.0300835	0.0454298	0.662198	0.435831	567	159.683	407.317	NA	19	7	12	NA	NA	0.0344055	4.3521:4.3521:1:1:1:1	0.428571(0.534392:0.396825:0.354497)	NA	NA	NA	NA
Papaver_rhoeas|Prh01G16990.0-Papaver_somniferum|Pso10G16510.0	YN	0.023538	0.0301805	0.779908	0.729736	567	135.22	431.78	NA	14	4	10	NA	NA	0.0251221	2:2:1:1:1:1	0.426808(0.534392:0.399471:0.346561)	NA	NA	NA	NA
Papaver_rhoeas|Prh01G17000.0-Papaver_somniferum|Pso07G10220.0	YN	0.0456792	0.209124	0.218432	1.54247e-20	2178	497.678	1680.32	NA	164	89.546	74.454	NA	NA	0.0830267	1.24:1.24:1:1:1:1	0.414141(0.469008:0.399449:0.373967)	NA	NA	NA	NA
Papaver_rhoeas|Prh01G17000.0-Papaver_somniferum|Pso10G16520.0	YN	0.0378567	0.185319	0.204278	3.35099e-19	2178	497.641	1680.36	NA	142	79.9789	62.0211	NA	NA	0.0715497	1.31175:1.31175:1:1:1:1	0.414601(0.469008:0.402204:0.37259)	NA	NA	NA	NA
Papaver_rhoeas|Prh01G17010.0-Papaver_somniferum|Pso07G10210.0	YN	NA	0.0343307	-0	NA	456	119.775	336.225	NA	4	4	NA	NA	NA	0.00901749	5.2604:5.2604:1:1:1:1	0.445175(0.473684:0.434211:0.427632)	NA	NA	NA	NA
Papaver_rhoeas|Prh01G17030.0-Papaver_somniferum|Pso10G16540.0	YN	0.00401313	0.0953796	0.0420753	1.03809e-21	2007	506.77	1500.23	NA	51	45	6	NA	NA	0.0270833	8.58606:8.58606:1:1:1:1	0.419781(0.535127:0.391629:0.332586)	NA	NA	NA	NA
Papaver_rhoeas|Prh01G17040.0-Papaver_somniferum|Pso07G10200.0	YN	0.0118133	0.115839	0.10198	1.87448e-12	1071	302.359	768.641	NA	41	32	9	NA	NA	0.0411813	10.8562:10.8562:1:1:1:1	0.384687(0.435574:0.390756:0.327731)	NA	NA	NA	NA
Papaver_rhoeas|Prh01G17040.0-Papaver_somniferum|Pso10G16550.0	YN	0.0189371	0.116146	0.163046	1.7501e-08	981	284.516	696.484	NA	43	30	13	NA	NA	0.0471301	16.6077:16.6077:1:1:1:1	0.388889(0.431193:0.400612:0.334862)	NA	NA	NA	NA
Papaver_rhoeas|Prh01G17070.0-Papaver_somniferum|Pso07G10190.0	YN	0.0202111	0.140297	0.14406	1.32367e-12	1275	308.461	966.539	NA	58	38.7284	19.2716	NA	NA	0.0492634	2.35574:2.35574:1:1:1:1	0.43098(0.523529:0.454118:0.315294)	NA	NA	NA	NA
Papaver_rhoeas|Prh01G17070.0-Papaver_somniferum|Pso10G16560.0	YN	0.00593557	0.119132	0.0498234	6.06272e-17	1338	323.007	1014.99	NA	41	35	6	NA	NA	0.0332624	2.70036:2.70036:1:1:1:1	0.42713(0.519058:0.443946:0.318386)	NA	NA	NA	NA
Papaver_rhoeas|Prh01G17080.0-Papaver_somniferum|Pso07G10170.0	YN	0.0324493	0.126701	0.256109	2.17732e-10	1908	425.833	1482.17	NA	96	49	47	NA	NA	0.0534846	2.93622:2.93622:1:1:1:1	0.394916(0.435535:0.481132:0.268082)	NA	NA	NA	NA
Papaver_rhoeas|Prh01G17090.0-Papaver_somniferum|Pso07G10160.0	YN	0.0134332	0.136584	0.0983512	4.71257e-16	1461	324.73	1136.27	NA	55	39.8733	15.1267	NA	NA	0.0408055	1.74583:1.74583:1:1:1:1	0.421287(0.479466:0.444559:0.339836)	NA	NA	NA	NA
Papaver_rhoeas|Prh01G17090.0-Papaver_somniferum|Pso10G16580.0	YN	0.0143916	0.108451	0.132702	7.93929e-12	1416	362.395	1053.6	NA	51	36	15	NA	NA	0.038464	5.08861:5.08861:1:1:1:1	0.424788(0.486229:0.448093:0.340042)	NA	NA	NA	NA
Papaver_rhoeas|Prh01G17100.0-Papaver_somniferum|Pso07G10140.0	YN	0.0125398	0.141303	0.0887445	3.47108e-11	867	223.649	643.351	NA	36	28	8	NA	NA	0.0457552	2.63055:2.63055:1:1:1:1	0.461361(0.548443:0.422145:0.413495)	NA	NA	NA	NA
Papaver_rhoeas|Prh01G17100.0-Papaver_somniferum|Pso10G16590.0	YN	0.00922646	0.14792	0.0623746	6.3064e-13	867	212.67	654.33	NA	34	28	6	NA	NA	0.0432471	1.78883:1.78883:1:1:1:1	0.463668(0.550173:0.422145:0.418685)	NA	NA	NA	NA
Papaver_rhoeas|Prh01G17110.0-Papaver_somniferum|Pso07G10130.0	YN	0.126246	0.19304	0.65399	0.0185669	1332	302.805	1029.2	NA	170	50.7762	119.224	NA	NA	0.141431	2.67139:2.67139:1:1:1:1	0.41479(0.509009:0.411036:0.324324)	NA	NA	NA	NA
Papaver_rhoeas|Prh01G17120.0-Papaver_somniferum|Pso07G10120.0	YN	0.0274004	0.127797	0.214405	3.39225e-13	2031	452.558	1578.44	NA	95	52.5479	42.4521	NA	NA	0.0497713	2.60803:2.60803:1:1:1:1	0.393156(0.466027:0.395126:0.318316)	NA	NA	NA	NA
Papaver_rhoeas|Prh01G17130.0-Papaver_somniferum|Pso07G10100.0	YN	0.0487669	0.20428	0.238725	2.53094e-05	441	104.67	336.33	NA	34	18.1966	15.8034	NA	NA	0.0856777	4.78145:4.78145:1:1:1:1	0.367347(0.397959:0.445578:0.258503)	NA	NA	NA	NA
Papaver_rhoeas|Prh01G17140.0-Papaver_somniferum|Pso07G10090.0	YN	0.035372	0.166986	0.211827	1.85243e-10	1185	275.425	909.575	NA	72	40.6236	31.3764	NA	NA	0.0659625	3.19796:3.19796:1:1:1:1	0.399156(0.406329:0.475949:0.31519)	NA	NA	NA	NA
Papaver_rhoeas|Prh01G17140.0-Papaver_somniferum|Pso10G16650.0	YN	0.0330586	0.163711	0.201932	1.16585e-10	1185	273.498	911.502	NA	69	39.5755	29.4245	NA	NA	0.0632132	3.29488:3.29488:1:1:1:1	0.398312(0.410127:0.475949:0.308861)	NA	NA	NA	NA
Papaver_rhoeas|Prh01G17150.0-Papaver_somniferum|Pso10G16660.0	YN	0.0207547	0.0964121	0.215271	5.08084e-14	2607	652.385	1954.61	NA	98	58	40	NA	NA	0.0396875	2.68868:2.68868:1:1:1:1	0.414461(0.478136:0.37687:0.388377)	NA	NA	NA	NA
Papaver_rhoeas|Prh01G17180.0-Papaver_somniferum|Pso07G10300.0	YN	0.154286	0.312271	0.494079	3.44044e-06	1446	336.194	1109.81	NA	239	84.3243	154.676	NA	NA	0.191018	1.62248:1.62248:1:1:1:1	0.435339(0.497925:0.406639:0.401452)	NA	NA	NA	NA
Papaver_rhoeas|Prh01G17180.0-Papaver_somniferum|Pso10G16670.0	YN	0.171023	0.26289	0.650551	0.00522052	1467	347.722	1119.28	NA	247	75.9795	171.02	NA	NA	0.192799	1.80153:1.80153:1:1:1:1	0.440014(0.5:0.419223:0.400818)	NA	NA	NA	NA
Papaver_rhoeas|Prh01G17190.0-Papaver_somniferum|Pso07G10310.0	YN	0.0223762	0.174668	0.128107	9.97417e-20	1617	390.844	1226.16	NA	87	60	27	NA	NA	0.0591864	3.28297:3.28297:1:1:1:1	0.423006(0.502783:0.438776:0.327458)	NA	NA	NA	NA
Papaver_rhoeas|Prh01G17190.0-Papaver_somniferum|Pso10G16680.0	YN	0.0166104	0.157646	0.105365	5.15047e-21	1692	412.349	1279.65	NA	79	58	21	NA	NA	0.0509814	3.82707:3.82707:1:1:1:1	0.419622(0.5:0.435284:0.323582)	NA	NA	NA	NA
Papaver_rhoeas|Prh01G17210.0-Papaver_somniferum|Pso10G16690.0	YN	0.0117037	0.171145	0.0683848	7.05791e-29	1926	434.523	1491.48	NA	82	64.6868	17.3132	NA	NA	0.0476752	2.20539:2.20539:1:1:1:1	0.428349(0.538162:0.374611:0.372274)	NA	NA	NA	NA
Papaver_rhoeas|Prh01G17220.0-Papaver_somniferum|Pso10G16700.0	YN	0.0266463	0.117683	0.226424	5.2651e-08	1224	304.51	919.49	NA	57	33	24	NA	NA	0.0492947	5.16824:5.16824:1:1:1:1	0.429739(0.482843:0.479167:0.327206)	NA	NA	NA	NA
Papaver_rhoeas|Prh01G17230.0-Papaver_somniferum|Pso10G16710.0	YN	0.033736	0.104466	0.322937	0.000422876	888	218.937	669.063	NA	43	20.9356	22.0644	NA	NA	0.0511746	2.8425:2.8425:1:1:1:1	0.451014(0.518581:0.410473:0.423986)	NA	NA	NA	NA
Papaver_rhoeas|Prh01G17240.0-Papaver_somniferum|Pso07G11390.0	YN	0.00568193	0.140956	0.0403099	3.38262e-13	888	181.277	706.723	NA	27	23	4	NA	NA	0.033297	1.30319:1.30319:1:1:1:1	0.445946(0.560811:0.462838:0.314189)	NA	NA	NA	NA
Papaver_rhoeas|Prh01G17240.0-Papaver_somniferum|Pso10G16720.0	YN	0.00565824	0.0834823	0.0677778	1.61147e-07	888	178.333	709.667	NA	18	14	4	NA	NA	0.0212873	1.23753:1.23753:1:1:1:1	0.444257(0.559122:0.462838:0.310811)	NA	NA	NA	NA
Papaver_rhoeas|Prh01G17250.0-Papaver_somniferum|Pso07G11280.0	YN	0.0115816	0.0956146	0.121128	5.68721e-19	2775	599.379	2175.62	NA	78	53	25	NA	NA	0.0297321	2.28854:2.28854:1:1:1:1	0.408649(0.487568:0.387027:0.351351)	NA	NA	NA	NA
Papaver_rhoeas|Prh01G17250.0-Papaver_somniferum|Pso10G16730.0	YN	0.0140308	0.0925877	0.151541	3.01523e-17	2766	647.957	2118.04	NA	85	55.5754	29.4246	NA	NA	0.0324334	3.50727:3.50727:1:1:1:1	0.410701(0.488069:0.389913:0.354121)	NA	NA	NA	NA
Papaver_rhoeas|Prh01G17310.0-Papaver_somniferum|Pso07G11260.0	YN	0.00154447	0.222132	0.00695296	1.51428e-23	840	191.692	648.308	NA	37	35.9999	1.00013	NA	NA	0.0518836	1.24611:1.24611:1:1:1:1	0.450595(0.608929:0.371429:0.371429)	NA	NA	NA	NA
Papaver_rhoeas|Prh01G17310.0-Papaver_somniferum|Pso10G16780.0	YN	0.00153103	0.18337	0.0083494	1.25123e-20	861	206.965	654.035	NA	34	32.9998	1.00018	NA	NA	0.045241	1.94003:1.94003:1:1:1:1	0.444832(0.595819:0.365854:0.372822)	NA	NA	NA	NA
Papaver_rhoeas|Prh01G17320.0-Papaver_somniferum|Pso07G11180.0	YN	NA	0.177677	3.19989e-12	NA	858	221.028	636.972	NA	34	34	NA	NA	NA	0.0457711	3.15146:3.15146:1:1:1:1	0.443473(0.554196:0.388112:0.388112)	NA	NA	NA	NA
Papaver_rhoeas|Prh01G17330.0-Papaver_somniferum|Pso07G11130.0	YN	0.00607259	0.0794003	0.0764807	2.54376e-09	1248	255.803	992.197	NA	25	19	6	NA	NA	0.0211026	3.71307:3.71307:1:1:1:1	0.397837(0.53125:0.424279:0.237981)	NA	NA	NA	NA
Papaver_rhoeas|Prh01G17340.0-Papaver_somniferum|Pso07G11120.0	YN	0.0112057	0.073714	0.152015	1.60846e-07	1323	333.922	989.078	NA	34	23	11	NA	NA	0.0269826	2.45312:2.45312:1:1:1:1	0.450113(0.568027:0.430839:0.351474)	NA	NA	NA	NA
Papaver_rhoeas|Prh01G17340.0-Papaver_somniferum|Pso10G16820.0	YN	0.0101139	0.0819525	0.123412	4.93988e-09	1323	327.536	995.464	NA	35	25	10	NA	NA	0.027899	2.11799:2.11799:1:1:1:1	0.449735(0.569161:0.431973:0.348073)	NA	NA	NA	NA
Papaver_rhoeas|Prh01G17350.0-Papaver_somniferum|Pso07G11110.0	YN	0.00945417	0.104727	0.0902743	6.40174e-15	1566	392.813	1173.19	NA	49	37.9855	11.0145	NA	NA	0.0333523	6.17628:6.17628:1:1:1:1	0.407727(0.478927:0.415709:0.328544)	NA	NA	NA	NA
Papaver_rhoeas|Prh01G17350.0-Papaver_somniferum|Pso10G16830.0	YN	0.01319	0.0955687	0.138016	6.39031e-13	1710	484.723	1225.28	NA	59	43	16	NA	NA	0.0365414	18.6649:18.6649:1:1:1:1	0.403216(0.459649:0.409649:0.340351)	NA	NA	NA	NA
Papaver_rhoeas|Prh01G17360.0-Papaver_somniferum|Pso07G11100.0	YN	0.0154293	0.106785	0.14449	2.02008e-11	1482	356.479	1125.52	NA	52	34.8306	17.1694	NA	NA	0.0374038	3.61569:3.61569:1:1:1:1	0.422065(0.511134:0.431174:0.323887)	NA	NA	NA	NA
Papaver_rhoeas|Prh01G17390.0-Papaver_somniferum|Pso07G11040.0	YN	0.00967973	0.143672	0.0673737	4.59267e-24	1704	456.212	1247.79	NA	71	59	12	NA	NA	0.0455535	1.71996:1.71996:1:1:1:1	0.447183(0.477113:0.435739:0.428697)	NA	NA	NA	NA
Papaver_rhoeas|Prh01G17390.0-Papaver_somniferum|Pso10G16880.0	YN	0.0203648	0.132226	0.154015	2.85298e-16	1704	507.851	1196.15	NA	85	61	24	NA	NA	0.0537034	4.14273:4.14273:1:1:1:1	0.451291(0.479754:0.4375:0.43662)	NA	NA	NA	NA
Papaver_rhoeas|Prh01G17400.0-Papaver_somniferum|Pso07G11010.0	YN	0.0429549	0.0930105	0.461829	0.000577242	1929	413.529	1515.47	NA	99	35.7593	63.2407	NA	NA	0.0536856	2.12524:2.12524:1:1:1:1	0.430534(0.513997:0.415241:0.362364)	NA	NA	NA	NA
Papaver_rhoeas|Prh01G17420.0-Papaver_somniferum|Pso10G16930.0	YN	0.044945	0.152524	0.294675	1.16302e-06	1128	235.921	892.079	NA	71	32.1211	38.8789	NA	NA	0.067445	2.58503:2.58503:1:1:1:1	0.391401(0.477394:0.37234:0.324468)	NA	NA	NA	NA
Papaver_rhoeas|Prh01G17430.0-Papaver_somniferum|Pso07G10970.0	YN	0.0246294	0.120326	0.204689	1.5726e-07	975	272.79	702.21	NA	47	30	17	NA	NA	0.0514039	7.88906:7.88906:1:1:1:1	0.410256(0.490769:0.356923:0.383077)	NA	NA	NA	NA
Papaver_rhoeas|Prh01G17430.0-Papaver_somniferum|Pso10G16940.0	YN	0.0357074	0.146843	0.243167	3.88998e-07	933	244.151	688.849	NA	56	32	24	NA	NA	0.0647897	4.4977:4.4977:1:1:1:1	0.410504(0.496785:0.348875:0.385852)	NA	NA	NA	NA
Papaver_rhoeas|Prh01G17460.0-Papaver_somniferum|Pso07G10960.0	YN	0.0340779	0.105539	0.322895	0.0029231	585	117.776	467.224	NA	27	11.4403	15.5597	NA	NA	0.0484649	3.47179:3.47179:1:1:1:1	0.395726(0.497436:0.451282:0.238462)	NA	NA	NA	NA
Papaver_rhoeas|Prh01G17460.0-Papaver_somniferum|Pso10G16950.0	YN	0.0218531	0.0902385	0.24217	0.00274708	585	120.476	464.524	NA	20	10	10	NA	NA	0.0359366	4.17645:4.17645:1:1:1:1	0.396581(0.497436:0.451282:0.241026)	NA	NA	NA	NA
Papaver_rhoeas|Prh01G17470.0-Papaver_somniferum|Pso10G16960.0	YN	0.00601832	0.113802	0.0528842	3.9204e-31	2793	624.156	2168.84	NA	78	65	13	NA	NA	0.0301049	1.7316:1.7316:1:1:1:1	0.431257(0.505908:0.404404:0.383459)	NA	NA	NA	NA
Papaver_rhoeas|Prh01G17510.0-Papaver_somniferum|Pso07G10940.0	YN	0.0146726	0.113532	0.129237	2.69188e-14	1773	396.084	1376.92	NA	61	41	20	NA	NA	0.0367576	2.50676:2.50676:1:1:1:1	0.401861(0.502538:0.391709:0.311337)	NA	NA	NA	NA
Papaver_rhoeas|Prh01G17510.0-Papaver_somniferum|Pso10G16980.0	YN	0.0193322	0.120935	0.159856	1.06971e-11	1542	336.217	1205.78	NA	60	37	23	NA	NA	0.0414857	2.40439:2.40439:1:1:1:1	0.398184(0.487354:0.390078:0.317121)	NA	NA	NA	NA
Papaver_rhoeas|Prh01G17550.0-Papaver_somniferum|Pso07G10910.0	YN	0.0100082	0.0533101	0.187735	0.00161464	519	116.596	402.404	NA	10	6	4	NA	NA	0.0197362	1.88245:1.88245:1:1:1:1	0.410405(0.523121:0.367052:0.34104)	NA	NA	NA	NA
Papaver_rhoeas|Prh01G17600.0-Papaver_somniferum|Pso10G17010.0	YN	0.0611488	0.0540841	1.13063	0.921157	192	38.5488	153.451	NA	11	2	9	NA	NA	0.0597304	1.95096:1.95096:1:1:1:1	0.416667(0.414062:0.414062:0.421875)	NA	NA	NA	NA
Papaver_rhoeas|Prh01G17620.0-Papaver_somniferum|Pso07G10850.0	YN	0.0422149	0.109142	0.38679	9.19365e-06	1710	433.972	1276.03	NA	96	43.6722	52.3278	NA	NA	0.0591999	2.49474:2.49474:1:1:1:1	0.402632(0.467544:0.388596:0.351754)	NA	NA	NA	NA
Papaver_rhoeas|Prh01G17630.0-Papaver_somniferum|Pso07G10840.0	YN	0.0187699	0.132409	0.141757	7.7857e-17	1815	460.387	1354.61	NA	80	54.8944	25.1056	NA	NA	0.0475953	2.73612:2.73612:1:1:1:1	0.40854(0.443802:0.390909:0.390909)	NA	NA	NA	NA
Papaver_rhoeas|Prh01G17630.0-Papaver_somniferum|Pso10G17650.0	YN	0.0180339	0.107606	0.167593	5.75098e-13	1818	463.981	1354.02	NA	70	45.8788	24.1212	NA	NA	0.040894	2.99317:2.99317:1:1:1:1	0.406216(0.441419:0.390264:0.386964)	NA	NA	NA	NA
Papaver_rhoeas|Prh01G17640.0-Papaver_somniferum|Pso07G10800.0	YN	0.0178303	0.142974	0.12471	1.26009e-10	927	242.066	684.934	NA	43	30.9421	12.0579	NA	NA	0.0505088	2.93609:2.93609:1:1:1:1	0.484898(0.597087:0.466019:0.391586)	NA	NA	NA	NA
Papaver_rhoeas|Prh01G17650.0-Papaver_somniferum|Pso07G10790.0	YN	0.0539071	0.0962541	0.560049	0.0429428	969	236.471	732.529	NA	59	21	38	NA	NA	0.0642413	4.33155:4.33155:1:1:1:1	0.401445(0.419505:0.456656:0.328173)	NA	NA	NA	NA
Papaver_rhoeas|Prh01G17650.0-Papaver_somniferum|Pso10G17540.0	YN	0.0747365	0.191522	0.390224	5.47235e-05	951	207.273	743.727	NA	87	34.1816	52.8184	NA	NA	0.10019	2.53126:2.53126:1:1:1:1	0.398528(0.421136:0.458991:0.315457)	NA	NA	NA	NA
Papaver_rhoeas|Prh01G17660.0-Papaver_somniferum|Pso07G10780.0	YN	0.0407932	0.23554	0.17319	7.94225e-17	1299	313.733	985.267	NA	101	61.905	39.095	NA	NA	0.0878284	1.9694:1.9694:1:1:1:1	0.416089(0.451501:0.379908:0.416859)	NA	NA	NA	NA
Papaver_rhoeas|Prh01G17660.0-Papaver_somniferum|Pso10G17550.0	YN	0.0680156	0.271957	0.250097	9.25661e-11	948	225.454	722.546	NA	97	50.0851	46.9149	NA	NA	0.116517	2.14391:2.14391:1:1:1:1	0.417722(0.452532:0.378165:0.422468)	NA	NA	NA	NA
Papaver_rhoeas|Prh01G17670.0-Papaver_somniferum|Pso10G17560.0	YN	0.0451004	0.148414	0.303881	2.14172e-08	1419	375.092	1043.91	NA	95	49.3348	45.6652	NA	NA	0.0724099	3.56199:3.56199:1:1:1:1	0.408034(0.443975:0.420719:0.359408)	NA	NA	NA	NA
Papaver_rhoeas|Prh01G17680.0-Papaver_somniferum|Pso07G10760.0	YN	0.0838371	0.12582	0.666324	0.0385457	1686	381.095	1304.91	NA	147	43.6227	103.377	NA	NA	0.0933268	1.70935:1.70935:1:1:1:1	0.435647(0.511566:0.3621:0.433274)	NA	NA	NA	NA
Papaver_rhoeas|Prh01G17680.0-Papaver_somniferum|Pso10G17570.0	YN	0.0695046	0.0854013	0.813858	0.304403	1623	391.138	1231.86	NA	113	31.3904	81.6096	NA	NA	0.0733357	2.31473:2.31473:1:1:1:1	0.436537(0.507394:0.356747:0.445471)	NA	NA	NA	NA
Papaver_rhoeas|Prh01G17690.0-Papaver_somniferum|Pso10G17580.0	YN	0.0523689	0.0947075	0.552954	0.0105904	1338	331.973	1006.03	NA	80	29.2056	50.7944	NA	NA	0.0628736	2.60368:2.60368:1:1:1:1	0.427504(0.539238:0.310538:0.432735)	NA	NA	NA	NA
Papaver_rhoeas|Prh01G17700.0-Papaver_somniferum|Pso07G10720.0	YN	0.00642083	0.0530226	0.121096	1.45806e-11	2664	630.558	2033.44	NA	45	32	13	NA	NA	0.0174513	3.4618:3.4618:1:1:1:1	0.408033(0.529842:0.361486:0.33277)	NA	NA	NA	NA
Papaver_rhoeas|Prh01G17700.0-Papaver_somniferum|Pso10G17590.0	YN	0.00953784	0.0791073	0.120568	1.41246e-16	2664	645.704	2018.3	NA	67	47.8774	19.1226	NA	NA	0.0264002	3.71048:3.71048:1:1:1:1	0.410098(0.530405:0.362613:0.337275)	NA	NA	NA	NA
Papaver_rhoeas|Prh01G17710.0-Papaver_somniferum|Pso07G10710.0	YN	0.0237194	0.0933337	0.254135	1.07638e-05	1092	260.929	831.071	NA	42	22.6017	19.3983	NA	NA	0.0403535	2.12909:2.12909:1:1:1:1	0.426282(0.487637:0.395604:0.395604)	NA	NA	NA	NA
Papaver_rhoeas|Prh01G17730.0-Papaver_somniferum|Pso07G10700.0	YN	0.00353611	0.036213	0.0976477	0.00263119	738	171.021	566.979	NA	8	6	2	NA	NA	0.0111085	2.51093:2.51093:1:1:1:1	0.449864(0.54878:0.398374:0.402439)	NA	NA	NA	NA
Papaver_rhoeas|Prh01G17730.0-Papaver_somniferum|Pso10G17490.0	YN	0.0151579	0.0737544	0.205519	0.000298064	726	147.852	578.148	NA	19	10.326	8.67402	NA	NA	0.0270912	1.0976:1.0976:1:1:1:1	0.447658(0.553719:0.394628:0.394628)	NA	NA	NA	NA
Papaver_rhoeas|Prh01G17770.0-Papaver_somniferum|Pso07G10650.0	YN	0.0741362	0.112468	0.659176	0.0347809	1836	458.951	1377.05	NA	144	47	97	NA	NA	0.0837181	2.58707:2.58707:1:1:1:1	0.421024(0.502451:0.388072:0.372549)	NA	NA	NA	NA
Papaver_rhoeas|Prh01G17770.0-Papaver_somniferum|Pso10G17460.0	YN	0.0628523	0.134681	0.466675	5.80131e-05	1836	432.882	1403.12	NA	137	52.5085	84.4915	NA	NA	0.0797878	2.06264:2.06264:1:1:1:1	0.418573(0.5:0.388072:0.367647)	NA	NA	NA	NA
Papaver_rhoeas|Prh01G17780.0-Papaver_somniferum|Pso10G17450.0	YN	0.00882602	0.097073	0.0909215	3.33343e-09	1032	233.447	798.553	NA	28	21	7	NA	NA	0.0287883	2.52767:2.52767:1:1:1:1	0.420543(0.501453:0.405523:0.354651)	NA	NA	NA	NA
Papaver_rhoeas|Prh01G17790.0-Papaver_somniferum|Pso07G10630.0	YN	0.0115778	0.0692503	0.167187	2.05477e-12	2658	654.694	2003.31	NA	66	43	23	NA	NA	0.0257831	3.53375:3.53375:1:1:1:1	0.438111(0.517494:0.437923:0.358916)	NA	NA	NA	NA
Papaver_rhoeas|Prh01G17790.0-Papaver_somniferum|Pso10G17430.0	YN	0.0099866	0.08123	0.122942	1.11114e-17	2658	640.836	2017.16	NA	69	49	20	NA	NA	0.0271632	3.0148:3.0148:1:1:1:1	0.438111(0.51693:0.439052:0.358352)	NA	NA	NA	NA
Papaver_rhoeas|Prh01G17800.0-Papaver_somniferum|Pso07G10620.0	YN	0.14206	0.16079	0.883511	0.592885	663	158.401	504.599	NA	88	22.7142	65.2858	NA	NA	0.146535	1.464:1.464:1:1:1:1	0.468326(0.533937:0.445701:0.425339)	NA	NA	NA	NA
Papaver_rhoeas|Prh01G17800.0-Papaver_somniferum|Pso10G17420.0	YN	0.0109895	0.0469053	0.234292	0.00591095	675	195.424	479.576	NA	14	8.7763	5.2237	NA	NA	0.0213878	7.97776:7.97776:1:1:1:1	0.474074(0.575556:0.448889:0.397778)	NA	NA	NA	NA
Papaver_rhoeas|Prh01G17820.0-Papaver_somniferum|Pso10G17410.0	YN	0.0478894	0.123966	0.386312	2.19371e-12	4074	962.13	3111.87	NA	253	108.767	144.233	NA	NA	0.0658558	2.59725:2.59725:1:1:1:1	0.427344(0.524669:0.364507:0.392857)	NA	NA	NA	NA
Papaver_rhoeas|Prh01G17830.0-Papaver_somniferum|Pso07G10600.0	YN	0.0114178	0.112201	0.101762	4.82271e-07	843	136.902	706.098	NA	22	14	8	NA	NA	0.0277848	3.17049:3.17049:1:1:1:1	0.3707(0.503559:0.411032:0.197509)	NA	NA	NA	NA
Papaver_rhoeas|Prh01G17830.0-Papaver_somniferum|Pso10G17400.0	YN	0.010124	0.138639	0.073024	1.36907e-09	843	146.769	696.231	NA	25	18	7	NA	NA	0.0324989	6.34949:6.34949:1:1:1:1	0.371886(0.507117:0.409253:0.199288)	NA	NA	NA	NA
Papaver_rhoeas|Prh01G17840.0-Papaver_somniferum|Pso07G10590.0	YN	0.0223944	0.289057	0.0774742	2.9764e-36	1857	360.398	1496.6	NA	115	81.982	33.018	NA	NA	0.074147	2.16612:2.16612:1:1:1:1	0.355143(0.459612:0.387722:0.218094)	NA	NA	NA	NA
Papaver_rhoeas|Prh01G17840.0-Papaver_somniferum|Pso10G17390.0	YN	0.0321789	0.348656	0.0922942	6.97847e-32	1599	289.99	1309.01	NA	117	75.7734	41.2266	NA	NA	0.0895742	1.6714:1.6714:1:1:1:1	0.356785(0.462477:0.38743:0.22045)	NA	NA	NA	NA
Papaver_rhoeas|Prh01G17850.0-Papaver_somniferum|Pso07G10580.0	YN	0.0368223	0.16912	0.217729	8.15632e-08	903	202.502	700.498	NA	55	29.8568	25.1432	NA	NA	0.0664906	3.33489:3.33489:1:1:1:1	0.400886(0.534884:0.348837:0.318937)	NA	NA	NA	NA
Papaver_rhoeas|Prh01G17850.0-Papaver_somniferum|Pso10G17380.0	YN	0.0293396	0.15512	0.189142	2.74033e-08	903	201.232	701.768	NA	48	27.8309	20.1691	NA	NA	0.0573695	3.24703:3.24703:1:1:1:1	0.399779(0.534884:0.347176:0.317276)	NA	NA	NA	NA
Papaver_rhoeas|Prh01G17860.0-Papaver_somniferum|Pso07G10570.0	YN	0.0322568	0.0792011	0.407277	0.000933307	1359	375.949	983.051	NA	59	28	31	NA	NA	0.0452433	5.0065:5.0065:1:1:1:1	0.406917(0.476821:0.36755:0.37638)	NA	NA	NA	NA
Papaver_rhoeas|Prh01G17860.0-Papaver_somniferum|Pso10G17370.0	YN	0.0829612	0.196615	0.421947	1.33917e-05	1287	301.206	985.794	NA	128	50.6175	77.3825	NA	NA	0.109561	2.11821:2.11821:1:1:1:1	0.40404(0.477855:0.361305:0.37296)	NA	NA	NA	NA
Papaver_rhoeas|Prh01G17880.0-Papaver_somniferum|Pso07G10560.0	YN	0.0132053	0.143565	0.0919813	1.30047e-13	1167	249.897	917.103	NA	44	32	12	NA	NA	0.0411202	1.19933:1.19933:1:1:1:1	0.415167(0.501285:0.379177:0.365039)	NA	NA	NA	NA
Papaver_rhoeas|Prh01G17880.0-Papaver_somniferum|Pso10G17340.0	YN	0.0129111	0.17368	0.0743385	3.2438e-16	1164	225.878	938.122	NA	46	34	12	NA	NA	0.0441088	0.751251:0.751251:1:1:1:1	0.414089(0.5:0.380155:0.362113)	NA	NA	NA	NA
Papaver_rhoeas|Prh01G17890.0-Papaver_somniferum|Pso07G10550.0	YN	0.0250274	0.159005	0.1574	6.27716e-16	1512	413.64	1098.36	NA	85	58	27	NA	NA	0.0616798	3.50362:3.50362:1:1:1:1	0.421296(0.470238:0.397817:0.395833)	NA	NA	NA	NA
Papaver_rhoeas|Prh01G17890.0-Papaver_somniferum|Pso10G17310.0	YN	0.0329632	0.127403	0.258732	1.91432e-09	1506	442.082	1063.92	NA	85	50.8255	34.1745	NA	NA	0.0606856	6.72881:6.72881:1:1:1:1	0.420983(0.47012:0.39741:0.395418)	NA	NA	NA	NA
Papaver_rhoeas|Prh01G17910.0-Papaver_somniferum|Pso07G10540.0	YN	0.0158935	0.146364	0.108589	7.73782e-19	1623	405.08	1217.92	NA	72	52.8606	19.1394	NA	NA	0.0484572	4.41353:4.41353:1:1:1:1	0.382317(0.427911:0.422366:0.296673)	NA	NA	NA	NA
Papaver_rhoeas|Prh01G17920.0-Papaver_somniferum|Pso07G10530.0	YN	0.00778927	0.157502	0.0494551	3.33541e-26	1680	388.006	1291.99	NA	64	53.9895	10.0105	NA	NA	0.0423663	1.36122:1.36122:1:1:1:1	0.413095(0.471429:0.44375:0.324107)	NA	NA	NA	NA
Papaver_rhoeas|Prh01G17920.0-Papaver_somniferum|Pso10G17290.0	YN	0.0102415	0.157397	0.0650678	3.45907e-24	1683	390.104	1292.9	NA	67	53.8518	13.1482	NA	NA	0.0443508	1.33642:1.33642:1:1:1:1	0.41325(0.469697:0.442959:0.327094)	NA	NA	NA	NA
Papaver_rhoeas|Prh01G17930.0-Papaver_somniferum|Pso07G10520.0	YN	0.0102167	0.16495	0.0619386	1.80798e-13	876	185.845	690.155	NA	34	27	7	NA	NA	0.0430436	3.72232:3.72232:1:1:1:1	0.381849(0.510274:0.385274:0.25)	NA	NA	NA	NA
Papaver_rhoeas|Prh01G17940.0-Papaver_somniferum|Pso10G17270.0	YN	0.0723576	0.167815	0.431174	0.005068	732	134.891	597.109	NA	61	19.8513	41.1487	NA	NA	0.0899482	1.40661:1.40661:1:1:1:1	0.370219(0.459016:0.370902:0.280738)	NA	NA	NA	NA
Papaver_rhoeas|Prh01G17950.0-Papaver_somniferum|Pso07G10500.0	YN	0.0474882	0.239719	0.198099	4.51577e-08	699	155.272	543.728	NA	55	30	25	NA	NA	0.0901892	3.64675:3.64675:1:1:1:1	0.390558(0.474249:0.379828:0.317597)	NA	NA	NA	NA
Papaver_rhoeas|Prh01G17950.0-Papaver_somniferum|Pso10G17260.0	YN	0.0408079	0.194143	0.210195	8.97541e-07	699	144.656	554.344	NA	46	24	22	NA	NA	0.0725401	2.46552:2.46552:1:1:1:1	0.385551(0.465665:0.381974:0.309013)	NA	NA	NA	NA
Papaver_rhoeas|Prh01G17970.0-Papaver_somniferum|Pso10G17240.0	YN	0.0461887	0.130895	0.352868	2.23557e-07	1821	425.944	1395.06	NA	113	50.5503	62.4497	NA	NA	0.066002	2.58217:2.58217:1:1:1:1	0.408292(0.447282:0.43575:0.341845)	NA	NA	NA	NA
Papaver_rhoeas|Prh01G17980.0-Papaver_somniferum|Pso07G10480.0	YN	NA	0.0860993	-0	NA	261	74.3357	186.664	NA	6	6	NA	NA	NA	0.024522	3.53512:3.53512:1:1:1:1	0.45977(0.574713:0.356322:0.448276)	NA	NA	NA	NA
Papaver_rhoeas|Prh01G17980.0-Papaver_somniferum|Pso10G17230.0	YN	NA	0.0860993	-0	NA	261	74.3357	186.664	NA	6	6	NA	NA	NA	0.024522	3.53512:3.53512:1:1:1:1	0.45977(0.574713:0.356322:0.448276)	NA	NA	NA	NA
Papaver_rhoeas|Prh01G17990.0-Papaver_somniferum|Pso07G10470.0	YN	0.0132682	0.0820371	0.161734	1.1404e-08	1380	390.221	989.779	NA	43	30	13	NA	NA	0.0327139	5.88768:5.88768:1:1:1:1	0.477536(0.594565:0.472826:0.365217)	NA	NA	NA	NA
Papaver_rhoeas|Prh01G17990.0-Papaver_somniferum|Pso10G17220.0	YN	0.00821415	0.0605925	0.135564	1.68993e-07	1380	398.943	981.057	NA	31	23	8	NA	NA	0.0233562	12.0702:12.0702:1:1:1:1	0.477174(0.595652:0.473913:0.361957)	NA	NA	NA	NA
Papaver_rhoeas|Prh01G18010.0-Papaver_somniferum|Pso07G10450.0	YN	0.0644436	0.215904	0.298482	6.42524e-12	1722	405.527	1316.47	NA	155	73.8514	81.1486	NA	NA	0.100112	3.67227:3.67227:1:1:1:1	0.405343(0.45122:0.437282:0.327526)	NA	NA	NA	NA
Papaver_rhoeas|Prh01G18010.0-Papaver_somniferum|Pso10G17190.0	YN	0.05049	0.159151	0.317246	1.30613e-10	1965	479.222	1485.78	NA	140	67.5514	72.4486	NA	NA	0.0769902	3.7583:3.7583:1:1:1:1	0.411196(0.453435:0.435878:0.344275)	NA	NA	NA	NA
Papaver_rhoeas|Prh01G18020.0-Papaver_somniferum|Pso07G10440.0	YN	0.0365224	0.243785	0.149814	8.06625e-20	1422	321.552	1100.45	NA	104	64.8482	39.1518	NA	NA	0.08339	3.37735:3.37735:1:1:1:1	0.413502(0.4673:0.453586:0.31962)	NA	NA	NA	NA
Papaver_rhoeas|Prh01G18020.0-Papaver_somniferum|Pso10G17180.0	YN	0.0735031	0.487666	0.150724	1.10756e-25	1245	253.502	991.498	NA	155	85.6198	69.3802	NA	NA	0.157833	1.96622:1.96622:1:1:1:1	0.416064(0.477108:0.468675:0.30241)	NA	NA	NA	NA
Papaver_rhoeas|Prh01G18030.0-Papaver_somniferum|Pso07G10430.0	YN	0.00923348	0.214959	0.0429546	3.55197e-34	1764	346.9	1417.1	NA	76	63	13	NA	NA	0.0496906	2.25918:2.25918:1:1:1:1	0.387755(0.488946:0.352891:0.321429)	NA	NA	NA	NA
Papaver_rhoeas|Prh01G18030.0-Papaver_somniferum|Pso10G17170.0	YN	0.0100625	0.248713	0.0404583	9.59764e-49	2070	468.152	1601.85	NA	112	96	16	NA	NA	0.0640358	4.07771:4.07771:1:1:1:1	0.382367(0.475362:0.352174:0.319565)	NA	NA	NA	NA
Papaver_rhoeas|Prh01G18040.0-Papaver_somniferum|Pso07G10420.0	YN	0.0377005	0.0788548	0.4781	0.00540844	1443	318.853	1124.15	NA	65	23.7237	41.2763	NA	NA	0.0467942	2.25316:2.25316:1:1:1:1	0.417533(0.506237:0.397089:0.349272)	NA	NA	NA	NA
Papaver_rhoeas|Prh01G18040.0-Papaver_somniferum|Pso10G17160.0	YN	0.0488267	0.105133	0.464427	0.00130823	1449	337.442	1111.56	NA	85	32.5882	52.4118	NA	NA	0.0619393	2.94194:2.94194:1:1:1:1	0.419255(0.514493:0.395445:0.347826)	NA	NA	NA	NA
Papaver_rhoeas|Prh01G18090.0-Papaver_somniferum|Pso10G17140.0	YN	0.0428016	0.386402	0.11077	1.29137e-36	1590	352.77	1237.23	NA	154	102.569	51.4308	NA	NA	0.119036	1.45551:1.45551:1:1:1:1	0.417925(0.457547:0.315094:0.481132)	NA	NA	NA	NA
Papaver_rhoeas|Prh01G18120.0-Papaver_somniferum|Pso07G10380.0	YN	0.0248686	0.277075	0.089754	1.34975e-18	939	196.61	742.39	NA	62	43.846	18.154	NA	NA	0.0776761	2.17423:2.17423:1:1:1:1	0.396166(0.399361:0.48722:0.301917)	NA	NA	NA	NA
Papaver_rhoeas|Prh01G18120.0-Papaver_somniferum|Pso10G17130.0	YN	0.0349264	0.251317	0.138974	5.15186e-14	939	198.183	740.817	NA	66	40.7249	25.2751	NA	NA	0.0805971	2.05018:2.05018:1:1:1:1	0.397231(0.391374:0.488818:0.311502)	NA	NA	NA	NA
Papaver_rhoeas|Prh01G18160.0-Papaver_somniferum|Pso07G10350.0	YN	0.103787	0.184974	0.561089	0.0181209	855	191.603	663.397	NA	95	30.7096	64.2904	NA	NA	0.121981	1.33505:1.33505:1:1:1:1	0.439766(0.450877:0.468421:0.4)	NA	NA	NA	NA
Papaver_rhoeas|Prh01G18190.0-Papaver_somniferum|Pso10G17120.0	YN	0.0394984	0.176515	0.223768	2.10486e-06	723	147.925	575.075	NA	45	22.8966	22.1034	NA	NA	0.0675317	1.13225:1.13225:1:1:1:1	0.426003(0.473029:0.404564:0.400415)	NA	NA	NA	NA
Papaver_rhoeas|Prh01G18200.0-Papaver_somniferum|Pso07G10340.0	YN	0.104799	0.262971	0.398521	2.28812e-06	981	244.657	736.343	NA	125	53.0502	71.9498	NA	NA	0.144247	2.56353:2.56353:1:1:1:1	0.413354(0.490826:0.368502:0.380734)	NA	NA	NA	NA
Papaver_rhoeas|Prh01G18210.0-Papaver_somniferum|Pso07G11330.0	YN	0.0779338	0.148526	0.524714	0.00385554	1200	259.953	940.047	NA	104	34.4788	69.5212	NA	NA	0.0932261	1.93334:1.93334:1:1:1:1	0.404583(0.42875:0.3975:0.3875)	NA	NA	NA	NA
Papaver_rhoeas|Prh01G18210.0-Papaver_somniferum|Pso10G17100.0	YN	0.0687074	0.103331	0.664927	0.182046	789	172.594	616.406	NA	57	16.5398	40.4602	NA	NA	0.0762812	0.949514:0.949514:1:1:1:1	0.45057(0.463878:0.475285:0.412548)	NA	NA	NA	NA
Papaver_rhoeas|Prh01G18220.0-Papaver_somniferum|Pso10G17080.0	YN	0.0375971	0.0782078	0.480733	0.0557411	702	172.894	529.106	NA	32	12.6162	19.3838	NA	NA	0.047599	2.61553:2.61553:1:1:1:1	0.385328(0.448718:0.314103:0.393162)	NA	NA	NA	NA
Papaver_rhoeas|Prh01G18250.0-Papaver_somniferum|Pso10G17040.0	YN	0.0117468	0.0966252	0.121571	3.97928e-15	2040	495.128	1544.87	NA	62	44	18	NA	NA	0.0323476	3.4174:3.4174:1:1:1:1	0.400735(0.483088:0.361765:0.357353)	NA	NA	NA	NA
Papaver_rhoeas|Prh01G18270.0-Papaver_somniferum|Pso07G11400.0	YN	0.00835521	0.144469	0.0578341	2.07856e-21	1662	337.892	1324.11	NA	54	43	11	NA	NA	0.0360277	2.99359:2.99359:1:1:1:1	0.391998(0.443141:0.418773:0.314079)	NA	NA	NA	NA
Papaver_rhoeas|Prh01G18270.0-Papaver_somniferum|Pso10G17680.0	YN	0.00842275	0.0998537	0.0843508	3.30654e-14	1662	347.849	1314.15	NA	43	32	11	NA	NA	0.0275588	3.50714:3.50714:1:1:1:1	0.393201(0.445848:0.418773:0.314982)	NA	NA	NA	NA
Papaver_rhoeas|Prh01G18280.0-Papaver_somniferum|Pso10G17690.0	YN	0.0941613	0.199961	0.470899	0.00221214	663	182.757	480.243	NA	74	31.549	42.451	NA	NA	0.123325	2.13513:2.13513:1:1:1:1	0.401207(0.423077:0.334842:0.445701)	NA	NA	NA	NA
Papaver_rhoeas|Prh01G18320.0-Papaver_somniferum|Pso07G11470.0	YN	0.068811	0.197122	0.349078	1.1507e-06	1053	269.689	783.311	NA	97	45.7014	51.2986	NA	NA	0.101673	4.06596:4.06596:1:1:1:1	0.41453(0.445869:0.428775:0.368946)	NA	NA	NA	NA
Papaver_rhoeas|Prh01G18320.0-Papaver_somniferum|Pso10G17720.0	YN	0.0562436	0.19758	0.284663	2.83292e-08	1053	270.081	782.919	NA	88	45.7394	42.2606	NA	NA	0.0924945	4.21974:4.21974:1:1:1:1	0.41453(0.447293:0.430199:0.366097)	NA	NA	NA	NA
Papaver_rhoeas|Prh01G18400.0-Papaver_somniferum|Pso07G11520.0	YN	0.169752	0.306007	0.554731	0.000587357	1143	249.922	893.078	NA	196	61.0117	134.988	NA	NA	0.199545	1.61151:1.61151:1:1:1:1	0.419948(0.505249:0.347769:0.406824)	NA	NA	NA	NA
Papaver_rhoeas|Prh01G18410.0-Papaver_somniferum|Pso10G17830.0	YN	0.012323	0.0957724	0.12867	9.52429e-10	1284	301.892	982.108	NA	39	27	12	NA	NA	0.0319435	2.15891:2.15891:1:1:1:1	0.429907(0.524533:0.431075:0.334112)	NA	NA	NA	NA
Papaver_rhoeas|Prh01G18430.0-Papaver_somniferum|Pso07G11570.0	YN	0.0285374	0.146797	0.194401	5.93226e-16	1938	504.235	1433.76	NA	106	65.8665	40.1335	NA	NA	0.0593064	2.52112:2.52112:1:1:1:1	0.392157(0.444272:0.386223:0.345975)	NA	NA	NA	NA
Papaver_rhoeas|Prh01G18430.0-Papaver_somniferum|Pso10G17850.0	YN	0.032249	0.118077	0.273119	1.69892e-09	1761	492.585	1268.42	NA	93	53	40	NA	NA	0.0562567	3.35896:3.35896:1:1:1:1	0.401193(0.451448:0.392675:0.359455)	NA	NA	NA	NA
Papaver_rhoeas|Prh01G18440.0-Papaver_somniferum|Pso07G11580.0	YN	0.00930301	0.0680613	0.136686	2.45219e-08	1551	336.096	1214.9	NA	33	21.7711	11.2289	NA	NA	0.0220357	2.04375:2.04375:1:1:1:1	0.411348(0.503868:0.404255:0.325919)	NA	NA	NA	NA
Papaver_rhoeas|Prh01G18440.0-Papaver_somniferum|Pso10G17860.0	YN	0.0153264	0.146016	0.104964	1.07399e-17	1551	359.909	1191.09	NA	65	46.9468	18.0532	NA	NA	0.0456527	2.96619:2.96619:1:1:1:1	0.411025(0.499033:0.39942:0.334623)	NA	NA	NA	NA
Papaver_rhoeas|Prh01G18450.0-Papaver_somniferum|Pso07G11590.0	YN	0.14719	0.369772	0.398056	4.23226e-07	1134	230.584	903.416	NA	185	64.3611	120.639	NA	NA	0.192449	1.20657:1.20657:1:1:1:1	0.43254(0.513228:0.412698:0.371693)	NA	NA	NA	NA
Papaver_rhoeas|Prh01G18470.0-Papaver_somniferum|Pso07G11630.0	YN	0.0316293	0.0877732	0.360352	1.22413e-06	2280	599.662	1680.34	NA	101	49	52	NA	NA	0.0463957	3.05343:3.05343:1:1:1:1	0.425658(0.469737:0.376316:0.430921)	NA	NA	NA	NA
Papaver_rhoeas|Prh01G18470.0-Papaver_somniferum|Pso10G17870.0	YN	0.0351787	0.0889077	0.395677	6.8717e-06	2283	589.004	1694	NA	107	48.8606	58.1394	NA	NA	0.0490405	2.67846:2.67846:1:1:1:1	0.425318(0.467806:0.377135:0.431012)	NA	NA	NA	NA
Papaver_rhoeas|Prh01G18480.0-Papaver_somniferum|Pso07G11650.0	YN	0.010645	0.121752	0.0874319	8.1719e-09	837	174.295	662.705	NA	26	19	7	NA	NA	0.0337818	5.21345:5.21345:1:1:1:1	0.437276(0.548387:0.485663:0.277778)	NA	NA	NA	NA
Papaver_rhoeas|Prh01G18480.0-Papaver_somniferum|Pso10G17900.0	YN	0.0214727	0.0941099	0.228166	0.000149352	834	171.776	662.224	NA	29	15	14	NA	NA	0.0364336	4.67659:4.67659:1:1:1:1	0.434652(0.543165:0.480216:0.280576)	NA	NA	NA	NA
Papaver_rhoeas|Prh01G18490.0-Papaver_somniferum|Pso07G11660.0	YN	0.0532976	0.146052	0.364922	0.00353014	606	139.161	466.839	NA	42	18	24	NA	NA	0.0745975	3.73072:3.73072:1:1:1:1	0.374587(0.455446:0.393564:0.274752)	NA	NA	NA	NA
Papaver_rhoeas|Prh01G18500.0-Papaver_somniferum|Pso10G17950.0	YN	NA	0.227362	1.80952e-10	NA	309	77.1466	231.853	NA	15	15	NA	NA	NA	0.0567644	1.76369:1.76369:1:1:1:1	0.433657(0.490291:0.475728:0.334951)	NA	NA	NA	NA
Papaver_rhoeas|Prh01G18530.0-Papaver_somniferum|Pso07G11670.0	YN	0.0137289	0.0937518	0.146439	7.50792e-24	3780	874.331	2905.67	NA	116	76.4766	39.5234	NA	NA	0.0322385	1.87835:1.87835:1:1:1:1	0.412566(0.471429:0.390476:0.375794)	NA	NA	NA	NA
Papaver_rhoeas|Prh01G18530.0-Papaver_somniferum|Pso10G17960.0	YN	0.0131779	0.169043	0.0779563	1.09623e-36	2529	609.597	1919.4	NA	116	90.9322	25.0678	NA	NA	0.050748	2.05348:2.05348:1:1:1:1	0.417161(0.47153:0.375445:0.404508)	NA	NA	NA	NA
Papaver_rhoeas|Prh01G18550.0-Papaver_somniferum|Pso10G17990.0	YN	0.0162535	0.0917656	0.17712	1.03486e-11	2040	465.124	1574.88	NA	65	39.697	25.303	NA	NA	0.0334704	3.59967:3.59967:1:1:1:1	0.401961(0.502206:0.378676:0.325)	NA	NA	NA	NA
Papaver_rhoeas|Prh01G18560.0-Papaver_somniferum|Pso10G18000.0	YN	0.0275451	0.101227	0.272113	0.00543792	414	117.123	296.877	NA	19	11	8	NA	NA	0.0483902	5.59936:5.59936:1:1:1:1	0.443237(0.572464:0.376812:0.380435)	NA	NA	NA	NA
Papaver_rhoeas|Prh01G18580.0-Papaver_somniferum|Pso07G11710.0	YN	0.0442218	0.106813	0.414011	0.0389063	366	77.3661	288.634	NA	20	7.63803	12.362	NA	NA	0.0574526	6.02654:6.02654:1:1:1:1	0.401639(0.385246:0.540984:0.278689)	NA	NA	NA	NA
Papaver_rhoeas|Prh01G18580.0-Papaver_somniferum|Pso10G18010.0	YN	0.127522	0.250899	0.508262	0.0473871	357	68.296	288.704	NA	48	14.2422	33.7578	NA	NA	0.151125	3.34854:3.34854:1:1:1:1	0.401961(0.403361:0.533613:0.268908)	NA	NA	NA	NA
Papaver_rhoeas|Prh01G18590.0-Papaver_somniferum|Pso07G11720.0	YN	NA	0.137776	-0	NA	918	238.309	679.691	NA	29	29	NA	NA	NA	0.0357662	9.68908:9.68908:1:1:1:1	0.413399(0.552288:0.375817:0.312092)	NA	NA	NA	NA
Papaver_rhoeas|Prh01G18590.0-Papaver_somniferum|Pso10G18020.0	YN	NA	0.134788	-0	NA	918	242.082	675.918	NA	29	29	NA	NA	NA	0.0355443	7.99672:7.99672:1:1:1:1	0.417756(0.552288:0.375817:0.325163)	NA	NA	NA	NA
Papaver_rhoeas|Prh01G18600.0-Papaver_somniferum|Pso07G11730.0	YN	0.0301142	0.150511	0.20008	4.01603e-22	2817	660.803	2156.2	NA	153	89.3657	63.6343	NA	NA	0.0583565	1.83364:1.83364:1:1:1:1	0.427938(0.518104:0.384452:0.381257)	NA	NA	NA	NA
Papaver_rhoeas|Prh01G18630.0-Papaver_somniferum|Pso07G11760.0	YN	1.15704	3.00955	0.384458	4.76949e-05	933	207.311	725.689	NA	576	152.671	423.329	NA	NA	1.56867	1.48172:1.48172:1:1:1:1	0.408896(0.498392:0.348875:0.379421)	NA	NA	NA	NA
Papaver_rhoeas|Prh01G18630.0-Papaver_somniferum|Pso10G18040.0	YN	0.137609	0.251989	0.546089	0.00394518	963	213.4	749.6	NA	138	43.8948	94.1052	NA	NA	0.162955	1.59889:1.59889:1:1:1:1	0.415369(0.476636:0.361371:0.4081)	NA	NA	NA	NA
Papaver_rhoeas|Prh01G18640.0-Papaver_somniferum|Pso10G18050.0	YN	1.0144	3.2454	0.312564	1.04806e-05	366	75.7324	290.268	NA	220	61.4298	158.57	NA	NA	1.47603	1.03478:1.03478:1:1:1:1	0.411202(0.483607:0.319672:0.430328)	NA	NA	NA	NA
Papaver_rhoeas|Prh01G18660.0-Papaver_somniferum|Pso07G11790.0	YN	0.00762001	0.0702644	0.108448	6.90636e-16	2556	690.423	1865.58	NA	60	45.8571	14.1429	NA	NA	0.0245414	3.28461:3.28461:1:1:1:1	0.442293(0.544601:0.419014:0.363263)	NA	NA	NA	NA
Papaver_rhoeas|Prh01G18660.0-Papaver_somniferum|Pso10G18060.0	YN	0.0106071	0.069077	0.153554	1.92079e-13	2556	716.313	1839.69	NA	66	46.6268	19.3732	NA	NA	0.0269932	4.66103:4.66103:1:1:1:1	0.441901(0.541667:0.419601:0.364437)	NA	NA	NA	NA
Papaver_rhoeas|Prh01G18670.0-Papaver_somniferum|Pso10G18070.0	YN	0.573777	1.01312	0.566346	0.0115939	456	112.058	343.942	NA	198	60.1089	137.891	NA	NA	0.681742	1.54843:1.54843:1:1:1:1	0.428728(0.490132:0.427632:0.368421)	NA	NA	NA	NA
Papaver_rhoeas|Prh01G18680.0-Papaver_somniferum|Pso07G11820.0	YN	0.0275093	0.0946553	0.290626	0.000513066	753	190.134	562.866	NA	32	16.8088	15.1912	NA	NA	0.0444638	2.91348:2.91348:1:1:1:1	0.452191(0.472112:0.494024:0.390438)	NA	NA	NA	NA
Papaver_rhoeas|Prh01G18720.0-Papaver_somniferum|Pso07G11870.0	YN	1.08974	1.70223	0.640184	0.166984	234	58.6181	175.382	NA	139	39.42	99.58	NA	NA	1.24317	0.930815:0.930815:1:1:1:1	0.470085(0.50641:0.429487:0.474359)	NA	NA	NA	NA
Papaver_rhoeas|Prh01G18730.0-Papaver_somniferum|Pso07G11910.0	YN	0.0452776	0.0353303	1.28155	0.812423	624	145.812	478.188	NA	26	5	21	NA	NA	0.0429532	2.27633:2.27633:1:1:1:1	0.408654(0.40625:0.490385:0.329327)	NA	NA	NA	NA
Papaver_rhoeas|Prh01G18730.0-Papaver_somniferum|Pso10G18090.0	YN	0.0453097	0.0646917	0.700395	0.380319	624	146.134	477.866	NA	30	9	21	NA	NA	0.0498488	2.50194:2.50194:1:1:1:1	0.403846(0.401442:0.490385:0.319712)	NA	NA	NA	NA
Papaver_rhoeas|Prh01G18740.0-Papaver_somniferum|Pso07G11920.0	YN	0.0147329	0.151624	0.0971677	2.78607e-20	1863	354.844	1508.16	NA	70	48	22	NA	NA	0.0408064	1.98521:1.98521:1:1:1:1	0.403382(0.491948:0.403382:0.314815)	NA	NA	NA	NA
Papaver_rhoeas|Prh01G18740.0-Papaver_somniferum|Pso10G18100.0	YN	0.0181784	0.136485	0.133189	7.29986e-16	1863	359.418	1503.58	NA	71	44	27	NA	NA	0.0410027	2.28206:2.28206:1:1:1:1	0.399893(0.492754:0.400966:0.305958)	NA	NA	NA	NA
Papaver_rhoeas|Prh01G18750.0-Papaver_somniferum|Pso07G11940.0	YN	0.0674939	0.343269	0.196621	2.59475e-11	807	153.938	653.062	NA	83	40.8602	42.1398	NA	NA	0.120099	1.39458:1.39458:1:1:1:1	0.399628(0.477695:0.472119:0.249071)	NA	NA	NA	NA
Papaver_rhoeas|Prh01G18750.0-Papaver_somniferum|Pso10G18130.0	YN	0.0601572	0.285422	0.210766	2.98932e-10	807	155.744	651.256	NA	74	36.3642	37.6358	NA	NA	0.103631	1.33705:1.33705:1:1:1:1	0.401487(0.47026:0.479554:0.254647)	NA	NA	NA	NA
Papaver_rhoeas|Prh01G18770.0-Papaver_somniferum|Pso07G11960.0	YN	0.0587874	0.146597	0.401013	0.19459	129	22.7018	106.298	NA	9	3	6	NA	NA	0.0742404	0.82423:0.82423:1:1:1:1	0.395349(0.546512:0.302326:0.337209)	NA	NA	NA	NA
Papaver_rhoeas|Prh01G18930.0-Papaver_somniferum|Pso07G12040.0	YN	0.358181	0.457967	0.782111	0.455315	186	45.2279	140.772	NA	55	15.0101	39.9899	NA	NA	0.382445	2.62549:2.62549:1:1:1:1	0.413978(0.483871:0.354839:0.403226)	NA	NA	NA	NA
Papaver_rhoeas|Prh01G18950.0-Papaver_somniferum|Pso07G12090.0	YN	0.0313665	0.126704	0.247556	1.39317e-17	2868	861.636	2006.36	NA	160	98.4625	61.5375	NA	NA	0.060009	4.45962:4.45962:1:1:1:1	0.402894(0.448745:0.367155:0.392782)	NA	NA	NA	NA
Papaver_rhoeas|Prh01G18950.0-Papaver_somniferum|Pso10G18280.0	YN	0.0286689	0.0911508	0.314522	9.45198e-08	1980	625.388	1354.61	NA	91	53	38	NA	NA	0.048404	6.94189:6.94189:1:1:1:1	0.409596(0.450758:0.381818:0.396212)	NA	NA	NA	NA
Papaver_rhoeas|Prh01G19030.0-Papaver_somniferum|Pso10G18290.0	YN	0.0071205	0.0884611	0.080493	7.99014e-21	2598	621.828	1976.17	NA	65	51	14	NA	NA	0.0265893	4.00194:4.00194:1:1:1:1	0.403965(0.47806:0.389145:0.344688)	NA	NA	NA	NA
Papaver_rhoeas|Prh01G19050.0-Papaver_somniferum|Pso10G18310.0	YN	0.0417741	0.0727576	0.574155	0.0535474	1134	287.556	846.444	NA	54	19.6773	34.3227	NA	NA	0.0496308	3.2036:3.2036:1:1:1:1	0.416226(0.486772:0.400794:0.361111)	NA	NA	NA	NA
Papaver_rhoeas|Prh01G19080.0-Papaver_somniferum|Pso10G18400.0	YN	0.190322	0.142084	1.3395	0.537969	258	56.7977	201.202	NA	41	7.24017	33.7598	NA	NA	0.179703	1.96045:1.96045:1:1:1:1	0.414729(0.453488:0.331395:0.459302)	NA	NA	NA	NA
Papaver_rhoeas|Prh01G19110.0-Papaver_somniferum|Pso07G12150.0	YN	0.0556527	0.0893039	0.623184	0.121003	885	250.679	634.321	NA	55	21	34	NA	NA	0.0651845	2.37892:2.37892:1:1:1:1	0.4(0.438983:0.313559:0.447458)	NA	NA	NA	NA
Papaver_rhoeas|Prh01G19120.0-Papaver_somniferum|Pso07G12170.0	YN	0.0586722	0.112973	0.519346	0.00847385	1032	320.163	711.837	NA	73	32.9617	40.0383	NA	NA	0.0755183	4.48466:4.48466:1:1:1:1	0.397287(0.456395:0.306686:0.428779)	NA	NA	NA	NA
Papaver_rhoeas|Prh01G19140.0-Papaver_somniferum|Pso07G12180.0	YN	0.407408	1.78665	0.228028	0.00115016	198	37.4882	160.512	NA	73	22.7773	50.2227	NA	NA	0.668547	0.851047:0.851047:1:1:1:1	0.444444(0.363636:0.560606:0.409091)	NA	NA	NA	NA
Papaver_rhoeas|Prh01G19190.0-Papaver_somniferum|Pso07G12200.0	YN	0.02527	0.120597	0.209542	4.57156e-06	786	222.294	563.706	NA	38	24	14	NA	NA	0.05223	4.61547:4.61547:1:1:1:1	0.449109(0.505725:0.46374:0.377863)	NA	NA	NA	NA
Papaver_rhoeas|Prh01G19190.0-Papaver_somniferum|Pso10G18440.0	YN	0.122107	0.247784	0.492795	0.00136999	735	212.023	522.977	NA	102	43.0736	58.9264	NA	NA	0.15836	4.38461:4.38461:1:1:1:1	0.451701(0.491837:0.467347:0.395918)	NA	NA	NA	NA
Papaver_rhoeas|Prh01G19210.0-Papaver_somniferum|Pso07G12220.0	YN	0.0167708	0.103726	0.161684	0.0159293	234	52.8359	181.164	NA	8	5	3	NA	NA	0.0364048	4.05443:4.05443:1:1:1:1	0.440171(0.576923:0.487179:0.25641)	NA	NA	NA	NA
Papaver_rhoeas|Prh01G19220.0-Papaver_somniferum|Pso07G12230.0	YN	0.0242493	0.170097	0.142561	2.22635e-20	1827	423.076	1403.92	NA	97	63.5154	33.4846	NA	NA	0.058023	2.61878:2.61878:1:1:1:1	0.428571(0.497537:0.424466:0.363711)	NA	NA	NA	NA
Papaver_rhoeas|Prh01G19220.0-Papaver_somniferum|Pso10G18460.0	YN	0.0260924	0.201487	0.1295	6.30658e-25	1827	435.278	1391.72	NA	111	75.3352	35.6648	NA	NA	0.0678797	3.11052:3.11052:1:1:1:1	0.424193(0.49179:0.422003:0.358785)	NA	NA	NA	NA
Papaver_rhoeas|Prh01G19230.0-Papaver_somniferum|Pso07G12250.0	YN	0.0276149	0.167191	0.165169	6.21886e-20	2064	458.175	1605.82	NA	111	67.468	43.532	NA	NA	0.0585986	1.84599:1.84599:1:1:1:1	0.428779(0.456395:0.446221:0.383721)	NA	NA	NA	NA
Papaver_rhoeas|Prh01G19230.0-Papaver_somniferum|Pso10G18480.0	YN	0.014094	0.150586	0.0935941	1.17358e-24	2055	479.136	1575.86	NA	86	64	22	NA	NA	0.045918	2.36441:2.36441:1:1:1:1	0.427981(0.454015:0.445985:0.383942)	NA	NA	NA	NA
Papaver_rhoeas|Prh01G19310.0-Papaver_somniferum|Pso10G18490.0	YN	0.127538	0.165691	0.76973	0.197533	981	273.148	707.852	NA	123	40.0616	82.9384	NA	NA	0.138161	2.14697:2.14697:1:1:1:1	0.420999(0.475535:0.321101:0.466361)	NA	NA	NA	NA
Papaver_rhoeas|Prh01G19320.0-Papaver_somniferum|Pso07G12320.0	YN	0.0103575	0.231801	0.0446829	2.61372e-84	3786	962.225	2823.77	NA	214	184.97	29.0304	NA	NA	0.0666381	3.94167:3.94167:1:1:1:1	0.412969(0.500396:0.407686:0.330824)	NA	NA	NA	NA
Papaver_rhoeas|Prh01G19330.0-Papaver_somniferum|Pso10G18520.0	YN	0.025002	0.0904731	0.276348	6.90376e-15	4092	923.333	3168.67	NA	156	78.1092	77.8908	NA	NA	0.0397752	1.94812:1.94812:1:1:1:1	0.424853(0.531158:0.380132:0.36327)	NA	NA	NA	NA
Papaver_rhoeas|Prh01G19350.0-Papaver_somniferum|Pso07G12340.0	YN	0.0068798	0.0361197	0.190472	3.10106e-07	2787	706.342	2080.66	NA	39	24.7538	14.2462	NA	NA	0.0142904	3.72586:3.72586:1:1:1:1	0.426803(0.532831:0.386437:0.361141)	NA	NA	NA	NA
Papaver_rhoeas|Prh01G19350.0-Papaver_somniferum|Pso10G18540.0	YN	0.00673963	0.0413133	0.163134	1.3007e-08	2787	700.009	2086.99	NA	42	28	14	NA	NA	0.0154235	3.4581:3.4581:1:1:1:1	0.426803(0.532293:0.386975:0.361141)	NA	NA	NA	NA
Papaver_rhoeas|Prh01G19390.0-Papaver_somniferum|Pso07G12380.0	YN	0.0204309	0.0776311	0.26318	0.000315664	963	217.77	745.23	NA	31	16	15	NA	NA	0.033366	5.12593:5.12593:1:1:1:1	0.44081(0.487539:0.493769:0.341121)	NA	NA	NA	NA
Papaver_rhoeas|Prh01G19390.0-Papaver_somniferum|Pso10G18640.0	YN	0.0302439	0.0559883	0.540182	0.116213	963	186.72	776.28	NA	33	10	23	NA	NA	0.0352356	1.87467:1.87467:1:1:1:1	0.438733(0.495327:0.492212:0.32866)	NA	NA	NA	NA
Papaver_rhoeas|Prh01G19460.0-Papaver_somniferum|Pso10G18680.0	YN	0.128205	0.889328	0.144159	3.0735e-33	1023	256.324	766.676	NA	216	125.843	90.1565	NA	NA	0.318912	2.48148:2.48148:1:1:1:1	0.410557(0.42522:0.420821:0.38563)	NA	NA	NA	NA
Papaver_rhoeas|Prh01G19480.0-Papaver_somniferum|Pso07G12430.0	YN	0.00348651	0.131153	0.0265834	3.31004e-17	1116	253.28	862.72	NA	33	30	3	NA	NA	0.0324609	5.54547:5.54547:1:1:1:1	0.370072(0.455645:0.395161:0.259409)	NA	NA	NA	NA
Papaver_rhoeas|Prh01G19490.0-Papaver_somniferum|Pso07G12440.0	YN	0.100849	0.211898	0.475934	1.27866e-06	1824	481.801	1342.2	NA	213	86.7448	126.255	NA	NA	0.130182	2.59639:2.59639:1:1:1:1	0.435033(0.490954:0.440789:0.373355)	NA	NA	NA	NA
Papaver_rhoeas|Prh01G19490.0-Papaver_somniferum|Pso10G18750.0	YN	0.0722602	0.167685	0.430928	1.03692e-06	1887	486.083	1400.92	NA	167	70.6443	96.3557	NA	NA	0.0968412	2.57795:2.57795:1:1:1:1	0.428193(0.489666:0.441971:0.352941)	NA	NA	NA	NA
Papaver_rhoeas|Prh01G19510.0-Papaver_somniferum|Pso10G18760.0	YN	0.118802	0.211731	0.561096	0.0484736	375	94.1691	280.831	NA	48	17.221	30.779	NA	NA	0.142138	0.982354:0.982354:1:1:1:1	0.449333(0.548:0.388:0.412)	NA	NA	NA	NA
Papaver_rhoeas|Prh01G19560.0-Papaver_somniferum|Pso07G12500.0	YN	0.265243	0.365427	0.725843	0.337992	174	53.284	120.716	NA	42	15.0658	26.9342	NA	NA	0.295922	1.61125:1.61125:1:1:1:1	0.551724(0.681034:0.456897:0.517241)	NA	NA	NA	NA
Papaver_rhoeas|Prh01G19760.0-Papaver_somniferum|Pso07G12540.0	YN	0.0226533	0.236219	0.0958997	6.40666e-44	2490	596.681	1893.32	NA	161	118.78	42.2195	NA	NA	0.0738301	2.51682:2.51682:1:1:1:1	0.431928(0.51747:0.444578:0.333735)	NA	NA	NA	NA
Papaver_rhoeas|Prh01G19760.0-Papaver_somniferum|Pso10G18770.0	YN	0.0242162	0.213356	0.113501	2.46077e-36	2448	596.002	1852	NA	152	107.888	44.1117	NA	NA	0.0702651	2.79643:2.79643:1:1:1:1	0.430556(0.511642:0.441176:0.338848)	NA	NA	NA	NA
Papaver_rhoeas|Prh01G19790.0-Papaver_somniferum|Pso07G12560.0	YN	0.12817	0.240034	0.533966	0.0129888	678	165.018	512.982	NA	93	32.7088	60.2912	NA	NA	0.155396	2.61666:2.61666:1:1:1:1	0.446903(0.515487:0.457965:0.367257)	NA	NA	NA	NA
Papaver_rhoeas|Prh01G19800.0-Papaver_somniferum|Pso07G12580.0	YN	0.0495657	0.254898	0.194453	4.80975e-07	609	104.771	504.229	NA	46	21.8413	24.1587	NA	NA	0.0848906	1.23178:1.23178:1:1:1:1	0.365353(0.487685:0.337438:0.270936)	NA	NA	NA	NA
Papaver_rhoeas|Prh01G19800.0-Papaver_somniferum|Pso10G18840.0	YN	0.0185472	0.216307	0.0857446	6.48205e-10	609	117.579	491.421	NA	30	21	9	NA	NA	0.0567283	1.90516:1.90516:1:1:1:1	0.368637(0.490148:0.332512:0.283251)	NA	NA	NA	NA
Papaver_rhoeas|Prh01G19850.0-Papaver_somniferum|Pso10G18850.0	YN	0.0611036	0.175476	0.348217	9.57002e-08	1437	358.507	1078.49	NA	118	54.9457	63.0543	NA	NA	0.0896375	4.20047:4.20047:1:1:1:1	0.430759(0.548017:0.401879:0.34238)	NA	NA	NA	NA
Papaver_rhoeas|Prh01G19870.0-Papaver_somniferum|Pso07G13120.0	YN	0.00965048	0.0825445	0.116913	0.00897777	273	64.3664	208.634	NA	7	5	2	NA	NA	0.026837	2:2:1:1:1:1	0.459707(0.472527:0.412088:0.494505)	NA	NA	NA	NA
Papaver_rhoeas|Prh01G19870.0-Papaver_somniferum|Pso10G18870.0	YN	0.00965226	0.0655145	0.14733	0.0289694	273	64.4049	208.595	NA	6	4	2	NA	NA	0.022831	2:2:1:1:1:1	0.459707(0.472527:0.412088:0.494505)	NA	NA	NA	NA
Papaver_rhoeas|Prh01G19900.0-Papaver_somniferum|Pso10G18960.0	YN	0.516428	0.887338	0.581996	0.0257721	417	85.9406	331.059	NA	167	43.7115	123.289	NA	NA	0.592869	0.991982:0.991982:1:1:1:1	0.466427(0.482014:0.44964:0.467626)	NA	NA	NA	NA
Papaver_rhoeas|Prh01G19910.0-Papaver_somniferum|Pso07G13030.0	YN	0.0591041	0.112077	0.527354	0.30568	225	48.9631	176.037	NA	15	5	10	NA	NA	0.0706316	1.62632:1.62632:1:1:1:1	0.415556(0.426667:0.393333:0.426667)	NA	NA	NA	NA
Papaver_rhoeas|Prh01G19910.0-Papaver_somniferum|Pso10G18970.0	YN	0.0760444	0.177929	0.427387	0.128929	225	45.1459	179.854	NA	20	7	13	NA	NA	0.0964873	1.11513:1.11513:1:1:1:1	0.417778(0.433333:0.373333:0.446667)	NA	NA	NA	NA
Papaver_rhoeas|Prh01G19920.0-Papaver_somniferum|Pso07G13020.0	YN	0.00445514	0.169903	0.0262216	1.2174e-06	300	74.8728	225.127	NA	12	11	1	NA	NA	0.045747	27.6179:27.6179:1:1:1:1	0.428333(0.47:0.515:0.3)	NA	NA	NA	NA
Papaver_rhoeas|Prh01G19920.0-Papaver_somniferum|Pso10G18980.0	YN	0.00448871	0.200114	0.0224308	9.37531e-08	300	76.5515	223.449	NA	14	13	1	NA	NA	0.0544066	24.752:24.752:1:1:1:1	0.43(0.47:0.515:0.305)	NA	NA	NA	NA
Papaver_rhoeas|Prh01G19930.0-Papaver_somniferum|Pso07G13000.0	YN	0.0200514	0.104676	0.191556	7.58289e-09	1488	325.417	1162.58	NA	54	31	23	NA	NA	0.0385583	2.00438:2.00438:1:1:1:1	0.417339(0.511089:0.388105:0.352823)	NA	NA	NA	NA
Papaver_rhoeas|Prh01G19930.0-Papaver_somniferum|Pso10G19000.0	YN	0.0181036	0.100474	0.180182	1.81842e-09	1578	347.917	1230.08	NA	54	32	22	NA	NA	0.0362645	2.07784:2.07784:1:1:1:1	0.415082(0.514259:0.381179:0.34981)	NA	NA	NA	NA
Papaver_rhoeas|Prh01G19950.0-Papaver_somniferum|Pso07G12980.0	YN	0.0305204	0.22489	0.135713	2.72307e-24	1707	427.645	1279.36	NA	118	79.7741	38.2259	NA	NA	0.0792147	2.58864:2.58864:1:1:1:1	0.411541(0.436731:0.401582:0.396309)	NA	NA	NA	NA
Papaver_rhoeas|Prh01G19950.0-Papaver_somniferum|Pso10G19010.0	YN	0.0274705	0.174186	0.157708	5.48298e-19	1713	437.5	1275.5	NA	101	66.6256	34.3744	NA	NA	0.0649418	2.95165:2.95165:1:1:1:1	0.411267(0.437828:0.401926:0.394046)	NA	NA	NA	NA
Papaver_rhoeas|Prh01G19970.0-Papaver_somniferum|Pso07G12960.0	YN	0.0994967	0.308952	0.322046	2.22096e-09	1047	251.629	795.371	NA	135	61.1511	73.8489	NA	NA	0.149836	3.28268:3.28268:1:1:1:1	0.384909(0.446991:0.366762:0.340974)	NA	NA	NA	NA
Papaver_rhoeas|Prh01G19970.0-Papaver_somniferum|Pso10G19020.0	YN	0.130295	0.4297	0.303224	1.88881e-07	672	147.467	524.533	NA	108	45.6535	62.3465	NA	NA	0.195998	2.64243:2.64243:1:1:1:1	0.38244(0.46875:0.377232:0.301339)	NA	NA	NA	NA
Papaver_rhoeas|Prh01G19980.0-Papaver_somniferum|Pso10G19040.0	YN	0.035843	0.238081	0.150549	9.41792e-15	1041	235.811	805.189	NA	75	46.8199	28.1801	NA	NA	0.0816547	1.68369:1.68369:1:1:1:1	0.43756(0.487032:0.471182:0.354467)	NA	NA	NA	NA
Papaver_rhoeas|Prh01G20000.0-Papaver_somniferum|Pso07G12920.0	YN	0.0362312	0.11577	0.312959	0.00018361	957	202.124	754.876	NA	48	21.3044	26.6956	NA	NA	0.0530302	1.47317:1.47317:1:1:1:1	0.42372(0.510972:0.377743:0.382445)	NA	NA	NA	NA
Papaver_rhoeas|Prh01G20000.0-Papaver_somniferum|Pso10G19060.0	YN	0.0462974	0.125061	0.370198	0.000333968	957	205.519	751.481	NA	57	23.2714	33.7286	NA	NA	0.0632122	1.66317:1.66317:1:1:1:1	0.420063(0.510972:0.37931:0.369906)	NA	NA	NA	NA
Papaver_rhoeas|Prh01G20020.0-Papaver_somniferum|Pso10G19070.0	YN	0.0100583	0.0873093	0.115203	0.0142992	249	48.5889	200.411	NA	6	4	2	NA	NA	0.0251328	2:2:1:1:1:1	0.399598(0.53012:0.325301:0.343373)	NA	NA	NA	NA
Papaver_rhoeas|Prh01G20120.0-Papaver_somniferum|Pso07G12860.0	YN	0.0113864	0.136324	0.0835244	5.49322e-19	1488	397.485	1090.51	NA	61	48.6836	12.3164	NA	NA	0.0447607	4.64103:4.64103:1:1:1:1	0.410282(0.461694:0.373992:0.395161)	NA	NA	NA	NA
Papaver_rhoeas|Prh01G20120.0-Papaver_somniferum|Pso10G19080.0	YN	0.0174805	0.131469	0.132963	1.3065e-14	1488	377.4	1110.6	NA	64	44.8276	19.1724	NA	NA	0.0463912	3.33495:3.33495:1:1:1:1	0.40961(0.460685:0.371976:0.396169)	NA	NA	NA	NA
Papaver_rhoeas|Prh01G20140.0-Papaver_somniferum|Pso07G12840.0	YN	0.0377644	0.328233	0.115054	4.26551e-06	273	44.6121	228.388	NA	20	11.5961	8.40389	NA	NA	0.0852311	0.742147:0.742147:1:1:1:1	0.465201(0.576923:0.368132:0.450549)	NA	NA	NA	NA
Papaver_rhoeas|Prh01G20140.0-Papaver_somniferum|Pso10G19100.0	YN	1.3076	3.08103	0.424402	0.0482904	276	60.8276	215.172	NA	178	45.8004	132.2	NA	NA	1.69844	1.61134:1.61134:1:1:1:1	0.447464(0.554348:0.407609:0.380435)	NA	NA	NA	NA
Papaver_rhoeas|Prh01G20160.0-Papaver_somniferum|Pso07G12830.0	YN	0.0418178	0.141544	0.295439	9.39037e-05	693	193.486	499.514	NA	45	24.6915	20.3085	NA	NA	0.0696616	2.13461:2.13461:1:1:1:1	0.439394(0.487013:0.463203:0.367965)	NA	NA	NA	NA
Papaver_rhoeas|Prh01G20170.0-Papaver_somniferum|Pso07G12820.0	YN	0.0227998	0.197464	0.115463	1.6279e-10	609	169.037	439.963	NA	38	28.1328	9.86722	NA	NA	0.0712805	4.59467:4.59467:1:1:1:1	0.447455(0.546798:0.391626:0.403941)	NA	NA	NA	NA
Papaver_rhoeas|Prh01G20170.0-Papaver_somniferum|Pso10G19110.0	YN	0.0115218	0.128053	0.0899767	8.64553e-08	609	154.633	454.367	NA	23	17.8073	5.19266	NA	NA	0.0411104	2.70839:2.70839:1:1:1:1	0.447455(0.549261:0.391626:0.401478)	NA	NA	NA	NA
Papaver_rhoeas|Prh01G20190.0-Papaver_somniferum|Pso07G12800.0	YN	0.0997591	0.251429	0.396769	3.21292e-08	1500	324.707	1175.29	NA	178	68.3314	109.669	NA	NA	0.132591	1.43774:1.43774:1:1:1:1	0.454333(0.564:0.483:0.316)	NA	NA	NA	NA
Papaver_rhoeas|Prh01G20220.0-Papaver_somniferum|Pso10G19120.0	YN	0.0856339	0.235911	0.362993	6.2072e-08	1302	288.13	1013.87	NA	139	57.0265	81.9735	NA	NA	0.11889	1.94498:1.94498:1:1:1:1	0.400154(0.432028:0.367512:0.400922)	NA	NA	NA	NA
Papaver_rhoeas|Prh01G20240.0-Papaver_somniferum|Pso07G12780.0	YN	0.0748402	0.11913	0.628225	0.0475216	1128	297.902	830.098	NA	91	32.139	58.861	NA	NA	0.0865369	3.39782:3.39782:1:1:1:1	0.427748(0.566489:0.367021:0.349734)	NA	NA	NA	NA
Papaver_rhoeas|Prh01G20240.0-Papaver_somniferum|Pso10G19140.0	YN	0.0757025	0.106543	0.710534	0.162499	1110	287.185	822.815	NA	87	27.9962	59.0038	NA	NA	0.0836818	3.18739:3.18739:1:1:1:1	0.423874(0.562162:0.364865:0.344595)	NA	NA	NA	NA
Papaver_rhoeas|Prh01G20290.0-Papaver_somniferum|Pso07G12750.0	YN	0.0383349	0.159565	0.240246	3.40639e-06	729	193.282	535.718	NA	47	27	20	NA	NA	0.070477	2.72234:2.72234:1:1:1:1	0.423868(0.487654:0.331276:0.452675)	NA	NA	NA	NA
Papaver_rhoeas|Prh01G20290.0-Papaver_somniferum|Pso10G19180.0	YN	0.0438235	0.184748	0.237207	4.5975e-06	651	157.51	493.49	NA	46	25	21	NA	NA	0.0779203	1.90448:1.90448:1:1:1:1	0.417819(0.486175:0.324885:0.442396)	NA	NA	NA	NA
Papaver_rhoeas|Prh01G20300.0-Papaver_somniferum|Pso10G19210.0	YN	0.00678719	0.089981	0.0754291	1.04359e-11	1233	344.842	888.158	NA	35	29	6	NA	NA	0.0300546	2.79479:2.79479:1:1:1:1	0.451338(0.541363:0.428224:0.384428)	NA	NA	NA	NA
Papaver_rhoeas|Prh01G20380.0-Papaver_somniferum|Pso07G13080.0	YN	0.462332	0.470571	0.982491	1	252	61.8928	190.107	NA	87	21.499	65.501	NA	NA	0.464355	1.29439:1.29439:1:1:1:1	0.464286(0.470238:0.511905:0.410714)	NA	NA	NA	NA
Papaver_rhoeas|Prh01G20390.0-Papaver_somniferum|Pso07G12640.0	YN	0.0562005	0.407937	0.137768	4.64734e-12	537	105.687	431.313	NA	56	32.6659	23.3341	NA	NA	0.125426	1.33184:1.33184:1:1:1:1	0.407821(0.511173:0.337989:0.374302)	NA	NA	NA	NA
Papaver_rhoeas|Prh01G20440.0-Papaver_somniferum|Pso10G19220.0	YN	0.197818	0.1625	1.21734	0.42827	522	143.886	378.114	NA	86	20.687	65.313	NA	NA	0.188083	4.41111:4.41111:1:1:1:1	0.444444(0.551724:0.376437:0.405172)	NA	NA	NA	NA
Papaver_rhoeas|Prh01G20530.0-Papaver_somniferum|Pso10G19230.0	YN	0.0383075	0.283967	0.134901	2.08151e-07	411	89.2476	321.752	NA	32	20	12	NA	NA	0.0916518	2.76562:2.76562:1:1:1:1	0.422141(0.558394:0.39781:0.310219)	NA	NA	NA	NA
Papaver_rhoeas|Prh01G20570.0-Papaver_somniferum|Pso10G19240.0	YN	0.0137687	0.103491	0.133042	1.47242e-08	993	259.906	733.094	NA	35	25	10	NA	NA	0.0372525	3.62046:3.62046:1:1:1:1	0.45569(0.481873:0.450151:0.435045)	NA	NA	NA	NA
Papaver_rhoeas|Prh01G20580.0-Papaver_somniferum|Pso07G13250.0	YN	0.0206811	0.0995813	0.207681	3.86061e-12	2247	519.106	1727.89	NA	83	47.7638	35.2362	NA	NA	0.0389087	2.14988:2.14988:1:1:1:1	0.437695(0.55474:0.388518:0.369826)	NA	NA	NA	NA
Papaver_rhoeas|Prh01G20670.0-Papaver_somniferum|Pso10G19320.0	YN	0.00540101	0.233458	0.0231348	7.81408e-31	1215	279.254	935.746	NA	59	53.9646	5.03538	NA	NA	0.0578174	1.18836:1.18836:1:1:1:1	0.441975(0.5:0.433333:0.392593)	NA	NA	NA	NA
Papaver_rhoeas|Prh01G20720.0-Papaver_somniferum|Pso07G13530.0	YN	0.0439199	0.187778	0.233893	4.05352e-06	546	128.179	417.821	NA	39	21.2043	17.7957	NA	NA	0.0776919	3.03904:3.03904:1:1:1:1	0.411172(0.527473:0.362637:0.343407)	NA	NA	NA	NA
Papaver_rhoeas|Prh01G20720.0-Papaver_somniferum|Pso10G19350.0	YN	0.0399715	0.229777	0.173958	6.05879e-08	546	132.172	413.828	NA	42	25.9085	16.0915	NA	NA	0.0859183	3.21492:3.21492:1:1:1:1	0.412088(0.519231:0.35989:0.357143)	NA	NA	NA	NA
Papaver_rhoeas|Prh01G20740.0-Papaver_somniferum|Pso07G13310.0	YN	0.0540108	0.114235	0.472806	0.00350807	1116	289.658	826.342	NA	73	30	43	NA	NA	0.0696419	3.35418:3.35418:1:1:1:1	0.423835(0.491935:0.41129:0.36828)	NA	NA	NA	NA
Papaver_rhoeas|Prh01G20770.0-Papaver_rhoeas|PrhUNG04950.0	YN	0.0165087	NA	NA	NA	321	75.959	245.041	NA	4	NA	4	NA	NA	0.0126022	2:2:1:1:1:1	0.394081(0.425234:0.224299:0.53271)	NA	NA	NA	NA
Papaver_rhoeas|Prh01G20780.0-Papaver_somniferum|Pso07G13470.0	YN	0.106918	0.323128	0.330883	0.000436369	414	92.4057	321.594	NA	55	22.994	32.006	NA	NA	0.155176	2.47721:2.47721:1:1:1:1	0.386473(0.34058:0.565217:0.253623)	NA	NA	NA	NA
Papaver_rhoeas|Prh01G20780.0-Papaver_somniferum|Pso10G19400.0	YN	0.374671	1.07713	0.347841	1.03436e-06	648	146.877	501.123	NA	223	75.6486	147.351	NA	NA	0.533893	1.01896:1.01896:1:1:1:1	0.43287(0.449074:0.553241:0.296296)	NA	NA	NA	NA
Papaver_rhoeas|Prh01G20810.0-Papaver_somniferum|Pso10G19410.0	YN	0.0531446	0.0585394	0.907844	0.72632	858	220.869	637.131	NA	45	12.3444	32.6556	NA	NA	0.0545334	2.99051:2.99051:1:1:1:1	0.417832(0.524476:0.381119:0.347902)	NA	NA	NA	NA
Papaver_rhoeas|Prh01G20830.0-Papaver_somniferum|Pso07G13450.0	YN	0.00353629	0.266339	0.0132774	4.27736e-45	1473	338.816	1134.18	NA	78	73.9988	4.00115	NA	NA	0.0639854	1.17689:1.17689:1:1:1:1	0.444671(0.516293:0.433809:0.38391)	NA	NA	NA	NA
Papaver_rhoeas|Prh01G20830.0-Papaver_somniferum|Pso10G19420.0	YN	0.0027033	0.293727	0.00920347	3.35212e-52	1473	360.722	1112.28	NA	89	85.9995	3.00054	NA	NA	0.0739718	1.78238:1.78238:1:1:1:1	0.447386(0.516293:0.433809:0.392057)	NA	NA	NA	NA
Papaver_rhoeas|Prh01G20840.0-Papaver_rhoeas|PrhUNG04920.0	YN	0.0692028	0.283015	0.24452	1.97974e-05	471	92.4651	378.535	NA	46	21	25	NA	NA	0.111178	1.16792:1.16792:1:1:1:1	0.412951(0.519108:0.350318:0.369427)	NA	NA	NA	NA
Papaver_rhoeas|Prh01G20840.0-Papaver_somniferum|Pso10G19430.0	YN	0.0597322	0.564725	0.105772	3.04225e-13	474	89.5466	384.453	NA	55	32.9503	22.0497	NA	NA	0.155134	0.85615:0.85615:1:1:1:1	0.419831(0.515823:0.351266:0.392405)	NA	NA	NA	NA
Papaver_rhoeas|Prh01G20850.0-Papaver_rhoeas|PrhUNG04910.0	YN	0.0146729	0.0530478	0.276598	0.00075638	1113	242.286	870.714	NA	25	12.3521	12.6479	NA	NA	0.0230266	1.99872:1.99872:1:1:1:1	0.422731(0.549865:0.367925:0.350404)	NA	NA	NA	NA
Papaver_rhoeas|Prh01G20850.0-Papaver_somniferum|Pso07G13390.0	YN	0.0209955	0.0387214	0.542218	0.118686	1233	266.799	966.201	NA	30	10	20	NA	NA	0.024831	1.98713:1.98713:1:1:1:1	0.420925(0.545012:0.371046:0.346715)	NA	NA	NA	NA
Papaver_rhoeas|Prh01G20850.0-Papaver_somniferum|Pso10G19440.0	YN	0.0212339	0.0564399	0.376222	0.0063795	1233	277.357	955.643	NA	35	15	20	NA	NA	0.0291533	2.42849:2.42849:1:1:1:1	0.422547(0.546229:0.372263:0.349148)	NA	NA	NA	NA
Papaver_rhoeas|Prh01G20870.0-Papaver_somniferum|Pso07G13430.0	YN	0.0523431	0.149488	0.350149	5.98824e-05	978	240.116	737.884	NA	69	31.754	37.246	NA	NA	0.0761938	2.88131:2.88131:1:1:1:1	0.419223(0.484663:0.404908:0.368098)	NA	NA	NA	NA
Papaver_rhoeas|Prh01G20870.0-Papaver_somniferum|Pso10G19470.0	YN	0.0541473	0.170227	0.318088	2.81454e-06	981	247.489	733.511	NA	75	36.7536	38.2464	NA	NA	0.0834322	3.06785:3.06785:1:1:1:1	0.421509(0.481651:0.400612:0.382263)	NA	NA	NA	NA
Papaver_rhoeas|Prh01G20880.0-Papaver_somniferum|Pso07G13440.0	YN	0.0053958	0.226941	0.0237762	2.83902e-16	690	131.745	558.255	NA	28	25	3	NA	NA	0.0476964	4.3166:4.3166:1:1:1:1	0.386232(0.471739:0.419565:0.267391)	NA	NA	NA	NA
Papaver_rhoeas|Prh01G20980.0-Papaver_somniferum|Pso07G13350.0	YN	0.224055	0.427774	0.523769	0.09001	207	40.5473	166.453	NA	45	12.8721	32.1279	NA	NA	0.263959	0.919384:0.919384:1:1:1:1	0.427536(0.405797:0.492754:0.384058)	NA	NA	NA	NA
Papaver_rhoeas|Prh01G21010.0-Papaver_somniferum|Pso07G13330.0	YN	0.0463709	0.217812	0.212894	1.28204e-12	1317	263.373	1053.63	NA	96	48.6397	47.3603	NA	NA	0.0806555	1.6909:1.6909:1:1:1:1	0.403948(0.489749:0.362187:0.359909)	NA	NA	NA	NA
Papaver_rhoeas|Prh01G21050.0-Papaver_rhoeas|PrhUNG04710.0	YN	0.00135589	0.0509574	0.0266084	9.91267e-08	1047	308.7	738.3	NA	16	15	1	NA	NA	0.0159805	21.6004:21.6004:1:1:1:1	0.43553(0.535817:0.404011:0.366762)	NA	NA	NA	NA
Papaver_rhoeas|Prh01G21070.0-Papaver_somniferum|Pso07G13310.0	YN	0.0510864	0.148481	0.344061	1.42578e-05	1125	273.981	851.019	NA	78	36	42	NA	NA	0.0748058	2.42567:2.42567:1:1:1:1	0.419111(0.492:0.404:0.361333)	NA	NA	NA	NA
Papaver_rhoeas|Prh01G21080.0-Papaver_rhoeas|PrhUNG04620.0	YN	0.00791957	0.0537394	0.14737	1.64941e-05	1086	307.876	778.124	NA	22	15.8769	6.12307	NA	NA	0.0209093	9.79244:9.79244:1:1:1:1	0.407459(0.469613:0.378453:0.374309)	NA	NA	NA	NA
Papaver_rhoeas|Prh01G21080.0-Papaver_somniferum|Pso07G13590.0	YN	0.0578646	0.130035	0.444993	0.0175869	678	154.301	523.699	NA	47	17.9069	29.0931	NA	NA	0.0742893	5.15585:5.15585:1:1:1:1	0.40708(0.502212:0.393805:0.325221)	NA	NA	NA	NA
Papaver_rhoeas|Prh01G21080.0-Papaver_somniferum|Pso10G19660.0	YN	0.0741978	0.15296	0.48508	0.01706	678	145.765	532.235	NA	57	19.4746	37.5254	NA	NA	0.0911311	3.94897:3.94897:1:1:1:1	0.404867(0.497788:0.391593:0.325221)	NA	NA	NA	NA
Papaver_rhoeas|Prh01G21090.0-Papaver_rhoeas|PrhUNG04610.0	YN	0.464466	0.502278	0.92472	1	330	74.4377	255.562	NA	114	25.9752	88.0248	NA	NA	0.472995	0.987533:0.987533:1:1:1:1	0.442424(0.504545:0.440909:0.381818)	NA	NA	NA	NA
Papaver_rhoeas|Prh01G21100.0-Papaver_somniferum|Pso10G19670.0	YN	0.00839428	0.132197	0.0634982	1.5613e-09	750	150.529	599.471	NA	23	18	5	NA	NA	0.0332421	1.066:1.066:1:1:1:1	0.447333(0.462:0.532:0.348)	NA	NA	NA	NA
Papaver_rhoeas|Prh01G21130.0-Papaver_somniferum|Pso07G13630.0	YN	0.0401311	0.179437	0.22365	0.00475061	255	50.1297	204.87	NA	16	8	8	NA	NA	0.0675168	1.20133:1.20133:1:1:1:1	0.447059(0.517647:0.423529:0.4)	NA	NA	NA	NA
Papaver_rhoeas|Prh01G21130.0-Papaver_somniferum|Pso10G19690.0	YN	0.0410019	0.250628	0.163597	0.000310494	255	54.3169	200.683	NA	19	11	8	NA	NA	0.0856538	2.05689:2.05689:1:1:1:1	0.445098(0.517647:0.429412:0.388235)	NA	NA	NA	NA
Papaver_rhoeas|Prh01G21170.0-Papaver_somniferum|Pso07G13650.0	YN	0.0411372	0.135239	0.304182	2.24751e-06	1188	286.82	901.18	NA	71	34.9287	36.0713	NA	NA	0.0638562	2.78788:2.78788:1:1:1:1	0.439815(0.545455:0.449495:0.324495)	NA	NA	NA	NA
Papaver_rhoeas|Prh01G21230.0-Papaver_somniferum|Pso07G13710.0	YN	0.0104107	0.0713144	0.145983	0.018278	267	73.4982	193.502	NA	7	5	2	NA	NA	0.0271759	1.95858:1.95858:1:1:1:1	0.426966(0.466292:0.359551:0.455056)	NA	NA	NA	NA
Papaver_rhoeas|Prh01G21240.0-Papaver_rhoeas|PrhUNG04450.0	YN	0.0422249	0.0974784	0.433172	0.000124801	1905	440.629	1464.37	NA	100	39.9059	60.0941	NA	NA	0.0550051	2.01308:2.01308:1:1:1:1	0.405512(0.452756:0.411024:0.352756)	NA	NA	NA	NA
Papaver_rhoeas|Prh01G21240.0-Papaver_somniferum|Pso10G19770.0	YN	0.0642291	0.152074	0.422353	1.31559e-06	1908	436.717	1471.28	NA	150	59.5291	90.4709	NA	NA	0.0843357	2.17081:2.17081:1:1:1:1	0.40173(0.452044:0.41195:0.341195)	NA	NA	NA	NA
Papaver_rhoeas|Prh01G21250.0-Papaver_rhoeas|PrhUNG04410.0	YN	0.0134298	0.153216	0.0876529	3.8968e-10	834	154.306	679.694	NA	30	20.9534	9.0466	NA	NA	0.0392929	1.88834:1.88834:1:1:1:1	0.363909(0.440647:0.395683:0.255396)	NA	NA	NA	NA
Papaver_rhoeas|Prh01G21250.0-Papaver_somniferum|Pso07G13740.0	YN	0.0101437	0.151015	0.0671696	6.99663e-10	825	126.221	698.779	NA	24	16.9619	7.03808	NA	NA	0.0316964	0.646455:0.646455:1:1:1:1	0.357576(0.436364:0.389091:0.247273)	NA	NA	NA	NA
Papaver_rhoeas|Prh01G21370.0-Papaver_rhoeas|PrhUNG04340.0	YN	0.00746919	0.059136	0.126305	0.00215637	528	124.042	403.958	NA	10	7	3	NA	NA	0.0196071	7.7649:7.7649:1:1:1:1	0.403409(0.480114:0.426136:0.303977)	NA	NA	NA	NA
Papaver_rhoeas|Prh01G21380.0-Papaver_somniferum|Pso07G13810.0	YN	0.0219317	0.201922	0.108615	3.42149e-07	465	92.2762	372.724	NA	24	15.9444	8.05562	NA	NA	0.0576495	2.75286:2.75286:1:1:1:1	0.36129(0.46129:0.332258:0.290323)	NA	NA	NA	NA
Papaver_rhoeas|Prh01G21410.0-Papaver_rhoeas|PrhUNG04270.0	YN	0.108009	0.324329	0.333023	0.00398448	288	58.8764	229.124	NA	38	14.9691	23.0309	NA	NA	0.152232	0.855888:0.855888:1:1:1:1	0.421875(0.557292:0.364583:0.34375)	NA	NA	NA	NA
Papaver_rhoeas|Prh01G21430.0-Papaver_somniferum|Pso07G13870.0	YN	0.0201913	0.120983	0.166893	3.30093e-07	858	198.993	659.007	NA	35	21.8883	13.1117	NA	NA	0.0435677	6.22276:6.22276:1:1:1:1	0.387529(0.486014:0.361888:0.314685)	NA	NA	NA	NA
Papaver_rhoeas|Prh01G21430.0-Papaver_somniferum|Pso10G19930.0	YN	0.0215323	0.110122	0.195531	4.34092e-06	858	184.561	673.439	NA	33	18.7275	14.2725	NA	NA	0.0405886	3.9432:3.9432:1:1:1:1	0.385781(0.479021:0.36014:0.318182)	NA	NA	NA	NA
Papaver_rhoeas|Prh01G21480.0-Papaver_somniferum|Pso10G19970.0	YN	0.0167261	0.0822764	0.203291	5.03671e-06	1116	256.037	859.963	NA	34	19.7802	14.2198	NA	NA	0.0317649	1.1317:1.1317:1:1:1:1	0.465502(0.553763:0.509409:0.333333)	NA	NA	NA	NA
Papaver_rhoeas|Prh01G21530.0-Papaver_somniferum|Pso07G13890.0	YN	0.0354871	0.275909	0.128619	5.1818e-18	1107	216.63	890.37	NA	79	48.1505	30.8495	NA	NA	0.0825355	2.02186:2.02186:1:1:1:1	0.378952(0.444444:0.387534:0.304878)	NA	NA	NA	NA
Papaver_rhoeas|Prh01G21530.0-Papaver_somniferum|Pso10G19980.0	YN	0.0243127	0.296045	0.0821249	5.05321e-23	1107	226.418	880.582	NA	74	52.9458	21.0542	NA	NA	0.079891	2.44783:2.44783:1:1:1:1	0.376694(0.437669:0.388889:0.303523)	NA	NA	NA	NA
Papaver_rhoeas|Prh01G21550.0-Papaver_somniferum|Pso10G20000.0	YN	0.0223523	0.0497747	0.449069	6.34716e-05	3885	950.263	2934.74	NA	110	45.4524	64.5476	NA	NA	0.0290597	3.16271:3.16271:1:1:1:1	0.439254(0.552896:0.401931:0.362934)	NA	NA	NA	NA
Papaver_rhoeas|Prh01G21560.0-Papaver_rhoeas|PrhUNG04220.0	YN	0.0803578	0.160501	0.500668	0.0801636	402	81.9675	320.033	NA	36	11.6562	24.3438	NA	NA	0.096699	1.99309:1.99309:1:1:1:1	0.356965(0.33209:0.384328:0.354478)	NA	NA	NA	NA
Papaver_rhoeas|Prh01G21570.0-Papaver_rhoeas|PrhUNG04210.0	YN	0.0319787	0.139828	0.228699	4.53926e-12	1617	403.668	1213.33	NA	89	51.0779	37.9221	NA	NA	0.0589023	4.43741:4.43741:1:1:1:1	0.392703(0.487941:0.342301:0.347866)	NA	NA	NA	NA
Papaver_rhoeas|Prh01G21570.0-Papaver_somniferum|Pso07G13920.0	YN	0.0457013	0.36286	0.125947	1.32309e-31	1620	342.325	1277.67	NA	150	93.3972	56.6028	NA	NA	0.112721	1.77334:1.77334:1:1:1:1	0.391358(0.478704:0.338889:0.356481)	NA	NA	NA	NA
Papaver_rhoeas|Prh01G21570.0-Papaver_somniferum|Pso10G20010.0	YN	0.0414271	0.297819	0.139102	1.45261e-26	1620	347.964	1272.04	NA	134	82.7802	51.2198	NA	NA	0.096498	2.08391:2.08391:1:1:1:1	0.387037(0.472222:0.339815:0.349074)	NA	NA	NA	NA
Papaver_rhoeas|Prh01G21590.0-Papaver_somniferum|Pso10G20030.0	YN	0.00783619	0.133381	0.0587503	5.19882e-09	654	140.343	513.657	NA	21	17	4	NA	NA	0.0347772	5.31241:5.31241:1:1:1:1	0.425076(0.493119:0.461009:0.321101)	NA	NA	NA	NA
Papaver_rhoeas|Prh01G21620.0-Papaver_rhoeas|PrhUNG04190.0	YN	0.0717255	0.206252	0.347756	0.0351009	117	30.6794	86.3206	NA	11	5.12471	5.87529	NA	NA	0.107001	1.24593:1.24593:1:1:1:1	0.474359(0.641026:0.5:0.282051)	NA	NA	NA	NA
Papaver_rhoeas|Prh01G21700.0-Papaver_somniferum|Pso10G20060.0	YN	0.0247974	0.201948	0.122791	5.54978e-06	339	92.4818	246.518	NA	22	16	6	NA	NA	0.0731255	3.67154:3.67154:1:1:1:1	0.458702(0.517699:0.411504:0.446903)	NA	NA	NA	NA
Papaver_rhoeas|Prh01G21810.0-Papaver_rhoeas|PrhUNG04110.0	YN	0.00701264	0.00680226	1.03093	0.969223	2019	443.033	1575.97	NA	14	3	11	NA	NA	0.00696648	1.12003:1.12003:1:1:1:1	0.435116(0.503715:0.426449:0.375186)	NA	NA	NA	NA
Papaver_rhoeas|Prh01G21810.0-Papaver_somniferum|PsoUNG26710.0	YN	0.0264991	0.0908407	0.29171	6.82107e-08	2016	506.674	1509.33	NA	82	42.7223	39.2777	NA	NA	0.0426699	2.61721:2.61721:1:1:1:1	0.43502(0.501488:0.428571:0.375)	NA	NA	NA	NA
Papaver_rhoeas|Prh01G21820.0-Papaver_somniferum|Pso10G20160.0	YN	0.042388	0.163519	0.259224	3.61313e-08	1188	265.074	922.926	NA	76	38	38	NA	NA	0.0694156	2.78806:2.78806:1:1:1:1	0.406987(0.478535:0.435606:0.306818)	NA	NA	NA	NA
Papaver_rhoeas|Prh01G21820.0-Papaver_somniferum|PsoUNG26720.0	YN	0.0447751	0.160964	0.278167	2.58234e-07	1191	247.289	943.711	NA	76	35	41	NA	NA	0.0688996	1.89077:1.89077:1:1:1:1	0.405961(0.472292:0.440806:0.304786)	NA	NA	NA	NA
Papaver_rhoeas|Prh01G21830.0-Papaver_somniferum|PsoUNG26730.0	YN	0.00602889	0.0899868	0.0669975	4.28307e-06	630	130.373	499.627	NA	14	11	3	NA	NA	0.0234032	1.10241:1.10241:1:1:1:1	0.418254(0.445238:0.430952:0.378571)	NA	NA	NA	NA
Papaver_rhoeas|Prh01G21840.0-Papaver_somniferum|PsoUNG26740.0	YN	0.0245776	0.0562387	0.437023	0.0241074	1005	260.102	744.898	NA	32	14	18	NA	NA	0.0327717	2.85722:2.85722:1:1:1:1	0.410945(0.534328:0.332836:0.365672)	NA	NA	NA	NA
Papaver_rhoeas|Prh01G21850.0-Papaver_somniferum|PsoUNG26750.0	YN	0.109864	0.384182	0.285967	1.10198e-09	834	188.848	645.152	NA	120	54.3697	65.6303	NA	NA	0.171979	2.68375:2.68375:1:1:1:1	0.397482(0.467626:0.395683:0.329137)	NA	NA	NA	NA
Papaver_rhoeas|Prh01G21910.0-Papaver_rhoeas|PrhUNG04090.0	YN	0.0387638	0.123205	0.314629	6.45501e-06	1221	293.785	927.215	NA	68	33	35	NA	NA	0.0590811	2.11356:2.11356:1:1:1:1	0.403358(0.477887:0.342752:0.389435)	NA	NA	NA	NA
Papaver_rhoeas|Prh01G21910.0-Papaver_somniferum|Pso10G20220.0	YN	0.0645168	0.198763	0.324592	1.95049e-07	1209	283.602	925.398	NA	105	47.871	57.129	NA	NA	0.0960077	1.8999:1.8999:1:1:1:1	0.403639(0.46402:0.33871:0.408189)	NA	NA	NA	NA
Papaver_rhoeas|Prh01G21930.0-Papaver_somniferum|Pso10G20260.0	YN	0.0366125	0.174896	0.209338	5.643e-05	447	102.83	344.17	NA	28	15.7114	12.2886	NA	NA	0.0684238	2.47875:2.47875:1:1:1:1	0.385906(0.436242:0.372483:0.348993)	NA	NA	NA	NA
Papaver_rhoeas|Prh01G21940.0-Papaver_somniferum|Pso10G20290.0	YN	0.392213	2.44763	0.160242	0.000311592	162	33.9018	128.098	NA	61	22.0509	38.9491	NA	NA	0.822351	1.70337:1.70337:1:1:1:1	0.438272(0.453704:0.518519:0.342593)	NA	NA	NA	NA
Papaver_rhoeas|Prh01G21970.0-Papaver_rhoeas|PrhUNG04020.0	YN	0.376726	0.452289	0.832932	0.535756	276	63.4404	212.56	NA	84	21.0714	62.9286	NA	NA	0.394094	1.91702:1.91702:1:1:1:1	0.438406(0.570652:0.418478:0.326087)	NA	NA	NA	NA
Papaver_rhoeas|Prh01G22010.0-Papaver_somniferum|Pso10G20340.0	YN	0.058999	0.15952	0.369852	7.36612e-07	1467	366.182	1100.82	NA	114	51.6383	62.3617	NA	NA	0.0840905	2.65867:2.65867:1:1:1:1	0.434219(0.485685:0.402863:0.41411)	NA	NA	NA	NA
Papaver_rhoeas|Prh01G22040.0-Papaver_somniferum|Pso10G20360.0	YN	0.0296331	0.182649	0.16224	2.61147e-06	444	117.871	326.129	NA	28	18.5347	9.46532	NA	NA	0.0702552	1.89785:1.89785:1:1:1:1	0.474099(0.567568:0.503378:0.351351)	NA	NA	NA	NA
Papaver_rhoeas|Prh01G22050.0-Papaver_rhoeas|PrhUNG04010.0	YN	NA	0.104127	-0	NA	564	179.233	384.767	NA	17	17	NA	NA	NA	0.0330904	18.1521:18.1521:1:1:1:1	0.445922(0.534574:0.37766:0.425532)	NA	NA	NA	NA
Papaver_rhoeas|Prh01G22050.0-Papaver_somniferum|Pso10G20370.0	YN	0.00254605	0.0621287	0.0409803	4.09271e-05	564	170.368	393.632	NA	11	10	1	NA	NA	0.0205443	10.2986:10.2986:1:1:1:1	0.440603(0.537234:0.37766:0.406915)	NA	NA	NA	NA
Papaver_rhoeas|Prh01G22060.0-Papaver_rhoeas|PrhUNG04000.0	YN	0.00623023	0.0986008	0.0631864	1.41673e-16	1683	393.571	1289.43	NA	44	36	8	NA	NA	0.0278311	1.87706:1.87706:1:1:1:1	0.415924(0.500891:0.377897:0.368984)	NA	NA	NA	NA
Papaver_rhoeas|Prh01G22060.0-Papaver_somniferum|Pso10G20380.0	YN	0.0113818	0.134612	0.0845527	1.80511e-20	1680	435.787	1244.21	NA	67	52.9525	14.0475	NA	NA	0.0433472	3.73454:3.73454:1:1:1:1	0.408036(0.491964:0.378571:0.353571)	NA	NA	NA	NA
Papaver_rhoeas|Prh01G22070.0-Papaver_rhoeas|PrhUNG03990.0	YN	0.0036277	0.0217535	0.166764	0.000122286	2313	654.528	1658.47	NA	20	14	6	NA	NA	0.0087569	3.6371:3.6371:1:1:1:1	0.421963(0.461738:0.335279:0.468872)	NA	NA	NA	NA
Papaver_rhoeas|Prh01G22090.0-Papaver_rhoeas|PrhUNG03980.0	YN	0.0262668	0.0154439	1.70078	0.585488	855	196.258	658.742	NA	20	3	17	NA	NA	0.0237825	1.52692:1.52692:1:1:1:1	0.449123(0.475439:0.450877:0.421053)	NA	NA	NA	NA
Papaver_rhoeas|Prh01G22100.0-Papaver_somniferum|Pso07G39390.0	YN	0.0407819	0.119731	0.340614	9.63953e-10	2337	655.559	1681.44	NA	138	71.3782	66.6218	NA	NA	0.0629281	3.64025:3.64025:1:1:1:1	0.421908(0.458922:0.336329:0.470475)	NA	NA	NA	NA
Papaver_rhoeas|Prh01G22130.0-Papaver_somniferum|Pso07G39380.0	YN	0.0329522	0.103615	0.318024	1.34448e-07	1809	448.125	1360.87	NA	87	43.1391	43.8609	NA	NA	0.0504568	1.80313:1.80313:1:1:1:1	0.426479(0.465174:0.340796:0.473466)	NA	NA	NA	NA
Papaver_rhoeas|Prh01G22190.0-Papaver_rhoeas|PrhUNG03930.0	YN	0.00156802	0.0638237	0.0245681	1.23621e-07	852	213.5	638.5	NA	14	13	1	NA	NA	0.0171685	2.28707:2.28707:1:1:1:1	0.436033(0.538732:0.422535:0.346831)	NA	NA	NA	NA
Papaver_rhoeas|Prh01G22190.0-Papaver_somniferum|Pso07G39350.0	YN	0.0407922	0.141676	0.287925	2.21064e-05	846	196.217	649.783	NA	51	25.2064	25.7936	NA	NA	0.0641908	1.00803:1.00803:1:1:1:1	0.436761(0.547872:0.420213:0.342199)	NA	NA	NA	NA
Papaver_rhoeas|Prh01G22190.0-Papaver_somniferum|Pso10G20470.0	YN	0.0126109	0.0699026	0.180407	0.00011095	852	212.256	639.744	NA	22	14	8	NA	NA	0.0268838	2.99032:2.99032:1:1:1:1	0.432512(0.540493:0.426056:0.330986)	NA	NA	NA	NA
Papaver_rhoeas|Prh01G22260.0-Papaver_somniferum|Pso07G39340.0	YN	0.0599624	0.0801915	0.747741	0.223512	1503	388.683	1114.32	NA	93	29	64	NA	NA	0.0651938	3.9546:3.9546:1:1:1:1	0.417498(0.518962:0.361277:0.372255)	NA	NA	NA	NA
Papaver_rhoeas|Prh01G22400.0-Papaver_rhoeas|PrhUNG03890.0	YN	0.00730079	0.0886495	0.0823557	3.30864e-13	1617	378.192	1238.81	NA	40	31	9	NA	NA	0.026327	2.19167:2.19167:1:1:1:1	0.427025(0.506494:0.410946:0.363636)	NA	NA	NA	NA
Papaver_rhoeas|Prh01G22420.0-Papaver_somniferum|Pso07G39220.0	YN	0.180863	0.224943	0.80404	0.411305	333	90.8512	242.149	NA	56	17.3626	38.6374	NA	NA	0.19289	3.28675:3.28675:1:1:1:1	0.391892(0.391892:0.427928:0.355856)	NA	NA	NA	NA
Papaver_rhoeas|Prh01G22430.0-Papaver_rhoeas|PrhUNG03860.0	YN	0.00576472	0.0727978	0.0791881	3.54468e-09	1320	275.145	1044.85	NA	25	19	6	NA	NA	0.0197373	1.83897:1.83897:1:1:1:1	0.399242(0.447727:0.417045:0.332955)	NA	NA	NA	NA
Papaver_rhoeas|Prh01G22430.0-Papaver_somniferum|Pso07G39200.0	YN	0.010044	0.0513151	0.195733	4.02269e-05	1428	325.051	1102.95	NA	27	16	11	NA	NA	0.0194384	3.02315:3.02315:1:1:1:1	0.40056(0.461134:0.418067:0.322479)	NA	NA	NA	NA
Papaver_rhoeas|Prh01G22440.0-Papaver_somniferum|Pso07G39180.0	YN	0.0178213	0.0408099	0.436692	0.0282354	1248	319.127	928.873	NA	29	12.6521	16.3479	NA	NA	0.0236997	3.98288:3.98288:1:1:1:1	0.450321(0.53125:0.486779:0.332933)	NA	NA	NA	NA
Papaver_rhoeas|Prh01G22440.0-Papaver_somniferum|Pso10G20530.0	YN	0.0197603	0.049395	0.400046	0.0121385	1248	308.064	939.936	NA	33	14.6702	18.3298	NA	NA	0.0270755	2.37427:2.37427:1:1:1:1	0.449519(0.53125:0.487981:0.329327)	NA	NA	NA	NA
Papaver_rhoeas|Prh01G22460.0-Papaver_rhoeas|PrhUNG03830.0	YN	0.0207688	0.17899	0.116033	1.62641e-09	654	158.489	495.511	NA	35	24.8616	10.1384	NA	NA	0.0591118	2.14892:2.14892:1:1:1:1	0.435015(0.509174:0.373853:0.422018)	NA	NA	NA	NA
Papaver_rhoeas|Prh01G22460.0-Papaver_somniferum|Pso10G20580.0	YN	0.0291048	0.163978	0.177492	3.32107e-07	654	156.087	497.913	NA	37	22.7966	14.2034	NA	NA	0.0612944	1.92407:1.92407:1:1:1:1	0.432722(0.509174:0.37156:0.417431)	NA	NA	NA	NA
Papaver_rhoeas|Prh01G22470.0-Papaver_somniferum|Pso07G39130.0	YN	0.0235238	0.0869283	0.270611	1.2592e-12	3249	843.639	2405.36	NA	124	68.3285	55.6715	NA	NA	0.0399875	3.34432:3.34432:1:1:1:1	0.417975(0.486611:0.363804:0.403509)	NA	NA	NA	NA
Papaver_rhoeas|Prh01G22470.0-Papaver_somniferum|Pso10G20600.0	YN	0.0263821	0.109056	0.241913	1.26764e-17	3420	883.67	2536.33	NA	154	88.3012	65.6988	NA	NA	0.0477437	3.28465:3.28465:1:1:1:1	0.417836(0.483772:0.365351:0.404386)	NA	NA	NA	NA
Papaver_rhoeas|Prh01G22480.0-Papaver_somniferum|Pso07G39100.0	YN	0.0211908	0.221473	0.0956808	2.97518e-38	2385	557.285	1827.72	NA	141	102.815	38.1849	NA	NA	0.0679893	1.94103:1.94103:1:1:1:1	0.401258(0.459119:0.354088:0.390566)	NA	NA	NA	NA
Papaver_rhoeas|Prh01G22480.0-Papaver_somniferum|Pso10G20610.0	YN	0.0229791	0.19104	0.120284	4.82397e-33	2490	597.844	1892.16	NA	141	98.1912	42.8088	NA	NA	0.0633302	2.23221:2.23221:1:1:1:1	0.40261(0.459036:0.357229:0.391566)	NA	NA	NA	NA
Papaver_rhoeas|Prh01G22500.0-Papaver_somniferum|Pso07G39080.0	YN	0.0117147	0.177717	0.0659174	4.32355e-41	2547	633.721	1913.28	NA	120	97.7672	22.2328	NA	NA	0.0530179	2.83369:2.83369:1:1:1:1	0.40106(0.460542:0.352179:0.390459)	NA	NA	NA	NA
Papaver_rhoeas|Prh01G22500.0-Papaver_somniferum|Pso10G20620.0	YN	0.0323181	0.159149	0.203067	4.20825e-16	1911	474.07	1436.93	NA	112	66.575	45.425	NA	NA	0.0637817	2.49111:2.49111:1:1:1:1	0.407117(0.445055:0.371272:0.405024)	NA	NA	NA	NA
Papaver_rhoeas|Prh01G22510.0-Papaver_somniferum|Pso07G39060.0	YN	1.33719	1.92429	0.694901	0.469794	276	66.9677	209.032	NA	172	44.4908	127.509	NA	NA	1.47964	0.807281:0.807281:1:1:1:1	0.451087(0.456522:0.51087:0.38587)	NA	NA	NA	NA
Papaver_rhoeas|Prh01G22600.0-Papaver_rhoeas|PrhUNG03650.0	YN	0.0050072	0.119217	0.0420009	3.99006e-30	2532	528.02	2003.98	NA	67	57	10	NA	NA	0.0288243	1.26883:1.26883:1:1:1:1	0.394945(0.468009:0.34064:0.376185)	NA	NA	NA	NA
Papaver_rhoeas|Prh01G22610.0-Papaver_rhoeas|PrhUNG03630.0	YN	0.0249642	0.139861	0.178493	6.99052e-10	1137	279.733	857.267	NA	56	35	21	NA	NA	0.0532319	4.60659:4.60659:1:1:1:1	0.387423(0.448549:0.378628:0.335092)	NA	NA	NA	NA
Papaver_rhoeas|Prh01G22620.0-Papaver_somniferum|Pso07G38960.0	YN	0.020544	0.134223	0.153058	1.65848e-21	2499	612.193	1886.81	NA	112	73.7828	38.2172	NA	NA	0.0483924	2.55481:2.55481:1:1:1:1	0.398159(0.465786:0.343337:0.385354)	NA	NA	NA	NA
Papaver_rhoeas|Prh01G22620.0-Papaver_somniferum|Pso10G20650.0	YN	0.0387708	0.25272	0.153414	7.35848e-35	2499	589.42	1909.58	NA	195	122.884	72.1162	NA	NA	0.0892335	2.2147:2.2147:1:1:1:1	0.393758(0.463385:0.340336:0.377551)	NA	NA	NA	NA
Papaver_rhoeas|Prh01G22630.0-Papaver_rhoeas|PrhUNG03620.0	YN	0.0806233	0.338021	0.238515	1.18934e-11	966	208.305	757.695	NA	112	54.1595	57.8405	NA	NA	0.136128	1.85813:1.85813:1:1:1:1	0.387681(0.459627:0.324534:0.378882)	NA	NA	NA	NA
Papaver_rhoeas|Prh01G22670.0-Papaver_somniferum|Pso10G20670.0	YN	0.0667583	0.0961572	0.694262	0.472896	372	88.9417	283.058	NA	26	8	18	NA	NA	0.0737873	5.52534:5.52534:1:1:1:1	0.375(0.41129:0.375:0.33871)	NA	NA	NA	NA
Papaver_rhoeas|Prh01G22690.0-Papaver_rhoeas|PrhUNG03590.0	YN	0.085337	0.380491	0.224281	3.26523e-07	432	100.931	331.069	NA	55	28.3622	26.6378	NA	NA	0.154296	2.78788:2.78788:1:1:1:1	0.40625(0.461806:0.388889:0.368056)	NA	NA	NA	NA
Papaver_rhoeas|Prh01G22710.0-Papaver_rhoeas|PrhUNG03570.0	YN	0.189143	0.295376	0.640347	0.0795213	591	140.409	450.591	NA	108	32.9259	75.0741	NA	NA	0.214382	3.09028:3.09028:1:1:1:1	0.406937(0.477157:0.383249:0.360406)	NA	NA	NA	NA
Papaver_rhoeas|Prh01G22720.0-Papaver_somniferum|Pso07G38910.0	YN	1.23213	2.83565	0.434516	0.0069199	198	43.8538	154.146	NA	128	35.7616	92.2384	NA	NA	1.58729	1.51317:1.51317:1:1:1:1	0.434343(0.424242:0.515152:0.363636)	NA	NA	NA	NA
Papaver_rhoeas|Prh01G22760.0-Papaver_rhoeas|PrhUNG03530.0	YN	0.0355156	0.186373	0.190562	1.93477e-13	1263	333.661	929.339	NA	86	53.8461	32.1539	NA	NA	0.0753692	6.18064:6.18064:1:1:1:1	0.427553(0.527316:0.420428:0.334917)	NA	NA	NA	NA
Papaver_rhoeas|Prh01G22770.0-Papaver_somniferum|Pso10G20890.0	YN	0.0574276	0.092748	0.619179	0.271783	393	73.2407	319.759	NA	24	6.33852	17.6615	NA	NA	0.06401	1.46697:1.46697:1:1:1:1	0.40458(0.519084:0.374046:0.320611)	NA	NA	NA	NA
Papaver_rhoeas|Prh01G22840.0-Papaver_somniferum|Pso07G38750.0	YN	0.06582	0.175118	0.375861	0.00425837	483	122.843	360.157	NA	41	18.3183	22.6817	NA	NA	0.0936181	1.96747:1.96747:1:1:1:1	0.444099(0.537267:0.350932:0.444099)	NA	NA	NA	NA
Papaver_rhoeas|Prh01G22900.0-Papaver_rhoeas|PrhUNG03420.0	YN	0.031162	0.0238745	1.30524	0.944255	315	85.3379	229.662	NA	9	2	7	NA	NA	0.0291877	2.70261:2.70261:1:1:1:1	0.438095(0.504762:0.433333:0.37619)	NA	NA	NA	NA
Papaver_rhoeas|Prh01G23040.0-Papaver_rhoeas|PrhUNG03440.0	YN	0.0170736	0.0299627	0.569828	0.435399	552	136.529	415.471	NA	11	4	7	NA	NA	0.0202615	5.04927:5.04927:1:1:1:1	0.408514(0.470109:0.434783:0.320652)	NA	NA	NA	NA
Papaver_rhoeas|Prh01G23050.0-Papaver_rhoeas|PrhUNG03430.0	YN	0.0134727	0.0493908	0.272777	0.00206969	1152	252.976	899.024	NA	24	12	12	NA	NA	0.0213602	2.43588:2.43588:1:1:1:1	0.383681(0.420573:0.417969:0.3125)	NA	NA	NA	NA
Papaver_rhoeas|Prh01G23170.0-Papaver_rhoeas|PrhUNG03360.0	YN	0.0121268	0.207592	0.0584163	6.20584e-36	1875	449.893	1425.11	NA	97	79.8581	17.1419	NA	NA	0.0590273	1.55411:1.55411:1:1:1:1	0.4416(0.4936:0.4152:0.416)	NA	NA	NA	NA
Papaver_rhoeas|Prh01G23180.0-Papaver_rhoeas|PrhUNG03350.0	YN	0.0363322	0.123146	0.295034	1.24419e-06	1275	341.899	933.101	NA	71	38	33	NA	NA	0.0596118	4.23819:4.23819:1:1:1:1	0.437255(0.534118:0.377647:0.4)	NA	NA	NA	NA
Papaver_rhoeas|Prh01G23300.0-Papaver_rhoeas|PrhUNG03310.0	YN	0.00502323	0.0173647	0.289279	0.350994	258	58.2575	199.743	NA	2	1	1	NA	NA	0.00780998	2:2:1:1:1:1	0.453488(0.476744:0.453488:0.430233)	NA	NA	NA	NA
Papaver_rhoeas|Prh01G23310.0-Papaver_rhoeas|PrhUNG03300.0	YN	0.0052232	NA	NA	NA	252	59.8791	192.121	NA	1	NA	1	NA	NA	0.00398209	2:2:1:1:1:1	0.470238(0.517857:0.488095:0.404762)	NA	NA	NA	NA
Papaver_rhoeas|Prh01G23320.0-Papaver_rhoeas|PrhUNG03290.0	YN	0.0439193	0.0690381	0.63616	0.0501521	1920	488.114	1431.89	NA	93	32	61	NA	NA	0.0503051	2.61399:2.61399:1:1:1:1	0.466146(0.54375:0.451562:0.403125)	NA	NA	NA	NA
Papaver_rhoeas|Prh01G23370.0-Papaver_rhoeas|PrhUNG03240.0	YN	0.0763757	0.112525	0.678745	0.216056	657	140.872	516.128	NA	52	14.5403	37.4597	NA	NA	0.0841267	1.20205:1.20205:1:1:1:1	0.424658(0.509132:0.374429:0.390411)	NA	NA	NA	NA
Papaver_rhoeas|Prh01G23540.0-Papaver_rhoeas|PrhUNG03170.0	YN	0.0239525	0.0998426	0.239902	0.0130329	330	75.3261	254.674	NA	13	7	6	NA	NA	0.0412752	1.21868:1.21868:1:1:1:1	0.416667(0.459091:0.359091:0.431818)	NA	NA	NA	NA
[truncated: 248,984 more rows]
