# Supplementary material for: Subgenome-aware analyses suggest a reticulate allopolyploidization origin in three Papaver genomes
Source: Nat Commun. 2023 Apr 19;14:2204. doi: 10.1038/s41467-023-37939-2 (PMC10115784; doi:10.1038/s41467-023-37939-2)
Supplement: Supplementary file 3 — Source Data [file 41467_2023_37939_MOESM3_ESM.zip › Supplementary Fig. 2-5 Syntenic blcoks by MCScanX.txt]

############### Parameters ###############
# MATCH_SCORE: 50
# MATCH_SIZE: 5
# GAP_PENALTY: -1
# OVERLAP_WINDOW: 5
# E_VALUE: 1e-05
# MAX GAPS: 25
############### Statistics ###############
# Number of collinear genes: 136981, Percentage: 67.38
# Number of all genes: 203303
##########################################
## Alignment 0: score=2021.0 e_value=5.6e-172 N=45 Pe1&Pe1 plus
  0-  0:	Papaver_setigerum|Pse01G04000.0	Papaver_setigerum|Pse01G47660.0	      0
  0-  1:	Papaver_setigerum|Pse01G04050.0	Papaver_setigerum|Pse01G47700.0	      0
  0-  2:	Papaver_setigerum|Pse01G04130.0	Papaver_setigerum|Pse01G47770.0	      0
  0-  3:	Papaver_setigerum|Pse01G04160.0	Papaver_setigerum|Pse01G47790.0	      0
  0-  4:	Papaver_setigerum|Pse01G04250.0	Papaver_setigerum|Pse01G47820.0	      0
  0-  5:	Papaver_setigerum|Pse01G04260.0	Papaver_setigerum|Pse01G47840.0	      0
  0-  6:	Papaver_setigerum|Pse01G04310.0	Papaver_setigerum|Pse01G47920.0	      0
  0-  7:	Papaver_setigerum|Pse01G04330.0	Papaver_setigerum|Pse01G47950.0	      0
  0-  8:	Papaver_setigerum|Pse01G04370.0	Papaver_setigerum|Pse01G47990.0	      0
  0-  9:	Papaver_setigerum|Pse01G04380.0	Papaver_setigerum|Pse01G48000.0	      0
  0- 10:	Papaver_setigerum|Pse01G04410.0	Papaver_setigerum|Pse01G48040.0	      0
  0- 11:	Papaver_setigerum|Pse01G04610.0	Papaver_setigerum|Pse01G48210.0	      0
  0- 12:	Papaver_setigerum|Pse01G04620.0	Papaver_setigerum|Pse01G48220.0	      0
  0- 13:	Papaver_setigerum|Pse01G04660.0	Papaver_setigerum|Pse01G48270.0	      0
  0- 14:	Papaver_setigerum|Pse01G04670.0	Papaver_setigerum|Pse01G48310.0	      0
  0- 15:	Papaver_setigerum|Pse01G04800.0	Papaver_setigerum|Pse01G48410.0	      0
  0- 16:	Papaver_setigerum|Pse01G04810.0	Papaver_setigerum|Pse01G48440.0	      0
  0- 17:	Papaver_setigerum|Pse01G04820.0	Papaver_setigerum|Pse01G48460.0	      0
  0- 18:	Papaver_setigerum|Pse01G04860.0	Papaver_setigerum|Pse01G48500.0	      0
  0- 19:	Papaver_setigerum|Pse01G04880.0	Papaver_setigerum|Pse01G48540.0	      0
  0- 20:	Papaver_setigerum|Pse01G04910.0	Papaver_setigerum|Pse01G48600.0	      0
  0- 21:	Papaver_setigerum|Pse01G04980.0	Papaver_setigerum|Pse01G48660.0	      0
  0- 22:	Papaver_setigerum|Pse01G05000.0	Papaver_setigerum|Pse01G48680.0	      0
  0- 23:	Papaver_setigerum|Pse01G05010.0	Papaver_setigerum|Pse01G48690.0	      0
  0- 24:	Papaver_setigerum|Pse01G05020.0	Papaver_setigerum|Pse01G48700.0	      0
  0- 25:	Papaver_setigerum|Pse01G05190.0	Papaver_setigerum|Pse01G48870.0	      0
  0- 26:	Papaver_setigerum|Pse01G05230.0	Papaver_setigerum|Pse01G48880.0	      0
  0- 27:	Papaver_setigerum|Pse01G05240.0	Papaver_setigerum|Pse01G48890.0	      0
  0- 28:	Papaver_setigerum|Pse01G05330.0	Papaver_setigerum|Pse01G49030.0	      0
  0- 29:	Papaver_setigerum|Pse01G05440.0	Papaver_setigerum|Pse01G49190.0	      0
  0- 30:	Papaver_setigerum|Pse01G05450.0	Papaver_setigerum|Pse01G49200.0	      0
  0- 31:	Papaver_setigerum|Pse01G05580.0	Papaver_setigerum|Pse01G49320.0	      0
  0- 32:	Papaver_setigerum|Pse01G05730.0	Papaver_setigerum|Pse01G49360.0	      0
  0- 33:	Papaver_setigerum|Pse01G05780.0	Papaver_setigerum|Pse01G49410.0	      0
  0- 34:	Papaver_setigerum|Pse01G05830.0	Papaver_setigerum|Pse01G49440.0	      0
  0- 35:	Papaver_setigerum|Pse01G05840.0	Papaver_setigerum|Pse01G49500.0	      0
  0- 36:	Papaver_setigerum|Pse01G05850.0	Papaver_setigerum|Pse01G49510.0	      0
  0- 37:	Papaver_setigerum|Pse01G05870.0	Papaver_setigerum|Pse01G49570.0	      0
  0- 38:	Papaver_setigerum|Pse01G05880.0	Papaver_setigerum|Pse01G49620.0	      0
  0- 39:	Papaver_setigerum|Pse01G05910.0	Papaver_setigerum|Pse01G49630.0	      0
  0- 40:	Papaver_setigerum|Pse01G05990.0	Papaver_setigerum|Pse01G49680.0	      0
  0- 41:	Papaver_setigerum|Pse01G06050.0	Papaver_setigerum|Pse01G49710.0	      0
  0- 42:	Papaver_setigerum|Pse01G06160.0	Papaver_setigerum|Pse01G49930.0	      0
  0- 43:	Papaver_setigerum|Pse01G06200.0	Papaver_setigerum|Pse01G49970.0	      0
  0- 44:	Papaver_setigerum|Pse01G06210.0	Papaver_setigerum|Pse01G49980.0	      0
## Alignment 1: score=1288.0 e_value=1.5e-96 N=28 Pe1&Pe1 plus
  1-  0:	Papaver_setigerum|Pse01G08690.0	Papaver_setigerum|Pse01G43960.0	      0
  1-  1:	Papaver_setigerum|Pse01G08700.0	Papaver_setigerum|Pse01G43970.0	      0
  1-  2:	Papaver_setigerum|Pse01G08720.0	Papaver_setigerum|Pse01G44010.0	      0
  1-  3:	Papaver_setigerum|Pse01G08740.0	Papaver_setigerum|Pse01G44020.0	      0
  1-  4:	Papaver_setigerum|Pse01G08750.0	Papaver_setigerum|Pse01G44030.0	      0
  1-  5:	Papaver_setigerum|Pse01G08780.0	Papaver_setigerum|Pse01G44050.0	      0
  1-  6:	Papaver_setigerum|Pse01G08800.0	Papaver_setigerum|Pse01G44090.0	      0
  1-  7:	Papaver_setigerum|Pse01G08840.0	Papaver_setigerum|Pse01G44150.0	      0
  1-  8:	Papaver_setigerum|Pse01G08850.0	Papaver_setigerum|Pse01G44160.0	      0
  1-  9:	Papaver_setigerum|Pse01G08880.0	Papaver_setigerum|Pse01G44200.0	      0
  1- 10:	Papaver_setigerum|Pse01G08890.0	Papaver_setigerum|Pse01G44210.0	      0
  1- 11:	Papaver_setigerum|Pse01G08900.0	Papaver_setigerum|Pse01G44220.0	      0
  1- 12:	Papaver_setigerum|Pse01G08930.0	Papaver_setigerum|Pse01G44230.0	      0
  1- 13:	Papaver_setigerum|Pse01G08960.0	Papaver_setigerum|Pse01G44260.0	      0
  1- 14:	Papaver_setigerum|Pse01G08970.0	Papaver_setigerum|Pse01G44270.0	      0
  1- 15:	Papaver_setigerum|Pse01G09020.0	Papaver_setigerum|Pse01G44340.0	      0
  1- 16:	Papaver_setigerum|Pse01G09090.0	Papaver_setigerum|Pse01G44350.0	      0
  1- 17:	Papaver_setigerum|Pse01G09210.0	Papaver_setigerum|Pse01G44400.0	      0
  1- 18:	Papaver_setigerum|Pse01G09220.0	Papaver_setigerum|Pse01G44420.0	      0
  1- 19:	Papaver_setigerum|Pse01G09360.0	Papaver_setigerum|Pse01G44450.0	      0
  1- 20:	Papaver_setigerum|Pse01G09580.0	Papaver_setigerum|Pse01G44710.0	      0
  1- 21:	Papaver_setigerum|Pse01G09730.0	Papaver_setigerum|Pse01G44850.0	      0
  1- 22:	Papaver_setigerum|Pse01G09750.0	Papaver_setigerum|Pse01G44860.0	      0
  1- 23:	Papaver_setigerum|Pse01G09770.0	Papaver_setigerum|Pse01G44890.0	      0
  1- 24:	Papaver_setigerum|Pse01G09790.0	Papaver_setigerum|Pse01G44910.0	      0
  1- 25:	Papaver_setigerum|Pse01G09910.0	Papaver_setigerum|Pse01G44940.0	      0
  1- 26:	Papaver_setigerum|Pse01G09920.0	Papaver_setigerum|Pse01G44950.0	      0
  1- 27:	Papaver_setigerum|Pse01G09930.0	Papaver_setigerum|Pse01G44960.0	      0
## Alignment 2: score=337.0 e_value=1.2e-10 N=7 Pe1&Pe1 plus
  2-  0:	Papaver_setigerum|Pse01G02600.0	Papaver_setigerum|Pse01G51440.0	      0
  2-  1:	Papaver_setigerum|Pse01G02650.0	Papaver_setigerum|Pse01G51490.0	      0
  2-  2:	Papaver_setigerum|Pse01G02660.0	Papaver_setigerum|Pse01G51500.0	      0
  2-  3:	Papaver_setigerum|Pse01G02670.0	Papaver_setigerum|Pse01G51530.0	      0
  2-  4:	Papaver_setigerum|Pse01G02710.0	Papaver_setigerum|Pse01G51570.0	      0
  2-  5:	Papaver_setigerum|Pse01G02750.0	Papaver_setigerum|Pse01G51590.0	      0
  2-  6:	Papaver_setigerum|Pse01G02770.0	Papaver_setigerum|Pse01G51600.0	      0
## Alignment 3: score=9998.0 e_value=0 N=213 Pe1&Pe1 minus
  3-  0:	Papaver_setigerum|Pse01G12980.0	Papaver_setigerum|Pse01G40730.0	      0
  3-  1:	Papaver_setigerum|Pse01G13000.0	Papaver_setigerum|Pse01G40710.0	      0
  3-  2:	Papaver_setigerum|Pse01G13020.0	Papaver_setigerum|Pse01G40680.0	      0
  3-  3:	Papaver_setigerum|Pse01G13030.0	Papaver_setigerum|Pse01G40670.0	      0
  3-  4:	Papaver_setigerum|Pse01G13040.0	Papaver_setigerum|Pse01G40660.0	      0
  3-  5:	Papaver_setigerum|Pse01G13070.0	Papaver_setigerum|Pse01G40620.0	      0
  3-  6:	Papaver_setigerum|Pse01G13080.0	Papaver_setigerum|Pse01G40610.0	      0
  3-  7:	Papaver_setigerum|Pse01G13290.0	Papaver_setigerum|Pse01G40550.0	      0
  3-  8:	Papaver_setigerum|Pse01G13410.0	Papaver_setigerum|Pse01G40440.0	      0
  3-  9:	Papaver_setigerum|Pse01G13420.0	Papaver_setigerum|Pse01G40420.0	      0
  3- 10:	Papaver_setigerum|Pse01G13470.0	Papaver_setigerum|Pse01G40390.0	      0
  3- 11:	Papaver_setigerum|Pse01G13580.0	Papaver_setigerum|Pse01G40260.0	      0
  3- 12:	Papaver_setigerum|Pse01G13630.0	Papaver_setigerum|Pse01G40230.0	      0
  3- 13:	Papaver_setigerum|Pse01G13650.0	Papaver_setigerum|Pse01G40210.0	      0
  3- 14:	Papaver_setigerum|Pse01G13660.0	Papaver_setigerum|Pse01G40200.0	      0
  3- 15:	Papaver_setigerum|Pse01G13680.0	Papaver_setigerum|Pse01G40170.0	      0
  3- 16:	Papaver_setigerum|Pse01G13730.0	Papaver_setigerum|Pse01G40120.0	      0
  3- 17:	Papaver_setigerum|Pse01G13740.0	Papaver_setigerum|Pse01G40100.0	      0
  3- 18:	Papaver_setigerum|Pse01G13760.0	Papaver_setigerum|Pse01G40090.0	      0
  3- 19:	Papaver_setigerum|Pse01G13780.0	Papaver_setigerum|Pse01G40050.0	      0
  3- 20:	Papaver_setigerum|Pse01G13820.0	Papaver_setigerum|Pse01G40020.0	      0
  3- 21:	Papaver_setigerum|Pse01G13930.0	Papaver_setigerum|Pse01G39990.0	      0
  3- 22:	Papaver_setigerum|Pse01G14040.0	Papaver_setigerum|Pse01G39910.0	      0
  3- 23:	Papaver_setigerum|Pse01G14050.0	Papaver_setigerum|Pse01G39890.0	      0
  3- 24:	Papaver_setigerum|Pse01G14060.0	Papaver_setigerum|Pse01G39880.0	      0
  3- 25:	Papaver_setigerum|Pse01G14130.0	Papaver_setigerum|Pse01G39730.0	      0
  3- 26:	Papaver_setigerum|Pse01G14180.0	Papaver_setigerum|Pse01G39710.0	      0
  3- 27:	Papaver_setigerum|Pse01G14210.0	Papaver_setigerum|Pse01G39680.0	      0
  3- 28:	Papaver_setigerum|Pse01G14230.0	Papaver_setigerum|Pse01G39670.0	      0
  3- 29:	Papaver_setigerum|Pse01G14360.0	Papaver_setigerum|Pse01G39630.0	      0
  3- 30:	Papaver_setigerum|Pse01G14370.0	Papaver_setigerum|Pse01G39620.0	      0
  3- 31:	Papaver_setigerum|Pse01G14380.0	Papaver_setigerum|Pse01G39610.0	      0
  3- 32:	Papaver_setigerum|Pse01G14390.0	Papaver_setigerum|Pse01G39600.0	      0
  3- 33:	Papaver_setigerum|Pse01G14430.0	Papaver_setigerum|Pse01G39550.0	      0
  3- 34:	Papaver_setigerum|Pse01G14490.0	Papaver_setigerum|Pse01G39490.0	      0
  3- 35:	Papaver_setigerum|Pse01G14500.0	Papaver_setigerum|Pse01G39480.0	      0
  3- 36:	Papaver_setigerum|Pse01G14530.0	Papaver_setigerum|Pse01G39450.0	      0
  3- 37:	Papaver_setigerum|Pse01G14580.0	Papaver_setigerum|Pse01G39380.0	      0
  3- 38:	Papaver_setigerum|Pse01G14590.0	Papaver_setigerum|Pse01G39370.0	      0
  3- 39:	Papaver_setigerum|Pse01G14630.0	Papaver_setigerum|Pse01G39350.0	      0
  3- 40:	Papaver_setigerum|Pse01G14690.0	Papaver_setigerum|Pse01G39230.0	      0
  3- 41:	Papaver_setigerum|Pse01G14700.0	Papaver_setigerum|Pse01G39220.0	      0
  3- 42:	Papaver_setigerum|Pse01G14740.0	Papaver_setigerum|Pse01G39160.0	      0
  3- 43:	Papaver_setigerum|Pse01G14870.0	Papaver_setigerum|Pse01G39050.0	      0
  3- 44:	Papaver_setigerum|Pse01G14890.0	Papaver_setigerum|Pse01G39040.0	      0
  3- 45:	Papaver_setigerum|Pse01G14920.0	Papaver_setigerum|Pse01G39020.0	      0
  3- 46:	Papaver_setigerum|Pse01G14940.0	Papaver_setigerum|Pse01G38990.0	      0
  3- 47:	Papaver_setigerum|Pse01G14960.0	Papaver_setigerum|Pse01G38980.0	      0
  3- 48:	Papaver_setigerum|Pse01G15000.0	Papaver_setigerum|Pse01G38940.0	      0
  3- 49:	Papaver_setigerum|Pse01G15050.0	Papaver_setigerum|Pse01G38900.0	      0
  3- 50:	Papaver_setigerum|Pse01G15110.0	Papaver_setigerum|Pse01G38840.0	      0
  3- 51:	Papaver_setigerum|Pse01G15120.0	Papaver_setigerum|Pse01G38830.0	      0
  3- 52:	Papaver_setigerum|Pse01G15140.0	Papaver_setigerum|Pse01G38810.0	      0
  3- 53:	Papaver_setigerum|Pse01G15170.0	Papaver_setigerum|Pse01G38770.0	      0
  3- 54:	Papaver_setigerum|Pse01G15230.0	Papaver_setigerum|Pse01G38680.0	      0
  3- 55:	Papaver_setigerum|Pse01G15240.0	Papaver_setigerum|Pse01G38670.0	      0
  3- 56:	Papaver_setigerum|Pse01G15250.0	Papaver_setigerum|Pse01G38660.0	      0
  3- 57:	Papaver_setigerum|Pse01G15280.0	Papaver_setigerum|Pse01G38650.0	      0
  3- 58:	Papaver_setigerum|Pse01G15300.0	Papaver_setigerum|Pse01G38620.0	      0
  3- 59:	Papaver_setigerum|Pse01G15310.0	Papaver_setigerum|Pse01G38610.0	      0
  3- 60:	Papaver_setigerum|Pse01G15320.0	Papaver_setigerum|Pse01G38600.0	      0
  3- 61:	Papaver_setigerum|Pse01G15380.0	Papaver_setigerum|Pse01G38560.0	      0
  3- 62:	Papaver_setigerum|Pse01G15410.0	Papaver_setigerum|Pse01G38550.0	      0
  3- 63:	Papaver_setigerum|Pse01G15460.0	Papaver_setigerum|Pse01G38500.0	      0
  3- 64:	Papaver_setigerum|Pse01G15510.0	Papaver_setigerum|Pse01G38430.0	      0
  3- 65:	Papaver_setigerum|Pse01G15580.0	Papaver_setigerum|Pse01G38410.0	      0
  3- 66:	Papaver_setigerum|Pse01G15590.0	Papaver_setigerum|Pse01G38400.0	      0
  3- 67:	Papaver_setigerum|Pse01G15610.0	Papaver_setigerum|Pse01G38390.0	      0
  3- 68:	Papaver_setigerum|Pse01G15660.0	Papaver_setigerum|Pse01G38370.0	      0
  3- 69:	Papaver_setigerum|Pse01G15680.0	Papaver_setigerum|Pse01G38360.0	      0
  3- 70:	Papaver_setigerum|Pse01G15700.0	Papaver_setigerum|Pse01G38320.0	      0
  3- 71:	Papaver_setigerum|Pse01G15750.0	Papaver_setigerum|Pse01G38300.0	      0
  3- 72:	Papaver_setigerum|Pse01G15800.0	Papaver_setigerum|Pse01G38280.0	      0
  3- 73:	Papaver_setigerum|Pse01G15810.0	Papaver_setigerum|Pse01G38270.0	      0
  3- 74:	Papaver_setigerum|Pse01G15820.0	Papaver_setigerum|Pse01G38250.0	      0
  3- 75:	Papaver_setigerum|Pse01G15840.0	Papaver_setigerum|Pse01G38230.0	      0
  3- 76:	Papaver_setigerum|Pse01G15880.0	Papaver_setigerum|Pse01G38180.0	      0
  3- 77:	Papaver_setigerum|Pse01G15890.0	Papaver_setigerum|Pse01G38170.0	      0
  3- 78:	Papaver_setigerum|Pse01G15900.0	Papaver_setigerum|Pse01G38160.0	      0
  3- 79:	Papaver_setigerum|Pse01G15960.0	Papaver_setigerum|Pse01G38110.0	      0
  3- 80:	Papaver_setigerum|Pse01G15970.0	Papaver_setigerum|Pse01G38100.0	      0
  3- 81:	Papaver_setigerum|Pse01G15980.0	Papaver_setigerum|Pse01G38090.0	      0
  3- 82:	Papaver_setigerum|Pse01G15990.0	Papaver_setigerum|Pse01G38080.0	      0
  3- 83:	Papaver_setigerum|Pse01G16070.0	Papaver_setigerum|Pse01G38050.0	      0
  3- 84:	Papaver_setigerum|Pse01G16100.0	Papaver_setigerum|Pse01G38020.0	      0
  3- 85:	Papaver_setigerum|Pse01G16150.0	Papaver_setigerum|Pse01G37950.0	      0
  3- 86:	Papaver_setigerum|Pse01G16160.0	Papaver_setigerum|Pse01G37940.0	      0
  3- 87:	Papaver_setigerum|Pse01G16180.0	Papaver_setigerum|Pse01G37910.0	      0
  3- 88:	Papaver_setigerum|Pse01G16190.0	Papaver_setigerum|Pse01G37900.0	      0
  3- 89:	Papaver_setigerum|Pse01G16290.0	Papaver_setigerum|Pse01G37880.0	      0
  3- 90:	Papaver_setigerum|Pse01G16350.0	Papaver_setigerum|Pse01G37860.0	      0
  3- 91:	Papaver_setigerum|Pse01G16360.0	Papaver_setigerum|Pse01G37850.0	      0
  3- 92:	Papaver_setigerum|Pse01G16390.0	Papaver_setigerum|Pse01G37830.0	      0
  3- 93:	Papaver_setigerum|Pse01G16420.0	Papaver_setigerum|Pse01G37800.0	      0
  3- 94:	Papaver_setigerum|Pse01G16430.0	Papaver_setigerum|Pse01G37790.0	      0
  3- 95:	Papaver_setigerum|Pse01G16450.0	Papaver_setigerum|Pse01G37750.0	      0
  3- 96:	Papaver_setigerum|Pse01G16460.0	Papaver_setigerum|Pse01G37740.0	      0
  3- 97:	Papaver_setigerum|Pse01G16480.0	Papaver_setigerum|Pse01G37720.0	      0
  3- 98:	Papaver_setigerum|Pse01G16490.0	Papaver_setigerum|Pse01G37700.0	      0
  3- 99:	Papaver_setigerum|Pse01G16500.0	Papaver_setigerum|Pse01G37670.0	      0
  3-100:	Papaver_setigerum|Pse01G16580.0	Papaver_setigerum|Pse01G37630.0	      0
  3-101:	Papaver_setigerum|Pse01G16620.0	Papaver_setigerum|Pse01G37610.0	      0
  3-102:	Papaver_setigerum|Pse01G16630.0	Papaver_setigerum|Pse01G37600.0	      0
  3-103:	Papaver_setigerum|Pse01G16690.0	Papaver_setigerum|Pse01G37590.0	      0
  3-104:	Papaver_setigerum|Pse01G16800.0	Papaver_setigerum|Pse01G37560.0	      0
  3-105:	Papaver_setigerum|Pse01G16850.0	Papaver_setigerum|Pse01G37510.0	      0
  3-106:	Papaver_setigerum|Pse01G16860.0	Papaver_setigerum|Pse01G37500.0	      0
  3-107:	Papaver_setigerum|Pse01G16930.0	Papaver_setigerum|Pse01G37430.0	      0
  3-108:	Papaver_setigerum|Pse01G16980.0	Papaver_setigerum|Pse01G37390.0	      0
  3-109:	Papaver_setigerum|Pse01G16990.0	Papaver_setigerum|Pse01G37380.0	      0
  3-110:	Papaver_setigerum|Pse01G17010.0	Papaver_setigerum|Pse01G37360.0	      0
  3-111:	Papaver_setigerum|Pse01G17060.0	Papaver_setigerum|Pse01G37280.0	      0
  3-112:	Papaver_setigerum|Pse01G17120.0	Papaver_setigerum|Pse01G37250.0	      0
  3-113:	Papaver_setigerum|Pse01G17130.0	Papaver_setigerum|Pse01G37230.0	      0
  3-114:	Papaver_setigerum|Pse01G17140.0	Papaver_setigerum|Pse01G37190.0	      0
  3-115:	Papaver_setigerum|Pse01G17210.0	Papaver_setigerum|Pse01G37140.0	      0
  3-116:	Papaver_setigerum|Pse01G17240.0	Papaver_setigerum|Pse01G37120.0	      0
  3-117:	Papaver_setigerum|Pse01G17280.0	Papaver_setigerum|Pse01G37080.0	      0
  3-118:	Papaver_setigerum|Pse01G17320.0	Papaver_setigerum|Pse01G37050.0	      0
  3-119:	Papaver_setigerum|Pse01G17380.0	Papaver_setigerum|Pse01G36970.0	      0
  3-120:	Papaver_setigerum|Pse01G17390.0	Papaver_setigerum|Pse01G36960.0	      0
  3-121:	Papaver_setigerum|Pse01G17460.0	Papaver_setigerum|Pse01G36940.0	      0
  3-122:	Papaver_setigerum|Pse01G17470.0	Papaver_setigerum|Pse01G36930.0	      0
  3-123:	Papaver_setigerum|Pse01G17500.0	Papaver_setigerum|Pse01G36900.0	      0
  3-124:	Papaver_setigerum|Pse01G17530.0	Papaver_setigerum|Pse01G36870.0	      0
  3-125:	Papaver_setigerum|Pse01G17640.0	Papaver_setigerum|Pse01G36840.0	      0
  3-126:	Papaver_setigerum|Pse01G17650.0	Papaver_setigerum|Pse01G36830.0	      0
  3-127:	Papaver_setigerum|Pse01G17660.0	Papaver_setigerum|Pse01G36820.0	      0
  3-128:	Papaver_setigerum|Pse01G17670.0	Papaver_setigerum|Pse01G36810.0	      0
  3-129:	Papaver_setigerum|Pse01G17700.0	Papaver_setigerum|Pse01G36740.0	      0
  3-130:	Papaver_setigerum|Pse01G17760.0	Papaver_setigerum|Pse01G36680.0	      0
  3-131:	Papaver_setigerum|Pse01G17820.0	Papaver_setigerum|Pse01G36640.0	      0
  3-132:	Papaver_setigerum|Pse01G17840.0	Papaver_setigerum|Pse01G36610.0	      0
  3-133:	Papaver_setigerum|Pse01G17860.0	Papaver_setigerum|Pse01G36590.0	      0
  3-134:	Papaver_setigerum|Pse01G18020.0	Papaver_setigerum|Pse01G36500.0	      0
  3-135:	Papaver_setigerum|Pse01G18040.0	Papaver_setigerum|Pse01G36450.0	      0
  3-136:	Papaver_setigerum|Pse01G18070.0	Papaver_setigerum|Pse01G36430.0	      0
  3-137:	Papaver_setigerum|Pse01G18140.0	Papaver_setigerum|Pse01G36380.0	      0
  3-138:	Papaver_setigerum|Pse01G18240.0	Papaver_setigerum|Pse01G36290.0	      0
  3-139:	Papaver_setigerum|Pse01G18270.0	Papaver_setigerum|Pse01G36210.0	      0
  3-140:	Papaver_setigerum|Pse01G18330.0	Papaver_setigerum|Pse01G36100.0	      0
  3-141:	Papaver_setigerum|Pse01G18340.0	Papaver_setigerum|Pse01G36090.0	      0
  3-142:	Papaver_setigerum|Pse01G18360.0	Papaver_setigerum|Pse01G36070.0	      0
  3-143:	Papaver_setigerum|Pse01G18390.0	Papaver_setigerum|Pse01G36020.0	      0
  3-144:	Papaver_setigerum|Pse01G18410.0	Papaver_setigerum|Pse01G35990.0	      0
  3-145:	Papaver_setigerum|Pse01G18440.0	Papaver_setigerum|Pse01G35970.0	      0
  3-146:	Papaver_setigerum|Pse01G18470.0	Papaver_setigerum|Pse01G35940.0	      0
  3-147:	Papaver_setigerum|Pse01G18490.0	Papaver_setigerum|Pse01G35930.0	      0
  3-148:	Papaver_setigerum|Pse01G18530.0	Papaver_setigerum|Pse01G35920.0	      0
  3-149:	Papaver_setigerum|Pse01G18540.0	Papaver_setigerum|Pse01G35910.0	      0
  3-150:	Papaver_setigerum|Pse01G18550.0	Papaver_setigerum|Pse01G35900.0	      0
  3-151:	Papaver_setigerum|Pse01G18570.0	Papaver_setigerum|Pse01G35890.0	      0
  3-152:	Papaver_setigerum|Pse01G18600.0	Papaver_setigerum|Pse01G35880.0	      0
  3-153:	Papaver_setigerum|Pse01G18670.0	Papaver_setigerum|Pse01G35740.0	      0
  3-154:	Papaver_setigerum|Pse01G18690.0	Papaver_setigerum|Pse01G35660.0	      0
  3-155:	Papaver_setigerum|Pse01G18700.0	Papaver_setigerum|Pse01G35650.0	      0
  3-156:	Papaver_setigerum|Pse01G18710.0	Papaver_setigerum|Pse01G35640.0	      0
  3-157:	Papaver_setigerum|Pse01G18740.0	Papaver_setigerum|Pse01G35620.0	      0
  3-158:	Papaver_setigerum|Pse01G18770.0	Papaver_setigerum|Pse01G35610.0	      0
  3-159:	Papaver_setigerum|Pse01G18780.0	Papaver_setigerum|Pse01G35600.0	      0
  3-160:	Papaver_setigerum|Pse01G18860.0	Papaver_setigerum|Pse01G35550.0	      0
  3-161:	Papaver_setigerum|Pse01G18890.0	Papaver_setigerum|Pse01G35520.0	      0
  3-162:	Papaver_setigerum|Pse01G18930.0	Papaver_setigerum|Pse01G35480.0	      0
  3-163:	Papaver_setigerum|Pse01G18980.0	Papaver_setigerum|Pse01G35470.0	      0
  3-164:	Papaver_setigerum|Pse01G19000.0	Papaver_setigerum|Pse01G35450.0	      0
  3-165:	Papaver_setigerum|Pse01G19010.0	Papaver_setigerum|Pse01G35440.0	      0
  3-166:	Papaver_setigerum|Pse01G19040.0	Papaver_setigerum|Pse01G35430.0	      0
  3-167:	Papaver_setigerum|Pse01G19110.0	Papaver_setigerum|Pse01G35390.0	      0
  3-168:	Papaver_setigerum|Pse01G19130.0	Papaver_setigerum|Pse01G35370.0	      0
  3-169:	Papaver_setigerum|Pse01G19150.0	Papaver_setigerum|Pse01G35360.0	      0
  3-170:	Papaver_setigerum|Pse01G19250.0	Papaver_setigerum|Pse01G35340.0	      0
  3-171:	Papaver_setigerum|Pse01G19350.0	Papaver_setigerum|Pse01G35280.0	      0
  3-172:	Papaver_setigerum|Pse01G19370.0	Papaver_setigerum|Pse01G35270.0	      0
  3-173:	Papaver_setigerum|Pse01G19390.0	Papaver_setigerum|Pse01G35250.0	      0
  3-174:	Papaver_setigerum|Pse01G19400.0	Papaver_setigerum|Pse01G35240.0	      0
  3-175:	Papaver_setigerum|Pse01G19410.0	Papaver_setigerum|Pse01G35230.0	      0
  3-176:	Papaver_setigerum|Pse01G19470.0	Papaver_setigerum|Pse01G35220.0	      0
  3-177:	Papaver_setigerum|Pse01G19490.0	Papaver_setigerum|Pse01G35190.0	      0
  3-178:	Papaver_setigerum|Pse01G19500.0	Papaver_setigerum|Pse01G35180.0	      0
  3-179:	Papaver_setigerum|Pse01G19530.0	Papaver_setigerum|Pse01G35160.0	      0
  3-180:	Papaver_setigerum|Pse01G19590.0	Papaver_setigerum|Pse01G35120.0	      0
  3-181:	Papaver_setigerum|Pse01G19600.0	Papaver_setigerum|Pse01G35110.0	      0
  3-182:	Papaver_setigerum|Pse01G19630.0	Papaver_setigerum|Pse01G35080.0	      0
  3-183:	Papaver_setigerum|Pse01G19650.0	Papaver_setigerum|Pse01G35040.0	      0
  3-184:	Papaver_setigerum|Pse01G19660.0	Papaver_setigerum|Pse01G35030.0	      0
  3-185:	Papaver_setigerum|Pse01G19710.0	Papaver_setigerum|Pse01G35010.0	      0
  3-186:	Papaver_setigerum|Pse01G19720.0	Papaver_setigerum|Pse01G35000.0	      0
  3-187:	Papaver_setigerum|Pse01G19730.0	Papaver_setigerum|Pse01G34970.0	      0
  3-188:	Papaver_setigerum|Pse01G19780.0	Papaver_setigerum|Pse01G34940.0	      0
  3-189:	Papaver_setigerum|Pse01G19910.0	Papaver_setigerum|Pse01G34830.0	      0
  3-190:	Papaver_setigerum|Pse01G19950.0	Papaver_setigerum|Pse01G34800.0	      0
  3-191:	Papaver_setigerum|Pse01G20020.0	Papaver_setigerum|Pse01G34750.0	      0
  3-192:	Papaver_setigerum|Pse01G20030.0	Papaver_setigerum|Pse01G34730.0	      0
  3-193:	Papaver_setigerum|Pse01G20060.0	Papaver_setigerum|Pse01G34690.0	      0
  3-194:	Papaver_setigerum|Pse01G20070.0	Papaver_setigerum|Pse01G34680.0	      0
  3-195:	Papaver_setigerum|Pse01G20080.0	Papaver_setigerum|Pse01G34640.0	      0
  3-196:	Papaver_setigerum|Pse01G20090.0	Papaver_setigerum|Pse01G34620.0	      0
  3-197:	Papaver_setigerum|Pse01G20110.0	Papaver_setigerum|Pse01G34600.0	      0
  3-198:	Papaver_setigerum|Pse01G20170.0	Papaver_setigerum|Pse01G34560.0	      0
  3-199:	Papaver_setigerum|Pse01G20210.0	Papaver_setigerum|Pse01G34510.0	      0
  3-200:	Papaver_setigerum|Pse01G20240.0	Papaver_setigerum|Pse01G34470.0	      0
  3-201:	Papaver_setigerum|Pse01G20250.0	Papaver_setigerum|Pse01G34460.0	      0
  3-202:	Papaver_setigerum|Pse01G20340.0	Papaver_setigerum|Pse01G34410.0	      0
  3-203:	Papaver_setigerum|Pse01G20350.0	Papaver_setigerum|Pse01G34390.0	      0
  3-204:	Papaver_setigerum|Pse01G20380.0	Papaver_setigerum|Pse01G34370.0	      0
  3-205:	Papaver_setigerum|Pse01G20400.0	Papaver_setigerum|Pse01G34350.0	      0
  3-206:	Papaver_setigerum|Pse01G20410.0	Papaver_setigerum|Pse01G34340.0	      0
  3-207:	Papaver_setigerum|Pse01G20430.0	Papaver_setigerum|Pse01G34330.0	      0
  3-208:	Papaver_setigerum|Pse01G20460.0	Papaver_setigerum|Pse01G34310.0	      0
  3-209:	Papaver_setigerum|Pse01G20480.0	Papaver_setigerum|Pse01G34290.0	      0
  3-210:	Papaver_setigerum|Pse01G20490.0	Papaver_setigerum|Pse01G34280.0	      0
  3-211:	Papaver_setigerum|Pse01G20500.0	Papaver_setigerum|Pse01G34270.0	      0
  3-212:	Papaver_setigerum|Pse01G20560.0	Papaver_setigerum|Pse01G34250.0	      0
## Alignment 4: score=4539.0 e_value=0 N=99 Pe1&Pe1 minus
  4-  0:	Papaver_setigerum|Pse01G00080.0	Papaver_setigerum|Pse01G54300.0	      0
  4-  1:	Papaver_setigerum|Pse01G00090.0	Papaver_setigerum|Pse01G54290.0	      0
  4-  2:	Papaver_setigerum|Pse01G00100.0	Papaver_setigerum|Pse01G54270.0	      0
  4-  3:	Papaver_setigerum|Pse01G00150.0	Papaver_setigerum|Pse01G54140.0	      0
  4-  4:	Papaver_setigerum|Pse01G00240.0	Papaver_setigerum|Pse01G54000.0	      0
  4-  5:	Papaver_setigerum|Pse01G00270.0	Papaver_setigerum|Pse01G53980.0	      0
  4-  6:	Papaver_setigerum|Pse01G00290.0	Papaver_setigerum|Pse01G53910.0	      0
  4-  7:	Papaver_setigerum|Pse01G00340.0	Papaver_setigerum|Pse01G53810.0	      0
  4-  8:	Papaver_setigerum|Pse01G00380.0	Papaver_setigerum|Pse01G53780.0	      0
  4-  9:	Papaver_setigerum|Pse01G00400.0	Papaver_setigerum|Pse01G53760.0	      0
  4- 10:	Papaver_setigerum|Pse01G00410.0	Papaver_setigerum|Pse01G53750.0	      0
  4- 11:	Papaver_setigerum|Pse01G00450.0	Papaver_setigerum|Pse01G53740.0	      0
  4- 12:	Papaver_setigerum|Pse01G00470.0	Papaver_setigerum|Pse01G53670.0	      0
  4- 13:	Papaver_setigerum|Pse01G00490.0	Papaver_setigerum|Pse01G53650.0	      0
  4- 14:	Papaver_setigerum|Pse01G00500.0	Papaver_setigerum|Pse01G53630.0	      0
  4- 15:	Papaver_setigerum|Pse01G00510.0	Papaver_setigerum|Pse01G53620.0	      0
  4- 16:	Papaver_setigerum|Pse01G00580.0	Papaver_setigerum|Pse01G53600.0	      0
  4- 17:	Papaver_setigerum|Pse01G00750.0	Papaver_setigerum|Pse01G53590.0	      0
  4- 18:	Papaver_setigerum|Pse01G00760.0	Papaver_setigerum|Pse01G53580.0	      0
  4- 19:	Papaver_setigerum|Pse01G00880.0	Papaver_setigerum|Pse01G53450.0	      0
  4- 20:	Papaver_setigerum|Pse01G00910.0	Papaver_setigerum|Pse01G53420.0	      0
  4- 21:	Papaver_setigerum|Pse01G00920.0	Papaver_setigerum|Pse01G53400.0	      0
  4- 22:	Papaver_setigerum|Pse01G00930.0	Papaver_setigerum|Pse01G53390.0	      0
  4- 23:	Papaver_setigerum|Pse01G01000.0	Papaver_setigerum|Pse01G53290.0	      0
  4- 24:	Papaver_setigerum|Pse01G01010.0	Papaver_setigerum|Pse01G53280.0	      0
  4- 25:	Papaver_setigerum|Pse01G01020.0	Papaver_setigerum|Pse01G53140.0	      0
  4- 26:	Papaver_setigerum|Pse01G01050.0	Papaver_setigerum|Pse01G53090.0	      0
  4- 27:	Papaver_setigerum|Pse01G01060.0	Papaver_setigerum|Pse01G53080.0	      0
  4- 28:	Papaver_setigerum|Pse01G01070.0	Papaver_setigerum|Pse01G53070.0	      0
  4- 29:	Papaver_setigerum|Pse01G01200.0	Papaver_setigerum|Pse01G53030.0	      0
  4- 30:	Papaver_setigerum|Pse01G01340.0	Papaver_setigerum|Pse01G52910.0	      0
  4- 31:	Papaver_setigerum|Pse01G01380.0	Papaver_setigerum|Pse01G52860.0	      0
  4- 32:	Papaver_setigerum|Pse01G01390.0	Papaver_setigerum|Pse01G52850.0	      0
  4- 33:	Papaver_setigerum|Pse01G01420.0	Papaver_setigerum|Pse01G52830.0	      0
  4- 34:	Papaver_setigerum|Pse01G01510.0	Papaver_setigerum|Pse01G52730.0	      0
  4- 35:	Papaver_setigerum|Pse01G01530.0	Papaver_setigerum|Pse01G52700.0	      0
  4- 36:	Papaver_setigerum|Pse01G01540.0	Papaver_setigerum|Pse01G52690.0	      0
  4- 37:	Papaver_setigerum|Pse01G01650.0	Papaver_setigerum|Pse01G52630.0	      0
  4- 38:	Papaver_setigerum|Pse01G01660.0	Papaver_setigerum|Pse01G52620.0	      0
  4- 39:	Papaver_setigerum|Pse01G01690.0	Papaver_setigerum|Pse01G52610.0	      0
  4- 40:	Papaver_setigerum|Pse01G01720.0	Papaver_setigerum|Pse01G52600.0	      0
  4- 41:	Papaver_setigerum|Pse01G01760.0	Papaver_setigerum|Pse01G52520.0	      0
  4- 42:	Papaver_setigerum|Pse01G01780.0	Papaver_setigerum|Pse01G52490.0	      0
  4- 43:	Papaver_setigerum|Pse01G01820.0	Papaver_setigerum|Pse01G52420.0	      0
  4- 44:	Papaver_setigerum|Pse01G01830.0	Papaver_setigerum|Pse01G52400.0	      0
  4- 45:	Papaver_setigerum|Pse01G01860.0	Papaver_setigerum|Pse01G52390.0	      0
  4- 46:	Papaver_setigerum|Pse01G01940.0	Papaver_setigerum|Pse01G52220.0	      0
  4- 47:	Papaver_setigerum|Pse01G01980.0	Papaver_setigerum|Pse01G52190.0	      0
  4- 48:	Papaver_setigerum|Pse01G01990.0	Papaver_setigerum|Pse01G52170.0	      0
  4- 49:	Papaver_setigerum|Pse01G02030.0	Papaver_setigerum|Pse01G52110.0	      0
  4- 50:	Papaver_setigerum|Pse01G02060.0	Papaver_setigerum|Pse01G52080.0	      0
  4- 51:	Papaver_setigerum|Pse01G02090.0	Papaver_setigerum|Pse01G52030.0	      0
  4- 52:	Papaver_setigerum|Pse01G02100.0	Papaver_setigerum|Pse01G52020.0	      0
  4- 53:	Papaver_setigerum|Pse01G02120.0	Papaver_setigerum|Pse01G52000.0	      0
  4- 54:	Papaver_setigerum|Pse01G02170.0	Papaver_setigerum|Pse01G51980.0	      0
  4- 55:	Papaver_setigerum|Pse01G02200.0	Papaver_setigerum|Pse01G51970.0	      0
  4- 56:	Papaver_setigerum|Pse01G02220.0	Papaver_setigerum|Pse01G51930.0	      0
  4- 57:	Papaver_setigerum|Pse01G02270.0	Papaver_setigerum|Pse01G51890.0	      0
  4- 58:	Papaver_setigerum|Pse01G02300.0	Papaver_setigerum|Pse01G51850.0	      0
  4- 59:	Papaver_setigerum|Pse01G02360.0	Papaver_setigerum|Pse01G51800.0	      0
  4- 60:	Papaver_setigerum|Pse01G02370.0	Papaver_setigerum|Pse01G51790.0	      0
  4- 61:	Papaver_setigerum|Pse01G02500.0	Papaver_setigerum|Pse01G51670.0	      0
  4- 62:	Papaver_setigerum|Pse01G02510.0	Papaver_setigerum|Pse01G51660.0	      0
  4- 63:	Papaver_setigerum|Pse01G02520.0	Papaver_setigerum|Pse01G51650.0	      0
  4- 64:	Papaver_setigerum|Pse01G02710.0	Papaver_setigerum|Pse01G51570.0	      0
  4- 65:	Papaver_setigerum|Pse01G02890.0	Papaver_setigerum|Pse01G51390.0	      0
  4- 66:	Papaver_setigerum|Pse01G02920.0	Papaver_setigerum|Pse01G51310.0	      0
  4- 67:	Papaver_setigerum|Pse01G02930.0	Papaver_setigerum|Pse01G51270.0	      0
  4- 68:	Papaver_setigerum|Pse01G02960.0	Papaver_setigerum|Pse01G51250.0	      0
  4- 69:	Papaver_setigerum|Pse01G03050.0	Papaver_setigerum|Pse01G51100.0	      0
  4- 70:	Papaver_setigerum|Pse01G03090.0	Papaver_setigerum|Pse01G51080.0	      0
  4- 71:	Papaver_setigerum|Pse01G03210.0	Papaver_setigerum|Pse01G50930.0	      0
  4- 72:	Papaver_setigerum|Pse01G03220.0	Papaver_setigerum|Pse01G50920.0	      0
  4- 73:	Papaver_setigerum|Pse01G03270.0	Papaver_setigerum|Pse01G50840.0	      0
  4- 74:	Papaver_setigerum|Pse01G03290.0	Papaver_setigerum|Pse01G50810.0	      0
  4- 75:	Papaver_setigerum|Pse01G03300.0	Papaver_setigerum|Pse01G50800.0	      0
  4- 76:	Papaver_setigerum|Pse01G03310.0	Papaver_setigerum|Pse01G50790.0	      0
  4- 77:	Papaver_setigerum|Pse01G03420.0	Papaver_setigerum|Pse01G50750.0	      0
  4- 78:	Papaver_setigerum|Pse01G03430.0	Papaver_setigerum|Pse01G50720.0	      0
  4- 79:	Papaver_setigerum|Pse01G03470.0	Papaver_setigerum|Pse01G50680.0	      0
  4- 80:	Papaver_setigerum|Pse01G03520.0	Papaver_setigerum|Pse01G50600.0	      0
  4- 81:	Papaver_setigerum|Pse01G03540.0	Papaver_setigerum|Pse01G50530.0	      0
  4- 82:	Papaver_setigerum|Pse01G03560.0	Papaver_setigerum|Pse01G50510.0	      0
  4- 83:	Papaver_setigerum|Pse01G03620.0	Papaver_setigerum|Pse01G50500.0	      0
  4- 84:	Papaver_setigerum|Pse01G03630.0	Papaver_setigerum|Pse01G50470.0	      0
  4- 85:	Papaver_setigerum|Pse01G03640.0	Papaver_setigerum|Pse01G50460.0	      0
  4- 86:	Papaver_setigerum|Pse01G03660.0	Papaver_setigerum|Pse01G50420.0	      0
  4- 87:	Papaver_setigerum|Pse01G03670.0	Papaver_setigerum|Pse01G50410.0	      0
  4- 88:	Papaver_setigerum|Pse01G03690.0	Papaver_setigerum|Pse01G50390.0	      0
  4- 89:	Papaver_setigerum|Pse01G03710.0	Papaver_setigerum|Pse01G50360.0	      0
  4- 90:	Papaver_setigerum|Pse01G03720.0	Papaver_setigerum|Pse01G50350.0	      0
  4- 91:	Papaver_setigerum|Pse01G03730.0	Papaver_setigerum|Pse01G50330.0	      0
  4- 92:	Papaver_setigerum|Pse01G03740.0	Papaver_setigerum|Pse01G50320.0	      0
  4- 93:	Papaver_setigerum|Pse01G03760.0	Papaver_setigerum|Pse01G50280.0	      0
  4- 94:	Papaver_setigerum|Pse01G03770.0	Papaver_setigerum|Pse01G50250.0	      0
  4- 95:	Papaver_setigerum|Pse01G03800.0	Papaver_setigerum|Pse01G50220.0	      0
  4- 96:	Papaver_setigerum|Pse01G03870.0	Papaver_setigerum|Pse01G50150.0	      0
  4- 97:	Papaver_setigerum|Pse01G03920.0	Papaver_setigerum|Pse01G50100.0	      0
  4- 98:	Papaver_setigerum|Pse01G03970.0	Papaver_setigerum|Pse01G50060.0	      0
## Alignment 5: score=2536.0 e_value=3.7e-218 N=55 Pe1&Pe1 minus
  5-  0:	Papaver_setigerum|Pse01G09980.0	Papaver_setigerum|Pse01G43890.0	      0
  5-  1:	Papaver_setigerum|Pse01G10000.0	Papaver_setigerum|Pse01G43870.0	      0
  5-  2:	Papaver_setigerum|Pse01G10040.0	Papaver_setigerum|Pse01G43860.0	      0
  5-  3:	Papaver_setigerum|Pse01G10080.0	Papaver_setigerum|Pse01G43810.0	      0
  5-  4:	Papaver_setigerum|Pse01G10140.0	Papaver_setigerum|Pse01G43770.0	      0
  5-  5:	Papaver_setigerum|Pse01G10150.0	Papaver_setigerum|Pse01G43760.0	      0
  5-  6:	Papaver_setigerum|Pse01G10240.0	Papaver_setigerum|Pse01G43650.0	      0
  5-  7:	Papaver_setigerum|Pse01G10250.0	Papaver_setigerum|Pse01G43630.0	      0
  5-  8:	Papaver_setigerum|Pse01G10290.0	Papaver_setigerum|Pse01G43600.0	      0
  5-  9:	Papaver_setigerum|Pse01G10300.0	Papaver_setigerum|Pse01G43570.0	      0
  5- 10:	Papaver_setigerum|Pse01G10370.0	Papaver_setigerum|Pse01G43540.0	      0
  5- 11:	Papaver_setigerum|Pse01G10440.0	Papaver_setigerum|Pse01G43470.0	      0
  5- 12:	Papaver_setigerum|Pse01G10450.0	Papaver_setigerum|Pse01G43450.0	      0
  5- 13:	Papaver_setigerum|Pse01G10460.0	Papaver_setigerum|Pse01G43430.0	      0
  5- 14:	Papaver_setigerum|Pse01G10470.0	Papaver_setigerum|Pse01G43420.0	      0
  5- 15:	Papaver_setigerum|Pse01G10480.0	Papaver_setigerum|Pse01G43410.0	      0
  5- 16:	Papaver_setigerum|Pse01G10490.0	Papaver_setigerum|Pse01G43400.0	      0
  5- 17:	Papaver_setigerum|Pse01G10600.0	Papaver_setigerum|Pse01G43310.0	      0
  5- 18:	Papaver_setigerum|Pse01G10730.0	Papaver_setigerum|Pse01G43270.0	      0
  5- 19:	Papaver_setigerum|Pse01G10770.0	Papaver_setigerum|Pse01G43240.0	      0
  5- 20:	Papaver_setigerum|Pse01G10810.0	Papaver_setigerum|Pse01G43230.0	      0
  5- 21:	Papaver_setigerum|Pse01G10830.0	Papaver_setigerum|Pse01G43180.0	      0
  5- 22:	Papaver_setigerum|Pse01G10840.0	Papaver_setigerum|Pse01G43170.0	      0
  5- 23:	Papaver_setigerum|Pse01G10850.0	Papaver_setigerum|Pse01G43150.0	      0
  5- 24:	Papaver_setigerum|Pse01G10860.0	Papaver_setigerum|Pse01G43140.0	      0
  5- 25:	Papaver_setigerum|Pse01G10870.0	Papaver_setigerum|Pse01G43130.0	      0
  5- 26:	Papaver_setigerum|Pse01G10880.0	Papaver_setigerum|Pse01G43100.0	      0
  5- 27:	Papaver_setigerum|Pse01G10950.0	Papaver_setigerum|Pse01G43030.0	      0
  5- 28:	Papaver_setigerum|Pse01G10970.0	Papaver_setigerum|Pse01G42960.0	      0
  5- 29:	Papaver_setigerum|Pse01G11000.0	Papaver_setigerum|Pse01G42930.0	      0
  5- 30:	Papaver_setigerum|Pse01G11010.0	Papaver_setigerum|Pse01G42920.0	      0
  5- 31:	Papaver_setigerum|Pse01G11110.0	Papaver_setigerum|Pse01G42880.0	      0
  5- 32:	Papaver_setigerum|Pse01G11130.0	Papaver_setigerum|Pse01G42850.0	      0
  5- 33:	Papaver_setigerum|Pse01G11160.0	Papaver_setigerum|Pse01G42840.0	      0
  5- 34:	Papaver_setigerum|Pse01G11170.0	Papaver_setigerum|Pse01G42820.0	      0
  5- 35:	Papaver_setigerum|Pse01G11200.0	Papaver_setigerum|Pse01G42770.0	      0
  5- 36:	Papaver_setigerum|Pse01G11280.0	Papaver_setigerum|Pse01G42660.0	      0
  5- 37:	Papaver_setigerum|Pse01G11330.0	Papaver_setigerum|Pse01G42610.0	      0
  5- 38:	Papaver_setigerum|Pse01G11380.0	Papaver_setigerum|Pse01G42570.0	      0
  5- 39:	Papaver_setigerum|Pse01G11390.0	Papaver_setigerum|Pse01G42550.0	      0
  5- 40:	Papaver_setigerum|Pse01G11410.0	Papaver_setigerum|Pse01G42530.0	      0
  5- 41:	Papaver_setigerum|Pse01G11420.0	Papaver_setigerum|Pse01G42520.0	      0
  5- 42:	Papaver_setigerum|Pse01G11430.0	Papaver_setigerum|Pse01G42490.0	      0
  5- 43:	Papaver_setigerum|Pse01G11460.0	Papaver_setigerum|Pse01G42430.0	      0
  5- 44:	Papaver_setigerum|Pse01G11490.0	Papaver_setigerum|Pse01G42320.0	      0
  5- 45:	Papaver_setigerum|Pse01G11620.0	Papaver_setigerum|Pse01G42290.0	      0
  5- 46:	Papaver_setigerum|Pse01G11640.0	Papaver_setigerum|Pse01G42270.0	      0
  5- 47:	Papaver_setigerum|Pse01G11670.0	Papaver_setigerum|Pse01G42160.0	      0
  5- 48:	Papaver_setigerum|Pse01G11680.0	Papaver_setigerum|Pse01G42140.0	      0
  5- 49:	Papaver_setigerum|Pse01G11830.0	Papaver_setigerum|Pse01G42000.0	      0
  5- 50:	Papaver_setigerum|Pse01G11850.0	Papaver_setigerum|Pse01G41970.0	      0
  5- 51:	Papaver_setigerum|Pse01G12000.0	Papaver_setigerum|Pse01G41920.0	      0
  5- 52:	Papaver_setigerum|Pse01G12070.0	Papaver_setigerum|Pse01G41860.0	      0
  5- 53:	Papaver_setigerum|Pse01G12080.0	Papaver_setigerum|Pse01G41850.0	      0
  5- 54:	Papaver_setigerum|Pse01G12160.0	Papaver_setigerum|Pse01G41800.0	      0
## Alignment 6: score=1365.0 e_value=2.8e-109 N=30 Pe1&Pe1 minus
  6-  0:	Papaver_setigerum|Pse01G06300.0	Papaver_setigerum|Pse01G47510.0	      0
  6-  1:	Papaver_setigerum|Pse01G06370.0	Papaver_setigerum|Pse01G47470.0	      0
  6-  2:	Papaver_setigerum|Pse01G06480.0	Papaver_setigerum|Pse01G47410.0	      0
  6-  3:	Papaver_setigerum|Pse01G06490.0	Papaver_setigerum|Pse01G47400.0	      0
  6-  4:	Papaver_setigerum|Pse01G06510.0	Papaver_setigerum|Pse01G47390.0	      0
  6-  5:	Papaver_setigerum|Pse01G06520.0	Papaver_setigerum|Pse01G47380.0	      0
  6-  6:	Papaver_setigerum|Pse01G06550.0	Papaver_setigerum|Pse01G47340.0	      0
  6-  7:	Papaver_setigerum|Pse01G06560.0	Papaver_setigerum|Pse01G47330.0	      0
  6-  8:	Papaver_setigerum|Pse01G06570.0	Papaver_setigerum|Pse01G47300.0	      0
  6-  9:	Papaver_setigerum|Pse01G06600.0	Papaver_setigerum|Pse01G47290.0	      0
  6- 10:	Papaver_setigerum|Pse01G06610.0	Papaver_setigerum|Pse01G47280.0	      0
  6- 11:	Papaver_setigerum|Pse01G06620.0	Papaver_setigerum|Pse01G47260.0	      0
  6- 12:	Papaver_setigerum|Pse01G06800.0	Papaver_setigerum|Pse01G47140.0	      0
  6- 13:	Papaver_setigerum|Pse01G06840.0	Papaver_setigerum|Pse01G47120.0	      0
  6- 14:	Papaver_setigerum|Pse01G06880.0	Papaver_setigerum|Pse01G47090.0	      0
  6- 15:	Papaver_setigerum|Pse01G06900.0	Papaver_setigerum|Pse01G47010.0	      0
  6- 16:	Papaver_setigerum|Pse01G06910.0	Papaver_setigerum|Pse01G47000.0	      0
  6- 17:	Papaver_setigerum|Pse01G06920.0	Papaver_setigerum|Pse01G46990.0	      0
  6- 18:	Papaver_setigerum|Pse01G06930.0	Papaver_setigerum|Pse01G46980.0	      0
  6- 19:	Papaver_setigerum|Pse01G06960.0	Papaver_setigerum|Pse01G46960.0	      0
  6- 20:	Papaver_setigerum|Pse01G07130.0	Papaver_setigerum|Pse01G46710.0	      0
  6- 21:	Papaver_setigerum|Pse01G07160.0	Papaver_setigerum|Pse01G46650.0	      0
  6- 22:	Papaver_setigerum|Pse01G07300.0	Papaver_setigerum|Pse01G46520.0	      0
  6- 23:	Papaver_setigerum|Pse01G07330.0	Papaver_setigerum|Pse01G46470.0	      0
  6- 24:	Papaver_setigerum|Pse01G07340.0	Papaver_setigerum|Pse01G46420.0	      0
  6- 25:	Papaver_setigerum|Pse01G07350.0	Papaver_setigerum|Pse01G46410.0	      0
  6- 26:	Papaver_setigerum|Pse01G07440.0	Papaver_setigerum|Pse01G46360.0	      0
  6- 27:	Papaver_setigerum|Pse01G07530.0	Papaver_setigerum|Pse01G46180.0	      0
  6- 28:	Papaver_setigerum|Pse01G07540.0	Papaver_setigerum|Pse01G46170.0	      0
  6- 29:	Papaver_setigerum|Pse01G07560.0	Papaver_setigerum|Pse01G46130.0	      0
## Alignment 7: score=908.0 e_value=1.8e-50 N=19 Pe1&Pe1 minus
  7-  0:	Papaver_setigerum|Pse01G12500.0	Papaver_setigerum|Pse01G41560.0	      0
  7-  1:	Papaver_setigerum|Pse01G12510.0	Papaver_setigerum|Pse01G41540.0	      0
  7-  2:	Papaver_setigerum|Pse01G12520.0	Papaver_setigerum|Pse01G41500.0	      0
  7-  3:	Papaver_setigerum|Pse01G12550.0	Papaver_setigerum|Pse01G41450.0	      0
  7-  4:	Papaver_setigerum|Pse01G12560.0	Papaver_setigerum|Pse01G41440.0	      0
  7-  5:	Papaver_setigerum|Pse01G12600.0	Papaver_setigerum|Pse01G41400.0	      0
  7-  6:	Papaver_setigerum|Pse01G12630.0	Papaver_setigerum|Pse01G41360.0	      0
  7-  7:	Papaver_setigerum|Pse01G12650.0	Papaver_setigerum|Pse01G41340.0	      0
  7-  8:	Papaver_setigerum|Pse01G12660.0	Papaver_setigerum|Pse01G41320.0	      0
  7-  9:	Papaver_setigerum|Pse01G12670.0	Papaver_setigerum|Pse01G41290.0	      0
  7- 10:	Papaver_setigerum|Pse01G12680.0	Papaver_setigerum|Pse01G41280.0	      0
  7- 11:	Papaver_setigerum|Pse01G12730.0	Papaver_setigerum|Pse01G41260.0	      0
  7- 12:	Papaver_setigerum|Pse01G12760.0	Papaver_setigerum|Pse01G41250.0	      0
  7- 13:	Papaver_setigerum|Pse01G12790.0	Papaver_setigerum|Pse01G41200.0	      0
  7- 14:	Papaver_setigerum|Pse01G12810.0	Papaver_setigerum|Pse01G41180.0	      0
  7- 15:	Papaver_setigerum|Pse01G12820.0	Papaver_setigerum|Pse01G41140.0	      0
  7- 16:	Papaver_setigerum|Pse01G12850.0	Papaver_setigerum|Pse01G41120.0	      0
  7- 17:	Papaver_setigerum|Pse01G12880.0	Papaver_setigerum|Pse01G41070.0	      0
  7- 18:	Papaver_setigerum|Pse01G12910.0	Papaver_setigerum|Pse01G41020.0	      0
## Alignment 8: score=902.0 e_value=2.6e-58 N=20 Pe1&Pe1 minus
  8-  0:	Papaver_setigerum|Pse01G07850.0	Papaver_setigerum|Pse01G45970.0	      0
  8-  1:	Papaver_setigerum|Pse01G07920.0	Papaver_setigerum|Pse01G45870.0	      0
  8-  2:	Papaver_setigerum|Pse01G07980.0	Papaver_setigerum|Pse01G45780.0	      0
  8-  3:	Papaver_setigerum|Pse01G07990.0	Papaver_setigerum|Pse01G45770.0	      0
  8-  4:	Papaver_setigerum|Pse01G08010.0	Papaver_setigerum|Pse01G45750.0	      0
  8-  5:	Papaver_setigerum|Pse01G08050.0	Papaver_setigerum|Pse01G45720.0	      0
  8-  6:	Papaver_setigerum|Pse01G08060.0	Papaver_setigerum|Pse01G45700.0	      0
  8-  7:	Papaver_setigerum|Pse01G08090.0	Papaver_setigerum|Pse01G45690.0	      0
  8-  8:	Papaver_setigerum|Pse01G08190.0	Papaver_setigerum|Pse01G45630.0	      0
  8-  9:	Papaver_setigerum|Pse01G08210.0	Papaver_setigerum|Pse01G45620.0	      0
  8- 10:	Papaver_setigerum|Pse01G08250.0	Papaver_setigerum|Pse01G45490.0	      0
  8- 11:	Papaver_setigerum|Pse01G08360.0	Papaver_setigerum|Pse01G45440.0	      0
  8- 12:	Papaver_setigerum|Pse01G08370.0	Papaver_setigerum|Pse01G45430.0	      0
  8- 13:	Papaver_setigerum|Pse01G08390.0	Papaver_setigerum|Pse01G45350.0	      0
  8- 14:	Papaver_setigerum|Pse01G08440.0	Papaver_setigerum|Pse01G45300.0	      0
  8- 15:	Papaver_setigerum|Pse01G08540.0	Papaver_setigerum|Pse01G45260.0	      0
  8- 16:	Papaver_setigerum|Pse01G08570.0	Papaver_setigerum|Pse01G45230.0	      0
  8- 17:	Papaver_setigerum|Pse01G08580.0	Papaver_setigerum|Pse01G45180.0	      0
  8- 18:	Papaver_setigerum|Pse01G08600.0	Papaver_setigerum|Pse01G45130.0	      0
  8- 19:	Papaver_setigerum|Pse01G08620.0	Papaver_setigerum|Pse01G45000.0	      0
## Alignment 9: score=371.0 e_value=1.5e-16 N=8 Pe1&Pe1 minus
  9-  0:	Papaver_setigerum|Pse01G09450.0	Papaver_setigerum|Pse01G44800.0	      0
  9-  1:	Papaver_setigerum|Pse01G09460.0	Papaver_setigerum|Pse01G44790.0	      0
  9-  2:	Papaver_setigerum|Pse01G09530.0	Papaver_setigerum|Pse01G44780.0	      0
  9-  3:	Papaver_setigerum|Pse01G09540.0	Papaver_setigerum|Pse01G44740.0	      0
  9-  4:	Papaver_setigerum|Pse01G09610.0	Papaver_setigerum|Pse01G44620.0	      0
  9-  5:	Papaver_setigerum|Pse01G09700.0	Papaver_setigerum|Pse01G44570.0	      0
  9-  6:	Papaver_setigerum|Pse01G09710.0	Papaver_setigerum|Pse01G44560.0	      0
  9-  7:	Papaver_setigerum|Pse01G09720.0	Papaver_setigerum|Pse01G44540.0	      0
## Alignment 10: score=4566.0 e_value=0 N=96 Pe1&Pe10 plus
 10-  0:	Papaver_setigerum|Pse01G29240.0	Papaver_setigerum|Pse10G32050.0	      0
 10-  1:	Papaver_setigerum|Pse01G29270.0	Papaver_setigerum|Pse10G32080.0	      0
 10-  2:	Papaver_setigerum|Pse01G29290.0	Papaver_setigerum|Pse10G32090.0	      0
 10-  3:	Papaver_setigerum|Pse01G29300.0	Papaver_setigerum|Pse10G32100.0	      0
 10-  4:	Papaver_setigerum|Pse01G29310.0	Papaver_setigerum|Pse10G32110.0	      0
 10-  5:	Papaver_setigerum|Pse01G29330.0	Papaver_setigerum|Pse10G32130.0	      0
 10-  6:	Papaver_setigerum|Pse01G29360.0	Papaver_setigerum|Pse10G32160.0	      0
 10-  7:	Papaver_setigerum|Pse01G29380.0	Papaver_setigerum|Pse10G32180.0	      0
 10-  8:	Papaver_setigerum|Pse01G29410.0	Papaver_setigerum|Pse10G32210.0	      0
 10-  9:	Papaver_setigerum|Pse01G29430.0	Papaver_setigerum|Pse10G32220.0	      0
 10- 10:	Papaver_setigerum|Pse01G29450.0	Papaver_setigerum|Pse10G32240.0	      0
 10- 11:	Papaver_setigerum|Pse01G29470.0	Papaver_setigerum|Pse10G32260.0	      0
 10- 12:	Papaver_setigerum|Pse01G29510.0	Papaver_setigerum|Pse10G32290.0	      0
 10- 13:	Papaver_setigerum|Pse01G29590.0	Papaver_setigerum|Pse10G32340.0	      0
 10- 14:	Papaver_setigerum|Pse01G29600.0	Papaver_setigerum|Pse10G32350.0	      0
 10- 15:	Papaver_setigerum|Pse01G29610.0	Papaver_setigerum|Pse10G32360.0	      0
 10- 16:	Papaver_setigerum|Pse01G29640.0	Papaver_setigerum|Pse10G32380.0	      0
 10- 17:	Papaver_setigerum|Pse01G29690.0	Papaver_setigerum|Pse10G32440.0	      0
 10- 18:	Papaver_setigerum|Pse01G29730.0	Papaver_setigerum|Pse10G32490.0	      0
 10- 19:	Papaver_setigerum|Pse01G29740.0	Papaver_setigerum|Pse10G32500.0	      0
 10- 20:	Papaver_setigerum|Pse01G29750.0	Papaver_setigerum|Pse10G32510.0	      0
 10- 21:	Papaver_setigerum|Pse01G29760.0	Papaver_setigerum|Pse10G32520.0	      0
 10- 22:	Papaver_setigerum|Pse01G29800.0	Papaver_setigerum|Pse10G32570.0	      0
 10- 23:	Papaver_setigerum|Pse01G29860.0	Papaver_setigerum|Pse10G32600.0	      0
 10- 24:	Papaver_setigerum|Pse01G29870.0	Papaver_setigerum|Pse10G32610.0	      0
 10- 25:	Papaver_setigerum|Pse01G30100.0	Papaver_setigerum|Pse10G32650.0	      0
 10- 26:	Papaver_setigerum|Pse01G30140.0	Papaver_setigerum|Pse10G32670.0	      0
 10- 27:	Papaver_setigerum|Pse01G30150.0	Papaver_setigerum|Pse10G32680.0	      0
 10- 28:	Papaver_setigerum|Pse01G30160.0	Papaver_setigerum|Pse10G32690.0	      0
 10- 29:	Papaver_setigerum|Pse01G30200.0	Papaver_setigerum|Pse10G32740.0	      0
 10- 30:	Papaver_setigerum|Pse01G30210.0	Papaver_setigerum|Pse10G32750.0	      0
 10- 31:	Papaver_setigerum|Pse01G30220.0	Papaver_setigerum|Pse10G32760.0	      0
 10- 32:	Papaver_setigerum|Pse01G30390.0	Papaver_setigerum|Pse10G32960.0	      0
 10- 33:	Papaver_setigerum|Pse01G30520.0	Papaver_setigerum|Pse10G33130.0	      0
 10- 34:	Papaver_setigerum|Pse01G30550.0	Papaver_setigerum|Pse10G33150.0	      0
 10- 35:	Papaver_setigerum|Pse01G30570.0	Papaver_setigerum|Pse10G33160.0	      0
 10- 36:	Papaver_setigerum|Pse01G30590.0	Papaver_setigerum|Pse10G33190.0	      0
 10- 37:	Papaver_setigerum|Pse01G30610.0	Papaver_setigerum|Pse10G33200.0	      0
 10- 38:	Papaver_setigerum|Pse01G30650.0	Papaver_setigerum|Pse10G33290.0	      0
 10- 39:	Papaver_setigerum|Pse01G30660.0	Papaver_setigerum|Pse10G33310.0	      0
 10- 40:	Papaver_setigerum|Pse01G30670.0	Papaver_setigerum|Pse10G33320.0	      0
 10- 41:	Papaver_setigerum|Pse01G30680.0	Papaver_setigerum|Pse10G33330.0	      0
 10- 42:	Papaver_setigerum|Pse01G30690.0	Papaver_setigerum|Pse10G33340.0	      0
 10- 43:	Papaver_setigerum|Pse01G30700.0	Papaver_setigerum|Pse10G33350.0	      0
 10- 44:	Papaver_setigerum|Pse01G30710.0	Papaver_setigerum|Pse10G33360.0	      0
 10- 45:	Papaver_setigerum|Pse01G30740.0	Papaver_setigerum|Pse10G33400.0	      0
 10- 46:	Papaver_setigerum|Pse01G30750.0	Papaver_setigerum|Pse10G33410.0	      0
 10- 47:	Papaver_setigerum|Pse01G30810.0	Papaver_setigerum|Pse10G33500.0	      0
 10- 48:	Papaver_setigerum|Pse01G30820.0	Papaver_setigerum|Pse10G33510.0	      0
 10- 49:	Papaver_setigerum|Pse01G30860.0	Papaver_setigerum|Pse10G33530.0	      0
 10- 50:	Papaver_setigerum|Pse01G30890.0	Papaver_setigerum|Pse10G33550.0	      0
 10- 51:	Papaver_setigerum|Pse01G30900.0	Papaver_setigerum|Pse10G33560.0	      0
 10- 52:	Papaver_setigerum|Pse01G30920.0	Papaver_setigerum|Pse10G33580.0	      0
 10- 53:	Papaver_setigerum|Pse01G30930.0	Papaver_setigerum|Pse10G33590.0	      0
 10- 54:	Papaver_setigerum|Pse01G30950.0	Papaver_setigerum|Pse10G33620.0	      0
 10- 55:	Papaver_setigerum|Pse01G30980.0	Papaver_setigerum|Pse10G33730.0	      0
 10- 56:	Papaver_setigerum|Pse01G30990.0	Papaver_setigerum|Pse10G33750.0	      0
 10- 57:	Papaver_setigerum|Pse01G31060.0	Papaver_setigerum|Pse10G33800.0	      0
 10- 58:	Papaver_setigerum|Pse01G31070.0	Papaver_setigerum|Pse10G33810.0	      0
 10- 59:	Papaver_setigerum|Pse01G31080.0	Papaver_setigerum|Pse10G33820.0	      0
 10- 60:	Papaver_setigerum|Pse01G31090.0	Papaver_setigerum|Pse10G33830.0	      0
 10- 61:	Papaver_setigerum|Pse01G31100.0	Papaver_setigerum|Pse10G33840.0	      0
 10- 62:	Papaver_setigerum|Pse01G31110.0	Papaver_setigerum|Pse10G33850.0	      0
 10- 63:	Papaver_setigerum|Pse01G31290.0	Papaver_setigerum|Pse10G33980.0	      0
 10- 64:	Papaver_setigerum|Pse01G31430.0	Papaver_setigerum|Pse10G34120.0	      0
 10- 65:	Papaver_setigerum|Pse01G31440.0	Papaver_setigerum|Pse10G34130.0	      0
 10- 66:	Papaver_setigerum|Pse01G31460.0	Papaver_setigerum|Pse10G34150.0	      0
 10- 67:	Papaver_setigerum|Pse01G31470.0	Papaver_setigerum|Pse10G34190.0	      0
 10- 68:	Papaver_setigerum|Pse01G31480.0	Papaver_setigerum|Pse10G34200.0	      0
 10- 69:	Papaver_setigerum|Pse01G31520.0	Papaver_setigerum|Pse10G34230.0	      0
 10- 70:	Papaver_setigerum|Pse01G31550.0	Papaver_setigerum|Pse10G34260.0	      0
 10- 71:	Papaver_setigerum|Pse01G31560.0	Papaver_setigerum|Pse10G34270.0	      0
 10- 72:	Papaver_setigerum|Pse01G31580.0	Papaver_setigerum|Pse10G34300.0	      0
 10- 73:	Papaver_setigerum|Pse01G31650.0	Papaver_setigerum|Pse10G34310.0	      0
 10- 74:	Papaver_setigerum|Pse01G31660.0	Papaver_setigerum|Pse10G34320.0	      0
 10- 75:	Papaver_setigerum|Pse01G31680.0	Papaver_setigerum|Pse10G34340.0	      0
 10- 76:	Papaver_setigerum|Pse01G31690.0	Papaver_setigerum|Pse10G34350.0	      0
 10- 77:	Papaver_setigerum|Pse01G31700.0	Papaver_setigerum|Pse10G34360.0	      0
 10- 78:	Papaver_setigerum|Pse01G31720.0	Papaver_setigerum|Pse10G34400.0	      0
 10- 79:	Papaver_setigerum|Pse01G31740.0	Papaver_setigerum|Pse10G34410.0	      0
 10- 80:	Papaver_setigerum|Pse01G31750.0	Papaver_setigerum|Pse10G34420.0	      0
 10- 81:	Papaver_setigerum|Pse01G31760.0	Papaver_setigerum|Pse10G34430.0	      0
 10- 82:	Papaver_setigerum|Pse01G31780.0	Papaver_setigerum|Pse10G34440.0	      0
 10- 83:	Papaver_setigerum|Pse01G31800.0	Papaver_setigerum|Pse10G34460.0	      0
 10- 84:	Papaver_setigerum|Pse01G31810.0	Papaver_setigerum|Pse10G34470.0	      0
 10- 85:	Papaver_setigerum|Pse01G31820.0	Papaver_setigerum|Pse10G34480.0	      0
 10- 86:	Papaver_setigerum|Pse01G31830.0	Papaver_setigerum|Pse10G34490.0	      0
 10- 87:	Papaver_setigerum|Pse01G31860.0	Papaver_setigerum|Pse10G34520.0	      0
 10- 88:	Papaver_setigerum|Pse01G31890.0	Papaver_setigerum|Pse10G34550.0	      0
 10- 89:	Papaver_setigerum|Pse01G31930.0	Papaver_setigerum|Pse10G34560.0	      0
 10- 90:	Papaver_setigerum|Pse01G32010.0	Papaver_setigerum|Pse10G34610.0	      0
 10- 91:	Papaver_setigerum|Pse01G32020.0	Papaver_setigerum|Pse10G34620.0	      0
 10- 92:	Papaver_setigerum|Pse01G32030.0	Papaver_setigerum|Pse10G34630.0	      0
 10- 93:	Papaver_setigerum|Pse01G32040.0	Papaver_setigerum|Pse10G34640.0	      0
 10- 94:	Papaver_setigerum|Pse01G32070.0	Papaver_setigerum|Pse10G34660.0	      0
 10- 95:	Papaver_setigerum|Pse01G32150.0	Papaver_setigerum|Pse10G34710.0	      0
## Alignment 11: score=2632.0 e_value=1.1e-223 N=55 Pe1&Pe10 plus
 11-  0:	Papaver_setigerum|Pse01G32870.0	Papaver_setigerum|Pse10G35560.0	      0
 11-  1:	Papaver_setigerum|Pse01G32880.0	Papaver_setigerum|Pse10G35590.0	      0
 11-  2:	Papaver_setigerum|Pse01G32890.0	Papaver_setigerum|Pse10G35600.0	      0
 11-  3:	Papaver_setigerum|Pse01G32900.0	Papaver_setigerum|Pse10G35610.0	      0
 11-  4:	Papaver_setigerum|Pse01G32910.0	Papaver_setigerum|Pse10G35620.0	      0
 11-  5:	Papaver_setigerum|Pse01G32930.0	Papaver_setigerum|Pse10G35690.0	      0
 11-  6:	Papaver_setigerum|Pse01G32940.0	Papaver_setigerum|Pse10G35720.0	      0
 11-  7:	Papaver_setigerum|Pse01G32970.0	Papaver_setigerum|Pse10G35730.0	      0
 11-  8:	Papaver_setigerum|Pse01G33070.0	Papaver_setigerum|Pse10G35770.0	      0
 11-  9:	Papaver_setigerum|Pse01G33110.0	Papaver_setigerum|Pse10G35810.0	      0
 11- 10:	Papaver_setigerum|Pse01G33120.0	Papaver_setigerum|Pse10G35820.0	      0
 11- 11:	Papaver_setigerum|Pse01G33130.0	Papaver_setigerum|Pse10G35830.0	      0
 11- 12:	Papaver_setigerum|Pse01G33140.0	Papaver_setigerum|Pse10G35840.0	      0
 11- 13:	Papaver_setigerum|Pse01G33150.0	Papaver_setigerum|Pse10G35850.0	      0
 11- 14:	Papaver_setigerum|Pse01G33160.0	Papaver_setigerum|Pse10G35860.0	      0
 11- 15:	Papaver_setigerum|Pse01G33190.0	Papaver_setigerum|Pse10G35880.0	      0
 11- 16:	Papaver_setigerum|Pse01G33200.0	Papaver_setigerum|Pse10G35890.0	      0
 11- 17:	Papaver_setigerum|Pse01G33250.0	Papaver_setigerum|Pse10G35950.0	      0
 11- 18:	Papaver_setigerum|Pse01G33330.0	Papaver_setigerum|Pse10G36030.0	      0
 11- 19:	Papaver_setigerum|Pse01G33350.0	Papaver_setigerum|Pse10G36050.0	      0
 11- 20:	Papaver_setigerum|Pse01G33370.0	Papaver_setigerum|Pse10G36060.0	      0
 11- 21:	Papaver_setigerum|Pse01G33390.0	Papaver_setigerum|Pse10G36100.0	      0
 11- 22:	Papaver_setigerum|Pse01G33410.0	Papaver_setigerum|Pse10G36120.0	      0
 11- 23:	Papaver_setigerum|Pse01G33430.0	Papaver_setigerum|Pse10G36130.0	      0
 11- 24:	Papaver_setigerum|Pse01G33450.0	Papaver_setigerum|Pse10G36140.0	      0
 11- 25:	Papaver_setigerum|Pse01G33520.0	Papaver_setigerum|Pse10G36230.0	      0
 11- 26:	Papaver_setigerum|Pse01G33560.0	Papaver_setigerum|Pse10G36270.0	      0
 11- 27:	Papaver_setigerum|Pse01G33580.0	Papaver_setigerum|Pse10G36300.0	      0
 11- 28:	Papaver_setigerum|Pse01G33640.0	Papaver_setigerum|Pse10G36380.0	      0
 11- 29:	Papaver_setigerum|Pse01G33650.0	Papaver_setigerum|Pse10G36390.0	      0
 11- 30:	Papaver_setigerum|Pse01G33680.0	Papaver_setigerum|Pse10G36440.0	      0
 11- 31:	Papaver_setigerum|Pse01G33700.0	Papaver_setigerum|Pse10G36480.0	      0
 11- 32:	Papaver_setigerum|Pse01G33720.0	Papaver_setigerum|Pse10G36490.0	      0
 11- 33:	Papaver_setigerum|Pse01G33730.0	Papaver_setigerum|Pse10G36500.0	      0
 11- 34:	Papaver_setigerum|Pse01G33740.0	Papaver_setigerum|Pse10G36510.0	      0
 11- 35:	Papaver_setigerum|Pse01G33750.0	Papaver_setigerum|Pse10G36520.0	      0
 11- 36:	Papaver_setigerum|Pse01G33790.0	Papaver_setigerum|Pse10G36560.0	      0
 11- 37:	Papaver_setigerum|Pse01G33850.0	Papaver_setigerum|Pse10G36670.0	      0
 11- 38:	Papaver_setigerum|Pse01G33870.0	Papaver_setigerum|Pse10G36710.0	      0
 11- 39:	Papaver_setigerum|Pse01G33880.0	Papaver_setigerum|Pse10G36720.0	      0
 11- 40:	Papaver_setigerum|Pse01G33970.0	Papaver_setigerum|Pse10G36770.0	      0
 11- 41:	Papaver_setigerum|Pse01G33990.0	Papaver_setigerum|Pse10G36790.0	      0
 11- 42:	Papaver_setigerum|Pse01G34000.0	Papaver_setigerum|Pse10G36800.0	      0
 11- 43:	Papaver_setigerum|Pse01G34010.0	Papaver_setigerum|Pse10G36830.0	      0
 11- 44:	Papaver_setigerum|Pse01G34040.0	Papaver_setigerum|Pse10G36840.0	      0
 11- 45:	Papaver_setigerum|Pse01G34050.0	Papaver_setigerum|Pse10G36850.0	      0
 11- 46:	Papaver_setigerum|Pse01G34060.0	Papaver_setigerum|Pse10G36880.0	      0
 11- 47:	Papaver_setigerum|Pse01G34070.0	Papaver_setigerum|Pse10G36890.0	      0
 11- 48:	Papaver_setigerum|Pse01G34080.0	Papaver_setigerum|Pse10G36900.0	      0
 11- 49:	Papaver_setigerum|Pse01G34090.0	Papaver_setigerum|Pse10G36940.0	      0
 11- 50:	Papaver_setigerum|Pse01G34120.0	Papaver_setigerum|Pse10G36960.0	      0
 11- 51:	Papaver_setigerum|Pse01G34140.0	Papaver_setigerum|Pse10G36980.0	      0
 11- 52:	Papaver_setigerum|Pse01G34160.0	Papaver_setigerum|Pse10G36990.0	      0
 11- 53:	Papaver_setigerum|Pse01G34210.0	Papaver_setigerum|Pse10G37030.0	      0
 11- 54:	Papaver_setigerum|Pse01G34230.0	Papaver_setigerum|Pse10G37060.0	      0
## Alignment 12: score=962.0 e_value=1.4e-68 N=21 Pe1&Pe10 plus
 12-  0:	Papaver_setigerum|Pse01G26250.0	Papaver_setigerum|Pse10G29000.0	      0
 12-  1:	Papaver_setigerum|Pse01G26260.0	Papaver_setigerum|Pse10G29020.0	      0
 12-  2:	Papaver_setigerum|Pse01G26270.0	Papaver_setigerum|Pse10G29050.0	      0
 12-  3:	Papaver_setigerum|Pse01G26290.0	Papaver_setigerum|Pse10G29060.0	      0
 12-  4:	Papaver_setigerum|Pse01G26300.0	Papaver_setigerum|Pse10G29070.0	      0
 12-  5:	Papaver_setigerum|Pse01G26330.0	Papaver_setigerum|Pse10G29090.0	      0
 12-  6:	Papaver_setigerum|Pse01G26340.0	Papaver_setigerum|Pse10G29110.0	      0
 12-  7:	Papaver_setigerum|Pse01G26570.0	Papaver_setigerum|Pse10G29250.0	      0
 12-  8:	Papaver_setigerum|Pse01G26630.0	Papaver_setigerum|Pse10G29270.0	      0
 12-  9:	Papaver_setigerum|Pse01G26650.0	Papaver_setigerum|Pse10G29280.0	      0
 12- 10:	Papaver_setigerum|Pse01G26670.0	Papaver_setigerum|Pse10G29290.0	      0
 12- 11:	Papaver_setigerum|Pse01G26700.0	Papaver_setigerum|Pse10G29310.0	      0
 12- 12:	Papaver_setigerum|Pse01G26720.0	Papaver_setigerum|Pse10G29330.0	      0
 12- 13:	Papaver_setigerum|Pse01G26750.0	Papaver_setigerum|Pse10G29360.0	      0
 12- 14:	Papaver_setigerum|Pse01G26780.0	Papaver_setigerum|Pse10G29380.0	      0
 12- 15:	Papaver_setigerum|Pse01G26810.0	Papaver_setigerum|Pse10G29390.0	      0
 12- 16:	Papaver_setigerum|Pse01G26830.0	Papaver_setigerum|Pse10G29410.0	      0
 12- 17:	Papaver_setigerum|Pse01G26860.0	Papaver_setigerum|Pse10G29460.0	      0
 12- 18:	Papaver_setigerum|Pse01G26890.0	Papaver_setigerum|Pse10G29550.0	      0
 12- 19:	Papaver_setigerum|Pse01G26910.0	Papaver_setigerum|Pse10G29620.0	      0
 12- 20:	Papaver_setigerum|Pse01G27100.0	Papaver_setigerum|Pse10G29870.0	      0
## Alignment 13: score=769.0 e_value=4.2e-48 N=16 Pe1&Pe10 plus
 13-  0:	Papaver_setigerum|Pse01G27010.0	Papaver_setigerum|Pse10G31620.0	      0
 13-  1:	Papaver_setigerum|Pse01G27030.0	Papaver_setigerum|Pse10G31650.0	      0
 13-  2:	Papaver_setigerum|Pse01G27060.0	Papaver_setigerum|Pse10G31680.0	      0
 13-  3:	Papaver_setigerum|Pse01G27160.0	Papaver_setigerum|Pse10G31750.0	      0
 13-  4:	Papaver_setigerum|Pse01G27170.0	Papaver_setigerum|Pse10G31760.0	      0
 13-  5:	Papaver_setigerum|Pse01G27210.0	Papaver_setigerum|Pse10G31810.0	      0
 13-  6:	Papaver_setigerum|Pse01G27220.0	Papaver_setigerum|Pse10G31830.0	      0
 13-  7:	Papaver_setigerum|Pse01G27240.0	Papaver_setigerum|Pse10G31880.0	      0
 13-  8:	Papaver_setigerum|Pse01G27250.0	Papaver_setigerum|Pse10G31890.0	      0
 13-  9:	Papaver_setigerum|Pse01G27280.0	Papaver_setigerum|Pse10G31910.0	      0
 13- 10:	Papaver_setigerum|Pse01G27310.0	Papaver_setigerum|Pse10G31930.0	      0
 13- 11:	Papaver_setigerum|Pse01G27320.0	Papaver_setigerum|Pse10G31950.0	      0
 13- 12:	Papaver_setigerum|Pse01G27330.0	Papaver_setigerum|Pse10G31960.0	      0
 13- 13:	Papaver_setigerum|Pse01G27360.0	Papaver_setigerum|Pse10G31990.0	      0
 13- 14:	Papaver_setigerum|Pse01G27380.0	Papaver_setigerum|Pse10G32010.0	      0
 13- 15:	Papaver_setigerum|Pse01G27400.0	Papaver_setigerum|Pse10G32020.0	      0
## Alignment 14: score=640.0 e_value=1.3e-37 N=13 Pe1&Pe10 plus
 14-  0:	Papaver_setigerum|Pse01G28040.0	Papaver_setigerum|Pse10G30310.0	      0
 14-  1:	Papaver_setigerum|Pse01G28060.0	Papaver_setigerum|Pse10G30330.0	      0
 14-  2:	Papaver_setigerum|Pse01G28070.0	Papaver_setigerum|Pse10G30340.0	      0
 14-  3:	Papaver_setigerum|Pse01G28080.0	Papaver_setigerum|Pse10G30350.0	      0
 14-  4:	Papaver_setigerum|Pse01G28100.0	Papaver_setigerum|Pse10G30380.0	      0
 14-  5:	Papaver_setigerum|Pse01G28120.0	Papaver_setigerum|Pse10G30400.0	      0
 14-  6:	Papaver_setigerum|Pse01G28130.0	Papaver_setigerum|Pse10G30420.0	      0
 14-  7:	Papaver_setigerum|Pse01G28140.0	Papaver_setigerum|Pse10G30430.0	      0
 14-  8:	Papaver_setigerum|Pse01G28150.0	Papaver_setigerum|Pse10G30440.0	      0
 14-  9:	Papaver_setigerum|Pse01G28170.0	Papaver_setigerum|Pse10G30470.0	      0
 14- 10:	Papaver_setigerum|Pse01G28200.0	Papaver_setigerum|Pse10G30500.0	      0
 14- 11:	Papaver_setigerum|Pse01G28220.0	Papaver_setigerum|Pse10G30520.0	      0
 14- 12:	Papaver_setigerum|Pse01G28230.0	Papaver_setigerum|Pse10G30530.0	      0
## Alignment 15: score=636.0 e_value=1.4e-35 N=13 Pe1&Pe10 plus
 15-  0:	Papaver_setigerum|Pse01G28280.0	Papaver_setigerum|Pse10G30100.0	      0
 15-  1:	Papaver_setigerum|Pse01G28290.0	Papaver_setigerum|Pse10G30110.0	      0
 15-  2:	Papaver_setigerum|Pse01G28310.0	Papaver_setigerum|Pse10G30160.0	      0
 15-  3:	Papaver_setigerum|Pse01G28320.0	Papaver_setigerum|Pse10G30170.0	      0
 15-  4:	Papaver_setigerum|Pse01G28370.0	Papaver_setigerum|Pse10G30190.0	      0
 15-  5:	Papaver_setigerum|Pse01G28400.0	Papaver_setigerum|Pse10G30200.0	      0
 15-  6:	Papaver_setigerum|Pse01G28420.0	Papaver_setigerum|Pse10G30210.0	      0
 15-  7:	Papaver_setigerum|Pse01G28440.0	Papaver_setigerum|Pse10G30220.0	      0
 15-  8:	Papaver_setigerum|Pse01G28450.0	Papaver_setigerum|Pse10G30240.0	      0
 15-  9:	Papaver_setigerum|Pse01G28470.0	Papaver_setigerum|Pse10G30250.0	      0
 15- 10:	Papaver_setigerum|Pse01G28480.0	Papaver_setigerum|Pse10G30260.0	      0
 15- 11:	Papaver_setigerum|Pse01G28490.0	Papaver_setigerum|Pse10G30270.0	      0
 15- 12:	Papaver_setigerum|Pse01G28500.0	Papaver_setigerum|Pse10G30280.0	      0
## Alignment 16: score=354.0 e_value=3.5e-19 N=8 Pe1&Pe10 plus
 16-  0:	Papaver_setigerum|Pse01G54890.0	Papaver_setigerum|Pse10G00010.0	      0
 16-  1:	Papaver_setigerum|Pse01G54930.0	Papaver_setigerum|Pse10G00030.0	      0
 16-  2:	Papaver_setigerum|Pse01G54970.0	Papaver_setigerum|Pse10G00070.0	      0
 16-  3:	Papaver_setigerum|Pse01G54980.0	Papaver_setigerum|Pse10G00080.0	      0
 16-  4:	Papaver_setigerum|Pse01G55010.0	Papaver_setigerum|Pse10G00120.0	      0
 16-  5:	Papaver_setigerum|Pse01G55190.0	Papaver_setigerum|Pse10G00360.0	      0
 16-  6:	Papaver_setigerum|Pse01G55200.0	Papaver_setigerum|Pse10G00370.0	      0
 16-  7:	Papaver_setigerum|Pse01G55350.0	Papaver_setigerum|Pse10G00460.0	      0
## Alignment 17: score=1806.0 e_value=3.1e-135 N=38 Pe1&Pe10 minus
 17-  0:	Papaver_setigerum|Pse01G27440.0	Papaver_setigerum|Pse10G31080.0	      0
 17-  1:	Papaver_setigerum|Pse01G27460.0	Papaver_setigerum|Pse10G31050.0	      0
 17-  2:	Papaver_setigerum|Pse01G27470.0	Papaver_setigerum|Pse10G31040.0	      0
 17-  3:	Papaver_setigerum|Pse01G27510.0	Papaver_setigerum|Pse10G31010.0	      0
 17-  4:	Papaver_setigerum|Pse01G27540.0	Papaver_setigerum|Pse10G30980.0	      0
 17-  5:	Papaver_setigerum|Pse01G27630.0	Papaver_setigerum|Pse10G30920.0	      0
 17-  6:	Papaver_setigerum|Pse01G27640.0	Papaver_setigerum|Pse10G30910.0	      0
 17-  7:	Papaver_setigerum|Pse01G27650.0	Papaver_setigerum|Pse10G30890.0	      0
 17-  8:	Papaver_setigerum|Pse01G27690.0	Papaver_setigerum|Pse10G30870.0	      0
 17-  9:	Papaver_setigerum|Pse01G27700.0	Papaver_setigerum|Pse10G30850.0	      0
 17- 10:	Papaver_setigerum|Pse01G27710.0	Papaver_setigerum|Pse10G30840.0	      0
 17- 11:	Papaver_setigerum|Pse01G27720.0	Papaver_setigerum|Pse10G30830.0	      0
 17- 12:	Papaver_setigerum|Pse01G27730.0	Papaver_setigerum|Pse10G30820.0	      0
 17- 13:	Papaver_setigerum|Pse01G27750.0	Papaver_setigerum|Pse10G30790.0	      0
 17- 14:	Papaver_setigerum|Pse01G27780.0	Papaver_setigerum|Pse10G30760.0	      0
 17- 15:	Papaver_setigerum|Pse01G27840.0	Papaver_setigerum|Pse10G30710.0	      0
 17- 16:	Papaver_setigerum|Pse01G27850.0	Papaver_setigerum|Pse10G30690.0	      0
 17- 17:	Papaver_setigerum|Pse01G27870.0	Papaver_setigerum|Pse10G30670.0	      0
 17- 18:	Papaver_setigerum|Pse01G27880.0	Papaver_setigerum|Pse10G30660.0	      0
 17- 19:	Papaver_setigerum|Pse01G27910.0	Papaver_setigerum|Pse10G30640.0	      0
 17- 20:	Papaver_setigerum|Pse01G27930.0	Papaver_setigerum|Pse10G30620.0	      0
 17- 21:	Papaver_setigerum|Pse01G27950.0	Papaver_setigerum|Pse10G30590.0	      0
 17- 22:	Papaver_setigerum|Pse01G28000.0	Papaver_setigerum|Pse10G30560.0	      0
 17- 23:	Papaver_setigerum|Pse01G28020.0	Papaver_setigerum|Pse10G30550.0	      0
 17- 24:	Papaver_setigerum|Pse01G28030.0	Papaver_setigerum|Pse10G30540.0	      0
 17- 25:	Papaver_setigerum|Pse01G28140.0	Papaver_setigerum|Pse10G30430.0	      0
 17- 26:	Papaver_setigerum|Pse01G28240.0	Papaver_setigerum|Pse10G30300.0	      0
 17- 27:	Papaver_setigerum|Pse01G28400.0	Papaver_setigerum|Pse10G30200.0	      0
 17- 28:	Papaver_setigerum|Pse01G28510.0	Papaver_setigerum|Pse10G30090.0	      0
 17- 29:	Papaver_setigerum|Pse01G28520.0	Papaver_setigerum|Pse10G30080.0	      0
 17- 30:	Papaver_setigerum|Pse01G28530.0	Papaver_setigerum|Pse10G30070.0	      0
 17- 31:	Papaver_setigerum|Pse01G28540.0	Papaver_setigerum|Pse10G30060.0	      0
 17- 32:	Papaver_setigerum|Pse01G28550.0	Papaver_setigerum|Pse10G30040.0	      0
 17- 33:	Papaver_setigerum|Pse01G28580.0	Papaver_setigerum|Pse10G30010.0	      0
 17- 34:	Papaver_setigerum|Pse01G28600.0	Papaver_setigerum|Pse10G30000.0	      0
 17- 35:	Papaver_setigerum|Pse01G28620.0	Papaver_setigerum|Pse10G29980.0	      0
 17- 36:	Papaver_setigerum|Pse01G28630.0	Papaver_setigerum|Pse10G29960.0	      0
 17- 37:	Papaver_setigerum|Pse01G28640.0	Papaver_setigerum|Pse10G29950.0	      0
## Alignment 18: score=1619.0 e_value=4.1e-125 N=34 Pe1&Pe10 minus
 18-  0:	Papaver_setigerum|Pse01G31950.0	Papaver_setigerum|Pse10G35660.0	      0
 18-  1:	Papaver_setigerum|Pse01G32180.0	Papaver_setigerum|Pse10G35540.0	      0
 18-  2:	Papaver_setigerum|Pse01G32200.0	Papaver_setigerum|Pse10G35510.0	      0
 18-  3:	Papaver_setigerum|Pse01G32220.0	Papaver_setigerum|Pse10G35490.0	      0
 18-  4:	Papaver_setigerum|Pse01G32240.0	Papaver_setigerum|Pse10G35470.0	      0
 18-  5:	Papaver_setigerum|Pse01G32320.0	Papaver_setigerum|Pse10G35390.0	      0
 18-  6:	Papaver_setigerum|Pse01G32330.0	Papaver_setigerum|Pse10G35380.0	      0
 18-  7:	Papaver_setigerum|Pse01G32340.0	Papaver_setigerum|Pse10G35370.0	      0
 18-  8:	Papaver_setigerum|Pse01G32370.0	Papaver_setigerum|Pse10G35230.0	      0
 18-  9:	Papaver_setigerum|Pse01G32430.0	Papaver_setigerum|Pse10G35200.0	      0
 18- 10:	Papaver_setigerum|Pse01G32440.0	Papaver_setigerum|Pse10G35190.0	      0
 18- 11:	Papaver_setigerum|Pse01G32450.0	Papaver_setigerum|Pse10G35180.0	      0
 18- 12:	Papaver_setigerum|Pse01G32460.0	Papaver_setigerum|Pse10G35090.0	      0
 18- 13:	Papaver_setigerum|Pse01G32490.0	Papaver_setigerum|Pse10G35060.0	      0
 18- 14:	Papaver_setigerum|Pse01G32500.0	Papaver_setigerum|Pse10G35050.0	      0
 18- 15:	Papaver_setigerum|Pse01G32510.0	Papaver_setigerum|Pse10G35040.0	      0
 18- 16:	Papaver_setigerum|Pse01G32530.0	Papaver_setigerum|Pse10G35030.0	      0
 18- 17:	Papaver_setigerum|Pse01G32540.0	Papaver_setigerum|Pse10G35020.0	      0
 18- 18:	Papaver_setigerum|Pse01G32570.0	Papaver_setigerum|Pse10G34990.0	      0
 18- 19:	Papaver_setigerum|Pse01G32580.0	Papaver_setigerum|Pse10G34970.0	      0
 18- 20:	Papaver_setigerum|Pse01G32600.0	Papaver_setigerum|Pse10G34950.0	      0
 18- 21:	Papaver_setigerum|Pse01G32610.0	Papaver_setigerum|Pse10G34940.0	      0
 18- 22:	Papaver_setigerum|Pse01G32620.0	Papaver_setigerum|Pse10G34930.0	      0
 18- 23:	Papaver_setigerum|Pse01G32630.0	Papaver_setigerum|Pse10G34920.0	      0
 18- 24:	Papaver_setigerum|Pse01G32640.0	Papaver_setigerum|Pse10G34910.0	      0
 18- 25:	Papaver_setigerum|Pse01G32660.0	Papaver_setigerum|Pse10G34880.0	      0
 18- 26:	Papaver_setigerum|Pse01G32710.0	Papaver_setigerum|Pse10G34860.0	      0
 18- 27:	Papaver_setigerum|Pse01G32720.0	Papaver_setigerum|Pse10G34850.0	      0
 18- 28:	Papaver_setigerum|Pse01G32730.0	Papaver_setigerum|Pse10G34840.0	      0
 18- 29:	Papaver_setigerum|Pse01G32780.0	Papaver_setigerum|Pse10G34790.0	      0
 18- 30:	Papaver_setigerum|Pse01G32790.0	Papaver_setigerum|Pse10G34770.0	      0
 18- 31:	Papaver_setigerum|Pse01G32830.0	Papaver_setigerum|Pse10G34740.0	      0
 18- 32:	Papaver_setigerum|Pse01G32840.0	Papaver_setigerum|Pse10G34730.0	      0
 18- 33:	Papaver_setigerum|Pse01G32860.0	Papaver_setigerum|Pse10G34720.0	      0
## Alignment 19: score=1337.0 e_value=1.4e-88 N=28 Pe1&Pe10 minus
 19-  0:	Papaver_setigerum|Pse01G25260.0	Papaver_setigerum|Pse10G28100.0	      0
 19-  1:	Papaver_setigerum|Pse01G25280.0	Papaver_setigerum|Pse10G28080.0	      0
 19-  2:	Papaver_setigerum|Pse01G25310.0	Papaver_setigerum|Pse10G28050.0	      0
 19-  3:	Papaver_setigerum|Pse01G25320.0	Papaver_setigerum|Pse10G28040.0	      0
 19-  4:	Papaver_setigerum|Pse01G25330.0	Papaver_setigerum|Pse10G28030.0	      0
 19-  5:	Papaver_setigerum|Pse01G25350.0	Papaver_setigerum|Pse10G28020.0	      0
 19-  6:	Papaver_setigerum|Pse01G25440.0	Papaver_setigerum|Pse10G27930.0	      0
 19-  7:	Papaver_setigerum|Pse01G25520.0	Papaver_setigerum|Pse10G27890.0	      0
 19-  8:	Papaver_setigerum|Pse01G25530.0	Papaver_setigerum|Pse10G27880.0	      0
 19-  9:	Papaver_setigerum|Pse01G25560.0	Papaver_setigerum|Pse10G27850.0	      0
 19- 10:	Papaver_setigerum|Pse01G25590.0	Papaver_setigerum|Pse10G27820.0	      0
 19- 11:	Papaver_setigerum|Pse01G25600.0	Papaver_setigerum|Pse10G27780.0	      0
 19- 12:	Papaver_setigerum|Pse01G25620.0	Papaver_setigerum|Pse10G27770.0	      0
 19- 13:	Papaver_setigerum|Pse01G25630.0	Papaver_setigerum|Pse10G27760.0	      0
 19- 14:	Papaver_setigerum|Pse01G25640.0	Papaver_setigerum|Pse10G27750.0	      0
 19- 15:	Papaver_setigerum|Pse01G25650.0	Papaver_setigerum|Pse10G27740.0	      0
 19- 16:	Papaver_setigerum|Pse01G25680.0	Papaver_setigerum|Pse10G27730.0	      0
 19- 17:	Papaver_setigerum|Pse01G25710.0	Papaver_setigerum|Pse10G27680.0	      0
 19- 18:	Papaver_setigerum|Pse01G25750.0	Papaver_setigerum|Pse10G27630.0	      0
 19- 19:	Papaver_setigerum|Pse01G25770.0	Papaver_setigerum|Pse10G27610.0	      0
 19- 20:	Papaver_setigerum|Pse01G25800.0	Papaver_setigerum|Pse10G27590.0	      0
 19- 21:	Papaver_setigerum|Pse01G25820.0	Papaver_setigerum|Pse10G27570.0	      0
 19- 22:	Papaver_setigerum|Pse01G25830.0	Papaver_setigerum|Pse10G27560.0	      0
 19- 23:	Papaver_setigerum|Pse01G25910.0	Papaver_setigerum|Pse10G27470.0	      0
 19- 24:	Papaver_setigerum|Pse01G25970.0	Papaver_setigerum|Pse10G27390.0	      0
 19- 25:	Papaver_setigerum|Pse01G25990.0	Papaver_setigerum|Pse10G27350.0	      0
 19- 26:	Papaver_setigerum|Pse01G26000.0	Papaver_setigerum|Pse10G27340.0	      0
 19- 27:	Papaver_setigerum|Pse01G26030.0	Papaver_setigerum|Pse10G27290.0	      0
## Alignment 20: score=1255.0 e_value=9e-83 N=26 Pe1&Pe10 minus
 20-  0:	Papaver_setigerum|Pse01G28650.0	Papaver_setigerum|Pse10G31690.0	      0
 20-  1:	Papaver_setigerum|Pse01G28690.0	Papaver_setigerum|Pse10G31570.0	      0
 20-  2:	Papaver_setigerum|Pse01G28730.0	Papaver_setigerum|Pse10G31540.0	      0
 20-  3:	Papaver_setigerum|Pse01G28740.0	Papaver_setigerum|Pse10G31530.0	      0
 20-  4:	Papaver_setigerum|Pse01G28760.0	Papaver_setigerum|Pse10G31520.0	      0
 20-  5:	Papaver_setigerum|Pse01G28770.0	Papaver_setigerum|Pse10G31510.0	      0
 20-  6:	Papaver_setigerum|Pse01G28800.0	Papaver_setigerum|Pse10G31500.0	      0
 20-  7:	Papaver_setigerum|Pse01G28820.0	Papaver_setigerum|Pse10G31470.0	      0
 20-  8:	Papaver_setigerum|Pse01G28860.0	Papaver_setigerum|Pse10G31440.0	      0
 20-  9:	Papaver_setigerum|Pse01G28880.0	Papaver_setigerum|Pse10G31430.0	      0
 20- 10:	Papaver_setigerum|Pse01G28890.0	Papaver_setigerum|Pse10G31420.0	      0
 20- 11:	Papaver_setigerum|Pse01G28900.0	Papaver_setigerum|Pse10G31410.0	      0
 20- 12:	Papaver_setigerum|Pse01G28910.0	Papaver_setigerum|Pse10G31400.0	      0
 20- 13:	Papaver_setigerum|Pse01G28980.0	Papaver_setigerum|Pse10G31300.0	      0
 20- 14:	Papaver_setigerum|Pse01G28990.0	Papaver_setigerum|Pse10G31290.0	      0
 20- 15:	Papaver_setigerum|Pse01G29010.0	Papaver_setigerum|Pse10G31280.0	      0
 20- 16:	Papaver_setigerum|Pse01G29030.0	Papaver_setigerum|Pse10G31270.0	      0
 20- 17:	Papaver_setigerum|Pse01G29040.0	Papaver_setigerum|Pse10G31250.0	      0
 20- 18:	Papaver_setigerum|Pse01G29070.0	Papaver_setigerum|Pse10G31240.0	      0
 20- 19:	Papaver_setigerum|Pse01G29110.0	Papaver_setigerum|Pse10G31210.0	      0
 20- 20:	Papaver_setigerum|Pse01G29120.0	Papaver_setigerum|Pse10G31190.0	      0
 20- 21:	Papaver_setigerum|Pse01G29130.0	Papaver_setigerum|Pse10G31180.0	      0
 20- 22:	Papaver_setigerum|Pse01G29150.0	Papaver_setigerum|Pse10G31160.0	      0
 20- 23:	Papaver_setigerum|Pse01G29160.0	Papaver_setigerum|Pse10G31150.0	      0
 20- 24:	Papaver_setigerum|Pse01G29170.0	Papaver_setigerum|Pse10G31140.0	      0
 20- 25:	Papaver_setigerum|Pse01G29210.0	Papaver_setigerum|Pse10G31110.0	      0
## Alignment 21: score=677.0 e_value=1.6e-38 N=14 Pe1&Pe10 minus
 21-  0:	Papaver_setigerum|Pse01G30230.0	Papaver_setigerum|Pse10G33120.0	      0
 21-  1:	Papaver_setigerum|Pse01G30260.0	Papaver_setigerum|Pse10G33090.0	      0
 21-  2:	Papaver_setigerum|Pse01G30320.0	Papaver_setigerum|Pse10G33040.0	      0
 21-  3:	Papaver_setigerum|Pse01G30330.0	Papaver_setigerum|Pse10G33030.0	      0
 21-  4:	Papaver_setigerum|Pse01G30340.0	Papaver_setigerum|Pse10G33020.0	      0
 21-  5:	Papaver_setigerum|Pse01G30350.0	Papaver_setigerum|Pse10G33010.0	      0
 21-  6:	Papaver_setigerum|Pse01G30360.0	Papaver_setigerum|Pse10G33000.0	      0
 21-  7:	Papaver_setigerum|Pse01G30370.0	Papaver_setigerum|Pse10G32990.0	      0
 21-  8:	Papaver_setigerum|Pse01G30410.0	Papaver_setigerum|Pse10G32930.0	      0
 21-  9:	Papaver_setigerum|Pse01G30440.0	Papaver_setigerum|Pse10G32880.0	      0
 21- 10:	Papaver_setigerum|Pse01G30480.0	Papaver_setigerum|Pse10G32800.0	      0
 21- 11:	Papaver_setigerum|Pse01G30490.0	Papaver_setigerum|Pse10G32790.0	      0
 21- 12:	Papaver_setigerum|Pse01G30500.0	Papaver_setigerum|Pse10G32780.0	      0
 21- 13:	Papaver_setigerum|Pse01G30510.0	Papaver_setigerum|Pse10G32770.0	      0
## Alignment 22: score=634.0 e_value=1.6e-33 N=13 Pe1&Pe10 minus
 22-  0:	Papaver_setigerum|Pse01G31150.0	Papaver_setigerum|Pse10G34070.0	      0
 22-  1:	Papaver_setigerum|Pse01G31170.0	Papaver_setigerum|Pse10G34060.0	      0
 22-  2:	Papaver_setigerum|Pse01G31180.0	Papaver_setigerum|Pse10G34040.0	      0
 22-  3:	Papaver_setigerum|Pse01G31200.0	Papaver_setigerum|Pse10G34030.0	      0
 22-  4:	Papaver_setigerum|Pse01G31210.0	Papaver_setigerum|Pse10G34020.0	      0
 22-  5:	Papaver_setigerum|Pse01G31270.0	Papaver_setigerum|Pse10G34000.0	      0
 22-  6:	Papaver_setigerum|Pse01G31310.0	Papaver_setigerum|Pse10G33970.0	      0
 22-  7:	Papaver_setigerum|Pse01G31330.0	Papaver_setigerum|Pse10G33950.0	      0
 22-  8:	Papaver_setigerum|Pse01G31340.0	Papaver_setigerum|Pse10G33940.0	      0
 22-  9:	Papaver_setigerum|Pse01G31360.0	Papaver_setigerum|Pse10G33920.0	      0
 22- 10:	Papaver_setigerum|Pse01G31380.0	Papaver_setigerum|Pse10G33900.0	      0
 22- 11:	Papaver_setigerum|Pse01G31400.0	Papaver_setigerum|Pse10G33870.0	      0
 22- 12:	Papaver_setigerum|Pse01G31410.0	Papaver_setigerum|Pse10G33860.0	      0
## Alignment 23: score=505.0 e_value=3.9e-26 N=11 Pe1&Pe10 minus
 23-  0:	Papaver_setigerum|Pse01G26200.0	Papaver_setigerum|Pse10G29820.0	      0
 23-  1:	Papaver_setigerum|Pse01G26400.0	Papaver_setigerum|Pse10G29740.0	      0
 23-  2:	Papaver_setigerum|Pse01G26470.0	Papaver_setigerum|Pse10G29730.0	      0
 23-  3:	Papaver_setigerum|Pse01G26480.0	Papaver_setigerum|Pse10G29710.0	      0
 23-  4:	Papaver_setigerum|Pse01G26490.0	Papaver_setigerum|Pse10G29700.0	      0
 23-  5:	Papaver_setigerum|Pse01G26500.0	Papaver_setigerum|Pse10G29670.0	      0
 23-  6:	Papaver_setigerum|Pse01G26510.0	Papaver_setigerum|Pse10G29660.0	      0
 23-  7:	Papaver_setigerum|Pse01G26560.0	Papaver_setigerum|Pse10G29640.0	      0
 23-  8:	Papaver_setigerum|Pse01G26580.0	Papaver_setigerum|Pse10G29520.0	      0
 23-  9:	Papaver_setigerum|Pse01G26600.0	Papaver_setigerum|Pse10G29500.0	      0
 23- 10:	Papaver_setigerum|Pse01G26610.0	Papaver_setigerum|Pse10G29480.0	      0
## Alignment 24: score=16120.0 e_value=0 N=346 Pe1&Pe11 plus
 24-  0:	Papaver_setigerum|Pse01G33730.0	Papaver_setigerum|Pse11G00030.0	      0
 24-  1:	Papaver_setigerum|Pse01G33740.0	Papaver_setigerum|Pse11G00040.0	      0
 24-  2:	Papaver_setigerum|Pse01G33750.0	Papaver_setigerum|Pse11G00050.0	      0
 24-  3:	Papaver_setigerum|Pse01G33850.0	Papaver_setigerum|Pse11G00130.0	      0
 24-  4:	Papaver_setigerum|Pse01G33870.0	Papaver_setigerum|Pse11G00160.0	      0
 24-  5:	Papaver_setigerum|Pse01G33880.0	Papaver_setigerum|Pse11G00170.0	      0
 24-  6:	Papaver_setigerum|Pse01G33960.0	Papaver_setigerum|Pse11G00200.0	      0
 24-  7:	Papaver_setigerum|Pse01G33980.0	Papaver_setigerum|Pse11G00230.0	      0
 24-  8:	Papaver_setigerum|Pse01G33990.0	Papaver_setigerum|Pse11G00240.0	      0
 24-  9:	Papaver_setigerum|Pse01G34000.0	Papaver_setigerum|Pse11G00250.0	      0
 24- 10:	Papaver_setigerum|Pse01G34010.0	Papaver_setigerum|Pse11G00260.0	      0
 24- 11:	Papaver_setigerum|Pse01G34040.0	Papaver_setigerum|Pse11G00290.0	      0
 24- 12:	Papaver_setigerum|Pse01G34050.0	Papaver_setigerum|Pse11G00300.0	      0
 24- 13:	Papaver_setigerum|Pse01G34060.0	Papaver_setigerum|Pse11G00310.0	      0
 24- 14:	Papaver_setigerum|Pse01G34070.0	Papaver_setigerum|Pse11G00320.0	      0
 24- 15:	Papaver_setigerum|Pse01G34080.0	Papaver_setigerum|Pse11G00330.0	      0
 24- 16:	Papaver_setigerum|Pse01G34090.0	Papaver_setigerum|Pse11G00350.0	      0
 24- 17:	Papaver_setigerum|Pse01G34120.0	Papaver_setigerum|Pse11G00380.0	      0
 24- 18:	Papaver_setigerum|Pse01G34140.0	Papaver_setigerum|Pse11G00400.0	      0
 24- 19:	Papaver_setigerum|Pse01G34160.0	Papaver_setigerum|Pse11G00420.0	      0
 24- 20:	Papaver_setigerum|Pse01G34210.0	Papaver_setigerum|Pse11G00440.0	      0
 24- 21:	Papaver_setigerum|Pse01G34230.0	Papaver_setigerum|Pse11G00450.0	      0
 24- 22:	Papaver_setigerum|Pse01G34250.0	Papaver_setigerum|Pse11G00470.0	      0
 24- 23:	Papaver_setigerum|Pse01G34270.0	Papaver_setigerum|Pse11G00490.0	      0
 24- 24:	Papaver_setigerum|Pse01G34280.0	Papaver_setigerum|Pse11G00500.0	      0
 24- 25:	Papaver_setigerum|Pse01G34290.0	Papaver_setigerum|Pse11G00520.0	      0
 24- 26:	Papaver_setigerum|Pse01G34300.0	Papaver_setigerum|Pse11G00530.0	      0
 24- 27:	Papaver_setigerum|Pse01G34370.0	Papaver_setigerum|Pse11G00570.0	      0
 24- 28:	Papaver_setigerum|Pse01G34390.0	Papaver_setigerum|Pse11G00590.0	      0
 24- 29:	Papaver_setigerum|Pse01G34410.0	Papaver_setigerum|Pse11G00600.0	      0
 24- 30:	Papaver_setigerum|Pse01G34470.0	Papaver_setigerum|Pse11G00670.0	      0
 24- 31:	Papaver_setigerum|Pse01G34510.0	Papaver_setigerum|Pse11G00700.0	      0
 24- 32:	Papaver_setigerum|Pse01G34560.0	Papaver_setigerum|Pse11G00710.0	      0
 24- 33:	Papaver_setigerum|Pse01G34570.0	Papaver_setigerum|Pse11G00730.0	      0
 24- 34:	Papaver_setigerum|Pse01G34590.0	Papaver_setigerum|Pse11G00740.0	      0
 24- 35:	Papaver_setigerum|Pse01G34600.0	Papaver_setigerum|Pse11G00750.0	      0
 24- 36:	Papaver_setigerum|Pse01G34680.0	Papaver_setigerum|Pse11G00770.0	      0
 24- 37:	Papaver_setigerum|Pse01G34690.0	Papaver_setigerum|Pse11G00780.0	      0
 24- 38:	Papaver_setigerum|Pse01G34700.0	Papaver_setigerum|Pse11G00800.0	      0
 24- 39:	Papaver_setigerum|Pse01G34800.0	Papaver_setigerum|Pse11G00880.0	      0
 24- 40:	Papaver_setigerum|Pse01G34900.0	Papaver_setigerum|Pse11G00970.0	      0
 24- 41:	Papaver_setigerum|Pse01G34950.0	Papaver_setigerum|Pse11G01010.0	      0
 24- 42:	Papaver_setigerum|Pse01G34970.0	Papaver_setigerum|Pse11G01050.0	      0
 24- 43:	Papaver_setigerum|Pse01G35010.0	Papaver_setigerum|Pse11G01070.0	      0
 24- 44:	Papaver_setigerum|Pse01G35030.0	Papaver_setigerum|Pse11G01100.0	      0
 24- 45:	Papaver_setigerum|Pse01G35040.0	Papaver_setigerum|Pse11G01110.0	      0
 24- 46:	Papaver_setigerum|Pse01G35080.0	Papaver_setigerum|Pse11G01130.0	      0
 24- 47:	Papaver_setigerum|Pse01G35190.0	Papaver_setigerum|Pse11G01180.0	      0
 24- 48:	Papaver_setigerum|Pse01G35220.0	Papaver_setigerum|Pse11G01210.0	      0
 24- 49:	Papaver_setigerum|Pse01G35230.0	Papaver_setigerum|Pse11G01240.0	      0
 24- 50:	Papaver_setigerum|Pse01G35240.0	Papaver_setigerum|Pse11G01250.0	      0
 24- 51:	Papaver_setigerum|Pse01G35260.0	Papaver_setigerum|Pse11G01260.0	      0
 24- 52:	Papaver_setigerum|Pse01G35270.0	Papaver_setigerum|Pse11G01270.0	      0
 24- 53:	Papaver_setigerum|Pse01G35280.0	Papaver_setigerum|Pse11G01280.0	      0
 24- 54:	Papaver_setigerum|Pse01G35330.0	Papaver_setigerum|Pse11G01360.0	      0
 24- 55:	Papaver_setigerum|Pse01G35340.0	Papaver_setigerum|Pse11G01370.0	      0
 24- 56:	Papaver_setigerum|Pse01G35360.0	Papaver_setigerum|Pse11G01380.0	      0
 24- 57:	Papaver_setigerum|Pse01G35390.0	Papaver_setigerum|Pse11G01410.0	      0
 24- 58:	Papaver_setigerum|Pse01G35440.0	Papaver_setigerum|Pse11G01480.0	      0
 24- 59:	Papaver_setigerum|Pse01G35450.0	Papaver_setigerum|Pse11G01490.0	      0
 24- 60:	Papaver_setigerum|Pse01G35470.0	Papaver_setigerum|Pse11G01650.0	      0
 24- 61:	Papaver_setigerum|Pse01G35480.0	Papaver_setigerum|Pse11G01660.0	      0
 24- 62:	Papaver_setigerum|Pse01G35490.0	Papaver_setigerum|Pse11G01670.0	      0
 24- 63:	Papaver_setigerum|Pse01G35620.0	Papaver_setigerum|Pse11G01680.0	      0
 24- 64:	Papaver_setigerum|Pse01G35630.0	Papaver_setigerum|Pse11G01690.0	      0
 24- 65:	Papaver_setigerum|Pse01G35640.0	Papaver_setigerum|Pse11G01700.0	      0
 24- 66:	Papaver_setigerum|Pse01G35660.0	Papaver_setigerum|Pse11G01710.0	      0
 24- 67:	Papaver_setigerum|Pse01G35730.0	Papaver_setigerum|Pse11G01760.0	      0
 24- 68:	Papaver_setigerum|Pse01G35740.0	Papaver_setigerum|Pse11G01770.0	      0
 24- 69:	Papaver_setigerum|Pse01G35760.0	Papaver_setigerum|Pse11G01790.0	      0
 24- 70:	Papaver_setigerum|Pse01G35880.0	Papaver_setigerum|Pse11G01800.0	      0
 24- 71:	Papaver_setigerum|Pse01G35900.0	Papaver_setigerum|Pse11G01830.0	      0
 24- 72:	Papaver_setigerum|Pse01G35910.0	Papaver_setigerum|Pse11G01840.0	      0
 24- 73:	Papaver_setigerum|Pse01G35920.0	Papaver_setigerum|Pse11G01850.0	      0
 24- 74:	Papaver_setigerum|Pse01G35930.0	Papaver_setigerum|Pse11G01860.0	      0
 24- 75:	Papaver_setigerum|Pse01G35940.0	Papaver_setigerum|Pse11G01880.0	      0
 24- 76:	Papaver_setigerum|Pse01G35950.0	Papaver_setigerum|Pse11G01890.0	      0
 24- 77:	Papaver_setigerum|Pse01G35960.0	Papaver_setigerum|Pse11G01900.0	      0
 24- 78:	Papaver_setigerum|Pse01G35970.0	Papaver_setigerum|Pse11G01920.0	      0
 24- 79:	Papaver_setigerum|Pse01G35990.0	Papaver_setigerum|Pse11G01940.0	      0
 24- 80:	Papaver_setigerum|Pse01G36000.0	Papaver_setigerum|Pse11G01950.0	      0
 24- 81:	Papaver_setigerum|Pse01G36020.0	Papaver_setigerum|Pse11G01960.0	      0
 24- 82:	Papaver_setigerum|Pse01G36050.0	Papaver_setigerum|Pse11G01990.0	      0
 24- 83:	Papaver_setigerum|Pse01G36070.0	Papaver_setigerum|Pse11G02000.0	      0
 24- 84:	Papaver_setigerum|Pse01G36090.0	Papaver_setigerum|Pse11G02010.0	      0
 24- 85:	Papaver_setigerum|Pse01G36210.0	Papaver_setigerum|Pse11G02090.0	      0
 24- 86:	Papaver_setigerum|Pse01G36280.0	Papaver_setigerum|Pse11G02120.0	      0
 24- 87:	Papaver_setigerum|Pse01G36310.0	Papaver_setigerum|Pse11G02140.0	      0
 24- 88:	Papaver_setigerum|Pse01G36320.0	Papaver_setigerum|Pse11G02150.0	      0
 24- 89:	Papaver_setigerum|Pse01G36340.0	Papaver_setigerum|Pse11G02160.0	      0
 24- 90:	Papaver_setigerum|Pse01G36380.0	Papaver_setigerum|Pse11G02180.0	      0
 24- 91:	Papaver_setigerum|Pse01G36400.0	Papaver_setigerum|Pse11G02220.0	      0
 24- 92:	Papaver_setigerum|Pse01G36410.0	Papaver_setigerum|Pse11G02230.0	      0
 24- 93:	Papaver_setigerum|Pse01G36430.0	Papaver_setigerum|Pse11G02250.0	      0
 24- 94:	Papaver_setigerum|Pse01G36440.0	Papaver_setigerum|Pse11G02260.0	      0
 24- 95:	Papaver_setigerum|Pse01G36450.0	Papaver_setigerum|Pse11G02270.0	      0
 24- 96:	Papaver_setigerum|Pse01G36470.0	Papaver_setigerum|Pse11G02280.0	      0
 24- 97:	Papaver_setigerum|Pse01G36500.0	Papaver_setigerum|Pse11G02290.0	      0
 24- 98:	Papaver_setigerum|Pse01G36730.0	Papaver_setigerum|Pse11G02500.0	      0
 24- 99:	Papaver_setigerum|Pse01G36870.0	Papaver_setigerum|Pse11G02680.0	      0
 24-100:	Papaver_setigerum|Pse01G36900.0	Papaver_setigerum|Pse11G02700.0	      0
 24-101:	Papaver_setigerum|Pse01G36910.0	Papaver_setigerum|Pse11G02710.0	      0
 24-102:	Papaver_setigerum|Pse01G36940.0	Papaver_setigerum|Pse11G02730.0	      0
 24-103:	Papaver_setigerum|Pse01G36960.0	Papaver_setigerum|Pse11G02780.0	      0
 24-104:	Papaver_setigerum|Pse01G36970.0	Papaver_setigerum|Pse11G02790.0	      0
 24-105:	Papaver_setigerum|Pse01G37050.0	Papaver_setigerum|Pse11G02840.0	      0
 24-106:	Papaver_setigerum|Pse01G37080.0	Papaver_setigerum|Pse11G02860.0	      0
 24-107:	Papaver_setigerum|Pse01G37120.0	Papaver_setigerum|Pse11G02890.0	      0
 24-108:	Papaver_setigerum|Pse01G37140.0	Papaver_setigerum|Pse11G02900.0	      0
 24-109:	Papaver_setigerum|Pse01G37190.0	Papaver_setigerum|Pse11G02950.0	      0
 24-110:	Papaver_setigerum|Pse01G37250.0	Papaver_setigerum|Pse11G02970.0	      0
 24-111:	Papaver_setigerum|Pse01G37260.0	Papaver_setigerum|Pse11G02980.0	      0
 24-112:	Papaver_setigerum|Pse01G37360.0	Papaver_setigerum|Pse11G03090.0	      0
 24-113:	Papaver_setigerum|Pse01G37380.0	Papaver_setigerum|Pse11G03110.0	      0
 24-114:	Papaver_setigerum|Pse01G37390.0	Papaver_setigerum|Pse11G03120.0	      0
 24-115:	Papaver_setigerum|Pse01G37430.0	Papaver_setigerum|Pse11G03130.0	      0
 24-116:	Papaver_setigerum|Pse01G37470.0	Papaver_setigerum|Pse11G03240.0	      0
 24-117:	Papaver_setigerum|Pse01G37480.0	Papaver_setigerum|Pse11G03250.0	      0
 24-118:	Papaver_setigerum|Pse01G37490.0	Papaver_setigerum|Pse11G03260.0	      0
 24-119:	Papaver_setigerum|Pse01G37500.0	Papaver_setigerum|Pse11G03270.0	      0
 24-120:	Papaver_setigerum|Pse01G37540.0	Papaver_setigerum|Pse11G03280.0	      0
 24-121:	Papaver_setigerum|Pse01G37560.0	Papaver_setigerum|Pse11G03290.0	      0
 24-122:	Papaver_setigerum|Pse01G37610.0	Papaver_setigerum|Pse11G03330.0	      0
 24-123:	Papaver_setigerum|Pse01G37630.0	Papaver_setigerum|Pse11G03340.0	      0
 24-124:	Papaver_setigerum|Pse01G37670.0	Papaver_setigerum|Pse11G03380.0	      0
 24-125:	Papaver_setigerum|Pse01G37700.0	Papaver_setigerum|Pse11G03390.0	      0
 24-126:	Papaver_setigerum|Pse01G37720.0	Papaver_setigerum|Pse11G03400.0	      0
 24-127:	Papaver_setigerum|Pse01G37820.0	Papaver_setigerum|Pse11G03430.0	      0
 24-128:	Papaver_setigerum|Pse01G37830.0	Papaver_setigerum|Pse11G03440.0	      0
 24-129:	Papaver_setigerum|Pse01G37840.0	Papaver_setigerum|Pse11G03450.0	      0
 24-130:	Papaver_setigerum|Pse01G37850.0	Papaver_setigerum|Pse11G03460.0	      0
 24-131:	Papaver_setigerum|Pse01G37860.0	Papaver_setigerum|Pse11G03470.0	      0
 24-132:	Papaver_setigerum|Pse01G37880.0	Papaver_setigerum|Pse11G03490.0	      0
 24-133:	Papaver_setigerum|Pse01G37910.0	Papaver_setigerum|Pse11G03550.0	      0
 24-134:	Papaver_setigerum|Pse01G37990.0	Papaver_setigerum|Pse11G03620.0	      0
 24-135:	Papaver_setigerum|Pse01G38000.0	Papaver_setigerum|Pse11G03630.0	      0
 24-136:	Papaver_setigerum|Pse01G38010.0	Papaver_setigerum|Pse11G03640.0	      0
 24-137:	Papaver_setigerum|Pse01G38020.0	Papaver_setigerum|Pse11G03650.0	      0
 24-138:	Papaver_setigerum|Pse01G38050.0	Papaver_setigerum|Pse11G03690.0	      0
 24-139:	Papaver_setigerum|Pse01G38080.0	Papaver_setigerum|Pse11G03750.0	      0
 24-140:	Papaver_setigerum|Pse01G38090.0	Papaver_setigerum|Pse11G03760.0	      0
 24-141:	Papaver_setigerum|Pse01G38100.0	Papaver_setigerum|Pse11G03770.0	      0
 24-142:	Papaver_setigerum|Pse01G38110.0	Papaver_setigerum|Pse11G03780.0	      0
 24-143:	Papaver_setigerum|Pse01G38160.0	Papaver_setigerum|Pse11G03800.0	      0
 24-144:	Papaver_setigerum|Pse01G38180.0	Papaver_setigerum|Pse11G03820.0	      0
 24-145:	Papaver_setigerum|Pse01G38220.0	Papaver_setigerum|Pse11G03860.0	      0
 24-146:	Papaver_setigerum|Pse01G38270.0	Papaver_setigerum|Pse11G03900.0	      0
 24-147:	Papaver_setigerum|Pse01G38280.0	Papaver_setigerum|Pse11G03910.0	      0
 24-148:	Papaver_setigerum|Pse01G38300.0	Papaver_setigerum|Pse11G03930.0	      0
 24-149:	Papaver_setigerum|Pse01G38320.0	Papaver_setigerum|Pse11G03970.0	      0
 24-150:	Papaver_setigerum|Pse01G38360.0	Papaver_setigerum|Pse11G03990.0	      0
 24-151:	Papaver_setigerum|Pse01G38370.0	Papaver_setigerum|Pse11G04000.0	      0
 24-152:	Papaver_setigerum|Pse01G38390.0	Papaver_setigerum|Pse11G04040.0	      0
 24-153:	Papaver_setigerum|Pse01G38400.0	Papaver_setigerum|Pse11G04060.0	      0
 24-154:	Papaver_setigerum|Pse01G38420.0	Papaver_setigerum|Pse11G04080.0	      0
 24-155:	Papaver_setigerum|Pse01G38430.0	Papaver_setigerum|Pse11G04100.0	      0
 24-156:	Papaver_setigerum|Pse01G38550.0	Papaver_setigerum|Pse11G04160.0	      0
 24-157:	Papaver_setigerum|Pse01G38560.0	Papaver_setigerum|Pse11G04180.0	      0
 24-158:	Papaver_setigerum|Pse01G38570.0	Papaver_setigerum|Pse11G04190.0	      0
 24-159:	Papaver_setigerum|Pse01G38600.0	Papaver_setigerum|Pse11G04220.0	      0
 24-160:	Papaver_setigerum|Pse01G38610.0	Papaver_setigerum|Pse11G04230.0	      0
 24-161:	Papaver_setigerum|Pse01G38620.0	Papaver_setigerum|Pse11G04240.0	      0
 24-162:	Papaver_setigerum|Pse01G38640.0	Papaver_setigerum|Pse11G04260.0	      0
 24-163:	Papaver_setigerum|Pse01G38680.0	Papaver_setigerum|Pse11G04280.0	      0
 24-164:	Papaver_setigerum|Pse01G38770.0	Papaver_setigerum|Pse11G04320.0	      0
 24-165:	Papaver_setigerum|Pse01G38810.0	Papaver_setigerum|Pse11G04340.0	      0
 24-166:	Papaver_setigerum|Pse01G38900.0	Papaver_setigerum|Pse11G04410.0	      0
 24-167:	Papaver_setigerum|Pse01G38950.0	Papaver_setigerum|Pse11G04420.0	      0
 24-168:	Papaver_setigerum|Pse01G38960.0	Papaver_setigerum|Pse11G04440.0	      0
 24-169:	Papaver_setigerum|Pse01G38980.0	Papaver_setigerum|Pse11G04460.0	      0
 24-170:	Papaver_setigerum|Pse01G38990.0	Papaver_setigerum|Pse11G04470.0	      0
 24-171:	Papaver_setigerum|Pse01G39020.0	Papaver_setigerum|Pse11G04490.0	      0
 24-172:	Papaver_setigerum|Pse01G39120.0	Papaver_setigerum|Pse11G04550.0	      0
 24-173:	Papaver_setigerum|Pse01G39160.0	Papaver_setigerum|Pse11G04580.0	      0
 24-174:	Papaver_setigerum|Pse01G39220.0	Papaver_setigerum|Pse11G04610.0	      0
 24-175:	Papaver_setigerum|Pse01G39230.0	Papaver_setigerum|Pse11G04620.0	      0
 24-176:	Papaver_setigerum|Pse01G39340.0	Papaver_setigerum|Pse11G04700.0	      0
 24-177:	Papaver_setigerum|Pse01G39350.0	Papaver_setigerum|Pse11G04710.0	      0
 24-178:	Papaver_setigerum|Pse01G39370.0	Papaver_setigerum|Pse11G04740.0	      0
 24-179:	Papaver_setigerum|Pse01G39440.0	Papaver_setigerum|Pse11G04780.0	      0
 24-180:	Papaver_setigerum|Pse01G39450.0	Papaver_setigerum|Pse11G04790.0	      0
 24-181:	Papaver_setigerum|Pse01G39490.0	Papaver_setigerum|Pse11G04820.0	      0
 24-182:	Papaver_setigerum|Pse01G39510.0	Papaver_setigerum|Pse11G04840.0	      0
 24-183:	Papaver_setigerum|Pse01G39590.0	Papaver_setigerum|Pse11G04890.0	      0
 24-184:	Papaver_setigerum|Pse01G39600.0	Papaver_setigerum|Pse11G04900.0	      0
 24-185:	Papaver_setigerum|Pse01G39610.0	Papaver_setigerum|Pse11G04910.0	      0
 24-186:	Papaver_setigerum|Pse01G39620.0	Papaver_setigerum|Pse11G04930.0	      0
 24-187:	Papaver_setigerum|Pse01G39630.0	Papaver_setigerum|Pse11G04940.0	      0
 24-188:	Papaver_setigerum|Pse01G39670.0	Papaver_setigerum|Pse11G04980.0	      0
 24-189:	Papaver_setigerum|Pse01G39710.0	Papaver_setigerum|Pse11G05030.0	      0
 24-190:	Papaver_setigerum|Pse01G39880.0	Papaver_setigerum|Pse11G05100.0	      0
 24-191:	Papaver_setigerum|Pse01G39890.0	Papaver_setigerum|Pse11G05120.0	      0
 24-192:	Papaver_setigerum|Pse01G39900.0	Papaver_setigerum|Pse11G05130.0	      0
 24-193:	Papaver_setigerum|Pse01G39950.0	Papaver_setigerum|Pse11G05210.0	      0
 24-194:	Papaver_setigerum|Pse01G39990.0	Papaver_setigerum|Pse11G05260.0	      0
 24-195:	Papaver_setigerum|Pse01G40090.0	Papaver_setigerum|Pse11G05360.0	      0
 24-196:	Papaver_setigerum|Pse01G40100.0	Papaver_setigerum|Pse11G05380.0	      0
 24-197:	Papaver_setigerum|Pse01G40120.0	Papaver_setigerum|Pse11G05390.0	      0
 24-198:	Papaver_setigerum|Pse01G40170.0	Papaver_setigerum|Pse11G05430.0	      0
 24-199:	Papaver_setigerum|Pse01G40180.0	Papaver_setigerum|Pse11G05450.0	      0
 24-200:	Papaver_setigerum|Pse01G40210.0	Papaver_setigerum|Pse11G05480.0	      0
 24-201:	Papaver_setigerum|Pse01G40230.0	Papaver_setigerum|Pse11G05500.0	      0
 24-202:	Papaver_setigerum|Pse01G40240.0	Papaver_setigerum|Pse11G05510.0	      0
 24-203:	Papaver_setigerum|Pse01G40260.0	Papaver_setigerum|Pse11G05520.0	      0
 24-204:	Papaver_setigerum|Pse01G40270.0	Papaver_setigerum|Pse11G05530.0	      0
 24-205:	Papaver_setigerum|Pse01G40320.0	Papaver_setigerum|Pse11G05550.0	      0
 24-206:	Papaver_setigerum|Pse01G40370.0	Papaver_setigerum|Pse11G05620.0	      0
 24-207:	Papaver_setigerum|Pse01G40390.0	Papaver_setigerum|Pse11G05630.0	      0
 24-208:	Papaver_setigerum|Pse01G40410.0	Papaver_setigerum|Pse11G05690.0	      0
 24-209:	Papaver_setigerum|Pse01G40420.0	Papaver_setigerum|Pse11G05700.0	      0
 24-210:	Papaver_setigerum|Pse01G40550.0	Papaver_setigerum|Pse11G05750.0	      0
 24-211:	Papaver_setigerum|Pse01G40620.0	Papaver_setigerum|Pse11G05920.0	      0
 24-212:	Papaver_setigerum|Pse01G40660.0	Papaver_setigerum|Pse11G05940.0	      0
 24-213:	Papaver_setigerum|Pse01G40670.0	Papaver_setigerum|Pse11G05950.0	      0
 24-214:	Papaver_setigerum|Pse01G40680.0	Papaver_setigerum|Pse11G05960.0	      0
 24-215:	Papaver_setigerum|Pse01G40710.0	Papaver_setigerum|Pse11G05970.0	      0
 24-216:	Papaver_setigerum|Pse01G40970.0	Papaver_setigerum|Pse11G06030.0	      0
 24-217:	Papaver_setigerum|Pse01G41000.0	Papaver_setigerum|Pse11G06040.0	      0
 24-218:	Papaver_setigerum|Pse01G41020.0	Papaver_setigerum|Pse11G06050.0	      0
 24-219:	Papaver_setigerum|Pse01G41040.0	Papaver_setigerum|Pse11G06070.0	      0
 24-220:	Papaver_setigerum|Pse01G41100.0	Papaver_setigerum|Pse11G06090.0	      0
 24-221:	Papaver_setigerum|Pse01G41120.0	Papaver_setigerum|Pse11G06100.0	      0
 24-222:	Papaver_setigerum|Pse01G41140.0	Papaver_setigerum|Pse11G06120.0	      0
 24-223:	Papaver_setigerum|Pse01G41180.0	Papaver_setigerum|Pse11G06130.0	      0
 24-224:	Papaver_setigerum|Pse01G41190.0	Papaver_setigerum|Pse11G06140.0	      0
 24-225:	Papaver_setigerum|Pse01G41320.0	Papaver_setigerum|Pse11G06160.0	      0
 24-226:	Papaver_setigerum|Pse01G41400.0	Papaver_setigerum|Pse11G06210.0	      0
 24-227:	Papaver_setigerum|Pse01G41440.0	Papaver_setigerum|Pse11G06260.0	      0
 24-228:	Papaver_setigerum|Pse01G41450.0	Papaver_setigerum|Pse11G06270.0	      0
 24-229:	Papaver_setigerum|Pse01G41480.0	Papaver_setigerum|Pse11G06290.0	      0
 24-230:	Papaver_setigerum|Pse01G41540.0	Papaver_setigerum|Pse11G06300.0	      0
 24-231:	Papaver_setigerum|Pse01G41560.0	Papaver_setigerum|Pse11G06310.0	      0
 24-232:	Papaver_setigerum|Pse01G41710.0	Papaver_setigerum|Pse11G06460.0	      0
 24-233:	Papaver_setigerum|Pse01G41800.0	Papaver_setigerum|Pse11G06530.0	      0
 24-234:	Papaver_setigerum|Pse01G41860.0	Papaver_setigerum|Pse11G06580.0	      0
 24-235:	Papaver_setigerum|Pse01G41870.0	Papaver_setigerum|Pse11G06590.0	      0
 24-236:	Papaver_setigerum|Pse01G41920.0	Papaver_setigerum|Pse11G06610.0	      0
 24-237:	Papaver_setigerum|Pse01G41940.0	Papaver_setigerum|Pse11G06640.0	      0
 24-238:	Papaver_setigerum|Pse01G41970.0	Papaver_setigerum|Pse11G06660.0	      0
 24-239:	Papaver_setigerum|Pse01G41990.0	Papaver_setigerum|Pse11G06670.0	      0
 24-240:	Papaver_setigerum|Pse01G42020.0	Papaver_setigerum|Pse11G06680.0	      0
 24-241:	Papaver_setigerum|Pse01G42140.0	Papaver_setigerum|Pse11G06780.0	      0
 24-242:	Papaver_setigerum|Pse01G42160.0	Papaver_setigerum|Pse11G06810.0	      0
 24-243:	Papaver_setigerum|Pse01G42170.0	Papaver_setigerum|Pse11G06820.0	      0
 24-244:	Papaver_setigerum|Pse01G42190.0	Papaver_setigerum|Pse11G06860.0	      0
 24-245:	Papaver_setigerum|Pse01G42270.0	Papaver_setigerum|Pse11G06890.0	      0
 24-246:	Papaver_setigerum|Pse01G42280.0	Papaver_setigerum|Pse11G06900.0	      0
 24-247:	Papaver_setigerum|Pse01G42290.0	Papaver_setigerum|Pse11G06920.0	      0
 24-248:	Papaver_setigerum|Pse01G42430.0	Papaver_setigerum|Pse11G06940.0	      0
 24-249:	Papaver_setigerum|Pse01G42450.0	Papaver_setigerum|Pse11G07000.0	      0
 24-250:	Papaver_setigerum|Pse01G42460.0	Papaver_setigerum|Pse11G07010.0	      0
 24-251:	Papaver_setigerum|Pse01G42480.0	Papaver_setigerum|Pse11G07020.0	      0
 24-252:	Papaver_setigerum|Pse01G42490.0	Papaver_setigerum|Pse11G07030.0	      0
 24-253:	Papaver_setigerum|Pse01G42550.0	Papaver_setigerum|Pse11G07070.0	      0
 24-254:	Papaver_setigerum|Pse01G42560.0	Papaver_setigerum|Pse11G07080.0	      0
 24-255:	Papaver_setigerum|Pse01G42610.0	Papaver_setigerum|Pse11G07110.0	      0
 24-256:	Papaver_setigerum|Pse01G42770.0	Papaver_setigerum|Pse11G07260.0	      0
 24-257:	Papaver_setigerum|Pse01G42790.0	Papaver_setigerum|Pse11G07280.0	      0
 24-258:	Papaver_setigerum|Pse01G42820.0	Papaver_setigerum|Pse11G07300.0	      0
 24-259:	Papaver_setigerum|Pse01G42880.0	Papaver_setigerum|Pse11G07350.0	      0
 24-260:	Papaver_setigerum|Pse01G42920.0	Papaver_setigerum|Pse11G07390.0	      0
 24-261:	Papaver_setigerum|Pse01G42950.0	Papaver_setigerum|Pse11G07400.0	      0
 24-262:	Papaver_setigerum|Pse01G42960.0	Papaver_setigerum|Pse11G07420.0	      0
 24-263:	Papaver_setigerum|Pse01G43090.0	Papaver_setigerum|Pse11G07460.0	      0
 24-264:	Papaver_setigerum|Pse01G43100.0	Papaver_setigerum|Pse11G07470.0	      0
 24-265:	Papaver_setigerum|Pse01G43130.0	Papaver_setigerum|Pse11G07480.0	      0
 24-266:	Papaver_setigerum|Pse01G43140.0	Papaver_setigerum|Pse11G07490.0	      0
 24-267:	Papaver_setigerum|Pse01G43150.0	Papaver_setigerum|Pse11G07500.0	      0
 24-268:	Papaver_setigerum|Pse01G43170.0	Papaver_setigerum|Pse11G07520.0	      0
 24-269:	Papaver_setigerum|Pse01G43180.0	Papaver_setigerum|Pse11G07530.0	      0
 24-270:	Papaver_setigerum|Pse01G43200.0	Papaver_setigerum|Pse11G07570.0	      0
 24-271:	Papaver_setigerum|Pse01G43230.0	Papaver_setigerum|Pse11G07600.0	      0
 24-272:	Papaver_setigerum|Pse01G43240.0	Papaver_setigerum|Pse11G07610.0	      0
 24-273:	Papaver_setigerum|Pse01G43270.0	Papaver_setigerum|Pse11G07620.0	      0
 24-274:	Papaver_setigerum|Pse01G43290.0	Papaver_setigerum|Pse11G07640.0	      0
 24-275:	Papaver_setigerum|Pse01G43300.0	Papaver_setigerum|Pse11G07660.0	      0
 24-276:	Papaver_setigerum|Pse01G43310.0	Papaver_setigerum|Pse11G07670.0	      0
 24-277:	Papaver_setigerum|Pse01G43360.0	Papaver_setigerum|Pse11G07720.0	      0
 24-278:	Papaver_setigerum|Pse01G43400.0	Papaver_setigerum|Pse11G07750.0	      0
 24-279:	Papaver_setigerum|Pse01G43410.0	Papaver_setigerum|Pse11G07760.0	      0
 24-280:	Papaver_setigerum|Pse01G43420.0	Papaver_setigerum|Pse11G07780.0	      0
 24-281:	Papaver_setigerum|Pse01G43450.0	Papaver_setigerum|Pse11G07800.0	      0
 24-282:	Papaver_setigerum|Pse01G43540.0	Papaver_setigerum|Pse11G07880.0	      0
 24-283:	Papaver_setigerum|Pse01G43550.0	Papaver_setigerum|Pse11G07890.0	      0
 24-284:	Papaver_setigerum|Pse01G43570.0	Papaver_setigerum|Pse11G07910.0	      0
 24-285:	Papaver_setigerum|Pse01G43600.0	Papaver_setigerum|Pse11G07920.0	      0
 24-286:	Papaver_setigerum|Pse01G43630.0	Papaver_setigerum|Pse11G07970.0	      0
 24-287:	Papaver_setigerum|Pse01G43650.0	Papaver_setigerum|Pse11G07990.0	      0
 24-288:	Papaver_setigerum|Pse01G43760.0	Papaver_setigerum|Pse11G08010.0	      0
 24-289:	Papaver_setigerum|Pse01G43870.0	Papaver_setigerum|Pse11G08140.0	      0
 24-290:	Papaver_setigerum|Pse01G43890.0	Papaver_setigerum|Pse11G08150.0	      0
 24-291:	Papaver_setigerum|Pse01G43960.0	Papaver_setigerum|Pse11G08220.0	      0
 24-292:	Papaver_setigerum|Pse01G44010.0	Papaver_setigerum|Pse11G08260.0	      0
 24-293:	Papaver_setigerum|Pse01G44090.0	Papaver_setigerum|Pse11G08340.0	      0
 24-294:	Papaver_setigerum|Pse01G44110.0	Papaver_setigerum|Pse11G08350.0	      0
 24-295:	Papaver_setigerum|Pse01G44210.0	Papaver_setigerum|Pse11G08440.0	      0
 24-296:	Papaver_setigerum|Pse01G44220.0	Papaver_setigerum|Pse11G08450.0	      0
 24-297:	Papaver_setigerum|Pse01G44230.0	Papaver_setigerum|Pse11G08480.0	      0
 24-298:	Papaver_setigerum|Pse01G44340.0	Papaver_setigerum|Pse11G08530.0	      0
 24-299:	Papaver_setigerum|Pse01G44350.0	Papaver_setigerum|Pse11G08550.0	      0
 24-300:	Papaver_setigerum|Pse01G44390.0	Papaver_setigerum|Pse11G08590.0	      0
 24-301:	Papaver_setigerum|Pse01G44450.0	Papaver_setigerum|Pse11G08700.0	      0
 24-302:	Papaver_setigerum|Pse01G44710.0	Papaver_setigerum|Pse11G08860.0	      0
 24-303:	Papaver_setigerum|Pse01G44890.0	Papaver_setigerum|Pse11G08970.0	      0
 24-304:	Papaver_setigerum|Pse01G44910.0	Papaver_setigerum|Pse11G08980.0	      0
 24-305:	Papaver_setigerum|Pse01G44950.0	Papaver_setigerum|Pse11G09010.0	      0
 24-306:	Papaver_setigerum|Pse01G44980.0	Papaver_setigerum|Pse11G09040.0	      0
 24-307:	Papaver_setigerum|Pse01G45130.0	Papaver_setigerum|Pse11G09060.0	      0
 24-308:	Papaver_setigerum|Pse01G45180.0	Papaver_setigerum|Pse11G09080.0	      0
 24-309:	Papaver_setigerum|Pse01G45230.0	Papaver_setigerum|Pse11G09100.0	      0
 24-310:	Papaver_setigerum|Pse01G45260.0	Papaver_setigerum|Pse11G09150.0	      0
 24-311:	Papaver_setigerum|Pse01G45290.0	Papaver_setigerum|Pse11G09210.0	      0
 24-312:	Papaver_setigerum|Pse01G45300.0	Papaver_setigerum|Pse11G09220.0	      0
 24-313:	Papaver_setigerum|Pse01G45450.0	Papaver_setigerum|Pse11G09310.0	      0
 24-314:	Papaver_setigerum|Pse01G45570.0	Papaver_setigerum|Pse11G09350.0	      0
 24-315:	Papaver_setigerum|Pse01G45630.0	Papaver_setigerum|Pse11G09400.0	      0
 24-316:	Papaver_setigerum|Pse01G45690.0	Papaver_setigerum|Pse11G09490.0	      0
 24-317:	Papaver_setigerum|Pse01G45720.0	Papaver_setigerum|Pse11G09530.0	      0
 24-318:	Papaver_setigerum|Pse01G45760.0	Papaver_setigerum|Pse11G09550.0	      0
 24-319:	Papaver_setigerum|Pse01G45870.0	Papaver_setigerum|Pse11G09610.0	      0
 24-320:	Papaver_setigerum|Pse01G45930.0	Papaver_setigerum|Pse11G09650.0	      0
 24-321:	Papaver_setigerum|Pse01G45970.0	Papaver_setigerum|Pse11G09670.0	      0
 24-322:	Papaver_setigerum|Pse01G45980.0	Papaver_setigerum|Pse11G09680.0	      0
 24-323:	Papaver_setigerum|Pse01G46070.0	Papaver_setigerum|Pse11G09770.0	      0
 24-324:	Papaver_setigerum|Pse01G46170.0	Papaver_setigerum|Pse11G09870.0	      0
 24-325:	Papaver_setigerum|Pse01G46180.0	Papaver_setigerum|Pse11G09880.0	      0
 24-326:	Papaver_setigerum|Pse01G46360.0	Papaver_setigerum|Pse11G09930.0	      0
 24-327:	Papaver_setigerum|Pse01G46520.0	Papaver_setigerum|Pse11G09960.0	      0
 24-328:	Papaver_setigerum|Pse01G46550.0	Papaver_setigerum|Pse11G10060.0	      0
 24-329:	Papaver_setigerum|Pse01G46780.0	Papaver_setigerum|Pse11G10130.0	      0
 24-330:	Papaver_setigerum|Pse01G46920.0	Papaver_setigerum|Pse11G10150.0	      0
 24-331:	Papaver_setigerum|Pse01G46950.0	Papaver_setigerum|Pse11G10160.0	      0
 24-332:	Papaver_setigerum|Pse01G46990.0	Papaver_setigerum|Pse11G10200.0	      0
 24-333:	Papaver_setigerum|Pse01G47000.0	Papaver_setigerum|Pse11G10210.0	      0
 24-334:	Papaver_setigerum|Pse01G47010.0	Papaver_setigerum|Pse11G10220.0	      0
 24-335:	Papaver_setigerum|Pse01G47080.0	Papaver_setigerum|Pse11G10300.0	      0
 24-336:	Papaver_setigerum|Pse01G47090.0	Papaver_setigerum|Pse11G10310.0	      0
 24-337:	Papaver_setigerum|Pse01G47120.0	Papaver_setigerum|Pse11G10340.0	      0
 24-338:	Papaver_setigerum|Pse01G47150.0	Papaver_setigerum|Pse11G10390.0	      0
 24-339:	Papaver_setigerum|Pse01G47260.0	Papaver_setigerum|Pse11G10480.0	      0
 24-340:	Papaver_setigerum|Pse01G47290.0	Papaver_setigerum|Pse11G10520.0	      0
 24-341:	Papaver_setigerum|Pse01G47330.0	Papaver_setigerum|Pse11G10570.0	      0
 24-342:	Papaver_setigerum|Pse01G47380.0	Papaver_setigerum|Pse11G10590.0	      0
 24-343:	Papaver_setigerum|Pse01G47400.0	Papaver_setigerum|Pse11G10610.0	      0
 24-344:	Papaver_setigerum|Pse01G47410.0	Papaver_setigerum|Pse11G10620.0	      0
 24-345:	Papaver_setigerum|Pse01G47580.0	Papaver_setigerum|Pse11G10710.0	      0
## Alignment 25: score=4869.0 e_value=0 N=103 Pe1&Pe11 plus
 25-  0:	Papaver_setigerum|Pse01G57770.0	Papaver_setigerum|Pse11G19000.0	      0
 25-  1:	Papaver_setigerum|Pse01G57830.0	Papaver_setigerum|Pse11G19020.0	      0
 25-  2:	Papaver_setigerum|Pse01G57840.0	Papaver_setigerum|Pse11G19030.0	      0
 25-  3:	Papaver_setigerum|Pse01G57870.0	Papaver_setigerum|Pse11G19070.0	      0
 25-  4:	Papaver_setigerum|Pse01G58000.0	Papaver_setigerum|Pse11G19170.0	      0
 25-  5:	Papaver_setigerum|Pse01G58080.0	Papaver_setigerum|Pse11G19240.0	      0
 25-  6:	Papaver_setigerum|Pse01G58110.0	Papaver_setigerum|Pse11G19260.0	      0
 25-  7:	Papaver_setigerum|Pse01G58130.0	Papaver_setigerum|Pse11G19270.0	      0
 25-  8:	Papaver_setigerum|Pse01G58160.0	Papaver_setigerum|Pse11G19320.0	      0
 25-  9:	Papaver_setigerum|Pse01G58230.0	Papaver_setigerum|Pse11G19390.0	      0
 25- 10:	Papaver_setigerum|Pse01G58250.0	Papaver_setigerum|Pse11G19580.0	      0
 25- 11:	Papaver_setigerum|Pse01G58410.0	Papaver_setigerum|Pse11G19630.0	      0
 25- 12:	Papaver_setigerum|Pse01G58470.0	Papaver_setigerum|Pse11G19660.0	      0
 25- 13:	Papaver_setigerum|Pse01G58510.0	Papaver_setigerum|Pse11G19680.0	      0
 25- 14:	Papaver_setigerum|Pse01G58540.0	Papaver_setigerum|Pse11G19710.0	      0
 25- 15:	Papaver_setigerum|Pse01G58570.0	Papaver_setigerum|Pse11G19790.0	      0
 25- 16:	Papaver_setigerum|Pse01G58580.0	Papaver_setigerum|Pse11G19800.0	      0
 25- 17:	Papaver_setigerum|Pse01G58640.0	Papaver_setigerum|Pse11G19860.0	      0
 25- 18:	Papaver_setigerum|Pse01G58680.0	Papaver_setigerum|Pse11G19900.0	      0
 25- 19:	Papaver_setigerum|Pse01G58700.0	Papaver_setigerum|Pse11G19940.0	      0
 25- 20:	Papaver_setigerum|Pse01G58720.0	Papaver_setigerum|Pse11G19960.0	      0
 25- 21:	Papaver_setigerum|Pse01G58740.0	Papaver_setigerum|Pse11G19980.0	      0
 25- 22:	Papaver_setigerum|Pse01G58800.0	Papaver_setigerum|Pse11G20010.0	      0
 25- 23:	Papaver_setigerum|Pse01G58810.0	Papaver_setigerum|Pse11G20020.0	      0
 25- 24:	Papaver_setigerum|Pse01G58820.0	Papaver_setigerum|Pse11G20030.0	      0
 25- 25:	Papaver_setigerum|Pse01G58850.0	Papaver_setigerum|Pse11G20070.0	      0
 25- 26:	Papaver_setigerum|Pse01G58860.0	Papaver_setigerum|Pse11G20080.0	      0
 25- 27:	Papaver_setigerum|Pse01G58920.0	Papaver_setigerum|Pse11G20150.0	      0
 25- 28:	Papaver_setigerum|Pse01G58980.0	Papaver_setigerum|Pse11G20230.0	      0
 25- 29:	Papaver_setigerum|Pse01G59000.0	Papaver_setigerum|Pse11G20280.0	      0
 25- 30:	Papaver_setigerum|Pse01G59020.0	Papaver_setigerum|Pse11G20300.0	      0
 25- 31:	Papaver_setigerum|Pse01G59040.0	Papaver_setigerum|Pse11G20330.0	      0
 25- 32:	Papaver_setigerum|Pse01G59070.0	Papaver_setigerum|Pse11G20360.0	      0
 25- 33:	Papaver_setigerum|Pse01G59090.0	Papaver_setigerum|Pse11G20370.0	      0
 25- 34:	Papaver_setigerum|Pse01G59100.0	Papaver_setigerum|Pse11G20380.0	      0
 25- 35:	Papaver_setigerum|Pse01G59190.0	Papaver_setigerum|Pse11G20430.0	      0
 25- 36:	Papaver_setigerum|Pse01G59200.0	Papaver_setigerum|Pse11G20440.0	      0
 25- 37:	Papaver_setigerum|Pse01G59260.0	Papaver_setigerum|Pse11G20480.0	      0
 25- 38:	Papaver_setigerum|Pse01G59310.0	Papaver_setigerum|Pse11G20530.0	      0
 25- 39:	Papaver_setigerum|Pse01G59320.0	Papaver_setigerum|Pse11G20540.0	      0
 25- 40:	Papaver_setigerum|Pse01G59400.0	Papaver_setigerum|Pse11G20600.0	      0
 25- 41:	Papaver_setigerum|Pse01G59420.0	Papaver_setigerum|Pse11G20620.0	      0
 25- 42:	Papaver_setigerum|Pse01G59430.0	Papaver_setigerum|Pse11G20630.0	      0
 25- 43:	Papaver_setigerum|Pse01G59500.0	Papaver_setigerum|Pse11G20650.0	      0
 25- 44:	Papaver_setigerum|Pse01G59570.0	Papaver_setigerum|Pse11G20730.0	      0
 25- 45:	Papaver_setigerum|Pse01G59590.0	Papaver_setigerum|Pse11G20760.0	      0
 25- 46:	Papaver_setigerum|Pse01G59600.0	Papaver_setigerum|Pse11G20780.0	      0
 25- 47:	Papaver_setigerum|Pse01G59610.0	Papaver_setigerum|Pse11G20790.0	      0
 25- 48:	Papaver_setigerum|Pse01G59630.0	Papaver_setigerum|Pse11G20820.0	      0
 25- 49:	Papaver_setigerum|Pse01G59640.0	Papaver_setigerum|Pse11G20830.0	      0
 25- 50:	Papaver_setigerum|Pse01G59660.0	Papaver_setigerum|Pse11G20860.0	      0
 25- 51:	Papaver_setigerum|Pse01G59690.0	Papaver_setigerum|Pse11G20880.0	      0
 25- 52:	Papaver_setigerum|Pse01G59780.0	Papaver_setigerum|Pse11G20920.0	      0
 25- 53:	Papaver_setigerum|Pse01G59790.0	Papaver_setigerum|Pse11G20950.0	      0
 25- 54:	Papaver_setigerum|Pse01G59830.0	Papaver_setigerum|Pse11G20960.0	      0
 25- 55:	Papaver_setigerum|Pse01G59860.0	Papaver_setigerum|Pse11G20980.0	      0
 25- 56:	Papaver_setigerum|Pse01G59870.0	Papaver_setigerum|Pse11G20990.0	      0
 25- 57:	Papaver_setigerum|Pse01G59900.0	Papaver_setigerum|Pse11G21010.0	      0
 25- 58:	Papaver_setigerum|Pse01G59930.0	Papaver_setigerum|Pse11G21050.0	      0
 25- 59:	Papaver_setigerum|Pse01G59960.0	Papaver_setigerum|Pse11G21120.0	      0
 25- 60:	Papaver_setigerum|Pse01G60050.0	Papaver_setigerum|Pse11G21170.0	      0
 25- 61:	Papaver_setigerum|Pse01G60080.0	Papaver_setigerum|Pse11G21190.0	      0
 25- 62:	Papaver_setigerum|Pse01G60090.0	Papaver_setigerum|Pse11G21220.0	      0
 25- 63:	Papaver_setigerum|Pse01G60130.0	Papaver_setigerum|Pse11G21290.0	      0
 25- 64:	Papaver_setigerum|Pse01G60160.0	Papaver_setigerum|Pse11G21330.0	      0
 25- 65:	Papaver_setigerum|Pse01G60170.0	Papaver_setigerum|Pse11G21340.0	      0
 25- 66:	Papaver_setigerum|Pse01G60190.0	Papaver_setigerum|Pse11G21350.0	      0
 25- 67:	Papaver_setigerum|Pse01G60210.0	Papaver_setigerum|Pse11G21370.0	      0
 25- 68:	Papaver_setigerum|Pse01G60230.0	Papaver_setigerum|Pse11G21390.0	      0
 25- 69:	Papaver_setigerum|Pse01G60290.0	Papaver_setigerum|Pse11G21450.0	      0
 25- 70:	Papaver_setigerum|Pse01G60310.0	Papaver_setigerum|Pse11G21460.0	      0
 25- 71:	Papaver_setigerum|Pse01G60320.0	Papaver_setigerum|Pse11G21470.0	      0
 25- 72:	Papaver_setigerum|Pse01G60330.0	Papaver_setigerum|Pse11G21480.0	      0
 25- 73:	Papaver_setigerum|Pse01G60340.0	Papaver_setigerum|Pse11G21490.0	      0
 25- 74:	Papaver_setigerum|Pse01G60400.0	Papaver_setigerum|Pse11G21540.0	      0
 25- 75:	Papaver_setigerum|Pse01G60410.0	Papaver_setigerum|Pse11G21550.0	      0
 25- 76:	Papaver_setigerum|Pse01G60500.0	Papaver_setigerum|Pse11G21660.0	      0
 25- 77:	Papaver_setigerum|Pse01G60510.0	Papaver_setigerum|Pse11G21670.0	      0
 25- 78:	Papaver_setigerum|Pse01G60540.0	Papaver_setigerum|Pse11G21680.0	      0
 25- 79:	Papaver_setigerum|Pse01G60550.0	Papaver_setigerum|Pse11G21690.0	      0
 25- 80:	Papaver_setigerum|Pse01G60590.0	Papaver_setigerum|Pse11G21710.0	      0
 25- 81:	Papaver_setigerum|Pse01G60610.0	Papaver_setigerum|Pse11G21730.0	      0
 25- 82:	Papaver_setigerum|Pse01G60650.0	Papaver_setigerum|Pse11G21760.0	      0
 25- 83:	Papaver_setigerum|Pse01G60690.0	Papaver_setigerum|Pse11G21780.0	      0
 25- 84:	Papaver_setigerum|Pse01G60720.0	Papaver_setigerum|Pse11G21810.0	      0
 25- 85:	Papaver_setigerum|Pse01G60730.0	Papaver_setigerum|Pse11G21820.0	      0
 25- 86:	Papaver_setigerum|Pse01G60740.0	Papaver_setigerum|Pse11G21830.0	      0
 25- 87:	Papaver_setigerum|Pse01G60760.0	Papaver_setigerum|Pse11G21850.0	      0
 25- 88:	Papaver_setigerum|Pse01G60770.0	Papaver_setigerum|Pse11G21860.0	      0
 25- 89:	Papaver_setigerum|Pse01G60780.0	Papaver_setigerum|Pse11G21890.0	      0
 25- 90:	Papaver_setigerum|Pse01G60790.0	Papaver_setigerum|Pse11G21900.0	      0
 25- 91:	Papaver_setigerum|Pse01G60820.0	Papaver_setigerum|Pse11G21920.0	      0
 25- 92:	Papaver_setigerum|Pse01G60830.0	Papaver_setigerum|Pse11G21930.0	      0
 25- 93:	Papaver_setigerum|Pse01G60850.0	Papaver_setigerum|Pse11G21950.0	      0
 25- 94:	Papaver_setigerum|Pse01G60860.0	Papaver_setigerum|Pse11G21960.0	      0
 25- 95:	Papaver_setigerum|Pse01G60920.0	Papaver_setigerum|Pse11G22010.0	      0
 25- 96:	Papaver_setigerum|Pse01G60940.0	Papaver_setigerum|Pse11G22040.0	      0
 25- 97:	Papaver_setigerum|Pse01G60950.0	Papaver_setigerum|Pse11G22060.0	      0
 25- 98:	Papaver_setigerum|Pse01G60960.0	Papaver_setigerum|Pse11G22070.0	      0
 25- 99:	Papaver_setigerum|Pse01G60980.0	Papaver_setigerum|Pse11G22080.0	      0
 25-100:	Papaver_setigerum|Pse01G60990.0	Papaver_setigerum|Pse11G22090.0	      0
 25-101:	Papaver_setigerum|Pse01G61000.0	Papaver_setigerum|Pse11G22100.0	      0
 25-102:	Papaver_setigerum|Pse01G61010.0	Papaver_setigerum|Pse11G22110.0	      0
## Alignment 26: score=4617.0 e_value=0 N=101 Pe1&Pe11 plus
 26-  0:	Papaver_setigerum|Pse01G50040.0	Papaver_setigerum|Pse11G12770.0	      0
 26-  1:	Papaver_setigerum|Pse01G50060.0	Papaver_setigerum|Pse11G12800.0	      0
 26-  2:	Papaver_setigerum|Pse01G50070.0	Papaver_setigerum|Pse11G12820.0	      0
 26-  3:	Papaver_setigerum|Pse01G50090.0	Papaver_setigerum|Pse11G12850.0	      0
 26-  4:	Papaver_setigerum|Pse01G50100.0	Papaver_setigerum|Pse11G12860.0	      0
 26-  5:	Papaver_setigerum|Pse01G50150.0	Papaver_setigerum|Pse11G12900.0	      0
 26-  6:	Papaver_setigerum|Pse01G50170.0	Papaver_setigerum|Pse11G12930.0	      0
 26-  7:	Papaver_setigerum|Pse01G50220.0	Papaver_setigerum|Pse11G12970.0	      0
 26-  8:	Papaver_setigerum|Pse01G50250.0	Papaver_setigerum|Pse11G13010.0	      0
 26-  9:	Papaver_setigerum|Pse01G50320.0	Papaver_setigerum|Pse11G13060.0	      0
 26- 10:	Papaver_setigerum|Pse01G50330.0	Papaver_setigerum|Pse11G13070.0	      0
 26- 11:	Papaver_setigerum|Pse01G50350.0	Papaver_setigerum|Pse11G13080.0	      0
 26- 12:	Papaver_setigerum|Pse01G50360.0	Papaver_setigerum|Pse11G13090.0	      0
 26- 13:	Papaver_setigerum|Pse01G50410.0	Papaver_setigerum|Pse11G13120.0	      0
 26- 14:	Papaver_setigerum|Pse01G50420.0	Papaver_setigerum|Pse11G13130.0	      0
 26- 15:	Papaver_setigerum|Pse01G50460.0	Papaver_setigerum|Pse11G13150.0	      0
 26- 16:	Papaver_setigerum|Pse01G50470.0	Papaver_setigerum|Pse11G13160.0	      0
 26- 17:	Papaver_setigerum|Pse01G50510.0	Papaver_setigerum|Pse11G13220.0	      0
 26- 18:	Papaver_setigerum|Pse01G50630.0	Papaver_setigerum|Pse11G13270.0	      0
 26- 19:	Papaver_setigerum|Pse01G50680.0	Papaver_setigerum|Pse11G13300.0	      0
 26- 20:	Papaver_setigerum|Pse01G50720.0	Papaver_setigerum|Pse11G13310.0	      0
 26- 21:	Papaver_setigerum|Pse01G50750.0	Papaver_setigerum|Pse11G13340.0	      0
 26- 22:	Papaver_setigerum|Pse01G50790.0	Papaver_setigerum|Pse11G13370.0	      0
 26- 23:	Papaver_setigerum|Pse01G50810.0	Papaver_setigerum|Pse11G13380.0	      0
 26- 24:	Papaver_setigerum|Pse01G50830.0	Papaver_setigerum|Pse11G13390.0	      0
 26- 25:	Papaver_setigerum|Pse01G50840.0	Papaver_setigerum|Pse11G13410.0	      0
 26- 26:	Papaver_setigerum|Pse01G50920.0	Papaver_setigerum|Pse11G13470.0	      0
 26- 27:	Papaver_setigerum|Pse01G50930.0	Papaver_setigerum|Pse11G13480.0	      0
 26- 28:	Papaver_setigerum|Pse01G50980.0	Papaver_setigerum|Pse11G13550.0	      0
 26- 29:	Papaver_setigerum|Pse01G51100.0	Papaver_setigerum|Pse11G13660.0	      0
 26- 30:	Papaver_setigerum|Pse01G51200.0	Papaver_setigerum|Pse11G13750.0	      0
 26- 31:	Papaver_setigerum|Pse01G51250.0	Papaver_setigerum|Pse11G13770.0	      0
 26- 32:	Papaver_setigerum|Pse01G51270.0	Papaver_setigerum|Pse11G13790.0	      0
 26- 33:	Papaver_setigerum|Pse01G51370.0	Papaver_setigerum|Pse11G13810.0	      0
 26- 34:	Papaver_setigerum|Pse01G51390.0	Papaver_setigerum|Pse11G13850.0	      0
 26- 35:	Papaver_setigerum|Pse01G51540.0	Papaver_setigerum|Pse11G14040.0	      0
 26- 36:	Papaver_setigerum|Pse01G51650.0	Papaver_setigerum|Pse11G14250.0	      0
 26- 37:	Papaver_setigerum|Pse01G51690.0	Papaver_setigerum|Pse11G14280.0	      0
 26- 38:	Papaver_setigerum|Pse01G51730.0	Papaver_setigerum|Pse11G14310.0	      0
 26- 39:	Papaver_setigerum|Pse01G51800.0	Papaver_setigerum|Pse11G14330.0	      0
 26- 40:	Papaver_setigerum|Pse01G51850.0	Papaver_setigerum|Pse11G14400.0	      0
 26- 41:	Papaver_setigerum|Pse01G51900.0	Papaver_setigerum|Pse11G14470.0	      0
 26- 42:	Papaver_setigerum|Pse01G51910.0	Papaver_setigerum|Pse11G14480.0	      0
 26- 43:	Papaver_setigerum|Pse01G51930.0	Papaver_setigerum|Pse11G14500.0	      0
 26- 44:	Papaver_setigerum|Pse01G51970.0	Papaver_setigerum|Pse11G14530.0	      0
 26- 45:	Papaver_setigerum|Pse01G51980.0	Papaver_setigerum|Pse11G14540.0	      0
 26- 46:	Papaver_setigerum|Pse01G51990.0	Papaver_setigerum|Pse11G14560.0	      0
 26- 47:	Papaver_setigerum|Pse01G52000.0	Papaver_setigerum|Pse11G14570.0	      0
 26- 48:	Papaver_setigerum|Pse01G52010.0	Papaver_setigerum|Pse11G14580.0	      0
 26- 49:	Papaver_setigerum|Pse01G52080.0	Papaver_setigerum|Pse11G14640.0	      0
 26- 50:	Papaver_setigerum|Pse01G52110.0	Papaver_setigerum|Pse11G14650.0	      0
 26- 51:	Papaver_setigerum|Pse01G52160.0	Papaver_setigerum|Pse11G14670.0	      0
 26- 52:	Papaver_setigerum|Pse01G52190.0	Papaver_setigerum|Pse11G14680.0	      0
 26- 53:	Papaver_setigerum|Pse01G52220.0	Papaver_setigerum|Pse11G14700.0	      0
 26- 54:	Papaver_setigerum|Pse01G52390.0	Papaver_setigerum|Pse11G14760.0	      0
 26- 55:	Papaver_setigerum|Pse01G52400.0	Papaver_setigerum|Pse11G14770.0	      0
 26- 56:	Papaver_setigerum|Pse01G52490.0	Papaver_setigerum|Pse11G14810.0	      0
 26- 57:	Papaver_setigerum|Pse01G52520.0	Papaver_setigerum|Pse11G14830.0	      0
 26- 58:	Papaver_setigerum|Pse01G52600.0	Papaver_setigerum|Pse11G14880.0	      0
 26- 59:	Papaver_setigerum|Pse01G52610.0	Papaver_setigerum|Pse11G14890.0	      0
 26- 60:	Papaver_setigerum|Pse01G52620.0	Papaver_setigerum|Pse11G14900.0	      0
 26- 61:	Papaver_setigerum|Pse01G52630.0	Papaver_setigerum|Pse11G14910.0	      0
 26- 62:	Papaver_setigerum|Pse01G52700.0	Papaver_setigerum|Pse11G14970.0	      0
 26- 63:	Papaver_setigerum|Pse01G52710.0	Papaver_setigerum|Pse11G14980.0	      0
 26- 64:	Papaver_setigerum|Pse01G52850.0	Papaver_setigerum|Pse11G15110.0	      0
 26- 65:	Papaver_setigerum|Pse01G53030.0	Papaver_setigerum|Pse11G15320.0	      0
 26- 66:	Papaver_setigerum|Pse01G53070.0	Papaver_setigerum|Pse11G15340.0	      0
 26- 67:	Papaver_setigerum|Pse01G53100.0	Papaver_setigerum|Pse11G15350.0	      0
 26- 68:	Papaver_setigerum|Pse01G53280.0	Papaver_setigerum|Pse11G15380.0	      0
 26- 69:	Papaver_setigerum|Pse01G53290.0	Papaver_setigerum|Pse11G15410.0	      0
 26- 70:	Papaver_setigerum|Pse01G53320.0	Papaver_setigerum|Pse11G15450.0	      0
 26- 71:	Papaver_setigerum|Pse01G53390.0	Papaver_setigerum|Pse11G15490.0	      0
 26- 72:	Papaver_setigerum|Pse01G53420.0	Papaver_setigerum|Pse11G15510.0	      0
 26- 73:	Papaver_setigerum|Pse01G53450.0	Papaver_setigerum|Pse11G15520.0	      0
 26- 74:	Papaver_setigerum|Pse01G53480.0	Papaver_setigerum|Pse11G15530.0	      0
 26- 75:	Papaver_setigerum|Pse01G53620.0	Papaver_setigerum|Pse11G15650.0	      0
 26- 76:	Papaver_setigerum|Pse01G53650.0	Papaver_setigerum|Pse11G15670.0	      0
 26- 77:	Papaver_setigerum|Pse01G53660.0	Papaver_setigerum|Pse11G15690.0	      0
 26- 78:	Papaver_setigerum|Pse01G53670.0	Papaver_setigerum|Pse11G15710.0	      0
 26- 79:	Papaver_setigerum|Pse01G53740.0	Papaver_setigerum|Pse11G15750.0	      0
 26- 80:	Papaver_setigerum|Pse01G53750.0	Papaver_setigerum|Pse11G15770.0	      0
 26- 81:	Papaver_setigerum|Pse01G53810.0	Papaver_setigerum|Pse11G15820.0	      0
 26- 82:	Papaver_setigerum|Pse01G53900.0	Papaver_setigerum|Pse11G15950.0	      0
 26- 83:	Papaver_setigerum|Pse01G53910.0	Papaver_setigerum|Pse11G15970.0	      0
 26- 84:	Papaver_setigerum|Pse01G53920.0	Papaver_setigerum|Pse11G15980.0	      0
 26- 85:	Papaver_setigerum|Pse01G53960.0	Papaver_setigerum|Pse11G16000.0	      0
 26- 86:	Papaver_setigerum|Pse01G53980.0	Papaver_setigerum|Pse11G16030.0	      0
 26- 87:	Papaver_setigerum|Pse01G54000.0	Papaver_setigerum|Pse11G16060.0	      0
 26- 88:	Papaver_setigerum|Pse01G54080.0	Papaver_setigerum|Pse11G16120.0	      0
 26- 89:	Papaver_setigerum|Pse01G54120.0	Papaver_setigerum|Pse11G16140.0	      0
 26- 90:	Papaver_setigerum|Pse01G54190.0	Papaver_setigerum|Pse11G16170.0	      0
 26- 91:	Papaver_setigerum|Pse01G54200.0	Papaver_setigerum|Pse11G16180.0	      0
 26- 92:	Papaver_setigerum|Pse01G54210.0	Papaver_setigerum|Pse11G16190.0	      0
 26- 93:	Papaver_setigerum|Pse01G54270.0	Papaver_setigerum|Pse11G16210.0	      0
 26- 94:	Papaver_setigerum|Pse01G54320.0	Papaver_setigerum|Pse11G16230.0	      0
 26- 95:	Papaver_setigerum|Pse01G54450.0	Papaver_setigerum|Pse11G16360.0	      0
 26- 96:	Papaver_setigerum|Pse01G54490.0	Papaver_setigerum|Pse11G16410.0	      0
 26- 97:	Papaver_setigerum|Pse01G54620.0	Papaver_setigerum|Pse11G16470.0	      0
 26- 98:	Papaver_setigerum|Pse01G54640.0	Papaver_setigerum|Pse11G16570.0	      0
 26- 99:	Papaver_setigerum|Pse01G54650.0	Papaver_setigerum|Pse11G16590.0	      0
 26-100:	Papaver_setigerum|Pse01G54800.0	Papaver_setigerum|Pse11G16660.0	      0
## Alignment 27: score=1247.0 e_value=1e-85 N=27 Pe1&Pe11 plus
 27-  0:	Papaver_setigerum|Pse01G08690.0	Papaver_setigerum|Pse11G08220.0	      0
 27-  1:	Papaver_setigerum|Pse01G08720.0	Papaver_setigerum|Pse11G08260.0	      0
 27-  2:	Papaver_setigerum|Pse01G08790.0	Papaver_setigerum|Pse11G08330.0	      0
 27-  3:	Papaver_setigerum|Pse01G08800.0	Papaver_setigerum|Pse11G08340.0	      0
 27-  4:	Papaver_setigerum|Pse01G08890.0	Papaver_setigerum|Pse11G08440.0	      0
 27-  5:	Papaver_setigerum|Pse01G08900.0	Papaver_setigerum|Pse11G08450.0	      0
 27-  6:	Papaver_setigerum|Pse01G08930.0	Papaver_setigerum|Pse11G08480.0	      0
 27-  7:	Papaver_setigerum|Pse01G08950.0	Papaver_setigerum|Pse11G08500.0	      0
 27-  8:	Papaver_setigerum|Pse01G08980.0	Papaver_setigerum|Pse11G08520.0	      0
 27-  9:	Papaver_setigerum|Pse01G09020.0	Papaver_setigerum|Pse11G08530.0	      0
 27- 10:	Papaver_setigerum|Pse01G09090.0	Papaver_setigerum|Pse11G08550.0	      0
 27- 11:	Papaver_setigerum|Pse01G09100.0	Papaver_setigerum|Pse11G08560.0	      0
 27- 12:	Papaver_setigerum|Pse01G09150.0	Papaver_setigerum|Pse11G08580.0	      0
 27- 13:	Papaver_setigerum|Pse01G09230.0	Papaver_setigerum|Pse11G08610.0	      0
 27- 14:	Papaver_setigerum|Pse01G09270.0	Papaver_setigerum|Pse11G08620.0	      0
 27- 15:	Papaver_setigerum|Pse01G09360.0	Papaver_setigerum|Pse11G08700.0	      0
 27- 16:	Papaver_setigerum|Pse01G09460.0	Papaver_setigerum|Pse11G08750.0	      0
 27- 17:	Papaver_setigerum|Pse01G09530.0	Papaver_setigerum|Pse11G08800.0	      0
 27- 18:	Papaver_setigerum|Pse01G09540.0	Papaver_setigerum|Pse11G08830.0	      0
 27- 19:	Papaver_setigerum|Pse01G09580.0	Papaver_setigerum|Pse11G08860.0	      0
 27- 20:	Papaver_setigerum|Pse01G09610.0	Papaver_setigerum|Pse11G08910.0	      0
 27- 21:	Papaver_setigerum|Pse01G09700.0	Papaver_setigerum|Pse11G08920.0	      0
 27- 22:	Papaver_setigerum|Pse01G09710.0	Papaver_setigerum|Pse11G08930.0	      0
 27- 23:	Papaver_setigerum|Pse01G09720.0	Papaver_setigerum|Pse11G08940.0	      0
 27- 24:	Papaver_setigerum|Pse01G09770.0	Papaver_setigerum|Pse11G08970.0	      0
 27- 25:	Papaver_setigerum|Pse01G09790.0	Papaver_setigerum|Pse11G08980.0	      0
 27- 26:	Papaver_setigerum|Pse01G09920.0	Papaver_setigerum|Pse11G09010.0	      0
## Alignment 28: score=1167.0 e_value=1.7e-96 N=27 Pe1&Pe11 plus
 28-  0:	Papaver_setigerum|Pse01G55520.0	Papaver_setigerum|Pse11G17200.0	      0
 28-  1:	Papaver_setigerum|Pse01G55740.0	Papaver_setigerum|Pse11G17450.0	      0
 28-  2:	Papaver_setigerum|Pse01G55910.0	Papaver_setigerum|Pse11G17550.0	      0
 28-  3:	Papaver_setigerum|Pse01G56150.0	Papaver_setigerum|Pse11G17680.0	      0
 28-  4:	Papaver_setigerum|Pse01G56160.0	Papaver_setigerum|Pse11G17690.0	      0
 28-  5:	Papaver_setigerum|Pse01G56220.0	Papaver_setigerum|Pse11G17740.0	      0
 28-  6:	Papaver_setigerum|Pse01G56230.0	Papaver_setigerum|Pse11G17750.0	      0
 28-  7:	Papaver_setigerum|Pse01G56240.0	Papaver_setigerum|Pse11G17760.0	      0
 28-  8:	Papaver_setigerum|Pse01G56380.0	Papaver_setigerum|Pse11G17940.0	      0
 28-  9:	Papaver_setigerum|Pse01G56390.0	Papaver_setigerum|Pse11G17950.0	      0
 28- 10:	Papaver_setigerum|Pse01G56400.0	Papaver_setigerum|Pse11G17960.0	      0
 28- 11:	Papaver_setigerum|Pse01G56410.0	Papaver_setigerum|Pse11G17970.0	      0
 28- 12:	Papaver_setigerum|Pse01G56450.0	Papaver_setigerum|Pse11G18020.0	      0
 28- 13:	Papaver_setigerum|Pse01G56530.0	Papaver_setigerum|Pse11G18050.0	      0
 28- 14:	Papaver_setigerum|Pse01G56560.0	Papaver_setigerum|Pse11G18080.0	      0
 28- 15:	Papaver_setigerum|Pse01G56570.0	Papaver_setigerum|Pse11G18100.0	      0
 28- 16:	Papaver_setigerum|Pse01G56580.0	Papaver_setigerum|Pse11G18110.0	      0
 28- 17:	Papaver_setigerum|Pse01G56730.0	Papaver_setigerum|Pse11G18130.0	      0
 28- 18:	Papaver_setigerum|Pse01G56740.0	Papaver_setigerum|Pse11G18140.0	      0
 28- 19:	Papaver_setigerum|Pse01G56950.0	Papaver_setigerum|Pse11G18210.0	      0
 28- 20:	Papaver_setigerum|Pse01G57030.0	Papaver_setigerum|Pse11G18300.0	      0
 28- 21:	Papaver_setigerum|Pse01G57110.0	Papaver_setigerum|Pse11G18360.0	      0
 28- 22:	Papaver_setigerum|Pse01G57240.0	Papaver_setigerum|Pse11G18450.0	      0
 28- 23:	Papaver_setigerum|Pse01G57300.0	Papaver_setigerum|Pse11G18460.0	      0
 28- 24:	Papaver_setigerum|Pse01G57350.0	Papaver_setigerum|Pse11G18480.0	      0
 28- 25:	Papaver_setigerum|Pse01G57460.0	Papaver_setigerum|Pse11G18580.0	      0
 28- 26:	Papaver_setigerum|Pse01G57510.0	Papaver_setigerum|Pse11G18610.0	      0
## Alignment 29: score=331.0 e_value=1.4e-12 N=7 Pe1&Pe11 plus
 29-  0:	Papaver_setigerum|Pse01G17640.0	Papaver_setigerum|Pse11G02400.0	      0
 29-  1:	Papaver_setigerum|Pse01G17650.0	Papaver_setigerum|Pse11G02430.0	      0
 29-  2:	Papaver_setigerum|Pse01G17700.0	Papaver_setigerum|Pse11G02490.0	      0
 29-  3:	Papaver_setigerum|Pse01G17780.0	Papaver_setigerum|Pse11G02570.0	      0
 29-  4:	Papaver_setigerum|Pse01G17840.0	Papaver_setigerum|Pse11G02600.0	      0
 29-  5:	Papaver_setigerum|Pse01G17850.0	Papaver_setigerum|Pse11G02610.0	      0
 29-  6:	Papaver_setigerum|Pse01G17860.0	Papaver_setigerum|Pse11G02620.0	      0
## Alignment 30: score=285.0 e_value=1.2e-11 N=7 Pe1&Pe11 plus
 30-  0:	Papaver_setigerum|Pse01G62130.0	Papaver_setigerum|Pse11G22900.0	      0
 30-  1:	Papaver_setigerum|Pse01G62150.0	Papaver_setigerum|Pse11G22930.0	      0
 30-  2:	Papaver_setigerum|Pse01G62170.0	Papaver_setigerum|Pse11G22940.0	      0
 30-  3:	Papaver_setigerum|Pse01G62190.0	Papaver_setigerum|Pse11G23050.0	      0
 30-  4:	Papaver_setigerum|Pse01G62290.0	Papaver_setigerum|Pse11G23250.0	      0
 30-  5:	Papaver_setigerum|Pse01G62440.0	Papaver_setigerum|Pse11G23490.0	      0
 30-  6:	Papaver_setigerum|Pse01G62550.0	Papaver_setigerum|Pse11G23580.0	      0
## Alignment 31: score=12670.0 e_value=0 N=271 Pe1&Pe11 minus
 31-  0:	Papaver_setigerum|Pse01G09940.0	Papaver_setigerum|Pse11G08190.0	      0
 31-  1:	Papaver_setigerum|Pse01G09980.0	Papaver_setigerum|Pse11G08150.0	      0
 31-  2:	Papaver_setigerum|Pse01G10000.0	Papaver_setigerum|Pse11G08140.0	      0
 31-  3:	Papaver_setigerum|Pse01G10150.0	Papaver_setigerum|Pse11G08010.0	      0
 31-  4:	Papaver_setigerum|Pse01G10240.0	Papaver_setigerum|Pse11G07990.0	      0
 31-  5:	Papaver_setigerum|Pse01G10250.0	Papaver_setigerum|Pse11G07970.0	      0
 31-  6:	Papaver_setigerum|Pse01G10290.0	Papaver_setigerum|Pse11G07920.0	      0
 31-  7:	Papaver_setigerum|Pse01G10300.0	Papaver_setigerum|Pse11G07910.0	      0
 31-  8:	Papaver_setigerum|Pse01G10310.0	Papaver_setigerum|Pse11G07900.0	      0
 31-  9:	Papaver_setigerum|Pse01G10370.0	Papaver_setigerum|Pse11G07880.0	      0
 31- 10:	Papaver_setigerum|Pse01G10380.0	Papaver_setigerum|Pse11G07870.0	      0
 31- 11:	Papaver_setigerum|Pse01G10450.0	Papaver_setigerum|Pse11G07800.0	      0
 31- 12:	Papaver_setigerum|Pse01G10470.0	Papaver_setigerum|Pse11G07780.0	      0
 31- 13:	Papaver_setigerum|Pse01G10480.0	Papaver_setigerum|Pse11G07760.0	      0
 31- 14:	Papaver_setigerum|Pse01G10490.0	Papaver_setigerum|Pse11G07750.0	      0
 31- 15:	Papaver_setigerum|Pse01G10500.0	Papaver_setigerum|Pse11G07740.0	      0
 31- 16:	Papaver_setigerum|Pse01G10520.0	Papaver_setigerum|Pse11G07700.0	      0
 31- 17:	Papaver_setigerum|Pse01G10550.0	Papaver_setigerum|Pse11G07680.0	      0
 31- 18:	Papaver_setigerum|Pse01G10600.0	Papaver_setigerum|Pse11G07670.0	      0
 31- 19:	Papaver_setigerum|Pse01G10730.0	Papaver_setigerum|Pse11G07620.0	      0
 31- 20:	Papaver_setigerum|Pse01G10770.0	Papaver_setigerum|Pse11G07610.0	      0
 31- 21:	Papaver_setigerum|Pse01G10810.0	Papaver_setigerum|Pse11G07600.0	      0
 31- 22:	Papaver_setigerum|Pse01G10830.0	Papaver_setigerum|Pse11G07530.0	      0
 31- 23:	Papaver_setigerum|Pse01G10840.0	Papaver_setigerum|Pse11G07520.0	      0
 31- 24:	Papaver_setigerum|Pse01G10850.0	Papaver_setigerum|Pse11G07500.0	      0
 31- 25:	Papaver_setigerum|Pse01G10860.0	Papaver_setigerum|Pse11G07490.0	      0
 31- 26:	Papaver_setigerum|Pse01G10870.0	Papaver_setigerum|Pse11G07480.0	      0
 31- 27:	Papaver_setigerum|Pse01G10880.0	Papaver_setigerum|Pse11G07470.0	      0
 31- 28:	Papaver_setigerum|Pse01G10970.0	Papaver_setigerum|Pse11G07420.0	      0
 31- 29:	Papaver_setigerum|Pse01G11010.0	Papaver_setigerum|Pse11G07390.0	      0
 31- 30:	Papaver_setigerum|Pse01G11070.0	Papaver_setigerum|Pse11G07370.0	      0
 31- 31:	Papaver_setigerum|Pse01G11110.0	Papaver_setigerum|Pse11G07350.0	      0
 31- 32:	Papaver_setigerum|Pse01G11120.0	Papaver_setigerum|Pse11G07340.0	      0
 31- 33:	Papaver_setigerum|Pse01G11170.0	Papaver_setigerum|Pse11G07300.0	      0
 31- 34:	Papaver_setigerum|Pse01G11190.0	Papaver_setigerum|Pse11G07270.0	      0
 31- 35:	Papaver_setigerum|Pse01G11200.0	Papaver_setigerum|Pse11G07260.0	      0
 31- 36:	Papaver_setigerum|Pse01G11240.0	Papaver_setigerum|Pse11G07240.0	      0
 31- 37:	Papaver_setigerum|Pse01G11320.0	Papaver_setigerum|Pse11G07140.0	      0
 31- 38:	Papaver_setigerum|Pse01G11330.0	Papaver_setigerum|Pse11G07110.0	      0
 31- 39:	Papaver_setigerum|Pse01G11390.0	Papaver_setigerum|Pse11G07070.0	      0
 31- 40:	Papaver_setigerum|Pse01G11430.0	Papaver_setigerum|Pse11G07030.0	      0
 31- 41:	Papaver_setigerum|Pse01G11510.0	Papaver_setigerum|Pse11G06980.0	      0
 31- 42:	Papaver_setigerum|Pse01G11620.0	Papaver_setigerum|Pse11G06920.0	      0
 31- 43:	Papaver_setigerum|Pse01G11640.0	Papaver_setigerum|Pse11G06890.0	      0
 31- 44:	Papaver_setigerum|Pse01G11670.0	Papaver_setigerum|Pse11G06810.0	      0
 31- 45:	Papaver_setigerum|Pse01G11680.0	Papaver_setigerum|Pse11G06780.0	      0
 31- 46:	Papaver_setigerum|Pse01G11780.0	Papaver_setigerum|Pse11G06730.0	      0
 31- 47:	Papaver_setigerum|Pse01G11830.0	Papaver_setigerum|Pse11G06680.0	      0
 31- 48:	Papaver_setigerum|Pse01G11850.0	Papaver_setigerum|Pse11G06660.0	      0
 31- 49:	Papaver_setigerum|Pse01G11880.0	Papaver_setigerum|Pse11G06650.0	      0
 31- 50:	Papaver_setigerum|Pse01G12000.0	Papaver_setigerum|Pse11G06610.0	      0
 31- 51:	Papaver_setigerum|Pse01G12010.0	Papaver_setigerum|Pse11G06600.0	      0
 31- 52:	Papaver_setigerum|Pse01G12070.0	Papaver_setigerum|Pse11G06580.0	      0
 31- 53:	Papaver_setigerum|Pse01G12150.0	Papaver_setigerum|Pse11G06540.0	      0
 31- 54:	Papaver_setigerum|Pse01G12160.0	Papaver_setigerum|Pse11G06530.0	      0
 31- 55:	Papaver_setigerum|Pse01G12200.0	Papaver_setigerum|Pse11G06520.0	      0
 31- 56:	Papaver_setigerum|Pse01G12330.0	Papaver_setigerum|Pse11G06390.0	      0
 31- 57:	Papaver_setigerum|Pse01G12430.0	Papaver_setigerum|Pse11G06360.0	      0
 31- 58:	Papaver_setigerum|Pse01G12500.0	Papaver_setigerum|Pse11G06310.0	      0
 31- 59:	Papaver_setigerum|Pse01G12510.0	Papaver_setigerum|Pse11G06300.0	      0
 31- 60:	Papaver_setigerum|Pse01G12550.0	Papaver_setigerum|Pse11G06270.0	      0
 31- 61:	Papaver_setigerum|Pse01G12560.0	Papaver_setigerum|Pse11G06260.0	      0
 31- 62:	Papaver_setigerum|Pse01G12570.0	Papaver_setigerum|Pse11G06250.0	      0
 31- 63:	Papaver_setigerum|Pse01G12600.0	Papaver_setigerum|Pse11G06210.0	      0
 31- 64:	Papaver_setigerum|Pse01G12680.0	Papaver_setigerum|Pse11G06180.0	      0
 31- 65:	Papaver_setigerum|Pse01G12810.0	Papaver_setigerum|Pse11G06130.0	      0
 31- 66:	Papaver_setigerum|Pse01G12820.0	Papaver_setigerum|Pse11G06120.0	      0
 31- 67:	Papaver_setigerum|Pse01G12850.0	Papaver_setigerum|Pse11G06100.0	      0
 31- 68:	Papaver_setigerum|Pse01G12870.0	Papaver_setigerum|Pse11G06080.0	      0
 31- 69:	Papaver_setigerum|Pse01G12910.0	Papaver_setigerum|Pse11G06050.0	      0
 31- 70:	Papaver_setigerum|Pse01G13000.0	Papaver_setigerum|Pse11G05970.0	      0
 31- 71:	Papaver_setigerum|Pse01G13020.0	Papaver_setigerum|Pse11G05960.0	      0
 31- 72:	Papaver_setigerum|Pse01G13030.0	Papaver_setigerum|Pse11G05950.0	      0
 31- 73:	Papaver_setigerum|Pse01G13040.0	Papaver_setigerum|Pse11G05940.0	      0
 31- 74:	Papaver_setigerum|Pse01G13070.0	Papaver_setigerum|Pse11G05920.0	      0
 31- 75:	Papaver_setigerum|Pse01G13100.0	Papaver_setigerum|Pse11G05870.0	      0
 31- 76:	Papaver_setigerum|Pse01G13140.0	Papaver_setigerum|Pse11G05850.0	      0
 31- 77:	Papaver_setigerum|Pse01G13240.0	Papaver_setigerum|Pse11G05790.0	      0
 31- 78:	Papaver_setigerum|Pse01G13260.0	Papaver_setigerum|Pse11G05770.0	      0
 31- 79:	Papaver_setigerum|Pse01G13290.0	Papaver_setigerum|Pse11G05750.0	      0
 31- 80:	Papaver_setigerum|Pse01G13420.0	Papaver_setigerum|Pse11G05700.0	      0
 31- 81:	Papaver_setigerum|Pse01G13450.0	Papaver_setigerum|Pse11G05620.0	      0
 31- 82:	Papaver_setigerum|Pse01G13470.0	Papaver_setigerum|Pse11G05590.0	      0
 31- 83:	Papaver_setigerum|Pse01G13580.0	Papaver_setigerum|Pse11G05520.0	      0
 31- 84:	Papaver_setigerum|Pse01G13630.0	Papaver_setigerum|Pse11G05500.0	      0
 31- 85:	Papaver_setigerum|Pse01G13650.0	Papaver_setigerum|Pse11G05480.0	      0
 31- 86:	Papaver_setigerum|Pse01G13670.0	Papaver_setigerum|Pse11G05460.0	      0
 31- 87:	Papaver_setigerum|Pse01G13680.0	Papaver_setigerum|Pse11G05430.0	      0
 31- 88:	Papaver_setigerum|Pse01G13730.0	Papaver_setigerum|Pse11G05390.0	      0
 31- 89:	Papaver_setigerum|Pse01G13740.0	Papaver_setigerum|Pse11G05380.0	      0
 31- 90:	Papaver_setigerum|Pse01G13760.0	Papaver_setigerum|Pse11G05360.0	      0
 31- 91:	Papaver_setigerum|Pse01G13900.0	Papaver_setigerum|Pse11G05270.0	      0
 31- 92:	Papaver_setigerum|Pse01G13930.0	Papaver_setigerum|Pse11G05260.0	      0
 31- 93:	Papaver_setigerum|Pse01G13950.0	Papaver_setigerum|Pse11G05230.0	      0
 31- 94:	Papaver_setigerum|Pse01G14050.0	Papaver_setigerum|Pse11G05120.0	      0
 31- 95:	Papaver_setigerum|Pse01G14060.0	Papaver_setigerum|Pse11G05100.0	      0
 31- 96:	Papaver_setigerum|Pse01G14070.0	Papaver_setigerum|Pse11G05090.0	      0
 31- 97:	Papaver_setigerum|Pse01G14100.0	Papaver_setigerum|Pse11G05060.0	      0
 31- 98:	Papaver_setigerum|Pse01G14110.0	Papaver_setigerum|Pse11G05050.0	      0
 31- 99:	Papaver_setigerum|Pse01G14180.0	Papaver_setigerum|Pse11G05030.0	      0
 31-100:	Papaver_setigerum|Pse01G14200.0	Papaver_setigerum|Pse11G05010.0	      0
 31-101:	Papaver_setigerum|Pse01G14230.0	Papaver_setigerum|Pse11G04980.0	      0
 31-102:	Papaver_setigerum|Pse01G14360.0	Papaver_setigerum|Pse11G04940.0	      0
 31-103:	Papaver_setigerum|Pse01G14370.0	Papaver_setigerum|Pse11G04930.0	      0
 31-104:	Papaver_setigerum|Pse01G14380.0	Papaver_setigerum|Pse11G04910.0	      0
 31-105:	Papaver_setigerum|Pse01G14390.0	Papaver_setigerum|Pse11G04900.0	      0
 31-106:	Papaver_setigerum|Pse01G14480.0	Papaver_setigerum|Pse11G04830.0	      0
 31-107:	Papaver_setigerum|Pse01G14490.0	Papaver_setigerum|Pse11G04820.0	      0
 31-108:	Papaver_setigerum|Pse01G14510.0	Papaver_setigerum|Pse11G04800.0	      0
 31-109:	Papaver_setigerum|Pse01G14530.0	Papaver_setigerum|Pse11G04790.0	      0
 31-110:	Papaver_setigerum|Pse01G14570.0	Papaver_setigerum|Pse11G04750.0	      0
 31-111:	Papaver_setigerum|Pse01G14590.0	Papaver_setigerum|Pse11G04740.0	      0
 31-112:	Papaver_setigerum|Pse01G14610.0	Papaver_setigerum|Pse11G04720.0	      0
 31-113:	Papaver_setigerum|Pse01G14630.0	Papaver_setigerum|Pse11G04710.0	      0
 31-114:	Papaver_setigerum|Pse01G14690.0	Papaver_setigerum|Pse11G04620.0	      0
 31-115:	Papaver_setigerum|Pse01G14700.0	Papaver_setigerum|Pse11G04610.0	      0
 31-116:	Papaver_setigerum|Pse01G14740.0	Papaver_setigerum|Pse11G04580.0	      0
 31-117:	Papaver_setigerum|Pse01G14870.0	Papaver_setigerum|Pse11G04550.0	      0
 31-118:	Papaver_setigerum|Pse01G14920.0	Papaver_setigerum|Pse11G04490.0	      0
 31-119:	Papaver_setigerum|Pse01G14940.0	Papaver_setigerum|Pse11G04470.0	      0
 31-120:	Papaver_setigerum|Pse01G14960.0	Papaver_setigerum|Pse11G04460.0	      0
 31-121:	Papaver_setigerum|Pse01G15050.0	Papaver_setigerum|Pse11G04410.0	      0
 31-122:	Papaver_setigerum|Pse01G15070.0	Papaver_setigerum|Pse11G04390.0	      0
 31-123:	Papaver_setigerum|Pse01G15130.0	Papaver_setigerum|Pse11G04350.0	      0
 31-124:	Papaver_setigerum|Pse01G15140.0	Papaver_setigerum|Pse11G04340.0	      0
 31-125:	Papaver_setigerum|Pse01G15150.0	Papaver_setigerum|Pse11G04330.0	      0
 31-126:	Papaver_setigerum|Pse01G15170.0	Papaver_setigerum|Pse11G04320.0	      0
 31-127:	Papaver_setigerum|Pse01G15230.0	Papaver_setigerum|Pse11G04280.0	      0
 31-128:	Papaver_setigerum|Pse01G15300.0	Papaver_setigerum|Pse11G04240.0	      0
 31-129:	Papaver_setigerum|Pse01G15310.0	Papaver_setigerum|Pse11G04230.0	      0
 31-130:	Papaver_setigerum|Pse01G15320.0	Papaver_setigerum|Pse11G04220.0	      0
 31-131:	Papaver_setigerum|Pse01G15340.0	Papaver_setigerum|Pse11G04210.0	      0
 31-132:	Papaver_setigerum|Pse01G15380.0	Papaver_setigerum|Pse11G04180.0	      0
 31-133:	Papaver_setigerum|Pse01G15410.0	Papaver_setigerum|Pse11G04160.0	      0
 31-134:	Papaver_setigerum|Pse01G15420.0	Papaver_setigerum|Pse11G04150.0	      0
 31-135:	Papaver_setigerum|Pse01G15490.0	Papaver_setigerum|Pse11G04120.0	      0
 31-136:	Papaver_setigerum|Pse01G15510.0	Papaver_setigerum|Pse11G04100.0	      0
 31-137:	Papaver_setigerum|Pse01G15590.0	Papaver_setigerum|Pse11G04060.0	      0
 31-138:	Papaver_setigerum|Pse01G15600.0	Papaver_setigerum|Pse11G04050.0	      0
 31-139:	Papaver_setigerum|Pse01G15610.0	Papaver_setigerum|Pse11G04040.0	      0
 31-140:	Papaver_setigerum|Pse01G15630.0	Papaver_setigerum|Pse11G04020.0	      0
 31-141:	Papaver_setigerum|Pse01G15660.0	Papaver_setigerum|Pse11G04000.0	      0
 31-142:	Papaver_setigerum|Pse01G15680.0	Papaver_setigerum|Pse11G03990.0	      0
 31-143:	Papaver_setigerum|Pse01G15700.0	Papaver_setigerum|Pse11G03970.0	      0
 31-144:	Papaver_setigerum|Pse01G15730.0	Papaver_setigerum|Pse11G03950.0	      0
 31-145:	Papaver_setigerum|Pse01G15750.0	Papaver_setigerum|Pse11G03930.0	      0
 31-146:	Papaver_setigerum|Pse01G15800.0	Papaver_setigerum|Pse11G03910.0	      0
 31-147:	Papaver_setigerum|Pse01G15810.0	Papaver_setigerum|Pse11G03900.0	      0
 31-148:	Papaver_setigerum|Pse01G15860.0	Papaver_setigerum|Pse11G03840.0	      0
 31-149:	Papaver_setigerum|Pse01G15880.0	Papaver_setigerum|Pse11G03820.0	      0
 31-150:	Papaver_setigerum|Pse01G15900.0	Papaver_setigerum|Pse11G03800.0	      0
 31-151:	Papaver_setigerum|Pse01G15960.0	Papaver_setigerum|Pse11G03780.0	      0
 31-152:	Papaver_setigerum|Pse01G15970.0	Papaver_setigerum|Pse11G03770.0	      0
 31-153:	Papaver_setigerum|Pse01G15980.0	Papaver_setigerum|Pse11G03760.0	      0
 31-154:	Papaver_setigerum|Pse01G15990.0	Papaver_setigerum|Pse11G03750.0	      0
 31-155:	Papaver_setigerum|Pse01G16000.0	Papaver_setigerum|Pse11G03730.0	      0
 31-156:	Papaver_setigerum|Pse01G16050.0	Papaver_setigerum|Pse11G03710.0	      0
 31-157:	Papaver_setigerum|Pse01G16060.0	Papaver_setigerum|Pse11G03700.0	      0
 31-158:	Papaver_setigerum|Pse01G16070.0	Papaver_setigerum|Pse11G03690.0	      0
 31-159:	Papaver_setigerum|Pse01G16090.0	Papaver_setigerum|Pse11G03660.0	      0
 31-160:	Papaver_setigerum|Pse01G16100.0	Papaver_setigerum|Pse11G03650.0	      0
 31-161:	Papaver_setigerum|Pse01G16190.0	Papaver_setigerum|Pse11G03560.0	      0
 31-162:	Papaver_setigerum|Pse01G16260.0	Papaver_setigerum|Pse11G03500.0	      0
 31-163:	Papaver_setigerum|Pse01G16290.0	Papaver_setigerum|Pse11G03490.0	      0
 31-164:	Papaver_setigerum|Pse01G16330.0	Papaver_setigerum|Pse11G03480.0	      0
 31-165:	Papaver_setigerum|Pse01G16350.0	Papaver_setigerum|Pse11G03470.0	      0
 31-166:	Papaver_setigerum|Pse01G16360.0	Papaver_setigerum|Pse11G03460.0	      0
 31-167:	Papaver_setigerum|Pse01G16390.0	Papaver_setigerum|Pse11G03440.0	      0
 31-168:	Papaver_setigerum|Pse01G16480.0	Papaver_setigerum|Pse11G03400.0	      0
 31-169:	Papaver_setigerum|Pse01G16490.0	Papaver_setigerum|Pse11G03390.0	      0
 31-170:	Papaver_setigerum|Pse01G16500.0	Papaver_setigerum|Pse11G03380.0	      0
 31-171:	Papaver_setigerum|Pse01G16580.0	Papaver_setigerum|Pse11G03340.0	      0
 31-172:	Papaver_setigerum|Pse01G16640.0	Papaver_setigerum|Pse11G03330.0	      0
 31-173:	Papaver_setigerum|Pse01G16680.0	Papaver_setigerum|Pse11G03300.0	      0
 31-174:	Papaver_setigerum|Pse01G16800.0	Papaver_setigerum|Pse11G03290.0	      0
 31-175:	Papaver_setigerum|Pse01G16860.0	Papaver_setigerum|Pse11G03270.0	      0
 31-176:	Papaver_setigerum|Pse01G16900.0	Papaver_setigerum|Pse11G03200.0	      0
 31-177:	Papaver_setigerum|Pse01G16950.0	Papaver_setigerum|Pse11G03150.0	      0
 31-178:	Papaver_setigerum|Pse01G16980.0	Papaver_setigerum|Pse11G03120.0	      0
 31-179:	Papaver_setigerum|Pse01G16990.0	Papaver_setigerum|Pse11G03110.0	      0
 31-180:	Papaver_setigerum|Pse01G17010.0	Papaver_setigerum|Pse11G03090.0	      0
 31-181:	Papaver_setigerum|Pse01G17050.0	Papaver_setigerum|Pse11G03030.0	      0
 31-182:	Papaver_setigerum|Pse01G17120.0	Papaver_setigerum|Pse11G02970.0	      0
 31-183:	Papaver_setigerum|Pse01G17140.0	Papaver_setigerum|Pse11G02950.0	      0
 31-184:	Papaver_setigerum|Pse01G17160.0	Papaver_setigerum|Pse11G02940.0	      0
 31-185:	Papaver_setigerum|Pse01G17170.0	Papaver_setigerum|Pse11G02930.0	      0
 31-186:	Papaver_setigerum|Pse01G17210.0	Papaver_setigerum|Pse11G02900.0	      0
 31-187:	Papaver_setigerum|Pse01G17240.0	Papaver_setigerum|Pse11G02890.0	      0
 31-188:	Papaver_setigerum|Pse01G17280.0	Papaver_setigerum|Pse11G02860.0	      0
 31-189:	Papaver_setigerum|Pse01G17320.0	Papaver_setigerum|Pse11G02840.0	      0
 31-190:	Papaver_setigerum|Pse01G17380.0	Papaver_setigerum|Pse11G02790.0	      0
 31-191:	Papaver_setigerum|Pse01G17390.0	Papaver_setigerum|Pse11G02780.0	      0
 31-192:	Papaver_setigerum|Pse01G17450.0	Papaver_setigerum|Pse11G02750.0	      0
 31-193:	Papaver_setigerum|Pse01G17460.0	Papaver_setigerum|Pse11G02730.0	      0
 31-194:	Papaver_setigerum|Pse01G17500.0	Papaver_setigerum|Pse11G02700.0	      0
 31-195:	Papaver_setigerum|Pse01G17530.0	Papaver_setigerum|Pse11G02680.0	      0
 31-196:	Papaver_setigerum|Pse01G17550.0	Papaver_setigerum|Pse11G02660.0	      0
 31-197:	Papaver_setigerum|Pse01G17780.0	Papaver_setigerum|Pse11G02570.0	      0
 31-198:	Papaver_setigerum|Pse01G17990.0	Papaver_setigerum|Pse11G02310.0	      0
 31-199:	Papaver_setigerum|Pse01G18020.0	Papaver_setigerum|Pse11G02290.0	      0
 31-200:	Papaver_setigerum|Pse01G18040.0	Papaver_setigerum|Pse11G02270.0	      0
 31-201:	Papaver_setigerum|Pse01G18070.0	Papaver_setigerum|Pse11G02250.0	      0
 31-202:	Papaver_setigerum|Pse01G18180.0	Papaver_setigerum|Pse11G02230.0	      0
 31-203:	Papaver_setigerum|Pse01G18210.0	Papaver_setigerum|Pse11G02200.0	      0
 31-204:	Papaver_setigerum|Pse01G18270.0	Papaver_setigerum|Pse11G02090.0	      0
 31-205:	Papaver_setigerum|Pse01G18340.0	Papaver_setigerum|Pse11G02010.0	      0
 31-206:	Papaver_setigerum|Pse01G18360.0	Papaver_setigerum|Pse11G02000.0	      0
 31-207:	Papaver_setigerum|Pse01G18390.0	Papaver_setigerum|Pse11G01960.0	      0
 31-208:	Papaver_setigerum|Pse01G18410.0	Papaver_setigerum|Pse11G01940.0	      0
 31-209:	Papaver_setigerum|Pse01G18420.0	Papaver_setigerum|Pse11G01930.0	      0
 31-210:	Papaver_setigerum|Pse01G18440.0	Papaver_setigerum|Pse11G01920.0	      0
 31-211:	Papaver_setigerum|Pse01G18450.0	Papaver_setigerum|Pse11G01910.0	      0
 31-212:	Papaver_setigerum|Pse01G18470.0	Papaver_setigerum|Pse11G01880.0	      0
 31-213:	Papaver_setigerum|Pse01G18490.0	Papaver_setigerum|Pse11G01860.0	      0
 31-214:	Papaver_setigerum|Pse01G18530.0	Papaver_setigerum|Pse11G01850.0	      0
 31-215:	Papaver_setigerum|Pse01G18540.0	Papaver_setigerum|Pse11G01840.0	      0
 31-216:	Papaver_setigerum|Pse01G18550.0	Papaver_setigerum|Pse11G01830.0	      0
 31-217:	Papaver_setigerum|Pse01G18590.0	Papaver_setigerum|Pse11G01810.0	      0
 31-218:	Papaver_setigerum|Pse01G18600.0	Papaver_setigerum|Pse11G01800.0	      0
 31-219:	Papaver_setigerum|Pse01G18650.0	Papaver_setigerum|Pse11G01780.0	      0
 31-220:	Papaver_setigerum|Pse01G18670.0	Papaver_setigerum|Pse11G01770.0	      0
 31-221:	Papaver_setigerum|Pse01G18700.0	Papaver_setigerum|Pse11G01730.0	      0
 31-222:	Papaver_setigerum|Pse01G18710.0	Papaver_setigerum|Pse11G01700.0	      0
 31-223:	Papaver_setigerum|Pse01G18740.0	Papaver_setigerum|Pse11G01680.0	      0
 31-224:	Papaver_setigerum|Pse01G18930.0	Papaver_setigerum|Pse11G01660.0	      0
 31-225:	Papaver_setigerum|Pse01G18980.0	Papaver_setigerum|Pse11G01650.0	      0
 31-226:	Papaver_setigerum|Pse01G18990.0	Papaver_setigerum|Pse11G01640.0	      0
 31-227:	Papaver_setigerum|Pse01G19000.0	Papaver_setigerum|Pse11G01490.0	      0
 31-228:	Papaver_setigerum|Pse01G19010.0	Papaver_setigerum|Pse11G01480.0	      0
 31-229:	Papaver_setigerum|Pse01G19060.0	Papaver_setigerum|Pse11G01430.0	      0
 31-230:	Papaver_setigerum|Pse01G19090.0	Papaver_setigerum|Pse11G01420.0	      0
 31-231:	Papaver_setigerum|Pse01G19110.0	Papaver_setigerum|Pse11G01410.0	      0
 31-232:	Papaver_setigerum|Pse01G19150.0	Papaver_setigerum|Pse11G01380.0	      0
 31-233:	Papaver_setigerum|Pse01G19250.0	Papaver_setigerum|Pse11G01370.0	      0
 31-234:	Papaver_setigerum|Pse01G19270.0	Papaver_setigerum|Pse11G01340.0	      0
 31-235:	Papaver_setigerum|Pse01G19320.0	Papaver_setigerum|Pse11G01320.0	      0
 31-236:	Papaver_setigerum|Pse01G19340.0	Papaver_setigerum|Pse11G01290.0	      0
 31-237:	Papaver_setigerum|Pse01G19350.0	Papaver_setigerum|Pse11G01280.0	      0
 31-238:	Papaver_setigerum|Pse01G19370.0	Papaver_setigerum|Pse11G01270.0	      0
 31-239:	Papaver_setigerum|Pse01G19400.0	Papaver_setigerum|Pse11G01250.0	      0
 31-240:	Papaver_setigerum|Pse01G19410.0	Papaver_setigerum|Pse11G01240.0	      0
 31-241:	Papaver_setigerum|Pse01G19470.0	Papaver_setigerum|Pse11G01210.0	      0
 31-242:	Papaver_setigerum|Pse01G19480.0	Papaver_setigerum|Pse11G01200.0	      0
 31-243:	Papaver_setigerum|Pse01G19490.0	Papaver_setigerum|Pse11G01180.0	      0
 31-244:	Papaver_setigerum|Pse01G19620.0	Papaver_setigerum|Pse11G01140.0	      0
 31-245:	Papaver_setigerum|Pse01G19630.0	Papaver_setigerum|Pse11G01130.0	      0
 31-246:	Papaver_setigerum|Pse01G19650.0	Papaver_setigerum|Pse11G01110.0	      0
 31-247:	Papaver_setigerum|Pse01G19660.0	Papaver_setigerum|Pse11G01100.0	      0
 31-248:	Papaver_setigerum|Pse01G19710.0	Papaver_setigerum|Pse11G01070.0	      0
 31-249:	Papaver_setigerum|Pse01G19730.0	Papaver_setigerum|Pse11G01050.0	      0
 31-250:	Papaver_setigerum|Pse01G19750.0	Papaver_setigerum|Pse11G01030.0	      0
 31-251:	Papaver_setigerum|Pse01G19760.0	Papaver_setigerum|Pse11G01020.0	      0
 31-252:	Papaver_setigerum|Pse01G19950.0	Papaver_setigerum|Pse11G00880.0	      0
 31-253:	Papaver_setigerum|Pse01G20060.0	Papaver_setigerum|Pse11G00780.0	      0
 31-254:	Papaver_setigerum|Pse01G20070.0	Papaver_setigerum|Pse11G00770.0	      0
 31-255:	Papaver_setigerum|Pse01G20110.0	Papaver_setigerum|Pse11G00750.0	      0
 31-256:	Papaver_setigerum|Pse01G20170.0	Papaver_setigerum|Pse11G00710.0	      0
 31-257:	Papaver_setigerum|Pse01G20210.0	Papaver_setigerum|Pse11G00700.0	      0
 31-258:	Papaver_setigerum|Pse01G20240.0	Papaver_setigerum|Pse11G00670.0	      0
 31-259:	Papaver_setigerum|Pse01G20320.0	Papaver_setigerum|Pse11G00630.0	      0
 31-260:	Papaver_setigerum|Pse01G20340.0	Papaver_setigerum|Pse11G00600.0	      0
 31-261:	Papaver_setigerum|Pse01G20350.0	Papaver_setigerum|Pse11G00590.0	      0
 31-262:	Papaver_setigerum|Pse01G20370.0	Papaver_setigerum|Pse11G00580.0	      0
 31-263:	Papaver_setigerum|Pse01G20380.0	Papaver_setigerum|Pse11G00570.0	      0
 31-264:	Papaver_setigerum|Pse01G20420.0	Papaver_setigerum|Pse11G00550.0	      0
 31-265:	Papaver_setigerum|Pse01G20450.0	Papaver_setigerum|Pse11G00540.0	      0
 31-266:	Papaver_setigerum|Pse01G20480.0	Papaver_setigerum|Pse11G00520.0	      0
 31-267:	Papaver_setigerum|Pse01G20490.0	Papaver_setigerum|Pse11G00500.0	      0
 31-268:	Papaver_setigerum|Pse01G20500.0	Papaver_setigerum|Pse11G00490.0	      0
 31-269:	Papaver_setigerum|Pse01G20560.0	Papaver_setigerum|Pse11G00470.0	      0
 31-270:	Papaver_setigerum|Pse01G20570.0	Papaver_setigerum|Pse11G00460.0	      0
## Alignment 32: score=8584.0 e_value=0 N=187 Pe1&Pe11 minus
 32-  0:	Papaver_setigerum|Pse01G00080.0	Papaver_setigerum|Pse11G16230.0	      0
 32-  1:	Papaver_setigerum|Pse01G00100.0	Papaver_setigerum|Pse11G16210.0	      0
 32-  2:	Papaver_setigerum|Pse01G00230.0	Papaver_setigerum|Pse11G16070.0	      0
 32-  3:	Papaver_setigerum|Pse01G00240.0	Papaver_setigerum|Pse11G16060.0	      0
 32-  4:	Papaver_setigerum|Pse01G00270.0	Papaver_setigerum|Pse11G16030.0	      0
 32-  5:	Papaver_setigerum|Pse01G00290.0	Papaver_setigerum|Pse11G15970.0	      0
 32-  6:	Papaver_setigerum|Pse01G00310.0	Papaver_setigerum|Pse11G15840.0	      0
 32-  7:	Papaver_setigerum|Pse01G00320.0	Papaver_setigerum|Pse11G15830.0	      0
 32-  8:	Papaver_setigerum|Pse01G00340.0	Papaver_setigerum|Pse11G15820.0	      0
 32-  9:	Papaver_setigerum|Pse01G00350.0	Papaver_setigerum|Pse11G15810.0	      0
 32- 10:	Papaver_setigerum|Pse01G00410.0	Papaver_setigerum|Pse11G15770.0	      0
 32- 11:	Papaver_setigerum|Pse01G00430.0	Papaver_setigerum|Pse11G15760.0	      0
 32- 12:	Papaver_setigerum|Pse01G00450.0	Papaver_setigerum|Pse11G15750.0	      0
 32- 13:	Papaver_setigerum|Pse01G00470.0	Papaver_setigerum|Pse11G15710.0	      0
 32- 14:	Papaver_setigerum|Pse01G00490.0	Papaver_setigerum|Pse11G15670.0	      0
 32- 15:	Papaver_setigerum|Pse01G00510.0	Papaver_setigerum|Pse11G15650.0	      0
 32- 16:	Papaver_setigerum|Pse01G00690.0	Papaver_setigerum|Pse11G15600.0	      0
 32- 17:	Papaver_setigerum|Pse01G00880.0	Papaver_setigerum|Pse11G15520.0	      0
 32- 18:	Papaver_setigerum|Pse01G00910.0	Papaver_setigerum|Pse11G15510.0	      0
 32- 19:	Papaver_setigerum|Pse01G00930.0	Papaver_setigerum|Pse11G15490.0	      0
 32- 20:	Papaver_setigerum|Pse01G01000.0	Papaver_setigerum|Pse11G15410.0	      0
 32- 21:	Papaver_setigerum|Pse01G01010.0	Papaver_setigerum|Pse11G15380.0	      0
 32- 22:	Papaver_setigerum|Pse01G01040.0	Papaver_setigerum|Pse11G15360.0	      0
 32- 23:	Papaver_setigerum|Pse01G01060.0	Papaver_setigerum|Pse11G15350.0	      0
 32- 24:	Papaver_setigerum|Pse01G01070.0	Papaver_setigerum|Pse11G15340.0	      0
 32- 25:	Papaver_setigerum|Pse01G01200.0	Papaver_setigerum|Pse11G15270.0	      0
 32- 26:	Papaver_setigerum|Pse01G01350.0	Papaver_setigerum|Pse11G15140.0	      0
 32- 27:	Papaver_setigerum|Pse01G01370.0	Papaver_setigerum|Pse11G15130.0	      0
 32- 28:	Papaver_setigerum|Pse01G01390.0	Papaver_setigerum|Pse11G15110.0	      0
 32- 29:	Papaver_setigerum|Pse01G01530.0	Papaver_setigerum|Pse11G14970.0	      0
 32- 30:	Papaver_setigerum|Pse01G01650.0	Papaver_setigerum|Pse11G14910.0	      0
 32- 31:	Papaver_setigerum|Pse01G01660.0	Papaver_setigerum|Pse11G14900.0	      0
 32- 32:	Papaver_setigerum|Pse01G01690.0	Papaver_setigerum|Pse11G14890.0	      0
 32- 33:	Papaver_setigerum|Pse01G01720.0	Papaver_setigerum|Pse11G14880.0	      0
 32- 34:	Papaver_setigerum|Pse01G01750.0	Papaver_setigerum|Pse11G14840.0	      0
 32- 35:	Papaver_setigerum|Pse01G01760.0	Papaver_setigerum|Pse11G14830.0	      0
 32- 36:	Papaver_setigerum|Pse01G01780.0	Papaver_setigerum|Pse11G14810.0	      0
 32- 37:	Papaver_setigerum|Pse01G01790.0	Papaver_setigerum|Pse11G14800.0	      0
 32- 38:	Papaver_setigerum|Pse01G01830.0	Papaver_setigerum|Pse11G14770.0	      0
 32- 39:	Papaver_setigerum|Pse01G01860.0	Papaver_setigerum|Pse11G14760.0	      0
 32- 40:	Papaver_setigerum|Pse01G01940.0	Papaver_setigerum|Pse11G14700.0	      0
 32- 41:	Papaver_setigerum|Pse01G01980.0	Papaver_setigerum|Pse11G14680.0	      0
 32- 42:	Papaver_setigerum|Pse01G02030.0	Papaver_setigerum|Pse11G14650.0	      0
 32- 43:	Papaver_setigerum|Pse01G02060.0	Papaver_setigerum|Pse11G14640.0	      0
 32- 44:	Papaver_setigerum|Pse01G02120.0	Papaver_setigerum|Pse11G14570.0	      0
 32- 45:	Papaver_setigerum|Pse01G02170.0	Papaver_setigerum|Pse11G14540.0	      0
 32- 46:	Papaver_setigerum|Pse01G02200.0	Papaver_setigerum|Pse11G14530.0	      0
 32- 47:	Papaver_setigerum|Pse01G02220.0	Papaver_setigerum|Pse11G14500.0	      0
 32- 48:	Papaver_setigerum|Pse01G02230.0	Papaver_setigerum|Pse11G14490.0	      0
 32- 49:	Papaver_setigerum|Pse01G02260.0	Papaver_setigerum|Pse11G14460.0	      0
 32- 50:	Papaver_setigerum|Pse01G02300.0	Papaver_setigerum|Pse11G14400.0	      0
 32- 51:	Papaver_setigerum|Pse01G02410.0	Papaver_setigerum|Pse11G14330.0	      0
 32- 52:	Papaver_setigerum|Pse01G02520.0	Papaver_setigerum|Pse11G14250.0	      0
 32- 53:	Papaver_setigerum|Pse01G02590.0	Papaver_setigerum|Pse11G14170.0	      0
 32- 54:	Papaver_setigerum|Pse01G02600.0	Papaver_setigerum|Pse11G14130.0	      0
 32- 55:	Papaver_setigerum|Pse01G02640.0	Papaver_setigerum|Pse11G14080.0	      0
 32- 56:	Papaver_setigerum|Pse01G02650.0	Papaver_setigerum|Pse11G14070.0	      0
 32- 57:	Papaver_setigerum|Pse01G02670.0	Papaver_setigerum|Pse11G14050.0	      0
 32- 58:	Papaver_setigerum|Pse01G02690.0	Papaver_setigerum|Pse11G14030.0	      0
 32- 59:	Papaver_setigerum|Pse01G02700.0	Papaver_setigerum|Pse11G14020.0	      0
 32- 60:	Papaver_setigerum|Pse01G02720.0	Papaver_setigerum|Pse11G14000.0	      0
 32- 61:	Papaver_setigerum|Pse01G02730.0	Papaver_setigerum|Pse11G13970.0	      0
 32- 62:	Papaver_setigerum|Pse01G02750.0	Papaver_setigerum|Pse11G13960.0	      0
 32- 63:	Papaver_setigerum|Pse01G02780.0	Papaver_setigerum|Pse11G13940.0	      0
 32- 64:	Papaver_setigerum|Pse01G02890.0	Papaver_setigerum|Pse11G13850.0	      0
 32- 65:	Papaver_setigerum|Pse01G02930.0	Papaver_setigerum|Pse11G13790.0	      0
 32- 66:	Papaver_setigerum|Pse01G02950.0	Papaver_setigerum|Pse11G13780.0	      0
 32- 67:	Papaver_setigerum|Pse01G02960.0	Papaver_setigerum|Pse11G13770.0	      0
 32- 68:	Papaver_setigerum|Pse01G03050.0	Papaver_setigerum|Pse11G13660.0	      0
 32- 69:	Papaver_setigerum|Pse01G03100.0	Papaver_setigerum|Pse11G13620.0	      0
 32- 70:	Papaver_setigerum|Pse01G03160.0	Papaver_setigerum|Pse11G13580.0	      0
 32- 71:	Papaver_setigerum|Pse01G03190.0	Papaver_setigerum|Pse11G13510.0	      0
 32- 72:	Papaver_setigerum|Pse01G03210.0	Papaver_setigerum|Pse11G13480.0	      0
 32- 73:	Papaver_setigerum|Pse01G03220.0	Papaver_setigerum|Pse11G13470.0	      0
 32- 74:	Papaver_setigerum|Pse01G03250.0	Papaver_setigerum|Pse11G13440.0	      0
 32- 75:	Papaver_setigerum|Pse01G03270.0	Papaver_setigerum|Pse11G13410.0	      0
 32- 76:	Papaver_setigerum|Pse01G03290.0	Papaver_setigerum|Pse11G13380.0	      0
 32- 77:	Papaver_setigerum|Pse01G03310.0	Papaver_setigerum|Pse11G13370.0	      0
 32- 78:	Papaver_setigerum|Pse01G03410.0	Papaver_setigerum|Pse11G13350.0	      0
 32- 79:	Papaver_setigerum|Pse01G03420.0	Papaver_setigerum|Pse11G13340.0	      0
 32- 80:	Papaver_setigerum|Pse01G03430.0	Papaver_setigerum|Pse11G13310.0	      0
 32- 81:	Papaver_setigerum|Pse01G03470.0	Papaver_setigerum|Pse11G13300.0	      0
 32- 82:	Papaver_setigerum|Pse01G03560.0	Papaver_setigerum|Pse11G13220.0	      0
 32- 83:	Papaver_setigerum|Pse01G03600.0	Papaver_setigerum|Pse11G13180.0	      0
 32- 84:	Papaver_setigerum|Pse01G03630.0	Papaver_setigerum|Pse11G13160.0	      0
 32- 85:	Papaver_setigerum|Pse01G03640.0	Papaver_setigerum|Pse11G13150.0	      0
 32- 86:	Papaver_setigerum|Pse01G03660.0	Papaver_setigerum|Pse11G13130.0	      0
 32- 87:	Papaver_setigerum|Pse01G03670.0	Papaver_setigerum|Pse11G13120.0	      0
 32- 88:	Papaver_setigerum|Pse01G03700.0	Papaver_setigerum|Pse11G13110.0	      0
 32- 89:	Papaver_setigerum|Pse01G03710.0	Papaver_setigerum|Pse11G13090.0	      0
 32- 90:	Papaver_setigerum|Pse01G03720.0	Papaver_setigerum|Pse11G13080.0	      0
 32- 91:	Papaver_setigerum|Pse01G03730.0	Papaver_setigerum|Pse11G13070.0	      0
 32- 92:	Papaver_setigerum|Pse01G03740.0	Papaver_setigerum|Pse11G13060.0	      0
 32- 93:	Papaver_setigerum|Pse01G03770.0	Papaver_setigerum|Pse11G13010.0	      0
 32- 94:	Papaver_setigerum|Pse01G03800.0	Papaver_setigerum|Pse11G12970.0	      0
 32- 95:	Papaver_setigerum|Pse01G03840.0	Papaver_setigerum|Pse11G12960.0	      0
 32- 96:	Papaver_setigerum|Pse01G03850.0	Papaver_setigerum|Pse11G12940.0	      0
 32- 97:	Papaver_setigerum|Pse01G03870.0	Papaver_setigerum|Pse11G12900.0	      0
 32- 98:	Papaver_setigerum|Pse01G03880.0	Papaver_setigerum|Pse11G12890.0	      0
 32- 99:	Papaver_setigerum|Pse01G03920.0	Papaver_setigerum|Pse11G12860.0	      0
 32-100:	Papaver_setigerum|Pse01G03940.0	Papaver_setigerum|Pse11G12830.0	      0
 32-101:	Papaver_setigerum|Pse01G03970.0	Papaver_setigerum|Pse11G12800.0	      0
 32-102:	Papaver_setigerum|Pse01G04000.0	Papaver_setigerum|Pse11G12730.0	      0
 32-103:	Papaver_setigerum|Pse01G04130.0	Papaver_setigerum|Pse11G12630.0	      0
 32-104:	Papaver_setigerum|Pse01G04160.0	Papaver_setigerum|Pse11G12610.0	      0
 32-105:	Papaver_setigerum|Pse01G04250.0	Papaver_setigerum|Pse11G12570.0	      0
 32-106:	Papaver_setigerum|Pse01G04260.0	Papaver_setigerum|Pse11G12560.0	      0
 32-107:	Papaver_setigerum|Pse01G04300.0	Papaver_setigerum|Pse11G12510.0	      0
 32-108:	Papaver_setigerum|Pse01G04310.0	Papaver_setigerum|Pse11G12500.0	      0
 32-109:	Papaver_setigerum|Pse01G04370.0	Papaver_setigerum|Pse11G12440.0	      0
 32-110:	Papaver_setigerum|Pse01G04380.0	Papaver_setigerum|Pse11G12430.0	      0
 32-111:	Papaver_setigerum|Pse01G04410.0	Papaver_setigerum|Pse11G12400.0	      0
 32-112:	Papaver_setigerum|Pse01G04610.0	Papaver_setigerum|Pse11G12270.0	      0
 32-113:	Papaver_setigerum|Pse01G04650.0	Papaver_setigerum|Pse11G12250.0	      0
 32-114:	Papaver_setigerum|Pse01G04710.0	Papaver_setigerum|Pse11G12070.0	      0
 32-115:	Papaver_setigerum|Pse01G04790.0	Papaver_setigerum|Pse11G11980.0	      0
 32-116:	Papaver_setigerum|Pse01G04800.0	Papaver_setigerum|Pse11G11970.0	      0
 32-117:	Papaver_setigerum|Pse01G04810.0	Papaver_setigerum|Pse11G11960.0	      0
 32-118:	Papaver_setigerum|Pse01G04880.0	Papaver_setigerum|Pse11G11880.0	      0
 32-119:	Papaver_setigerum|Pse01G04980.0	Papaver_setigerum|Pse11G11800.0	      0
 32-120:	Papaver_setigerum|Pse01G04990.0	Papaver_setigerum|Pse11G11790.0	      0
 32-121:	Papaver_setigerum|Pse01G05000.0	Papaver_setigerum|Pse11G11780.0	      0
 32-122:	Papaver_setigerum|Pse01G05010.0	Papaver_setigerum|Pse11G11770.0	      0
 32-123:	Papaver_setigerum|Pse01G05060.0	Papaver_setigerum|Pse11G11740.0	      0
 32-124:	Papaver_setigerum|Pse01G05090.0	Papaver_setigerum|Pse11G11720.0	      0
 32-125:	Papaver_setigerum|Pse01G05190.0	Papaver_setigerum|Pse11G11640.0	      0
 32-126:	Papaver_setigerum|Pse01G05230.0	Papaver_setigerum|Pse11G11630.0	      0
 32-127:	Papaver_setigerum|Pse01G05240.0	Papaver_setigerum|Pse11G11620.0	      0
 32-128:	Papaver_setigerum|Pse01G05320.0	Papaver_setigerum|Pse11G11520.0	      0
 32-129:	Papaver_setigerum|Pse01G05370.0	Papaver_setigerum|Pse11G11400.0	      0
 32-130:	Papaver_setigerum|Pse01G05410.0	Papaver_setigerum|Pse11G11360.0	      0
 32-131:	Papaver_setigerum|Pse01G05560.0	Papaver_setigerum|Pse11G11250.0	      0
 32-132:	Papaver_setigerum|Pse01G05620.0	Papaver_setigerum|Pse11G11190.0	      0
 32-133:	Papaver_setigerum|Pse01G05660.0	Papaver_setigerum|Pse11G11160.0	      0
 32-134:	Papaver_setigerum|Pse01G05730.0	Papaver_setigerum|Pse11G11130.0	      0
 32-135:	Papaver_setigerum|Pse01G05850.0	Papaver_setigerum|Pse11G11060.0	      0
 32-136:	Papaver_setigerum|Pse01G05870.0	Papaver_setigerum|Pse11G11040.0	      0
 32-137:	Papaver_setigerum|Pse01G05930.0	Papaver_setigerum|Pse11G11020.0	      0
 32-138:	Papaver_setigerum|Pse01G05990.0	Papaver_setigerum|Pse11G10950.0	      0
 32-139:	Papaver_setigerum|Pse01G06000.0	Papaver_setigerum|Pse11G10940.0	      0
 32-140:	Papaver_setigerum|Pse01G06030.0	Papaver_setigerum|Pse11G10910.0	      0
 32-141:	Papaver_setigerum|Pse01G06050.0	Papaver_setigerum|Pse11G10900.0	      0
 32-142:	Papaver_setigerum|Pse01G06160.0	Papaver_setigerum|Pse11G10870.0	      0
 32-143:	Papaver_setigerum|Pse01G06200.0	Papaver_setigerum|Pse11G10840.0	      0
 32-144:	Papaver_setigerum|Pse01G06320.0	Papaver_setigerum|Pse11G10760.0	      0
 32-145:	Papaver_setigerum|Pse01G06440.0	Papaver_setigerum|Pse11G10660.0	      0
 32-146:	Papaver_setigerum|Pse01G06470.0	Papaver_setigerum|Pse11G10630.0	      0
 32-147:	Papaver_setigerum|Pse01G06480.0	Papaver_setigerum|Pse11G10620.0	      0
 32-148:	Papaver_setigerum|Pse01G06490.0	Papaver_setigerum|Pse11G10610.0	      0
 32-149:	Papaver_setigerum|Pse01G06520.0	Papaver_setigerum|Pse11G10590.0	      0
 32-150:	Papaver_setigerum|Pse01G06560.0	Papaver_setigerum|Pse11G10570.0	      0
 32-151:	Papaver_setigerum|Pse01G06600.0	Papaver_setigerum|Pse11G10520.0	      0
 32-152:	Papaver_setigerum|Pse01G06620.0	Papaver_setigerum|Pse11G10480.0	      0
 32-153:	Papaver_setigerum|Pse01G06640.0	Papaver_setigerum|Pse11G10470.0	      0
 32-154:	Papaver_setigerum|Pse01G06740.0	Papaver_setigerum|Pse11G10410.0	      0
 32-155:	Papaver_setigerum|Pse01G06820.0	Papaver_setigerum|Pse11G10360.0	      0
 32-156:	Papaver_setigerum|Pse01G06840.0	Papaver_setigerum|Pse11G10340.0	      0
 32-157:	Papaver_setigerum|Pse01G06870.0	Papaver_setigerum|Pse11G10330.0	      0
 32-158:	Papaver_setigerum|Pse01G06880.0	Papaver_setigerum|Pse11G10310.0	      0
 32-159:	Papaver_setigerum|Pse01G06900.0	Papaver_setigerum|Pse11G10220.0	      0
 32-160:	Papaver_setigerum|Pse01G06910.0	Papaver_setigerum|Pse11G10210.0	      0
 32-161:	Papaver_setigerum|Pse01G06920.0	Papaver_setigerum|Pse11G10200.0	      0
 32-162:	Papaver_setigerum|Pse01G07150.0	Papaver_setigerum|Pse11G10080.0	      0
 32-163:	Papaver_setigerum|Pse01G07300.0	Papaver_setigerum|Pse11G09960.0	      0
 32-164:	Papaver_setigerum|Pse01G07320.0	Papaver_setigerum|Pse11G09940.0	      0
 32-165:	Papaver_setigerum|Pse01G07440.0	Papaver_setigerum|Pse11G09930.0	      0
 32-166:	Papaver_setigerum|Pse01G07510.0	Papaver_setigerum|Pse11G09900.0	      0
 32-167:	Papaver_setigerum|Pse01G07530.0	Papaver_setigerum|Pse11G09880.0	      0
 32-168:	Papaver_setigerum|Pse01G07540.0	Papaver_setigerum|Pse11G09870.0	      0
 32-169:	Papaver_setigerum|Pse01G07710.0	Papaver_setigerum|Pse11G09710.0	      0
 32-170:	Papaver_setigerum|Pse01G07850.0	Papaver_setigerum|Pse11G09670.0	      0
 32-171:	Papaver_setigerum|Pse01G07920.0	Papaver_setigerum|Pse11G09610.0	      0
 32-172:	Papaver_setigerum|Pse01G08030.0	Papaver_setigerum|Pse11G09540.0	      0
 32-173:	Papaver_setigerum|Pse01G08050.0	Papaver_setigerum|Pse11G09530.0	      0
 32-174:	Papaver_setigerum|Pse01G08090.0	Papaver_setigerum|Pse11G09490.0	      0
 32-175:	Papaver_setigerum|Pse01G08110.0	Papaver_setigerum|Pse11G09460.0	      0
 32-176:	Papaver_setigerum|Pse01G08120.0	Papaver_setigerum|Pse11G09450.0	      0
 32-177:	Papaver_setigerum|Pse01G08160.0	Papaver_setigerum|Pse11G09430.0	      0
 32-178:	Papaver_setigerum|Pse01G08190.0	Papaver_setigerum|Pse11G09400.0	      0
 32-179:	Papaver_setigerum|Pse01G08400.0	Papaver_setigerum|Pse11G09240.0	      0
 32-180:	Papaver_setigerum|Pse01G08430.0	Papaver_setigerum|Pse11G09230.0	      0
 32-181:	Papaver_setigerum|Pse01G08440.0	Papaver_setigerum|Pse11G09220.0	      0
 32-182:	Papaver_setigerum|Pse01G08540.0	Papaver_setigerum|Pse11G09150.0	      0
 32-183:	Papaver_setigerum|Pse01G08550.0	Papaver_setigerum|Pse11G09140.0	      0
 32-184:	Papaver_setigerum|Pse01G08570.0	Papaver_setigerum|Pse11G09100.0	      0
 32-185:	Papaver_setigerum|Pse01G08580.0	Papaver_setigerum|Pse11G09080.0	      0
 32-186:	Papaver_setigerum|Pse01G08600.0	Papaver_setigerum|Pse11G09060.0	      0
## Alignment 33: score=1874.0 e_value=1.5e-157 N=42 Pe1&Pe11 minus
 33-  0:	Papaver_setigerum|Pse01G47660.0	Papaver_setigerum|Pse11G12730.0	      0
 33-  1:	Papaver_setigerum|Pse01G47750.0	Papaver_setigerum|Pse11G12640.0	      0
 33-  2:	Papaver_setigerum|Pse01G47770.0	Papaver_setigerum|Pse11G12630.0	      0
 33-  3:	Papaver_setigerum|Pse01G47780.0	Papaver_setigerum|Pse11G12620.0	      0
 33-  4:	Papaver_setigerum|Pse01G47790.0	Papaver_setigerum|Pse11G12610.0	      0
 33-  5:	Papaver_setigerum|Pse01G47820.0	Papaver_setigerum|Pse11G12570.0	      0
 33-  6:	Papaver_setigerum|Pse01G47840.0	Papaver_setigerum|Pse11G12560.0	      0
 33-  7:	Papaver_setigerum|Pse01G47920.0	Papaver_setigerum|Pse11G12500.0	      0
 33-  8:	Papaver_setigerum|Pse01G47960.0	Papaver_setigerum|Pse11G12470.0	      0
 33-  9:	Papaver_setigerum|Pse01G47970.0	Papaver_setigerum|Pse11G12460.0	      0
 33- 10:	Papaver_setigerum|Pse01G47990.0	Papaver_setigerum|Pse11G12440.0	      0
 33- 11:	Papaver_setigerum|Pse01G48000.0	Papaver_setigerum|Pse11G12430.0	      0
 33- 12:	Papaver_setigerum|Pse01G48040.0	Papaver_setigerum|Pse11G12400.0	      0
 33- 13:	Papaver_setigerum|Pse01G48210.0	Papaver_setigerum|Pse11G12270.0	      0
 33- 14:	Papaver_setigerum|Pse01G48280.0	Papaver_setigerum|Pse11G12220.0	      0
 33- 15:	Papaver_setigerum|Pse01G48340.0	Papaver_setigerum|Pse11G12060.0	      0
 33- 16:	Papaver_setigerum|Pse01G48410.0	Papaver_setigerum|Pse11G11970.0	      0
 33- 17:	Papaver_setigerum|Pse01G48440.0	Papaver_setigerum|Pse11G11960.0	      0
 33- 18:	Papaver_setigerum|Pse01G48470.0	Papaver_setigerum|Pse11G11930.0	      0
 33- 19:	Papaver_setigerum|Pse01G48530.0	Papaver_setigerum|Pse11G11890.0	      0
 33- 20:	Papaver_setigerum|Pse01G48540.0	Papaver_setigerum|Pse11G11880.0	      0
 33- 21:	Papaver_setigerum|Pse01G48660.0	Papaver_setigerum|Pse11G11800.0	      0
 33- 22:	Papaver_setigerum|Pse01G48680.0	Papaver_setigerum|Pse11G11780.0	      0
 33- 23:	Papaver_setigerum|Pse01G48690.0	Papaver_setigerum|Pse11G11770.0	      0
 33- 24:	Papaver_setigerum|Pse01G48700.0	Papaver_setigerum|Pse11G11740.0	      0
 33- 25:	Papaver_setigerum|Pse01G48810.0	Papaver_setigerum|Pse11G11660.0	      0
 33- 26:	Papaver_setigerum|Pse01G48870.0	Papaver_setigerum|Pse11G11640.0	      0
 33- 27:	Papaver_setigerum|Pse01G48880.0	Papaver_setigerum|Pse11G11630.0	      0
 33- 28:	Papaver_setigerum|Pse01G48890.0	Papaver_setigerum|Pse11G11620.0	      0
 33- 29:	Papaver_setigerum|Pse01G48970.0	Papaver_setigerum|Pse11G11410.0	      0
 33- 30:	Papaver_setigerum|Pse01G49080.0	Papaver_setigerum|Pse11G11290.0	      0
 33- 31:	Papaver_setigerum|Pse01G49180.0	Papaver_setigerum|Pse11G11280.0	      0
 33- 32:	Papaver_setigerum|Pse01G49360.0	Papaver_setigerum|Pse11G11130.0	      0
 33- 33:	Papaver_setigerum|Pse01G49370.0	Papaver_setigerum|Pse11G11120.0	      0
 33- 34:	Papaver_setigerum|Pse01G49510.0	Papaver_setigerum|Pse11G11060.0	      0
 33- 35:	Papaver_setigerum|Pse01G49570.0	Papaver_setigerum|Pse11G11040.0	      0
 33- 36:	Papaver_setigerum|Pse01G49640.0	Papaver_setigerum|Pse11G11030.0	      0
 33- 37:	Papaver_setigerum|Pse01G49680.0	Papaver_setigerum|Pse11G10950.0	      0
 33- 38:	Papaver_setigerum|Pse01G49710.0	Papaver_setigerum|Pse11G10900.0	      0
 33- 39:	Papaver_setigerum|Pse01G49930.0	Papaver_setigerum|Pse11G10870.0	      0
 33- 40:	Papaver_setigerum|Pse01G49940.0	Papaver_setigerum|Pse11G10850.0	      0
 33- 41:	Papaver_setigerum|Pse01G49970.0	Papaver_setigerum|Pse11G10840.0	      0
## Alignment 34: score=443.0 e_value=5.7e-27 N=10 Pe1&Pe11 minus
 34-  0:	Papaver_setigerum|Pse01G61040.0	Papaver_setigerum|Pse11G22670.0	      0
 34-  1:	Papaver_setigerum|Pse01G61050.0	Papaver_setigerum|Pse11G22660.0	      0
 34-  2:	Papaver_setigerum|Pse01G61130.0	Papaver_setigerum|Pse11G22570.0	      0
 34-  3:	Papaver_setigerum|Pse01G61150.0	Papaver_setigerum|Pse11G22560.0	      0
 34-  4:	Papaver_setigerum|Pse01G61190.0	Papaver_setigerum|Pse11G22550.0	      0
 34-  5:	Papaver_setigerum|Pse01G61210.0	Papaver_setigerum|Pse11G22510.0	      0
 34-  6:	Papaver_setigerum|Pse01G61220.0	Papaver_setigerum|Pse11G22490.0	      0
 34-  7:	Papaver_setigerum|Pse01G61280.0	Papaver_setigerum|Pse11G22480.0	      0
 34-  8:	Papaver_setigerum|Pse01G61450.0	Papaver_setigerum|Pse11G22270.0	      0
 34-  9:	Papaver_setigerum|Pse01G61620.0	Papaver_setigerum|Pse11G22150.0	      0
## Alignment 35: score=374.0 e_value=4.4e-15 N=8 Pe1&Pe11 minus
 35-  0:	Papaver_setigerum|Pse01G44540.0	Papaver_setigerum|Pse11G08940.0	      0
 35-  1:	Papaver_setigerum|Pse01G44560.0	Papaver_setigerum|Pse11G08930.0	      0
 35-  2:	Papaver_setigerum|Pse01G44570.0	Papaver_setigerum|Pse11G08920.0	      0
 35-  3:	Papaver_setigerum|Pse01G44620.0	Papaver_setigerum|Pse11G08910.0	      0
 35-  4:	Papaver_setigerum|Pse01G44740.0	Papaver_setigerum|Pse11G08830.0	      0
 35-  5:	Papaver_setigerum|Pse01G44780.0	Papaver_setigerum|Pse11G08800.0	      0
 35-  6:	Papaver_setigerum|Pse01G44790.0	Papaver_setigerum|Pse11G08750.0	      0
 35-  7:	Papaver_setigerum|Pse01G44830.0	Papaver_setigerum|Pse11G08730.0	      0
## Alignment 36: score=279.0 e_value=5.9e-08 N=6 Pe1&Pe11 minus
 36-  0:	Papaver_setigerum|Pse01G51420.0	Papaver_setigerum|Pse11G14200.0	      0
 36-  1:	Papaver_setigerum|Pse01G51440.0	Papaver_setigerum|Pse11G14130.0	      0
 36-  2:	Papaver_setigerum|Pse01G51470.0	Papaver_setigerum|Pse11G14090.0	      0
 36-  3:	Papaver_setigerum|Pse01G51490.0	Papaver_setigerum|Pse11G14070.0	      0
 36-  4:	Papaver_setigerum|Pse01G51530.0	Papaver_setigerum|Pse11G14050.0	      0
 36-  5:	Papaver_setigerum|Pse01G51590.0	Papaver_setigerum|Pse11G13960.0	      0
## Alignment 37: score=278.0 e_value=1.1e-08 N=6 Pe1&Pe11 minus
 37-  0:	Papaver_setigerum|Pse01G36590.0	Papaver_setigerum|Pse11G02620.0	      0
 37-  1:	Papaver_setigerum|Pse01G36610.0	Papaver_setigerum|Pse11G02600.0	      0
 37-  2:	Papaver_setigerum|Pse01G36740.0	Papaver_setigerum|Pse11G02490.0	      0
 37-  3:	Papaver_setigerum|Pse01G36760.0	Papaver_setigerum|Pse11G02470.0	      0
 37-  4:	Papaver_setigerum|Pse01G36830.0	Papaver_setigerum|Pse11G02430.0	      0
 37-  5:	Papaver_setigerum|Pse01G36840.0	Papaver_setigerum|Pse11G02400.0	      0
## Alignment 38: score=4602.0 e_value=0 N=96 Pe1&Pe13 plus
 38-  0:	Papaver_setigerum|Pse01G29450.0	Papaver_setigerum|Pse13G08980.0	      0
 38-  1:	Papaver_setigerum|Pse01G29480.0	Papaver_setigerum|Pse13G09010.0	      0
 38-  2:	Papaver_setigerum|Pse01G29490.0	Papaver_setigerum|Pse13G09040.0	      0
 38-  3:	Papaver_setigerum|Pse01G29510.0	Papaver_setigerum|Pse13G09060.0	      0
 38-  4:	Papaver_setigerum|Pse01G29560.0	Papaver_setigerum|Pse13G09080.0	      0
 38-  5:	Papaver_setigerum|Pse01G29590.0	Papaver_setigerum|Pse13G09110.0	      0
 38-  6:	Papaver_setigerum|Pse01G29600.0	Papaver_setigerum|Pse13G09120.0	      0
 38-  7:	Papaver_setigerum|Pse01G29620.0	Papaver_setigerum|Pse13G09140.0	      0
 38-  8:	Papaver_setigerum|Pse01G29630.0	Papaver_setigerum|Pse13G09150.0	      0
 38-  9:	Papaver_setigerum|Pse01G29640.0	Papaver_setigerum|Pse13G09160.0	      0
 38- 10:	Papaver_setigerum|Pse01G29650.0	Papaver_setigerum|Pse13G09170.0	      0
 38- 11:	Papaver_setigerum|Pse01G29660.0	Papaver_setigerum|Pse13G09180.0	      0
 38- 12:	Papaver_setigerum|Pse01G29710.0	Papaver_setigerum|Pse13G09210.0	      0
 38- 13:	Papaver_setigerum|Pse01G29750.0	Papaver_setigerum|Pse13G09240.0	      0
 38- 14:	Papaver_setigerum|Pse01G29760.0	Papaver_setigerum|Pse13G09250.0	      0
 38- 15:	Papaver_setigerum|Pse01G29840.0	Papaver_setigerum|Pse13G09280.0	      0
 38- 16:	Papaver_setigerum|Pse01G29870.0	Papaver_setigerum|Pse13G09320.0	      0
 38- 17:	Papaver_setigerum|Pse01G30090.0	Papaver_setigerum|Pse13G09340.0	      0
 38- 18:	Papaver_setigerum|Pse01G30100.0	Papaver_setigerum|Pse13G09350.0	      0
 38- 19:	Papaver_setigerum|Pse01G30140.0	Papaver_setigerum|Pse13G09370.0	      0
 38- 20:	Papaver_setigerum|Pse01G30150.0	Papaver_setigerum|Pse13G09380.0	      0
 38- 21:	Papaver_setigerum|Pse01G30160.0	Papaver_setigerum|Pse13G09400.0	      0
 38- 22:	Papaver_setigerum|Pse01G30200.0	Papaver_setigerum|Pse13G09440.0	      0
 38- 23:	Papaver_setigerum|Pse01G30210.0	Papaver_setigerum|Pse13G09450.0	      0
 38- 24:	Papaver_setigerum|Pse01G30220.0	Papaver_setigerum|Pse13G09460.0	      0
 38- 25:	Papaver_setigerum|Pse01G30230.0	Papaver_setigerum|Pse13G09490.0	      0
 38- 26:	Papaver_setigerum|Pse01G30260.0	Papaver_setigerum|Pse13G09510.0	      0
 38- 27:	Papaver_setigerum|Pse01G30270.0	Papaver_setigerum|Pse13G09520.0	      0
 38- 28:	Papaver_setigerum|Pse01G30330.0	Papaver_setigerum|Pse13G09560.0	      0
 38- 29:	Papaver_setigerum|Pse01G30340.0	Papaver_setigerum|Pse13G09570.0	      0
 38- 30:	Papaver_setigerum|Pse01G30350.0	Papaver_setigerum|Pse13G09580.0	      0
 38- 31:	Papaver_setigerum|Pse01G30360.0	Papaver_setigerum|Pse13G09590.0	      0
 38- 32:	Papaver_setigerum|Pse01G30410.0	Papaver_setigerum|Pse13G09650.0	      0
 38- 33:	Papaver_setigerum|Pse01G30420.0	Papaver_setigerum|Pse13G09670.0	      0
 38- 34:	Papaver_setigerum|Pse01G30440.0	Papaver_setigerum|Pse13G09720.0	      0
 38- 35:	Papaver_setigerum|Pse01G30490.0	Papaver_setigerum|Pse13G09790.0	      0
 38- 36:	Papaver_setigerum|Pse01G30500.0	Papaver_setigerum|Pse13G09800.0	      0
 38- 37:	Papaver_setigerum|Pse01G30510.0	Papaver_setigerum|Pse13G09810.0	      0
 38- 38:	Papaver_setigerum|Pse01G30520.0	Papaver_setigerum|Pse13G09820.0	      0
 38- 39:	Papaver_setigerum|Pse01G30550.0	Papaver_setigerum|Pse13G09850.0	      0
 38- 40:	Papaver_setigerum|Pse01G30570.0	Papaver_setigerum|Pse13G09860.0	      0
 38- 41:	Papaver_setigerum|Pse01G30590.0	Papaver_setigerum|Pse13G09880.0	      0
 38- 42:	Papaver_setigerum|Pse01G30610.0	Papaver_setigerum|Pse13G09900.0	      0
 38- 43:	Papaver_setigerum|Pse01G30640.0	Papaver_setigerum|Pse13G09970.0	      0
 38- 44:	Papaver_setigerum|Pse01G30660.0	Papaver_setigerum|Pse13G10000.0	      0
 38- 45:	Papaver_setigerum|Pse01G30670.0	Papaver_setigerum|Pse13G10010.0	      0
 38- 46:	Papaver_setigerum|Pse01G30700.0	Papaver_setigerum|Pse13G10020.0	      0
 38- 47:	Papaver_setigerum|Pse01G30710.0	Papaver_setigerum|Pse13G10030.0	      0
 38- 48:	Papaver_setigerum|Pse01G30740.0	Papaver_setigerum|Pse13G10070.0	      0
 38- 49:	Papaver_setigerum|Pse01G30750.0	Papaver_setigerum|Pse13G10080.0	      0
 38- 50:	Papaver_setigerum|Pse01G30810.0	Papaver_setigerum|Pse13G10120.0	      0
 38- 51:	Papaver_setigerum|Pse01G30820.0	Papaver_setigerum|Pse13G10130.0	      0
 38- 52:	Papaver_setigerum|Pse01G30830.0	Papaver_setigerum|Pse13G10140.0	      0
 38- 53:	Papaver_setigerum|Pse01G30900.0	Papaver_setigerum|Pse13G10200.0	      0
 38- 54:	Papaver_setigerum|Pse01G30970.0	Papaver_setigerum|Pse13G10270.0	      0
 38- 55:	Papaver_setigerum|Pse01G31010.0	Papaver_setigerum|Pse13G10310.0	      0
 38- 56:	Papaver_setigerum|Pse01G31060.0	Papaver_setigerum|Pse13G10340.0	      0
 38- 57:	Papaver_setigerum|Pse01G31070.0	Papaver_setigerum|Pse13G10350.0	      0
 38- 58:	Papaver_setigerum|Pse01G31150.0	Papaver_setigerum|Pse13G10380.0	      0
 38- 59:	Papaver_setigerum|Pse01G31200.0	Papaver_setigerum|Pse13G10430.0	      0
 38- 60:	Papaver_setigerum|Pse01G31210.0	Papaver_setigerum|Pse13G10440.0	      0
 38- 61:	Papaver_setigerum|Pse01G31270.0	Papaver_setigerum|Pse13G10460.0	      0
 38- 62:	Papaver_setigerum|Pse01G31310.0	Papaver_setigerum|Pse13G10490.0	      0
 38- 63:	Papaver_setigerum|Pse01G31330.0	Papaver_setigerum|Pse13G10510.0	      0
 38- 64:	Papaver_setigerum|Pse01G31340.0	Papaver_setigerum|Pse13G10520.0	      0
 38- 65:	Papaver_setigerum|Pse01G31360.0	Papaver_setigerum|Pse13G10540.0	      0
 38- 66:	Papaver_setigerum|Pse01G31380.0	Papaver_setigerum|Pse13G10550.0	      0
 38- 67:	Papaver_setigerum|Pse01G31400.0	Papaver_setigerum|Pse13G10570.0	      0
 38- 68:	Papaver_setigerum|Pse01G31410.0	Papaver_setigerum|Pse13G10580.0	      0
 38- 69:	Papaver_setigerum|Pse01G31460.0	Papaver_setigerum|Pse13G10590.0	      0
 38- 70:	Papaver_setigerum|Pse01G31470.0	Papaver_setigerum|Pse13G10610.0	      0
 38- 71:	Papaver_setigerum|Pse01G31480.0	Papaver_setigerum|Pse13G10620.0	      0
 38- 72:	Papaver_setigerum|Pse01G31520.0	Papaver_setigerum|Pse13G10650.0	      0
 38- 73:	Papaver_setigerum|Pse01G31530.0	Papaver_setigerum|Pse13G10660.0	      0
 38- 74:	Papaver_setigerum|Pse01G31540.0	Papaver_setigerum|Pse13G10670.0	      0
 38- 75:	Papaver_setigerum|Pse01G31550.0	Papaver_setigerum|Pse13G10680.0	      0
 38- 76:	Papaver_setigerum|Pse01G31560.0	Papaver_setigerum|Pse13G10690.0	      0
 38- 77:	Papaver_setigerum|Pse01G31580.0	Papaver_setigerum|Pse13G10720.0	      0
 38- 78:	Papaver_setigerum|Pse01G31680.0	Papaver_setigerum|Pse13G10760.0	      0
 38- 79:	Papaver_setigerum|Pse01G31690.0	Papaver_setigerum|Pse13G10770.0	      0
 38- 80:	Papaver_setigerum|Pse01G31700.0	Papaver_setigerum|Pse13G10780.0	      0
 38- 81:	Papaver_setigerum|Pse01G31740.0	Papaver_setigerum|Pse13G10820.0	      0
 38- 82:	Papaver_setigerum|Pse01G31780.0	Papaver_setigerum|Pse13G10840.0	      0
 38- 83:	Papaver_setigerum|Pse01G31800.0	Papaver_setigerum|Pse13G10860.0	      0
 38- 84:	Papaver_setigerum|Pse01G31810.0	Papaver_setigerum|Pse13G10870.0	      0
 38- 85:	Papaver_setigerum|Pse01G31820.0	Papaver_setigerum|Pse13G10880.0	      0
 38- 86:	Papaver_setigerum|Pse01G31830.0	Papaver_setigerum|Pse13G10890.0	      0
 38- 87:	Papaver_setigerum|Pse01G31890.0	Papaver_setigerum|Pse13G10950.0	      0
 38- 88:	Papaver_setigerum|Pse01G31900.0	Papaver_setigerum|Pse13G10960.0	      0
 38- 89:	Papaver_setigerum|Pse01G31930.0	Papaver_setigerum|Pse13G10970.0	      0
 38- 90:	Papaver_setigerum|Pse01G32010.0	Papaver_setigerum|Pse13G11020.0	      0
 38- 91:	Papaver_setigerum|Pse01G32030.0	Papaver_setigerum|Pse13G11030.0	      0
 38- 92:	Papaver_setigerum|Pse01G32040.0	Papaver_setigerum|Pse13G11040.0	      0
 38- 93:	Papaver_setigerum|Pse01G32050.0	Papaver_setigerum|Pse13G11060.0	      0
 38- 94:	Papaver_setigerum|Pse01G32070.0	Papaver_setigerum|Pse13G11090.0	      0
 38- 95:	Papaver_setigerum|Pse01G32150.0	Papaver_setigerum|Pse13G11160.0	      0
## Alignment 39: score=1486.0 e_value=9.4e-106 N=31 Pe1&Pe13 plus
 39-  0:	Papaver_setigerum|Pse01G32870.0	Papaver_setigerum|Pse13G11810.0	      0
 39-  1:	Papaver_setigerum|Pse01G32880.0	Papaver_setigerum|Pse13G11820.0	      0
 39-  2:	Papaver_setigerum|Pse01G32890.0	Papaver_setigerum|Pse13G11830.0	      0
 39-  3:	Papaver_setigerum|Pse01G32900.0	Papaver_setigerum|Pse13G11840.0	      0
 39-  4:	Papaver_setigerum|Pse01G32910.0	Papaver_setigerum|Pse13G11860.0	      0
 39-  5:	Papaver_setigerum|Pse01G32940.0	Papaver_setigerum|Pse13G11920.0	      0
 39-  6:	Papaver_setigerum|Pse01G32970.0	Papaver_setigerum|Pse13G11940.0	      0
 39-  7:	Papaver_setigerum|Pse01G33000.0	Papaver_setigerum|Pse13G11960.0	      0
 39-  8:	Papaver_setigerum|Pse01G33070.0	Papaver_setigerum|Pse13G11970.0	      0
 39-  9:	Papaver_setigerum|Pse01G33110.0	Papaver_setigerum|Pse13G12010.0	      0
 39- 10:	Papaver_setigerum|Pse01G33130.0	Papaver_setigerum|Pse13G12020.0	      0
 39- 11:	Papaver_setigerum|Pse01G33140.0	Papaver_setigerum|Pse13G12040.0	      0
 39- 12:	Papaver_setigerum|Pse01G33150.0	Papaver_setigerum|Pse13G12050.0	      0
 39- 13:	Papaver_setigerum|Pse01G33190.0	Papaver_setigerum|Pse13G12070.0	      0
 39- 14:	Papaver_setigerum|Pse01G33270.0	Papaver_setigerum|Pse13G12120.0	      0
 39- 15:	Papaver_setigerum|Pse01G33320.0	Papaver_setigerum|Pse13G12180.0	      0
 39- 16:	Papaver_setigerum|Pse01G33330.0	Papaver_setigerum|Pse13G12200.0	      0
 39- 17:	Papaver_setigerum|Pse01G33370.0	Papaver_setigerum|Pse13G12230.0	      0
 39- 18:	Papaver_setigerum|Pse01G33390.0	Papaver_setigerum|Pse13G12240.0	      0
 39- 19:	Papaver_setigerum|Pse01G33410.0	Papaver_setigerum|Pse13G12260.0	      0
 39- 20:	Papaver_setigerum|Pse01G33440.0	Papaver_setigerum|Pse13G12280.0	      0
 39- 21:	Papaver_setigerum|Pse01G33450.0	Papaver_setigerum|Pse13G12290.0	      0
 39- 22:	Papaver_setigerum|Pse01G33510.0	Papaver_setigerum|Pse13G12300.0	      0
 39- 23:	Papaver_setigerum|Pse01G33520.0	Papaver_setigerum|Pse13G12320.0	      0
 39- 24:	Papaver_setigerum|Pse01G33530.0	Papaver_setigerum|Pse13G12330.0	      0
 39- 25:	Papaver_setigerum|Pse01G33560.0	Papaver_setigerum|Pse13G12350.0	      0
 39- 26:	Papaver_setigerum|Pse01G33580.0	Papaver_setigerum|Pse13G12400.0	      0
 39- 27:	Papaver_setigerum|Pse01G33590.0	Papaver_setigerum|Pse13G12420.0	      0
 39- 28:	Papaver_setigerum|Pse01G33640.0	Papaver_setigerum|Pse13G12470.0	      0
 39- 29:	Papaver_setigerum|Pse01G33650.0	Papaver_setigerum|Pse13G12480.0	      0
 39- 30:	Papaver_setigerum|Pse01G33680.0	Papaver_setigerum|Pse13G12520.0	      0
## Alignment 40: score=683.0 e_value=4.8e-34 N=14 Pe1&Pe13 plus
 40-  0:	Papaver_setigerum|Pse01G27660.0	Papaver_setigerum|Pse13G07390.0	      0
 40-  1:	Papaver_setigerum|Pse01G27690.0	Papaver_setigerum|Pse13G07410.0	      0
 40-  2:	Papaver_setigerum|Pse01G27730.0	Papaver_setigerum|Pse13G07450.0	      0
 40-  3:	Papaver_setigerum|Pse01G27750.0	Papaver_setigerum|Pse13G07480.0	      0
 40-  4:	Papaver_setigerum|Pse01G27780.0	Papaver_setigerum|Pse13G07500.0	      0
 40-  5:	Papaver_setigerum|Pse01G27820.0	Papaver_setigerum|Pse13G07510.0	      0
 40-  6:	Papaver_setigerum|Pse01G27840.0	Papaver_setigerum|Pse13G07530.0	      0
 40-  7:	Papaver_setigerum|Pse01G27850.0	Papaver_setigerum|Pse13G07540.0	      0
 40-  8:	Papaver_setigerum|Pse01G27860.0	Papaver_setigerum|Pse13G07550.0	      0
 40-  9:	Papaver_setigerum|Pse01G27870.0	Papaver_setigerum|Pse13G07560.0	      0
 40- 10:	Papaver_setigerum|Pse01G27910.0	Papaver_setigerum|Pse13G07590.0	      0
 40- 11:	Papaver_setigerum|Pse01G27920.0	Papaver_setigerum|Pse13G07600.0	      0
 40- 12:	Papaver_setigerum|Pse01G27930.0	Papaver_setigerum|Pse13G07610.0	      0
 40- 13:	Papaver_setigerum|Pse01G27950.0	Papaver_setigerum|Pse13G07630.0	      0
## Alignment 41: score=578.0 e_value=2.1e-28 N=12 Pe1&Pe13 plus
 41-  0:	Papaver_setigerum|Pse01G26580.0	Papaver_setigerum|Pse13G07140.0	      0
 41-  1:	Papaver_setigerum|Pse01G26600.0	Papaver_setigerum|Pse13G07150.0	      0
 41-  2:	Papaver_setigerum|Pse01G26610.0	Papaver_setigerum|Pse13G07170.0	      0
 41-  3:	Papaver_setigerum|Pse01G26650.0	Papaver_setigerum|Pse13G07190.0	      0
 41-  4:	Papaver_setigerum|Pse01G26700.0	Papaver_setigerum|Pse13G07220.0	      0
 41-  5:	Papaver_setigerum|Pse01G26720.0	Papaver_setigerum|Pse13G07240.0	      0
 41-  6:	Papaver_setigerum|Pse01G26730.0	Papaver_setigerum|Pse13G07250.0	      0
 41-  7:	Papaver_setigerum|Pse01G26780.0	Papaver_setigerum|Pse13G07270.0	      0
 41-  8:	Papaver_setigerum|Pse01G26800.0	Papaver_setigerum|Pse13G07290.0	      0
 41-  9:	Papaver_setigerum|Pse01G26810.0	Papaver_setigerum|Pse13G07310.0	      0
 41- 10:	Papaver_setigerum|Pse01G26870.0	Papaver_setigerum|Pse13G07360.0	      0
 41- 11:	Papaver_setigerum|Pse01G26890.0	Papaver_setigerum|Pse13G07380.0	      0
## Alignment 42: score=488.0 e_value=2.1e-21 N=10 Pe1&Pe13 plus
 42-  0:	Papaver_setigerum|Pse01G28040.0	Papaver_setigerum|Pse13G08690.0	      0
 42-  1:	Papaver_setigerum|Pse01G28070.0	Papaver_setigerum|Pse13G08710.0	      0
 42-  2:	Papaver_setigerum|Pse01G28080.0	Papaver_setigerum|Pse13G08720.0	      0
 42-  3:	Papaver_setigerum|Pse01G28100.0	Papaver_setigerum|Pse13G08730.0	      0
 42-  4:	Papaver_setigerum|Pse01G28120.0	Papaver_setigerum|Pse13G08760.0	      0
 42-  5:	Papaver_setigerum|Pse01G28130.0	Papaver_setigerum|Pse13G08770.0	      0
 42-  6:	Papaver_setigerum|Pse01G28150.0	Papaver_setigerum|Pse13G08780.0	      0
 42-  7:	Papaver_setigerum|Pse01G28160.0	Papaver_setigerum|Pse13G08790.0	      0
 42-  8:	Papaver_setigerum|Pse01G28200.0	Papaver_setigerum|Pse13G08840.0	      0
 42-  9:	Papaver_setigerum|Pse01G28230.0	Papaver_setigerum|Pse13G08870.0	      0
## Alignment 43: score=380.0 e_value=2.7e-13 N=8 Pe1&Pe13 plus
 43-  0:	Papaver_setigerum|Pse01G25260.0	Papaver_setigerum|Pse13G05900.0	      0
 43-  1:	Papaver_setigerum|Pse01G25310.0	Papaver_setigerum|Pse13G05920.0	      0
 43-  2:	Papaver_setigerum|Pse01G25320.0	Papaver_setigerum|Pse13G05930.0	      0
 43-  3:	Papaver_setigerum|Pse01G25400.0	Papaver_setigerum|Pse13G05940.0	      0
 43-  4:	Papaver_setigerum|Pse01G25420.0	Papaver_setigerum|Pse13G05950.0	      0
 43-  5:	Papaver_setigerum|Pse01G25440.0	Papaver_setigerum|Pse13G05960.0	      0
 43-  6:	Papaver_setigerum|Pse01G25480.0	Papaver_setigerum|Pse13G05970.0	      0
 43-  7:	Papaver_setigerum|Pse01G25530.0	Papaver_setigerum|Pse13G06000.0	      0
## Alignment 44: score=2548.0 e_value=1.5e-202 N=53 Pe1&Pe13 minus
 44-  0:	Papaver_setigerum|Pse01G27960.0	Papaver_setigerum|Pse13G08960.0	      0
 44-  1:	Papaver_setigerum|Pse01G28000.0	Papaver_setigerum|Pse13G08930.0	      0
 44-  2:	Papaver_setigerum|Pse01G28030.0	Papaver_setigerum|Pse13G08890.0	      0
 44-  3:	Papaver_setigerum|Pse01G28150.0	Papaver_setigerum|Pse13G08780.0	      0
 44-  4:	Papaver_setigerum|Pse01G28240.0	Papaver_setigerum|Pse13G08680.0	      0
 44-  5:	Papaver_setigerum|Pse01G28250.0	Papaver_setigerum|Pse13G08670.0	      0
 44-  6:	Papaver_setigerum|Pse01G28270.0	Papaver_setigerum|Pse13G08650.0	      0
 44-  7:	Papaver_setigerum|Pse01G28280.0	Papaver_setigerum|Pse13G08640.0	      0
 44-  8:	Papaver_setigerum|Pse01G28290.0	Papaver_setigerum|Pse13G08630.0	      0
 44-  9:	Papaver_setigerum|Pse01G28300.0	Papaver_setigerum|Pse13G08620.0	      0
 44- 10:	Papaver_setigerum|Pse01G28310.0	Papaver_setigerum|Pse13G08610.0	      0
 44- 11:	Papaver_setigerum|Pse01G28320.0	Papaver_setigerum|Pse13G08600.0	      0
 44- 12:	Papaver_setigerum|Pse01G28370.0	Papaver_setigerum|Pse13G08570.0	      0
 44- 13:	Papaver_setigerum|Pse01G28400.0	Papaver_setigerum|Pse13G08560.0	      0
 44- 14:	Papaver_setigerum|Pse01G28440.0	Papaver_setigerum|Pse13G08540.0	      0
 44- 15:	Papaver_setigerum|Pse01G28470.0	Papaver_setigerum|Pse13G08520.0	      0
 44- 16:	Papaver_setigerum|Pse01G28480.0	Papaver_setigerum|Pse13G08510.0	      0
 44- 17:	Papaver_setigerum|Pse01G28490.0	Papaver_setigerum|Pse13G08490.0	      0
 44- 18:	Papaver_setigerum|Pse01G28500.0	Papaver_setigerum|Pse13G08480.0	      0
 44- 19:	Papaver_setigerum|Pse01G28510.0	Papaver_setigerum|Pse13G08470.0	      0
 44- 20:	Papaver_setigerum|Pse01G28530.0	Papaver_setigerum|Pse13G08460.0	      0
 44- 21:	Papaver_setigerum|Pse01G28540.0	Papaver_setigerum|Pse13G08450.0	      0
 44- 22:	Papaver_setigerum|Pse01G28580.0	Papaver_setigerum|Pse13G08410.0	      0
 44- 23:	Papaver_setigerum|Pse01G28620.0	Papaver_setigerum|Pse13G08370.0	      0
 44- 24:	Papaver_setigerum|Pse01G28640.0	Papaver_setigerum|Pse13G08350.0	      0
 44- 25:	Papaver_setigerum|Pse01G28650.0	Papaver_setigerum|Pse13G08340.0	      0
 44- 26:	Papaver_setigerum|Pse01G28680.0	Papaver_setigerum|Pse13G08330.0	      0
 44- 27:	Papaver_setigerum|Pse01G28690.0	Papaver_setigerum|Pse13G08310.0	      0
 44- 28:	Papaver_setigerum|Pse01G28740.0	Papaver_setigerum|Pse13G08250.0	      0
 44- 29:	Papaver_setigerum|Pse01G28760.0	Papaver_setigerum|Pse13G08240.0	      0
 44- 30:	Papaver_setigerum|Pse01G28770.0	Papaver_setigerum|Pse13G08230.0	      0
 44- 31:	Papaver_setigerum|Pse01G28800.0	Papaver_setigerum|Pse13G08220.0	      0
 44- 32:	Papaver_setigerum|Pse01G28820.0	Papaver_setigerum|Pse13G08190.0	      0
 44- 33:	Papaver_setigerum|Pse01G28870.0	Papaver_setigerum|Pse13G08150.0	      0
 44- 34:	Papaver_setigerum|Pse01G28880.0	Papaver_setigerum|Pse13G08140.0	      0
 44- 35:	Papaver_setigerum|Pse01G28960.0	Papaver_setigerum|Pse13G08060.0	      0
 44- 36:	Papaver_setigerum|Pse01G28970.0	Papaver_setigerum|Pse13G08030.0	      0
 44- 37:	Papaver_setigerum|Pse01G29040.0	Papaver_setigerum|Pse13G07970.0	      0
 44- 38:	Papaver_setigerum|Pse01G29070.0	Papaver_setigerum|Pse13G07960.0	      0
 44- 39:	Papaver_setigerum|Pse01G29080.0	Papaver_setigerum|Pse13G07950.0	      0
 44- 40:	Papaver_setigerum|Pse01G29110.0	Papaver_setigerum|Pse13G07920.0	      0
 44- 41:	Papaver_setigerum|Pse01G29120.0	Papaver_setigerum|Pse13G07910.0	      0
 44- 42:	Papaver_setigerum|Pse01G29130.0	Papaver_setigerum|Pse13G07900.0	      0
 44- 43:	Papaver_setigerum|Pse01G29150.0	Papaver_setigerum|Pse13G07880.0	      0
 44- 44:	Papaver_setigerum|Pse01G29170.0	Papaver_setigerum|Pse13G07860.0	      0
 44- 45:	Papaver_setigerum|Pse01G29220.0	Papaver_setigerum|Pse13G07830.0	      0
 44- 46:	Papaver_setigerum|Pse01G29270.0	Papaver_setigerum|Pse13G07790.0	      0
 44- 47:	Papaver_setigerum|Pse01G29310.0	Papaver_setigerum|Pse13G07750.0	      0
 44- 48:	Papaver_setigerum|Pse01G29320.0	Papaver_setigerum|Pse13G07740.0	      0
 44- 49:	Papaver_setigerum|Pse01G29330.0	Papaver_setigerum|Pse13G07720.0	      0
 44- 50:	Papaver_setigerum|Pse01G29350.0	Papaver_setigerum|Pse13G07710.0	      0
 44- 51:	Papaver_setigerum|Pse01G29360.0	Papaver_setigerum|Pse13G07700.0	      0
 44- 52:	Papaver_setigerum|Pse01G29410.0	Papaver_setigerum|Pse13G07650.0	      0
## Alignment 45: score=1454.0 e_value=3.3e-97 N=30 Pe1&Pe13 minus
 45-  0:	Papaver_setigerum|Pse01G32180.0	Papaver_setigerum|Pse13G11780.0	      0
 45-  1:	Papaver_setigerum|Pse01G32200.0	Papaver_setigerum|Pse13G11750.0	      0
 45-  2:	Papaver_setigerum|Pse01G32220.0	Papaver_setigerum|Pse13G11730.0	      0
 45-  3:	Papaver_setigerum|Pse01G32240.0	Papaver_setigerum|Pse13G11710.0	      0
 45-  4:	Papaver_setigerum|Pse01G32320.0	Papaver_setigerum|Pse13G11670.0	      0
 45-  5:	Papaver_setigerum|Pse01G32340.0	Papaver_setigerum|Pse13G11650.0	      0
 45-  6:	Papaver_setigerum|Pse01G32400.0	Papaver_setigerum|Pse13G11570.0	      0
 45-  7:	Papaver_setigerum|Pse01G32430.0	Papaver_setigerum|Pse13G11560.0	      0
 45-  8:	Papaver_setigerum|Pse01G32450.0	Papaver_setigerum|Pse13G11520.0	      0
 45-  9:	Papaver_setigerum|Pse01G32460.0	Papaver_setigerum|Pse13G11510.0	      0
 45- 10:	Papaver_setigerum|Pse01G32470.0	Papaver_setigerum|Pse13G11500.0	      0
 45- 11:	Papaver_setigerum|Pse01G32500.0	Papaver_setigerum|Pse13G11470.0	      0
 45- 12:	Papaver_setigerum|Pse01G32530.0	Papaver_setigerum|Pse13G11460.0	      0
 45- 13:	Papaver_setigerum|Pse01G32540.0	Papaver_setigerum|Pse13G11450.0	      0
 45- 14:	Papaver_setigerum|Pse01G32570.0	Papaver_setigerum|Pse13G11430.0	      0
 45- 15:	Papaver_setigerum|Pse01G32580.0	Papaver_setigerum|Pse13G11410.0	      0
 45- 16:	Papaver_setigerum|Pse01G32610.0	Papaver_setigerum|Pse13G11380.0	      0
 45- 17:	Papaver_setigerum|Pse01G32620.0	Papaver_setigerum|Pse13G11370.0	      0
 45- 18:	Papaver_setigerum|Pse01G32630.0	Papaver_setigerum|Pse13G11350.0	      0
 45- 19:	Papaver_setigerum|Pse01G32660.0	Papaver_setigerum|Pse13G11320.0	      0
 45- 20:	Papaver_setigerum|Pse01G32710.0	Papaver_setigerum|Pse13G11310.0	      0
 45- 21:	Papaver_setigerum|Pse01G32730.0	Papaver_setigerum|Pse13G11290.0	      0
 45- 22:	Papaver_setigerum|Pse01G32750.0	Papaver_setigerum|Pse13G11270.0	      0
 45- 23:	Papaver_setigerum|Pse01G32770.0	Papaver_setigerum|Pse13G11260.0	      0
 45- 24:	Papaver_setigerum|Pse01G32780.0	Papaver_setigerum|Pse13G11250.0	      0
 45- 25:	Papaver_setigerum|Pse01G32790.0	Papaver_setigerum|Pse13G11240.0	      0
 45- 26:	Papaver_setigerum|Pse01G32800.0	Papaver_setigerum|Pse13G11230.0	      0
 45- 27:	Papaver_setigerum|Pse01G32830.0	Papaver_setigerum|Pse13G11200.0	      0
 45- 28:	Papaver_setigerum|Pse01G32840.0	Papaver_setigerum|Pse13G11190.0	      0
 45- 29:	Papaver_setigerum|Pse01G32860.0	Papaver_setigerum|Pse13G11180.0	      0
## Alignment 46: score=1233.0 e_value=9.4e-90 N=26 Pe1&Pe13 minus
 46-  0:	Papaver_setigerum|Pse01G26800.0	Papaver_setigerum|Pse13G07290.0	      0
 46-  1:	Papaver_setigerum|Pse01G27010.0	Papaver_setigerum|Pse13G07080.0	      0
 46-  2:	Papaver_setigerum|Pse01G27160.0	Papaver_setigerum|Pse13G06930.0	      0
 46-  3:	Papaver_setigerum|Pse01G27170.0	Papaver_setigerum|Pse13G06920.0	      0
 46-  4:	Papaver_setigerum|Pse01G27180.0	Papaver_setigerum|Pse13G06910.0	      0
 46-  5:	Papaver_setigerum|Pse01G27210.0	Papaver_setigerum|Pse13G06880.0	      0
 46-  6:	Papaver_setigerum|Pse01G27220.0	Papaver_setigerum|Pse13G06870.0	      0
 46-  7:	Papaver_setigerum|Pse01G27240.0	Papaver_setigerum|Pse13G06840.0	      0
 46-  8:	Papaver_setigerum|Pse01G27280.0	Papaver_setigerum|Pse13G06810.0	      0
 46-  9:	Papaver_setigerum|Pse01G27310.0	Papaver_setigerum|Pse13G06790.0	      0
 46- 10:	Papaver_setigerum|Pse01G27330.0	Papaver_setigerum|Pse13G06760.0	      0
 46- 11:	Papaver_setigerum|Pse01G27350.0	Papaver_setigerum|Pse13G06740.0	      0
 46- 12:	Papaver_setigerum|Pse01G27360.0	Papaver_setigerum|Pse13G06730.0	      0
 46- 13:	Papaver_setigerum|Pse01G27380.0	Papaver_setigerum|Pse13G06710.0	      0
 46- 14:	Papaver_setigerum|Pse01G27400.0	Papaver_setigerum|Pse13G06700.0	      0
 46- 15:	Papaver_setigerum|Pse01G27410.0	Papaver_setigerum|Pse13G06690.0	      0
 46- 16:	Papaver_setigerum|Pse01G27440.0	Papaver_setigerum|Pse13G06660.0	      0
 46- 17:	Papaver_setigerum|Pse01G27460.0	Papaver_setigerum|Pse13G06650.0	      0
 46- 18:	Papaver_setigerum|Pse01G27470.0	Papaver_setigerum|Pse13G06640.0	      0
 46- 19:	Papaver_setigerum|Pse01G27500.0	Papaver_setigerum|Pse13G06630.0	      0
 46- 20:	Papaver_setigerum|Pse01G27510.0	Papaver_setigerum|Pse13G06610.0	      0
 46- 21:	Papaver_setigerum|Pse01G27540.0	Papaver_setigerum|Pse13G06580.0	      0
 46- 22:	Papaver_setigerum|Pse01G27570.0	Papaver_setigerum|Pse13G06520.0	      0
 46- 23:	Papaver_setigerum|Pse01G27610.0	Papaver_setigerum|Pse13G06510.0	      0
 46- 24:	Papaver_setigerum|Pse01G27640.0	Papaver_setigerum|Pse13G06500.0	      0
 46- 25:	Papaver_setigerum|Pse01G27650.0	Papaver_setigerum|Pse13G06480.0	      0
## Alignment 47: score=839.0 e_value=1.7e-57 N=18 Pe1&Pe13 minus
 47-  0:	Papaver_setigerum|Pse01G25310.0	Papaver_setigerum|Pse13G05950.0	      0
 47-  1:	Papaver_setigerum|Pse01G25400.0	Papaver_setigerum|Pse13G05940.0	      0
 47-  2:	Papaver_setigerum|Pse01G25420.0	Papaver_setigerum|Pse13G05920.0	      0
 47-  3:	Papaver_setigerum|Pse01G25660.0	Papaver_setigerum|Pse13G05890.0	      0
 47-  4:	Papaver_setigerum|Pse01G25680.0	Papaver_setigerum|Pse13G05880.0	      0
 47-  5:	Papaver_setigerum|Pse01G25690.0	Papaver_setigerum|Pse13G05870.0	      0
 47-  6:	Papaver_setigerum|Pse01G25700.0	Papaver_setigerum|Pse13G05860.0	      0
 47-  7:	Papaver_setigerum|Pse01G25710.0	Papaver_setigerum|Pse13G05830.0	      0
 47-  8:	Papaver_setigerum|Pse01G25730.0	Papaver_setigerum|Pse13G05810.0	      0
 47-  9:	Papaver_setigerum|Pse01G25770.0	Papaver_setigerum|Pse13G05790.0	      0
 47- 10:	Papaver_setigerum|Pse01G25790.0	Papaver_setigerum|Pse13G05780.0	      0
 47- 11:	Papaver_setigerum|Pse01G25800.0	Papaver_setigerum|Pse13G05760.0	      0
 47- 12:	Papaver_setigerum|Pse01G25810.0	Papaver_setigerum|Pse13G05750.0	      0
 47- 13:	Papaver_setigerum|Pse01G25860.0	Papaver_setigerum|Pse13G05710.0	      0
 47- 14:	Papaver_setigerum|Pse01G25880.0	Papaver_setigerum|Pse13G05660.0	      0
 47- 15:	Papaver_setigerum|Pse01G25990.0	Papaver_setigerum|Pse13G05570.0	      0
 47- 16:	Papaver_setigerum|Pse01G26000.0	Papaver_setigerum|Pse13G05560.0	      0
 47- 17:	Papaver_setigerum|Pse01G26030.0	Papaver_setigerum|Pse13G05530.0	      0
## Alignment 48: score=733.0 e_value=1.3e-38 N=15 Pe1&Pe13 minus
 48-  0:	Papaver_setigerum|Pse01G26250.0	Papaver_setigerum|Pse13G06440.0	      0
 48-  1:	Papaver_setigerum|Pse01G26260.0	Papaver_setigerum|Pse13G06430.0	      0
 48-  2:	Papaver_setigerum|Pse01G26270.0	Papaver_setigerum|Pse13G06420.0	      0
 48-  3:	Papaver_setigerum|Pse01G26290.0	Papaver_setigerum|Pse13G06410.0	      0
 48-  4:	Papaver_setigerum|Pse01G26300.0	Papaver_setigerum|Pse13G06400.0	      0
 48-  5:	Papaver_setigerum|Pse01G26320.0	Papaver_setigerum|Pse13G06390.0	      0
 48-  6:	Papaver_setigerum|Pse01G26330.0	Papaver_setigerum|Pse13G06380.0	      0
 48-  7:	Papaver_setigerum|Pse01G26340.0	Papaver_setigerum|Pse13G06370.0	      0
 48-  8:	Papaver_setigerum|Pse01G26430.0	Papaver_setigerum|Pse13G06310.0	      0
 48-  9:	Papaver_setigerum|Pse01G26470.0	Papaver_setigerum|Pse13G06290.0	      0
 48- 10:	Papaver_setigerum|Pse01G26490.0	Papaver_setigerum|Pse13G06270.0	      0
 48- 11:	Papaver_setigerum|Pse01G26500.0	Papaver_setigerum|Pse13G06260.0	      0
 48- 12:	Papaver_setigerum|Pse01G26510.0	Papaver_setigerum|Pse13G06250.0	      0
 48- 13:	Papaver_setigerum|Pse01G26530.0	Papaver_setigerum|Pse13G06230.0	      0
 48- 14:	Papaver_setigerum|Pse01G26560.0	Papaver_setigerum|Pse13G06210.0	      0
## Alignment 49: score=274.0 e_value=5.8e-15 N=6 Pe1&Pe13 minus
 49-  0:	Papaver_setigerum|Pse01G56910.0	Papaver_setigerum|Pse13G42380.0	      0
 49-  1:	Papaver_setigerum|Pse01G56920.0	Papaver_setigerum|Pse13G42370.0	      0
 49-  2:	Papaver_setigerum|Pse01G56940.0	Papaver_setigerum|Pse13G42360.0	      0
 49-  3:	Papaver_setigerum|Pse01G56950.0	Papaver_setigerum|Pse13G42350.0	      0
 49-  4:	Papaver_setigerum|Pse01G56970.0	Papaver_setigerum|Pse13G42270.0	      0
 49-  5:	Papaver_setigerum|Pse01G57110.0	Papaver_setigerum|Pse13G42080.0	      0
## Alignment 50: score=5780.0 e_value=0 N=124 Pe1&Pe2 plus
 50-  0:	Papaver_setigerum|Pse01G57740.0	Papaver_setigerum|Pse02G47720.0	      0
 50-  1:	Papaver_setigerum|Pse01G57810.0	Papaver_setigerum|Pse02G47820.0	      0
 50-  2:	Papaver_setigerum|Pse01G57840.0	Papaver_setigerum|Pse02G47930.0	      0
 50-  3:	Papaver_setigerum|Pse01G57870.0	Papaver_setigerum|Pse02G48020.0	      0
 50-  4:	Papaver_setigerum|Pse01G57890.0	Papaver_setigerum|Pse02G48060.0	      0
 50-  5:	Papaver_setigerum|Pse01G57920.0	Papaver_setigerum|Pse02G48100.0	      0
 50-  6:	Papaver_setigerum|Pse01G58070.0	Papaver_setigerum|Pse02G48140.0	      0
 50-  7:	Papaver_setigerum|Pse01G58110.0	Papaver_setigerum|Pse02G48270.0	      0
 50-  8:	Papaver_setigerum|Pse01G58130.0	Papaver_setigerum|Pse02G48290.0	      0
 50-  9:	Papaver_setigerum|Pse01G58160.0	Papaver_setigerum|Pse02G48340.0	      0
 50- 10:	Papaver_setigerum|Pse01G58230.0	Papaver_setigerum|Pse02G48390.0	      0
 50- 11:	Papaver_setigerum|Pse01G58250.0	Papaver_setigerum|Pse02G48450.0	      0
 50- 12:	Papaver_setigerum|Pse01G58390.0	Papaver_setigerum|Pse02G48680.0	      0
 50- 13:	Papaver_setigerum|Pse01G58450.0	Papaver_setigerum|Pse02G48750.0	      0
 50- 14:	Papaver_setigerum|Pse01G58470.0	Papaver_setigerum|Pse02G48780.0	      0
 50- 15:	Papaver_setigerum|Pse01G58540.0	Papaver_setigerum|Pse02G48820.0	      0
 50- 16:	Papaver_setigerum|Pse01G58570.0	Papaver_setigerum|Pse02G48910.0	      0
 50- 17:	Papaver_setigerum|Pse01G58580.0	Papaver_setigerum|Pse02G48930.0	      0
 50- 18:	Papaver_setigerum|Pse01G58650.0	Papaver_setigerum|Pse02G48960.0	      0
 50- 19:	Papaver_setigerum|Pse01G58680.0	Papaver_setigerum|Pse02G48990.0	      0
 50- 20:	Papaver_setigerum|Pse01G58700.0	Papaver_setigerum|Pse02G49030.0	      0
 50- 21:	Papaver_setigerum|Pse01G58760.0	Papaver_setigerum|Pse02G49190.0	      0
 50- 22:	Papaver_setigerum|Pse01G58800.0	Papaver_setigerum|Pse02G49240.0	      0
 50- 23:	Papaver_setigerum|Pse01G58810.0	Papaver_setigerum|Pse02G49250.0	      0
 50- 24:	Papaver_setigerum|Pse01G58820.0	Papaver_setigerum|Pse02G49260.0	      0
 50- 25:	Papaver_setigerum|Pse01G58830.0	Papaver_setigerum|Pse02G49270.0	      0
 50- 26:	Papaver_setigerum|Pse01G58850.0	Papaver_setigerum|Pse02G49290.0	      0
 50- 27:	Papaver_setigerum|Pse01G58860.0	Papaver_setigerum|Pse02G49310.0	      0
 50- 28:	Papaver_setigerum|Pse01G58940.0	Papaver_setigerum|Pse02G49400.0	      0
 50- 29:	Papaver_setigerum|Pse01G58980.0	Papaver_setigerum|Pse02G49420.0	      0
 50- 30:	Papaver_setigerum|Pse01G59020.0	Papaver_setigerum|Pse02G49460.0	      0
 50- 31:	Papaver_setigerum|Pse01G59040.0	Papaver_setigerum|Pse02G49500.0	      0
 50- 32:	Papaver_setigerum|Pse01G59060.0	Papaver_setigerum|Pse02G49520.0	      0
 50- 33:	Papaver_setigerum|Pse01G59070.0	Papaver_setigerum|Pse02G49530.0	      0
 50- 34:	Papaver_setigerum|Pse01G59130.0	Papaver_setigerum|Pse02G49550.0	      0
 50- 35:	Papaver_setigerum|Pse01G59190.0	Papaver_setigerum|Pse02G49580.0	      0
 50- 36:	Papaver_setigerum|Pse01G59200.0	Papaver_setigerum|Pse02G49590.0	      0
 50- 37:	Papaver_setigerum|Pse01G59210.0	Papaver_setigerum|Pse02G49600.0	      0
 50- 38:	Papaver_setigerum|Pse01G59260.0	Papaver_setigerum|Pse02G49630.0	      0
 50- 39:	Papaver_setigerum|Pse01G59320.0	Papaver_setigerum|Pse02G49720.0	      0
 50- 40:	Papaver_setigerum|Pse01G59400.0	Papaver_setigerum|Pse02G49790.0	      0
 50- 41:	Papaver_setigerum|Pse01G59420.0	Papaver_setigerum|Pse02G49810.0	      0
 50- 42:	Papaver_setigerum|Pse01G59430.0	Papaver_setigerum|Pse02G49830.0	      0
 50- 43:	Papaver_setigerum|Pse01G59500.0	Papaver_setigerum|Pse02G49880.0	      0
 50- 44:	Papaver_setigerum|Pse01G59510.0	Papaver_setigerum|Pse02G49890.0	      0
 50- 45:	Papaver_setigerum|Pse01G59520.0	Papaver_setigerum|Pse02G49900.0	      0
 50- 46:	Papaver_setigerum|Pse01G59570.0	Papaver_setigerum|Pse02G49980.0	      0
 50- 47:	Papaver_setigerum|Pse01G59590.0	Papaver_setigerum|Pse02G50060.0	      0
 50- 48:	Papaver_setigerum|Pse01G59600.0	Papaver_setigerum|Pse02G50070.0	      0
 50- 49:	Papaver_setigerum|Pse01G59610.0	Papaver_setigerum|Pse02G50080.0	      0
 50- 50:	Papaver_setigerum|Pse01G59630.0	Papaver_setigerum|Pse02G50110.0	      0
 50- 51:	Papaver_setigerum|Pse01G59640.0	Papaver_setigerum|Pse02G50120.0	      0
 50- 52:	Papaver_setigerum|Pse01G59690.0	Papaver_setigerum|Pse02G50180.0	      0
 50- 53:	Papaver_setigerum|Pse01G59700.0	Papaver_setigerum|Pse02G50190.0	      0
 50- 54:	Papaver_setigerum|Pse01G59720.0	Papaver_setigerum|Pse02G50210.0	      0
 50- 55:	Papaver_setigerum|Pse01G59790.0	Papaver_setigerum|Pse02G50260.0	      0
 50- 56:	Papaver_setigerum|Pse01G59830.0	Papaver_setigerum|Pse02G50290.0	      0
 50- 57:	Papaver_setigerum|Pse01G59850.0	Papaver_setigerum|Pse02G50320.0	      0
 50- 58:	Papaver_setigerum|Pse01G59870.0	Papaver_setigerum|Pse02G50340.0	      0
 50- 59:	Papaver_setigerum|Pse01G59890.0	Papaver_setigerum|Pse02G50370.0	      0
 50- 60:	Papaver_setigerum|Pse01G59900.0	Papaver_setigerum|Pse02G50380.0	      0
 50- 61:	Papaver_setigerum|Pse01G59910.0	Papaver_setigerum|Pse02G50390.0	      0
 50- 62:	Papaver_setigerum|Pse01G59930.0	Papaver_setigerum|Pse02G50410.0	      0
 50- 63:	Papaver_setigerum|Pse01G60050.0	Papaver_setigerum|Pse02G50520.0	      0
 50- 64:	Papaver_setigerum|Pse01G60080.0	Papaver_setigerum|Pse02G50560.0	      0
 50- 65:	Papaver_setigerum|Pse01G60090.0	Papaver_setigerum|Pse02G50580.0	      0
 50- 66:	Papaver_setigerum|Pse01G60130.0	Papaver_setigerum|Pse02G50610.0	      0
 50- 67:	Papaver_setigerum|Pse01G60160.0	Papaver_setigerum|Pse02G50650.0	      0
 50- 68:	Papaver_setigerum|Pse01G60170.0	Papaver_setigerum|Pse02G50660.0	      0
 50- 69:	Papaver_setigerum|Pse01G60190.0	Papaver_setigerum|Pse02G50670.0	      0
 50- 70:	Papaver_setigerum|Pse01G60210.0	Papaver_setigerum|Pse02G50680.0	      0
 50- 71:	Papaver_setigerum|Pse01G60220.0	Papaver_setigerum|Pse02G50700.0	      0
 50- 72:	Papaver_setigerum|Pse01G60230.0	Papaver_setigerum|Pse02G50710.0	      0
 50- 73:	Papaver_setigerum|Pse01G60240.0	Papaver_setigerum|Pse02G50720.0	      0
 50- 74:	Papaver_setigerum|Pse01G60260.0	Papaver_setigerum|Pse02G50740.0	      0
 50- 75:	Papaver_setigerum|Pse01G60270.0	Papaver_setigerum|Pse02G50750.0	      0
 50- 76:	Papaver_setigerum|Pse01G60280.0	Papaver_setigerum|Pse02G50790.0	      0
 50- 77:	Papaver_setigerum|Pse01G60310.0	Papaver_setigerum|Pse02G50850.0	      0
 50- 78:	Papaver_setigerum|Pse01G60340.0	Papaver_setigerum|Pse02G50880.0	      0
 50- 79:	Papaver_setigerum|Pse01G60380.0	Papaver_setigerum|Pse02G50950.0	      0
 50- 80:	Papaver_setigerum|Pse01G60400.0	Papaver_setigerum|Pse02G50970.0	      0
 50- 81:	Papaver_setigerum|Pse01G60410.0	Papaver_setigerum|Pse02G50980.0	      0
 50- 82:	Papaver_setigerum|Pse01G60450.0	Papaver_setigerum|Pse02G51030.0	      0
 50- 83:	Papaver_setigerum|Pse01G60460.0	Papaver_setigerum|Pse02G51040.0	      0
 50- 84:	Papaver_setigerum|Pse01G60500.0	Papaver_setigerum|Pse02G51060.0	      0
 50- 85:	Papaver_setigerum|Pse01G60510.0	Papaver_setigerum|Pse02G51070.0	      0
 50- 86:	Papaver_setigerum|Pse01G60540.0	Papaver_setigerum|Pse02G51100.0	      0
 50- 87:	Papaver_setigerum|Pse01G60570.0	Papaver_setigerum|Pse02G51130.0	      0
 50- 88:	Papaver_setigerum|Pse01G60590.0	Papaver_setigerum|Pse02G51160.0	      0
 50- 89:	Papaver_setigerum|Pse01G60610.0	Papaver_setigerum|Pse02G51180.0	      0
 50- 90:	Papaver_setigerum|Pse01G60650.0	Papaver_setigerum|Pse02G51230.0	      0
 50- 91:	Papaver_setigerum|Pse01G60670.0	Papaver_setigerum|Pse02G51240.0	      0
 50- 92:	Papaver_setigerum|Pse01G60690.0	Papaver_setigerum|Pse02G51260.0	      0
 50- 93:	Papaver_setigerum|Pse01G60720.0	Papaver_setigerum|Pse02G51270.0	      0
 50- 94:	Papaver_setigerum|Pse01G60730.0	Papaver_setigerum|Pse02G51280.0	      0
 50- 95:	Papaver_setigerum|Pse01G60740.0	Papaver_setigerum|Pse02G51290.0	      0
 50- 96:	Papaver_setigerum|Pse01G60760.0	Papaver_setigerum|Pse02G51320.0	      0
 50- 97:	Papaver_setigerum|Pse01G60770.0	Papaver_setigerum|Pse02G51330.0	      0
 50- 98:	Papaver_setigerum|Pse01G60780.0	Papaver_setigerum|Pse02G51340.0	      0
 50- 99:	Papaver_setigerum|Pse01G60790.0	Papaver_setigerum|Pse02G51350.0	      0
 50-100:	Papaver_setigerum|Pse01G60800.0	Papaver_setigerum|Pse02G51390.0	      0
 50-101:	Papaver_setigerum|Pse01G60820.0	Papaver_setigerum|Pse02G51400.0	      0
 50-102:	Papaver_setigerum|Pse01G60830.0	Papaver_setigerum|Pse02G51410.0	      0
 50-103:	Papaver_setigerum|Pse01G60930.0	Papaver_setigerum|Pse02G51460.0	      0
 50-104:	Papaver_setigerum|Pse01G60940.0	Papaver_setigerum|Pse02G51470.0	      0
 50-105:	Papaver_setigerum|Pse01G60950.0	Papaver_setigerum|Pse02G51490.0	      0
 50-106:	Papaver_setigerum|Pse01G60980.0	Papaver_setigerum|Pse02G51510.0	      0
 50-107:	Papaver_setigerum|Pse01G60990.0	Papaver_setigerum|Pse02G51520.0	      0
 50-108:	Papaver_setigerum|Pse01G61000.0	Papaver_setigerum|Pse02G51530.0	      0
 50-109:	Papaver_setigerum|Pse01G61010.0	Papaver_setigerum|Pse02G51540.0	      0
 50-110:	Papaver_setigerum|Pse01G61040.0	Papaver_setigerum|Pse02G51570.0	      0
 50-111:	Papaver_setigerum|Pse01G61120.0	Papaver_setigerum|Pse02G51770.0	      0
 50-112:	Papaver_setigerum|Pse01G61130.0	Papaver_setigerum|Pse02G51780.0	      0
 50-113:	Papaver_setigerum|Pse01G61150.0	Papaver_setigerum|Pse02G51790.0	      0
 50-114:	Papaver_setigerum|Pse01G61180.0	Papaver_setigerum|Pse02G51800.0	      0
 50-115:	Papaver_setigerum|Pse01G61190.0	Papaver_setigerum|Pse02G51810.0	      0
 50-116:	Papaver_setigerum|Pse01G61210.0	Papaver_setigerum|Pse02G51870.0	      0
 50-117:	Papaver_setigerum|Pse01G61220.0	Papaver_setigerum|Pse02G51880.0	      0
 50-118:	Papaver_setigerum|Pse01G61280.0	Papaver_setigerum|Pse02G51970.0	      0
 50-119:	Papaver_setigerum|Pse01G61350.0	Papaver_setigerum|Pse02G52030.0	      0
 50-120:	Papaver_setigerum|Pse01G61450.0	Papaver_setigerum|Pse02G52160.0	      0
 50-121:	Papaver_setigerum|Pse01G61530.0	Papaver_setigerum|Pse02G52320.0	      0
 50-122:	Papaver_setigerum|Pse01G61670.0	Papaver_setigerum|Pse02G52480.0	      0
 50-123:	Papaver_setigerum|Pse01G61770.0	Papaver_setigerum|Pse02G52490.0	      0
## Alignment 51: score=5310.0 e_value=0 N=111 Pe1&Pe2 plus
 51-  0:	Papaver_setigerum|Pse01G20680.0	Papaver_setigerum|Pse02G04820.0	      0
 51-  1:	Papaver_setigerum|Pse01G20700.0	Papaver_setigerum|Pse02G04830.0	      0
 51-  2:	Papaver_setigerum|Pse01G20730.0	Papaver_setigerum|Pse02G04850.0	      0
 51-  3:	Papaver_setigerum|Pse01G20740.0	Papaver_setigerum|Pse02G04870.0	      0
 51-  4:	Papaver_setigerum|Pse01G20750.0	Papaver_setigerum|Pse02G04880.0	      0
 51-  5:	Papaver_setigerum|Pse01G20770.0	Papaver_setigerum|Pse02G04900.0	      0
 51-  6:	Papaver_setigerum|Pse01G20790.0	Papaver_setigerum|Pse02G04920.0	      0
 51-  7:	Papaver_setigerum|Pse01G20820.0	Papaver_setigerum|Pse02G04960.0	      0
 51-  8:	Papaver_setigerum|Pse01G20840.0	Papaver_setigerum|Pse02G04990.0	      0
 51-  9:	Papaver_setigerum|Pse01G20850.0	Papaver_setigerum|Pse02G05000.0	      0
 51- 10:	Papaver_setigerum|Pse01G20860.0	Papaver_setigerum|Pse02G05030.0	      0
 51- 11:	Papaver_setigerum|Pse01G20900.0	Papaver_setigerum|Pse02G05070.0	      0
 51- 12:	Papaver_setigerum|Pse01G20910.0	Papaver_setigerum|Pse02G05150.0	      0
 51- 13:	Papaver_setigerum|Pse01G20940.0	Papaver_setigerum|Pse02G05180.0	      0
 51- 14:	Papaver_setigerum|Pse01G20960.0	Papaver_setigerum|Pse02G05200.0	      0
 51- 15:	Papaver_setigerum|Pse01G20970.0	Papaver_setigerum|Pse02G05210.0	      0
 51- 16:	Papaver_setigerum|Pse01G21000.0	Papaver_setigerum|Pse02G05240.0	      0
 51- 17:	Papaver_setigerum|Pse01G21010.0	Papaver_setigerum|Pse02G05250.0	      0
 51- 18:	Papaver_setigerum|Pse01G21020.0	Papaver_setigerum|Pse02G05290.0	      0
 51- 19:	Papaver_setigerum|Pse01G21050.0	Papaver_setigerum|Pse02G05320.0	      0
 51- 20:	Papaver_setigerum|Pse01G21070.0	Papaver_setigerum|Pse02G05360.0	      0
 51- 21:	Papaver_setigerum|Pse01G21080.0	Papaver_setigerum|Pse02G05390.0	      0
 51- 22:	Papaver_setigerum|Pse01G21100.0	Papaver_setigerum|Pse02G05400.0	      0
 51- 23:	Papaver_setigerum|Pse01G21130.0	Papaver_setigerum|Pse02G05450.0	      0
 51- 24:	Papaver_setigerum|Pse01G21150.0	Papaver_setigerum|Pse02G05480.0	      0
 51- 25:	Papaver_setigerum|Pse01G21160.0	Papaver_setigerum|Pse02G05490.0	      0
 51- 26:	Papaver_setigerum|Pse01G21210.0	Papaver_setigerum|Pse02G05530.0	      0
 51- 27:	Papaver_setigerum|Pse01G21220.0	Papaver_setigerum|Pse02G05540.0	      0
 51- 28:	Papaver_setigerum|Pse01G21300.0	Papaver_setigerum|Pse02G05700.0	      0
 51- 29:	Papaver_setigerum|Pse01G21340.0	Papaver_setigerum|Pse02G05730.0	      0
 51- 30:	Papaver_setigerum|Pse01G21360.0	Papaver_setigerum|Pse02G05760.0	      0
 51- 31:	Papaver_setigerum|Pse01G21370.0	Papaver_setigerum|Pse02G05770.0	      0
 51- 32:	Papaver_setigerum|Pse01G21390.0	Papaver_setigerum|Pse02G05790.0	      0
 51- 33:	Papaver_setigerum|Pse01G21430.0	Papaver_setigerum|Pse02G05820.0	      0
 51- 34:	Papaver_setigerum|Pse01G21490.0	Papaver_setigerum|Pse02G05880.0	      0
 51- 35:	Papaver_setigerum|Pse01G21500.0	Papaver_setigerum|Pse02G05910.0	      0
 51- 36:	Papaver_setigerum|Pse01G21510.0	Papaver_setigerum|Pse02G05920.0	      0
 51- 37:	Papaver_setigerum|Pse01G21540.0	Papaver_setigerum|Pse02G05950.0	      0
 51- 38:	Papaver_setigerum|Pse01G21560.0	Papaver_setigerum|Pse02G06020.0	      0
 51- 39:	Papaver_setigerum|Pse01G21570.0	Papaver_setigerum|Pse02G06030.0	      0
 51- 40:	Papaver_setigerum|Pse01G21600.0	Papaver_setigerum|Pse02G06080.0	      0
 51- 41:	Papaver_setigerum|Pse01G21630.0	Papaver_setigerum|Pse02G06140.0	      0
 51- 42:	Papaver_setigerum|Pse01G21680.0	Papaver_setigerum|Pse02G06160.0	      0
 51- 43:	Papaver_setigerum|Pse01G21700.0	Papaver_setigerum|Pse02G06240.0	      0
 51- 44:	Papaver_setigerum|Pse01G21710.0	Papaver_setigerum|Pse02G06250.0	      0
 51- 45:	Papaver_setigerum|Pse01G21730.0	Papaver_setigerum|Pse02G06270.0	      0
 51- 46:	Papaver_setigerum|Pse01G21760.0	Papaver_setigerum|Pse02G06300.0	      0
 51- 47:	Papaver_setigerum|Pse01G21770.0	Papaver_setigerum|Pse02G06320.0	      0
 51- 48:	Papaver_setigerum|Pse01G21790.0	Papaver_setigerum|Pse02G06330.0	      0
 51- 49:	Papaver_setigerum|Pse01G21840.0	Papaver_setigerum|Pse02G06370.0	      0
 51- 50:	Papaver_setigerum|Pse01G21860.0	Papaver_setigerum|Pse02G06390.0	      0
 51- 51:	Papaver_setigerum|Pse01G21870.0	Papaver_setigerum|Pse02G06410.0	      0
 51- 52:	Papaver_setigerum|Pse01G21880.0	Papaver_setigerum|Pse02G06420.0	      0
 51- 53:	Papaver_setigerum|Pse01G21910.0	Papaver_setigerum|Pse02G06440.0	      0
 51- 54:	Papaver_setigerum|Pse01G21920.0	Papaver_setigerum|Pse02G06450.0	      0
 51- 55:	Papaver_setigerum|Pse01G21940.0	Papaver_setigerum|Pse02G06460.0	      0
 51- 56:	Papaver_setigerum|Pse01G21950.0	Papaver_setigerum|Pse02G06530.0	      0
 51- 57:	Papaver_setigerum|Pse01G21990.0	Papaver_setigerum|Pse02G06540.0	      0
 51- 58:	Papaver_setigerum|Pse01G22000.0	Papaver_setigerum|Pse02G06550.0	      0
 51- 59:	Papaver_setigerum|Pse01G22020.0	Papaver_setigerum|Pse02G06580.0	      0
 51- 60:	Papaver_setigerum|Pse01G22050.0	Papaver_setigerum|Pse02G06590.0	      0
 51- 61:	Papaver_setigerum|Pse01G22060.0	Papaver_setigerum|Pse02G06600.0	      0
 51- 62:	Papaver_setigerum|Pse01G22090.0	Papaver_setigerum|Pse02G06660.0	      0
 51- 63:	Papaver_setigerum|Pse01G22110.0	Papaver_setigerum|Pse02G06670.0	      0
 51- 64:	Papaver_setigerum|Pse01G22120.0	Papaver_setigerum|Pse02G06680.0	      0
 51- 65:	Papaver_setigerum|Pse01G22140.0	Papaver_setigerum|Pse02G06710.0	      0
 51- 66:	Papaver_setigerum|Pse01G22150.0	Papaver_setigerum|Pse02G06720.0	      0
 51- 67:	Papaver_setigerum|Pse01G22220.0	Papaver_setigerum|Pse02G06730.0	      0
 51- 68:	Papaver_setigerum|Pse01G22250.0	Papaver_setigerum|Pse02G06740.0	      0
 51- 69:	Papaver_setigerum|Pse01G22260.0	Papaver_setigerum|Pse02G06750.0	      0
 51- 70:	Papaver_setigerum|Pse01G22300.0	Papaver_setigerum|Pse02G06770.0	      0
 51- 71:	Papaver_setigerum|Pse01G22320.0	Papaver_setigerum|Pse02G06810.0	      0
 51- 72:	Papaver_setigerum|Pse01G22330.0	Papaver_setigerum|Pse02G06850.0	      0
 51- 73:	Papaver_setigerum|Pse01G22380.0	Papaver_setigerum|Pse02G06860.0	      0
 51- 74:	Papaver_setigerum|Pse01G22390.0	Papaver_setigerum|Pse02G06880.0	      0
 51- 75:	Papaver_setigerum|Pse01G22430.0	Papaver_setigerum|Pse02G06960.0	      0
 51- 76:	Papaver_setigerum|Pse01G22460.0	Papaver_setigerum|Pse02G06990.0	      0
 51- 77:	Papaver_setigerum|Pse01G22480.0	Papaver_setigerum|Pse02G07010.0	      0
 51- 78:	Papaver_setigerum|Pse01G22500.0	Papaver_setigerum|Pse02G07030.0	      0
 51- 79:	Papaver_setigerum|Pse01G22510.0	Papaver_setigerum|Pse02G07040.0	      0
 51- 80:	Papaver_setigerum|Pse01G22530.0	Papaver_setigerum|Pse02G07050.0	      0
 51- 81:	Papaver_setigerum|Pse01G22540.0	Papaver_setigerum|Pse02G07060.0	      0
 51- 82:	Papaver_setigerum|Pse01G22550.0	Papaver_setigerum|Pse02G07080.0	      0
 51- 83:	Papaver_setigerum|Pse01G22570.0	Papaver_setigerum|Pse02G07090.0	      0
 51- 84:	Papaver_setigerum|Pse01G22580.0	Papaver_setigerum|Pse02G07100.0	      0
 51- 85:	Papaver_setigerum|Pse01G22610.0	Papaver_setigerum|Pse02G07120.0	      0
 51- 86:	Papaver_setigerum|Pse01G22620.0	Papaver_setigerum|Pse02G07150.0	      0
 51- 87:	Papaver_setigerum|Pse01G22660.0	Papaver_setigerum|Pse02G07200.0	      0
 51- 88:	Papaver_setigerum|Pse01G22680.0	Papaver_setigerum|Pse02G07210.0	      0
 51- 89:	Papaver_setigerum|Pse01G22720.0	Papaver_setigerum|Pse02G07260.0	      0
 51- 90:	Papaver_setigerum|Pse01G22770.0	Papaver_setigerum|Pse02G07310.0	      0
 51- 91:	Papaver_setigerum|Pse01G22790.0	Papaver_setigerum|Pse02G07320.0	      0
 51- 92:	Papaver_setigerum|Pse01G22800.0	Papaver_setigerum|Pse02G07330.0	      0
 51- 93:	Papaver_setigerum|Pse01G22840.0	Papaver_setigerum|Pse02G07350.0	      0
 51- 94:	Papaver_setigerum|Pse01G22850.0	Papaver_setigerum|Pse02G07370.0	      0
 51- 95:	Papaver_setigerum|Pse01G22860.0	Papaver_setigerum|Pse02G07380.0	      0
 51- 96:	Papaver_setigerum|Pse01G22900.0	Papaver_setigerum|Pse02G07410.0	      0
 51- 97:	Papaver_setigerum|Pse01G22940.0	Papaver_setigerum|Pse02G07450.0	      0
 51- 98:	Papaver_setigerum|Pse01G22950.0	Papaver_setigerum|Pse02G07480.0	      0
 51- 99:	Papaver_setigerum|Pse01G22960.0	Papaver_setigerum|Pse02G07490.0	      0
 51-100:	Papaver_setigerum|Pse01G22970.0	Papaver_setigerum|Pse02G07500.0	      0
 51-101:	Papaver_setigerum|Pse01G22990.0	Papaver_setigerum|Pse02G07520.0	      0
 51-102:	Papaver_setigerum|Pse01G23000.0	Papaver_setigerum|Pse02G07540.0	      0
 51-103:	Papaver_setigerum|Pse01G23010.0	Papaver_setigerum|Pse02G07570.0	      0
 51-104:	Papaver_setigerum|Pse01G23030.0	Papaver_setigerum|Pse02G07590.0	      0
 51-105:	Papaver_setigerum|Pse01G23060.0	Papaver_setigerum|Pse02G07630.0	      0
 51-106:	Papaver_setigerum|Pse01G23070.0	Papaver_setigerum|Pse02G07650.0	      0
 51-107:	Papaver_setigerum|Pse01G23080.0	Papaver_setigerum|Pse02G07680.0	      0
 51-108:	Papaver_setigerum|Pse01G23090.0	Papaver_setigerum|Pse02G07690.0	      0
 51-109:	Papaver_setigerum|Pse01G23100.0	Papaver_setigerum|Pse02G07700.0	      0
 51-110:	Papaver_setigerum|Pse01G23310.0	Papaver_setigerum|Pse02G07830.0	      0
## Alignment 52: score=2609.0 e_value=5.7e-226 N=55 Pe1&Pe2 plus
 52-  0:	Papaver_setigerum|Pse01G69350.0	Papaver_setigerum|Pse02G15240.0	      0
 52-  1:	Papaver_setigerum|Pse01G69380.0	Papaver_setigerum|Pse02G15270.0	      0
 52-  2:	Papaver_setigerum|Pse01G69390.0	Papaver_setigerum|Pse02G15280.0	      0
 52-  3:	Papaver_setigerum|Pse01G69440.0	Papaver_setigerum|Pse02G15370.0	      0
 52-  4:	Papaver_setigerum|Pse01G69480.0	Papaver_setigerum|Pse02G15490.0	      0
 52-  5:	Papaver_setigerum|Pse01G69600.0	Papaver_setigerum|Pse02G15570.0	      0
 52-  6:	Papaver_setigerum|Pse01G69610.0	Papaver_setigerum|Pse02G15580.0	      0
 52-  7:	Papaver_setigerum|Pse01G69640.0	Papaver_setigerum|Pse02G15600.0	      0
 52-  8:	Papaver_setigerum|Pse01G69680.0	Papaver_setigerum|Pse02G15650.0	      0
 52-  9:	Papaver_setigerum|Pse01G69690.0	Papaver_setigerum|Pse02G15660.0	      0
 52- 10:	Papaver_setigerum|Pse01G69700.0	Papaver_setigerum|Pse02G15670.0	      0
 52- 11:	Papaver_setigerum|Pse01G69740.0	Papaver_setigerum|Pse02G15690.0	      0
 52- 12:	Papaver_setigerum|Pse01G69750.0	Papaver_setigerum|Pse02G15700.0	      0
 52- 13:	Papaver_setigerum|Pse01G69760.0	Papaver_setigerum|Pse02G15710.0	      0
 52- 14:	Papaver_setigerum|Pse01G69800.0	Papaver_setigerum|Pse02G15740.0	      0
 52- 15:	Papaver_setigerum|Pse01G69820.0	Papaver_setigerum|Pse02G15760.0	      0
 52- 16:	Papaver_setigerum|Pse01G69850.0	Papaver_setigerum|Pse02G15800.0	      0
 52- 17:	Papaver_setigerum|Pse01G69910.0	Papaver_setigerum|Pse02G15850.0	      0
 52- 18:	Papaver_setigerum|Pse01G69940.0	Papaver_setigerum|Pse02G15910.0	      0
 52- 19:	Papaver_setigerum|Pse01G70010.0	Papaver_setigerum|Pse02G15980.0	      0
 52- 20:	Papaver_setigerum|Pse01G70050.0	Papaver_setigerum|Pse02G16040.0	      0
 52- 21:	Papaver_setigerum|Pse01G70070.0	Papaver_setigerum|Pse02G16050.0	      0
 52- 22:	Papaver_setigerum|Pse01G70090.0	Papaver_setigerum|Pse02G16100.0	      0
 52- 23:	Papaver_setigerum|Pse01G70160.0	Papaver_setigerum|Pse02G16160.0	      0
 52- 24:	Papaver_setigerum|Pse01G70190.0	Papaver_setigerum|Pse02G16190.0	      0
 52- 25:	Papaver_setigerum|Pse01G70220.0	Papaver_setigerum|Pse02G16210.0	      0
 52- 26:	Papaver_setigerum|Pse01G70230.0	Papaver_setigerum|Pse02G16230.0	      0
 52- 27:	Papaver_setigerum|Pse01G70260.0	Papaver_setigerum|Pse02G16250.0	      0
 52- 28:	Papaver_setigerum|Pse01G70360.0	Papaver_setigerum|Pse02G16280.0	      0
 52- 29:	Papaver_setigerum|Pse01G70370.0	Papaver_setigerum|Pse02G16290.0	      0
 52- 30:	Papaver_setigerum|Pse01G70380.0	Papaver_setigerum|Pse02G16300.0	      0
 52- 31:	Papaver_setigerum|Pse01G70390.0	Papaver_setigerum|Pse02G16310.0	      0
 52- 32:	Papaver_setigerum|Pse01G70400.0	Papaver_setigerum|Pse02G16320.0	      0
 52- 33:	Papaver_setigerum|Pse01G70420.0	Papaver_setigerum|Pse02G16330.0	      0
 52- 34:	Papaver_setigerum|Pse01G70430.0	Papaver_setigerum|Pse02G16340.0	      0
 52- 35:	Papaver_setigerum|Pse01G70560.0	Papaver_setigerum|Pse02G16390.0	      0
 52- 36:	Papaver_setigerum|Pse01G70640.0	Papaver_setigerum|Pse02G16430.0	      0
 52- 37:	Papaver_setigerum|Pse01G70650.0	Papaver_setigerum|Pse02G16470.0	      0
 52- 38:	Papaver_setigerum|Pse01G70670.0	Papaver_setigerum|Pse02G16480.0	      0
 52- 39:	Papaver_setigerum|Pse01G70700.0	Papaver_setigerum|Pse02G16520.0	      0
 52- 40:	Papaver_setigerum|Pse01G70740.0	Papaver_setigerum|Pse02G16550.0	      0
 52- 41:	Papaver_setigerum|Pse01G70770.0	Papaver_setigerum|Pse02G16570.0	      0
 52- 42:	Papaver_setigerum|Pse01G70810.0	Papaver_setigerum|Pse02G16600.0	      0
 52- 43:	Papaver_setigerum|Pse01G70840.0	Papaver_setigerum|Pse02G16620.0	      0
 52- 44:	Papaver_setigerum|Pse01G70880.0	Papaver_setigerum|Pse02G16670.0	      0
 52- 45:	Papaver_setigerum|Pse01G70890.0	Papaver_setigerum|Pse02G16680.0	      0
 52- 46:	Papaver_setigerum|Pse01G70900.0	Papaver_setigerum|Pse02G16690.0	      0
 52- 47:	Papaver_setigerum|Pse01G70940.0	Papaver_setigerum|Pse02G16720.0	      0
 52- 48:	Papaver_setigerum|Pse01G70950.0	Papaver_setigerum|Pse02G16730.0	      0
 52- 49:	Papaver_setigerum|Pse01G70960.0	Papaver_setigerum|Pse02G16740.0	      0
 52- 50:	Papaver_setigerum|Pse01G70970.0	Papaver_setigerum|Pse02G16750.0	      0
 52- 51:	Papaver_setigerum|Pse01G70990.0	Papaver_setigerum|Pse02G16760.0	      0
 52- 52:	Papaver_setigerum|Pse01G71000.0	Papaver_setigerum|Pse02G16770.0	      0
 52- 53:	Papaver_setigerum|Pse01G71010.0	Papaver_setigerum|Pse02G16780.0	      0
 52- 54:	Papaver_setigerum|Pse01G71020.0	Papaver_setigerum|Pse02G16790.0	      0
## Alignment 53: score=2576.0 e_value=9.2e-236 N=55 Pe1&Pe2 plus
 53-  0:	Papaver_setigerum|Pse01G74620.0	Papaver_setigerum|Pse02G21690.0	      0
 53-  1:	Papaver_setigerum|Pse01G74860.0	Papaver_setigerum|Pse02G21940.0	      0
 53-  2:	Papaver_setigerum|Pse01G74870.0	Papaver_setigerum|Pse02G21950.0	      0
 53-  3:	Papaver_setigerum|Pse01G74880.0	Papaver_setigerum|Pse02G21960.0	      0
 53-  4:	Papaver_setigerum|Pse01G74890.0	Papaver_setigerum|Pse02G21980.0	      0
 53-  5:	Papaver_setigerum|Pse01G74920.0	Papaver_setigerum|Pse02G22010.0	      0
 53-  6:	Papaver_setigerum|Pse01G74930.0	Papaver_setigerum|Pse02G22020.0	      0
 53-  7:	Papaver_setigerum|Pse01G74960.0	Papaver_setigerum|Pse02G22040.0	      0
 53-  8:	Papaver_setigerum|Pse01G74980.0	Papaver_setigerum|Pse02G22100.0	      0
 53-  9:	Papaver_setigerum|Pse01G74990.0	Papaver_setigerum|Pse02G22110.0	      0
 53- 10:	Papaver_setigerum|Pse01G75020.0	Papaver_setigerum|Pse02G22130.0	      0
 53- 11:	Papaver_setigerum|Pse01G75100.0	Papaver_setigerum|Pse02G22220.0	      0
 53- 12:	Papaver_setigerum|Pse01G75110.0	Papaver_setigerum|Pse02G22230.0	      0
 53- 13:	Papaver_setigerum|Pse01G75160.0	Papaver_setigerum|Pse02G22320.0	      0
 53- 14:	Papaver_setigerum|Pse01G75170.0	Papaver_setigerum|Pse02G22340.0	      0
 53- 15:	Papaver_setigerum|Pse01G75190.0	Papaver_setigerum|Pse02G22350.0	      0
 53- 16:	Papaver_setigerum|Pse01G75200.0	Papaver_setigerum|Pse02G22360.0	      0
 53- 17:	Papaver_setigerum|Pse01G75270.0	Papaver_setigerum|Pse02G22460.0	      0
 53- 18:	Papaver_setigerum|Pse01G75280.0	Papaver_setigerum|Pse02G22480.0	      0
 53- 19:	Papaver_setigerum|Pse01G75290.0	Papaver_setigerum|Pse02G22490.0	      0
 53- 20:	Papaver_setigerum|Pse01G75310.0	Papaver_setigerum|Pse02G22510.0	      0
 53- 21:	Papaver_setigerum|Pse01G75320.0	Papaver_setigerum|Pse02G22520.0	      0
 53- 22:	Papaver_setigerum|Pse01G75370.0	Papaver_setigerum|Pse02G22560.0	      0
 53- 23:	Papaver_setigerum|Pse01G75400.0	Papaver_setigerum|Pse02G22590.0	      0
 53- 24:	Papaver_setigerum|Pse01G75420.0	Papaver_setigerum|Pse02G22610.0	      0
 53- 25:	Papaver_setigerum|Pse01G75440.0	Papaver_setigerum|Pse02G22630.0	      0
 53- 26:	Papaver_setigerum|Pse01G75450.0	Papaver_setigerum|Pse02G22640.0	      0
 53- 27:	Papaver_setigerum|Pse01G75480.0	Papaver_setigerum|Pse02G22680.0	      0
 53- 28:	Papaver_setigerum|Pse01G75520.0	Papaver_setigerum|Pse02G22740.0	      0
 53- 29:	Papaver_setigerum|Pse01G75540.0	Papaver_setigerum|Pse02G22760.0	      0
 53- 30:	Papaver_setigerum|Pse01G75550.0	Papaver_setigerum|Pse02G22780.0	      0
 53- 31:	Papaver_setigerum|Pse01G75570.0	Papaver_setigerum|Pse02G22800.0	      0
 53- 32:	Papaver_setigerum|Pse01G75650.0	Papaver_setigerum|Pse02G22860.0	      0
 53- 33:	Papaver_setigerum|Pse01G75860.0	Papaver_setigerum|Pse02G23020.0	      0
 53- 34:	Papaver_setigerum|Pse01G76090.0	Papaver_setigerum|Pse02G23240.0	      0
 53- 35:	Papaver_setigerum|Pse01G76110.0	Papaver_setigerum|Pse02G23260.0	      0
 53- 36:	Papaver_setigerum|Pse01G76120.0	Papaver_setigerum|Pse02G23270.0	      0
 53- 37:	Papaver_setigerum|Pse01G76170.0	Papaver_setigerum|Pse02G23330.0	      0
 53- 38:	Papaver_setigerum|Pse01G76180.0	Papaver_setigerum|Pse02G23340.0	      0
 53- 39:	Papaver_setigerum|Pse01G76190.0	Papaver_setigerum|Pse02G23350.0	      0
 53- 40:	Papaver_setigerum|Pse01G76220.0	Papaver_setigerum|Pse02G23390.0	      0
 53- 41:	Papaver_setigerum|Pse01G76240.0	Papaver_setigerum|Pse02G23440.0	      0
 53- 42:	Papaver_setigerum|Pse01G76270.0	Papaver_setigerum|Pse02G23470.0	      0
 53- 43:	Papaver_setigerum|Pse01G76280.0	Papaver_setigerum|Pse02G23480.0	      0
 53- 44:	Papaver_setigerum|Pse01G76300.0	Papaver_setigerum|Pse02G23500.0	      0
 53- 45:	Papaver_setigerum|Pse01G76310.0	Papaver_setigerum|Pse02G23510.0	      0
 53- 46:	Papaver_setigerum|Pse01G76320.0	Papaver_setigerum|Pse02G23520.0	      0
 53- 47:	Papaver_setigerum|Pse01G76360.0	Papaver_setigerum|Pse02G23660.0	      0
 53- 48:	Papaver_setigerum|Pse01G76380.0	Papaver_setigerum|Pse02G23710.0	      0
 53- 49:	Papaver_setigerum|Pse01G76410.0	Papaver_setigerum|Pse02G23720.0	      0
 53- 50:	Papaver_setigerum|Pse01G76430.0	Papaver_setigerum|Pse02G23750.0	      0
 53- 51:	Papaver_setigerum|Pse01G76450.0	Papaver_setigerum|Pse02G23770.0	      0
 53- 52:	Papaver_setigerum|Pse01G76470.0	Papaver_setigerum|Pse02G23780.0	      0
 53- 53:	Papaver_setigerum|Pse01G76490.0	Papaver_setigerum|Pse02G23810.0	      0
 53- 54:	Papaver_setigerum|Pse01G76500.0	Papaver_setigerum|Pse02G23820.0	      0
## Alignment 54: score=1692.0 e_value=1.3e-149 N=38 Pe1&Pe2 plus
 54-  0:	Papaver_setigerum|Pse01G55530.0	Papaver_setigerum|Pse02G45390.0	      0
 54-  1:	Papaver_setigerum|Pse01G55570.0	Papaver_setigerum|Pse02G45430.0	      0
 54-  2:	Papaver_setigerum|Pse01G55740.0	Papaver_setigerum|Pse02G45590.0	      0
 54-  3:	Papaver_setigerum|Pse01G55890.0	Papaver_setigerum|Pse02G45700.0	      0
 54-  4:	Papaver_setigerum|Pse01G55910.0	Papaver_setigerum|Pse02G45780.0	      0
 54-  5:	Papaver_setigerum|Pse01G55980.0	Papaver_setigerum|Pse02G45910.0	      0
 54-  6:	Papaver_setigerum|Pse01G56100.0	Papaver_setigerum|Pse02G45940.0	      0
 54-  7:	Papaver_setigerum|Pse01G56150.0	Papaver_setigerum|Pse02G46070.0	      0
 54-  8:	Papaver_setigerum|Pse01G56160.0	Papaver_setigerum|Pse02G46080.0	      0
 54-  9:	Papaver_setigerum|Pse01G56240.0	Papaver_setigerum|Pse02G46160.0	      0
 54- 10:	Papaver_setigerum|Pse01G56390.0	Papaver_setigerum|Pse02G46260.0	      0
 54- 11:	Papaver_setigerum|Pse01G56410.0	Papaver_setigerum|Pse02G46280.0	      0
 54- 12:	Papaver_setigerum|Pse01G56440.0	Papaver_setigerum|Pse02G46320.0	      0
 54- 13:	Papaver_setigerum|Pse01G56560.0	Papaver_setigerum|Pse02G46430.0	      0
 54- 14:	Papaver_setigerum|Pse01G56570.0	Papaver_setigerum|Pse02G46480.0	      0
 54- 15:	Papaver_setigerum|Pse01G56580.0	Papaver_setigerum|Pse02G46490.0	      0
 54- 16:	Papaver_setigerum|Pse01G56730.0	Papaver_setigerum|Pse02G46590.0	      0
 54- 17:	Papaver_setigerum|Pse01G56740.0	Papaver_setigerum|Pse02G46600.0	      0
 54- 18:	Papaver_setigerum|Pse01G56780.0	Papaver_setigerum|Pse02G46630.0	      0
 54- 19:	Papaver_setigerum|Pse01G56790.0	Papaver_setigerum|Pse02G46640.0	      0
 54- 20:	Papaver_setigerum|Pse01G56810.0	Papaver_setigerum|Pse02G46660.0	      0
 54- 21:	Papaver_setigerum|Pse01G56890.0	Papaver_setigerum|Pse02G46710.0	      0
 54- 22:	Papaver_setigerum|Pse01G56920.0	Papaver_setigerum|Pse02G46740.0	      0
 54- 23:	Papaver_setigerum|Pse01G56930.0	Papaver_setigerum|Pse02G46750.0	      0
 54- 24:	Papaver_setigerum|Pse01G56940.0	Papaver_setigerum|Pse02G46760.0	      0
 54- 25:	Papaver_setigerum|Pse01G56970.0	Papaver_setigerum|Pse02G46860.0	      0
 54- 26:	Papaver_setigerum|Pse01G57030.0	Papaver_setigerum|Pse02G46920.0	      0
 54- 27:	Papaver_setigerum|Pse01G57040.0	Papaver_setigerum|Pse02G46930.0	      0
 54- 28:	Papaver_setigerum|Pse01G57060.0	Papaver_setigerum|Pse02G46940.0	      0
 54- 29:	Papaver_setigerum|Pse01G57110.0	Papaver_setigerum|Pse02G46950.0	      0
 54- 30:	Papaver_setigerum|Pse01G57120.0	Papaver_setigerum|Pse02G46970.0	      0
 54- 31:	Papaver_setigerum|Pse01G57150.0	Papaver_setigerum|Pse02G46980.0	      0
 54- 32:	Papaver_setigerum|Pse01G57280.0	Papaver_setigerum|Pse02G47220.0	      0
 54- 33:	Papaver_setigerum|Pse01G57300.0	Papaver_setigerum|Pse02G47240.0	      0
 54- 34:	Papaver_setigerum|Pse01G57350.0	Papaver_setigerum|Pse02G47270.0	      0
 54- 35:	Papaver_setigerum|Pse01G57460.0	Papaver_setigerum|Pse02G47300.0	      0
 54- 36:	Papaver_setigerum|Pse01G57500.0	Papaver_setigerum|Pse02G47370.0	      0
 54- 37:	Papaver_setigerum|Pse01G57510.0	Papaver_setigerum|Pse02G47380.0	      0
## Alignment 55: score=1275.0 e_value=3.2e-98 N=27 Pe1&Pe2 plus
 55-  0:	Papaver_setigerum|Pse01G71080.0	Papaver_setigerum|Pse02G17710.0	      0
 55-  1:	Papaver_setigerum|Pse01G71090.0	Papaver_setigerum|Pse02G17720.0	      0
 55-  2:	Papaver_setigerum|Pse01G71100.0	Papaver_setigerum|Pse02G17730.0	      0
 55-  3:	Papaver_setigerum|Pse01G71110.0	Papaver_setigerum|Pse02G17740.0	      0
 55-  4:	Papaver_setigerum|Pse01G71120.0	Papaver_setigerum|Pse02G17750.0	      0
 55-  5:	Papaver_setigerum|Pse01G71150.0	Papaver_setigerum|Pse02G17760.0	      0
 55-  6:	Papaver_setigerum|Pse01G71300.0	Papaver_setigerum|Pse02G17890.0	      0
 55-  7:	Papaver_setigerum|Pse01G71400.0	Papaver_setigerum|Pse02G18000.0	      0
 55-  8:	Papaver_setigerum|Pse01G71430.0	Papaver_setigerum|Pse02G18010.0	      0
 55-  9:	Papaver_setigerum|Pse01G71450.0	Papaver_setigerum|Pse02G18020.0	      0
 55- 10:	Papaver_setigerum|Pse01G71460.0	Papaver_setigerum|Pse02G18030.0	      0
 55- 11:	Papaver_setigerum|Pse01G71490.0	Papaver_setigerum|Pse02G18080.0	      0
 55- 12:	Papaver_setigerum|Pse01G71500.0	Papaver_setigerum|Pse02G18100.0	      0
 55- 13:	Papaver_setigerum|Pse01G71550.0	Papaver_setigerum|Pse02G18150.0	      0
 55- 14:	Papaver_setigerum|Pse01G71560.0	Papaver_setigerum|Pse02G18160.0	      0
 55- 15:	Papaver_setigerum|Pse01G71570.0	Papaver_setigerum|Pse02G18170.0	      0
 55- 16:	Papaver_setigerum|Pse01G71580.0	Papaver_setigerum|Pse02G18180.0	      0
 55- 17:	Papaver_setigerum|Pse01G71620.0	Papaver_setigerum|Pse02G18220.0	      0
 55- 18:	Papaver_setigerum|Pse01G71700.0	Papaver_setigerum|Pse02G18310.0	      0
 55- 19:	Papaver_setigerum|Pse01G71760.0	Papaver_setigerum|Pse02G18370.0	      0
 55- 20:	Papaver_setigerum|Pse01G71800.0	Papaver_setigerum|Pse02G18400.0	      0
 55- 21:	Papaver_setigerum|Pse01G71890.0	Papaver_setigerum|Pse02G18470.0	      0
 55- 22:	Papaver_setigerum|Pse01G71910.0	Papaver_setigerum|Pse02G18490.0	      0
 55- 23:	Papaver_setigerum|Pse01G71920.0	Papaver_setigerum|Pse02G18510.0	      0
 55- 24:	Papaver_setigerum|Pse01G71970.0	Papaver_setigerum|Pse02G18530.0	      0
 55- 25:	Papaver_setigerum|Pse01G71990.0	Papaver_setigerum|Pse02G18550.0	      0
 55- 26:	Papaver_setigerum|Pse01G72020.0	Papaver_setigerum|Pse02G18590.0	      0
## Alignment 56: score=930.0 e_value=1.6e-58 N=19 Pe1&Pe2 plus
 56-  0:	Papaver_setigerum|Pse01G72710.0	Papaver_setigerum|Pse02G19710.0	      0
 56-  1:	Papaver_setigerum|Pse01G72720.0	Papaver_setigerum|Pse02G19720.0	      0
 56-  2:	Papaver_setigerum|Pse01G72730.0	Papaver_setigerum|Pse02G19730.0	      0
 56-  3:	Papaver_setigerum|Pse01G72750.0	Papaver_setigerum|Pse02G19740.0	      0
 56-  4:	Papaver_setigerum|Pse01G72760.0	Papaver_setigerum|Pse02G19750.0	      0
 56-  5:	Papaver_setigerum|Pse01G72800.0	Papaver_setigerum|Pse02G19780.0	      0
 56-  6:	Papaver_setigerum|Pse01G72810.0	Papaver_setigerum|Pse02G19790.0	      0
 56-  7:	Papaver_setigerum|Pse01G72840.0	Papaver_setigerum|Pse02G19810.0	      0
 56-  8:	Papaver_setigerum|Pse01G72850.0	Papaver_setigerum|Pse02G19820.0	      0
 56-  9:	Papaver_setigerum|Pse01G72860.0	Papaver_setigerum|Pse02G19830.0	      0
 56- 10:	Papaver_setigerum|Pse01G72870.0	Papaver_setigerum|Pse02G19840.0	      0
 56- 11:	Papaver_setigerum|Pse01G72880.0	Papaver_setigerum|Pse02G19850.0	      0
 56- 12:	Papaver_setigerum|Pse01G72920.0	Papaver_setigerum|Pse02G19870.0	      0
 56- 13:	Papaver_setigerum|Pse01G72940.0	Papaver_setigerum|Pse02G19900.0	      0
 56- 14:	Papaver_setigerum|Pse01G72950.0	Papaver_setigerum|Pse02G19910.0	      0
 56- 15:	Papaver_setigerum|Pse01G72960.0	Papaver_setigerum|Pse02G19920.0	      0
 56- 16:	Papaver_setigerum|Pse01G72970.0	Papaver_setigerum|Pse02G19930.0	      0
 56- 17:	Papaver_setigerum|Pse01G73010.0	Papaver_setigerum|Pse02G19960.0	      0
 56- 18:	Papaver_setigerum|Pse01G73080.0	Papaver_setigerum|Pse02G20010.0	      0
## Alignment 57: score=768.0 e_value=6.9e-44 N=16 Pe1&Pe2 plus
 57-  0:	Papaver_setigerum|Pse01G74050.0	Papaver_setigerum|Pse02G20890.0	      0
 57-  1:	Papaver_setigerum|Pse01G74110.0	Papaver_setigerum|Pse02G20980.0	      0
 57-  2:	Papaver_setigerum|Pse01G74120.0	Papaver_setigerum|Pse02G21000.0	      0
 57-  3:	Papaver_setigerum|Pse01G74130.0	Papaver_setigerum|Pse02G21020.0	      0
 57-  4:	Papaver_setigerum|Pse01G74170.0	Papaver_setigerum|Pse02G21030.0	      0
 57-  5:	Papaver_setigerum|Pse01G74190.0	Papaver_setigerum|Pse02G21050.0	      0
 57-  6:	Papaver_setigerum|Pse01G74200.0	Papaver_setigerum|Pse02G21060.0	      0
 57-  7:	Papaver_setigerum|Pse01G74240.0	Papaver_setigerum|Pse02G21120.0	      0
 57-  8:	Papaver_setigerum|Pse01G74270.0	Papaver_setigerum|Pse02G21150.0	      0
 57-  9:	Papaver_setigerum|Pse01G74290.0	Papaver_setigerum|Pse02G21170.0	      0
 57- 10:	Papaver_setigerum|Pse01G74310.0	Papaver_setigerum|Pse02G21180.0	      0
 57- 11:	Papaver_setigerum|Pse01G74330.0	Papaver_setigerum|Pse02G21210.0	      0
 57- 12:	Papaver_setigerum|Pse01G74350.0	Papaver_setigerum|Pse02G21220.0	      0
 57- 13:	Papaver_setigerum|Pse01G74380.0	Papaver_setigerum|Pse02G21230.0	      0
 57- 14:	Papaver_setigerum|Pse01G74400.0	Papaver_setigerum|Pse02G21250.0	      0
 57- 15:	Papaver_setigerum|Pse01G74430.0	Papaver_setigerum|Pse02G21290.0	      0
## Alignment 58: score=671.0 e_value=3.4e-41 N=14 Pe1&Pe2 plus
 58-  0:	Papaver_setigerum|Pse01G67990.0	Papaver_setigerum|Pse02G16840.0	      0
 58-  1:	Papaver_setigerum|Pse01G68000.0	Papaver_setigerum|Pse02G16850.0	      0
 58-  2:	Papaver_setigerum|Pse01G68020.0	Papaver_setigerum|Pse02G16880.0	      0
 58-  3:	Papaver_setigerum|Pse01G68040.0	Papaver_setigerum|Pse02G16890.0	      0
 58-  4:	Papaver_setigerum|Pse01G68050.0	Papaver_setigerum|Pse02G16900.0	      0
 58-  5:	Papaver_setigerum|Pse01G68060.0	Papaver_setigerum|Pse02G16910.0	      0
 58-  6:	Papaver_setigerum|Pse01G68070.0	Papaver_setigerum|Pse02G16920.0	      0
 58-  7:	Papaver_setigerum|Pse01G68080.0	Papaver_setigerum|Pse02G16950.0	      0
 58-  8:	Papaver_setigerum|Pse01G68110.0	Papaver_setigerum|Pse02G16970.0	      0
 58-  9:	Papaver_setigerum|Pse01G68120.0	Papaver_setigerum|Pse02G16980.0	      0
 58- 10:	Papaver_setigerum|Pse01G68150.0	Papaver_setigerum|Pse02G17000.0	      0
 58- 11:	Papaver_setigerum|Pse01G68160.0	Papaver_setigerum|Pse02G17010.0	      0
 58- 12:	Papaver_setigerum|Pse01G68170.0	Papaver_setigerum|Pse02G17020.0	      0
 58- 13:	Papaver_setigerum|Pse01G68220.0	Papaver_setigerum|Pse02G17230.0	      0
## Alignment 59: score=622.0 e_value=3.9e-42 N=13 Pe1&Pe2 plus
 59-  0:	Papaver_setigerum|Pse01G65130.0	Papaver_setigerum|Pse02G10720.0	      0
 59-  1:	Papaver_setigerum|Pse01G65150.0	Papaver_setigerum|Pse02G10760.0	      0
 59-  2:	Papaver_setigerum|Pse01G65200.0	Papaver_setigerum|Pse02G10850.0	      0
 59-  3:	Papaver_setigerum|Pse01G65210.0	Papaver_setigerum|Pse02G10860.0	      0
 59-  4:	Papaver_setigerum|Pse01G65220.0	Papaver_setigerum|Pse02G10870.0	      0
 59-  5:	Papaver_setigerum|Pse01G65230.0	Papaver_setigerum|Pse02G10880.0	      0
 59-  6:	Papaver_setigerum|Pse01G65240.0	Papaver_setigerum|Pse02G10890.0	      0
 59-  7:	Papaver_setigerum|Pse01G65250.0	Papaver_setigerum|Pse02G10910.0	      0
 59-  8:	Papaver_setigerum|Pse01G65370.0	Papaver_setigerum|Pse02G11000.0	      0
 59-  9:	Papaver_setigerum|Pse01G65420.0	Papaver_setigerum|Pse02G11060.0	      0
 59- 10:	Papaver_setigerum|Pse01G65430.0	Papaver_setigerum|Pse02G11070.0	      0
 59- 11:	Papaver_setigerum|Pse01G65440.0	Papaver_setigerum|Pse02G11080.0	      0
 59- 12:	Papaver_setigerum|Pse01G65450.0	Papaver_setigerum|Pse02G11090.0	      0
## Alignment 60: score=619.0 e_value=3.5e-35 N=13 Pe1&Pe2 plus
 60-  0:	Papaver_setigerum|Pse01G68300.0	Papaver_setigerum|Pse02G15020.0	      0
 60-  1:	Papaver_setigerum|Pse01G68330.0	Papaver_setigerum|Pse02G15030.0	      0
 60-  2:	Papaver_setigerum|Pse01G68370.0	Papaver_setigerum|Pse02G15050.0	      0
 60-  3:	Papaver_setigerum|Pse01G68380.0	Papaver_setigerum|Pse02G15070.0	      0
 60-  4:	Papaver_setigerum|Pse01G68390.0	Papaver_setigerum|Pse02G15080.0	      0
 60-  5:	Papaver_setigerum|Pse01G68400.0	Papaver_setigerum|Pse02G15090.0	      0
 60-  6:	Papaver_setigerum|Pse01G68410.0	Papaver_setigerum|Pse02G15110.0	      0
 60-  7:	Papaver_setigerum|Pse01G68420.0	Papaver_setigerum|Pse02G15120.0	      0
 60-  8:	Papaver_setigerum|Pse01G68430.0	Papaver_setigerum|Pse02G15130.0	      0
 60-  9:	Papaver_setigerum|Pse01G68440.0	Papaver_setigerum|Pse02G15140.0	      0
 60- 10:	Papaver_setigerum|Pse01G68460.0	Papaver_setigerum|Pse02G15160.0	      0
 60- 11:	Papaver_setigerum|Pse01G68490.0	Papaver_setigerum|Pse02G15200.0	      0
 60- 12:	Papaver_setigerum|Pse01G68580.0	Papaver_setigerum|Pse02G15410.0	      0
## Alignment 61: score=593.0 e_value=3.4e-30 N=12 Pe1&Pe2 plus
 61-  0:	Papaver_setigerum|Pse01G23140.0	Papaver_setigerum|Pse02G09340.0	      0
 61-  1:	Papaver_setigerum|Pse01G23150.0	Papaver_setigerum|Pse02G09350.0	      0
 61-  2:	Papaver_setigerum|Pse01G23160.0	Papaver_setigerum|Pse02G09360.0	      0
 61-  3:	Papaver_setigerum|Pse01G23170.0	Papaver_setigerum|Pse02G09380.0	      0
 61-  4:	Papaver_setigerum|Pse01G23190.0	Papaver_setigerum|Pse02G09410.0	      0
 61-  5:	Papaver_setigerum|Pse01G23210.0	Papaver_setigerum|Pse02G09440.0	      0
 61-  6:	Papaver_setigerum|Pse01G23220.0	Papaver_setigerum|Pse02G09450.0	      0
 61-  7:	Papaver_setigerum|Pse01G23240.0	Papaver_setigerum|Pse02G09470.0	      0
 61-  8:	Papaver_setigerum|Pse01G23250.0	Papaver_setigerum|Pse02G09480.0	      0
 61-  9:	Papaver_setigerum|Pse01G23260.0	Papaver_setigerum|Pse02G09490.0	      0
 61- 10:	Papaver_setigerum|Pse01G23280.0	Papaver_setigerum|Pse02G09510.0	      0
 61- 11:	Papaver_setigerum|Pse01G23290.0	Papaver_setigerum|Pse02G09520.0	      0
## Alignment 62: score=486.0 e_value=3.9e-24 N=10 Pe1&Pe2 plus
 62-  0:	Papaver_setigerum|Pse01G68530.0	Papaver_setigerum|Pse02G13870.0	      0
 62-  1:	Papaver_setigerum|Pse01G68540.0	Papaver_setigerum|Pse02G13880.0	      0
 62-  2:	Papaver_setigerum|Pse01G68550.0	Papaver_setigerum|Pse02G13910.0	      0
 62-  3:	Papaver_setigerum|Pse01G68560.0	Papaver_setigerum|Pse02G13970.0	      0
 62-  4:	Papaver_setigerum|Pse01G68570.0	Papaver_setigerum|Pse02G13980.0	      0
 62-  5:	Papaver_setigerum|Pse01G68590.0	Papaver_setigerum|Pse02G13990.0	      0
 62-  6:	Papaver_setigerum|Pse01G68610.0	Papaver_setigerum|Pse02G14010.0	      0
 62-  7:	Papaver_setigerum|Pse01G68650.0	Papaver_setigerum|Pse02G14030.0	      0
 62-  8:	Papaver_setigerum|Pse01G68680.0	Papaver_setigerum|Pse02G14050.0	      0
 62-  9:	Papaver_setigerum|Pse01G68690.0	Papaver_setigerum|Pse02G14060.0	      0
## Alignment 63: score=437.0 e_value=5.4e-18 N=9 Pe1&Pe2 plus
 63-  0:	Papaver_setigerum|Pse01G66690.0	Papaver_setigerum|Pse02G14090.0	      0
 63-  1:	Papaver_setigerum|Pse01G66700.0	Papaver_setigerum|Pse02G14100.0	      0
 63-  2:	Papaver_setigerum|Pse01G66710.0	Papaver_setigerum|Pse02G14110.0	      0
 63-  3:	Papaver_setigerum|Pse01G66740.0	Papaver_setigerum|Pse02G14140.0	      0
 63-  4:	Papaver_setigerum|Pse01G66750.0	Papaver_setigerum|Pse02G14180.0	      0
 63-  5:	Papaver_setigerum|Pse01G66770.0	Papaver_setigerum|Pse02G14240.0	      0
 63-  6:	Papaver_setigerum|Pse01G66800.0	Papaver_setigerum|Pse02G14260.0	      0
 63-  7:	Papaver_setigerum|Pse01G66810.0	Papaver_setigerum|Pse02G14270.0	      0
 63-  8:	Papaver_setigerum|Pse01G66830.0	Papaver_setigerum|Pse02G14280.0	      0
## Alignment 64: score=388.0 e_value=2.8e-17 N=8 Pe1&Pe2 plus
 64-  0:	Papaver_setigerum|Pse01G72270.0	Papaver_setigerum|Pse02G20410.0	      0
 64-  1:	Papaver_setigerum|Pse01G72280.0	Papaver_setigerum|Pse02G20420.0	      0
 64-  2:	Papaver_setigerum|Pse01G72290.0	Papaver_setigerum|Pse02G20430.0	      0
 64-  3:	Papaver_setigerum|Pse01G72310.0	Papaver_setigerum|Pse02G20460.0	      0
 64-  4:	Papaver_setigerum|Pse01G72330.0	Papaver_setigerum|Pse02G20490.0	      0
 64-  5:	Papaver_setigerum|Pse01G72360.0	Papaver_setigerum|Pse02G20530.0	      0
 64-  6:	Papaver_setigerum|Pse01G72370.0	Papaver_setigerum|Pse02G20540.0	      0
 64-  7:	Papaver_setigerum|Pse01G72430.0	Papaver_setigerum|Pse02G20570.0	      0
## Alignment 65: score=383.0 e_value=4.5e-14 N=8 Pe1&Pe2 plus
 65-  0:	Papaver_setigerum|Pse01G65840.0	Papaver_setigerum|Pse02G12330.0	      0
 65-  1:	Papaver_setigerum|Pse01G65880.0	Papaver_setigerum|Pse02G12370.0	      0
 65-  2:	Papaver_setigerum|Pse01G65900.0	Papaver_setigerum|Pse02G12390.0	      0
 65-  3:	Papaver_setigerum|Pse01G65920.0	Papaver_setigerum|Pse02G12400.0	      0
 65-  4:	Papaver_setigerum|Pse01G65980.0	Papaver_setigerum|Pse02G12440.0	      0
 65-  5:	Papaver_setigerum|Pse01G66030.0	Papaver_setigerum|Pse02G12520.0	      0
 65-  6:	Papaver_setigerum|Pse01G66040.0	Papaver_setigerum|Pse02G12530.0	      0
 65-  7:	Papaver_setigerum|Pse01G66050.0	Papaver_setigerum|Pse02G12540.0	      0
## Alignment 66: score=383.0 e_value=2.2e-18 N=8 Pe1&Pe2 plus
 66-  0:	Papaver_setigerum|Pse01G24460.0	Papaver_setigerum|Pse02G07970.0	      0
 66-  1:	Papaver_setigerum|Pse01G24480.0	Papaver_setigerum|Pse02G07990.0	      0
 66-  2:	Papaver_setigerum|Pse01G24490.0	Papaver_setigerum|Pse02G08000.0	      0
 66-  3:	Papaver_setigerum|Pse01G24500.0	Papaver_setigerum|Pse02G08010.0	      0
 66-  4:	Papaver_setigerum|Pse01G24540.0	Papaver_setigerum|Pse02G08050.0	      0
 66-  5:	Papaver_setigerum|Pse01G24600.0	Papaver_setigerum|Pse02G08120.0	      0
 66-  6:	Papaver_setigerum|Pse01G24610.0	Papaver_setigerum|Pse02G08130.0	      0
 66-  7:	Papaver_setigerum|Pse01G24660.0	Papaver_setigerum|Pse02G08210.0	      0
## Alignment 67: score=334.0 e_value=2.2e-12 N=7 Pe1&Pe2 plus
 67-  0:	Papaver_setigerum|Pse01G64750.0	Papaver_setigerum|Pse02G11270.0	      0
 67-  1:	Papaver_setigerum|Pse01G64780.0	Papaver_setigerum|Pse02G11280.0	      0
 67-  2:	Papaver_setigerum|Pse01G64800.0	Papaver_setigerum|Pse02G11320.0	      0
 67-  3:	Papaver_setigerum|Pse01G64830.0	Papaver_setigerum|Pse02G11400.0	      0
 67-  4:	Papaver_setigerum|Pse01G64840.0	Papaver_setigerum|Pse02G11410.0	      0
 67-  5:	Papaver_setigerum|Pse01G64860.0	Papaver_setigerum|Pse02G11430.0	      0
 67-  6:	Papaver_setigerum|Pse01G64900.0	Papaver_setigerum|Pse02G11470.0	      0
## Alignment 68: score=291.0 e_value=4.3e-09 N=6 Pe1&Pe2 plus
 68-  0:	Papaver_setigerum|Pse01G66390.0	Papaver_setigerum|Pse02G14900.0	      0
 68-  1:	Papaver_setigerum|Pse01G66410.0	Papaver_setigerum|Pse02G14920.0	      0
 68-  2:	Papaver_setigerum|Pse01G66430.0	Papaver_setigerum|Pse02G14930.0	      0
 68-  3:	Papaver_setigerum|Pse01G66480.0	Papaver_setigerum|Pse02G14940.0	      0
 68-  4:	Papaver_setigerum|Pse01G66490.0	Papaver_setigerum|Pse02G14960.0	      0
 68-  5:	Papaver_setigerum|Pse01G66500.0	Papaver_setigerum|Pse02G14990.0	      0
## Alignment 69: score=277.0 e_value=1.9e-10 N=6 Pe1&Pe2 plus
 69-  0:	Papaver_setigerum|Pse01G64400.0	Papaver_setigerum|Pse02G11520.0	      0
 69-  1:	Papaver_setigerum|Pse01G64570.0	Papaver_setigerum|Pse02G11540.0	      0
 69-  2:	Papaver_setigerum|Pse01G64600.0	Papaver_setigerum|Pse02G11550.0	      0
 69-  3:	Papaver_setigerum|Pse01G64620.0	Papaver_setigerum|Pse02G11580.0	      0
 69-  4:	Papaver_setigerum|Pse01G64630.0	Papaver_setigerum|Pse02G11590.0	      0
 69-  5:	Papaver_setigerum|Pse01G64640.0	Papaver_setigerum|Pse02G11630.0	      0
## Alignment 70: score=2514.0 e_value=6.8e-206 N=52 Pe1&Pe2 minus
 70-  0:	Papaver_setigerum|Pse01G66860.0	Papaver_setigerum|Pse02G13820.0	      0
 70-  1:	Papaver_setigerum|Pse01G66870.0	Papaver_setigerum|Pse02G13810.0	      0
 70-  2:	Papaver_setigerum|Pse01G66880.0	Papaver_setigerum|Pse02G13800.0	      0
 70-  3:	Papaver_setigerum|Pse01G66890.0	Papaver_setigerum|Pse02G13790.0	      0
 70-  4:	Papaver_setigerum|Pse01G66900.0	Papaver_setigerum|Pse02G13780.0	      0
 70-  5:	Papaver_setigerum|Pse01G66920.0	Papaver_setigerum|Pse02G13770.0	      0
 70-  6:	Papaver_setigerum|Pse01G66930.0	Papaver_setigerum|Pse02G13760.0	      0
 70-  7:	Papaver_setigerum|Pse01G66960.0	Papaver_setigerum|Pse02G13700.0	      0
 70-  8:	Papaver_setigerum|Pse01G66970.0	Papaver_setigerum|Pse02G13680.0	      0
 70-  9:	Papaver_setigerum|Pse01G66980.0	Papaver_setigerum|Pse02G13670.0	      0
 70- 10:	Papaver_setigerum|Pse01G66990.0	Papaver_setigerum|Pse02G13660.0	      0
 70- 11:	Papaver_setigerum|Pse01G67010.0	Papaver_setigerum|Pse02G13630.0	      0
 70- 12:	Papaver_setigerum|Pse01G67070.0	Papaver_setigerum|Pse02G13600.0	      0
 70- 13:	Papaver_setigerum|Pse01G67080.0	Papaver_setigerum|Pse02G13580.0	      0
 70- 14:	Papaver_setigerum|Pse01G67090.0	Papaver_setigerum|Pse02G13560.0	      0
 70- 15:	Papaver_setigerum|Pse01G67110.0	Papaver_setigerum|Pse02G13520.0	      0
 70- 16:	Papaver_setigerum|Pse01G67120.0	Papaver_setigerum|Pse02G13510.0	      0
 70- 17:	Papaver_setigerum|Pse01G67140.0	Papaver_setigerum|Pse02G13490.0	      0
 70- 18:	Papaver_setigerum|Pse01G67150.0	Papaver_setigerum|Pse02G13480.0	      0
 70- 19:	Papaver_setigerum|Pse01G67190.0	Papaver_setigerum|Pse02G13430.0	      0
 70- 20:	Papaver_setigerum|Pse01G67200.0	Papaver_setigerum|Pse02G13420.0	      0
 70- 21:	Papaver_setigerum|Pse01G67220.0	Papaver_setigerum|Pse02G13400.0	      0
 70- 22:	Papaver_setigerum|Pse01G67250.0	Papaver_setigerum|Pse02G13380.0	      0
 70- 23:	Papaver_setigerum|Pse01G67260.0	Papaver_setigerum|Pse02G13340.0	      0
 70- 24:	Papaver_setigerum|Pse01G67270.0	Papaver_setigerum|Pse02G13330.0	      0
 70- 25:	Papaver_setigerum|Pse01G67280.0	Papaver_setigerum|Pse02G13320.0	      0
 70- 26:	Papaver_setigerum|Pse01G67300.0	Papaver_setigerum|Pse02G13290.0	      0
 70- 27:	Papaver_setigerum|Pse01G67320.0	Papaver_setigerum|Pse02G13250.0	      0
 70- 28:	Papaver_setigerum|Pse01G67330.0	Papaver_setigerum|Pse02G13240.0	      0
 70- 29:	Papaver_setigerum|Pse01G67350.0	Papaver_setigerum|Pse02G13210.0	      0
 70- 30:	Papaver_setigerum|Pse01G67370.0	Papaver_setigerum|Pse02G13190.0	      0
 70- 31:	Papaver_setigerum|Pse01G67380.0	Papaver_setigerum|Pse02G13180.0	      0
 70- 32:	Papaver_setigerum|Pse01G67390.0	Papaver_setigerum|Pse02G13170.0	      0
 70- 33:	Papaver_setigerum|Pse01G67400.0	Papaver_setigerum|Pse02G13160.0	      0
 70- 34:	Papaver_setigerum|Pse01G67450.0	Papaver_setigerum|Pse02G13130.0	      0
 70- 35:	Papaver_setigerum|Pse01G67490.0	Papaver_setigerum|Pse02G13090.0	      0
 70- 36:	Papaver_setigerum|Pse01G67590.0	Papaver_setigerum|Pse02G12960.0	      0
 70- 37:	Papaver_setigerum|Pse01G67650.0	Papaver_setigerum|Pse02G12870.0	      0
 70- 38:	Papaver_setigerum|Pse01G67660.0	Papaver_setigerum|Pse02G12860.0	      0
 70- 39:	Papaver_setigerum|Pse01G67670.0	Papaver_setigerum|Pse02G12840.0	      0
 70- 40:	Papaver_setigerum|Pse01G67680.0	Papaver_setigerum|Pse02G12830.0	      0
 70- 41:	Papaver_setigerum|Pse01G67700.0	Papaver_setigerum|Pse02G12800.0	      0
 70- 42:	Papaver_setigerum|Pse01G67720.0	Papaver_setigerum|Pse02G12790.0	      0
 70- 43:	Papaver_setigerum|Pse01G67730.0	Papaver_setigerum|Pse02G12770.0	      0
 70- 44:	Papaver_setigerum|Pse01G67740.0	Papaver_setigerum|Pse02G12760.0	      0
 70- 45:	Papaver_setigerum|Pse01G67770.0	Papaver_setigerum|Pse02G12730.0	      0
 70- 46:	Papaver_setigerum|Pse01G67790.0	Papaver_setigerum|Pse02G12710.0	      0
 70- 47:	Papaver_setigerum|Pse01G67820.0	Papaver_setigerum|Pse02G12690.0	      0
 70- 48:	Papaver_setigerum|Pse01G67890.0	Papaver_setigerum|Pse02G12650.0	      0
 70- 49:	Papaver_setigerum|Pse01G67920.0	Papaver_setigerum|Pse02G12610.0	      0
 70- 50:	Papaver_setigerum|Pse01G67930.0	Papaver_setigerum|Pse02G12590.0	      0
 70- 51:	Papaver_setigerum|Pse01G67940.0	Papaver_setigerum|Pse02G12570.0	      0
## Alignment 71: score=2330.0 e_value=1.1e-189 N=49 Pe1&Pe2 minus
 71-  0:	Papaver_setigerum|Pse01G23370.0	Papaver_setigerum|Pse02G09310.0	      0
 71-  1:	Papaver_setigerum|Pse01G23380.0	Papaver_setigerum|Pse02G09300.0	      0
 71-  2:	Papaver_setigerum|Pse01G23390.0	Papaver_setigerum|Pse02G09280.0	      0
 71-  3:	Papaver_setigerum|Pse01G23420.0	Papaver_setigerum|Pse02G09270.0	      0
 71-  4:	Papaver_setigerum|Pse01G23440.0	Papaver_setigerum|Pse02G09260.0	      0
 71-  5:	Papaver_setigerum|Pse01G23460.0	Papaver_setigerum|Pse02G09230.0	      0
 71-  6:	Papaver_setigerum|Pse01G23480.0	Papaver_setigerum|Pse02G09200.0	      0
 71-  7:	Papaver_setigerum|Pse01G23490.0	Papaver_setigerum|Pse02G09190.0	      0
 71-  8:	Papaver_setigerum|Pse01G23500.0	Papaver_setigerum|Pse02G09180.0	      0
 71-  9:	Papaver_setigerum|Pse01G23550.0	Papaver_setigerum|Pse02G09170.0	      0
 71- 10:	Papaver_setigerum|Pse01G23560.0	Papaver_setigerum|Pse02G09150.0	      0
 71- 11:	Papaver_setigerum|Pse01G23570.0	Papaver_setigerum|Pse02G09140.0	      0
 71- 12:	Papaver_setigerum|Pse01G23580.0	Papaver_setigerum|Pse02G09130.0	      0
 71- 13:	Papaver_setigerum|Pse01G23590.0	Papaver_setigerum|Pse02G09120.0	      0
 71- 14:	Papaver_setigerum|Pse01G23610.0	Papaver_setigerum|Pse02G09090.0	      0
 71- 15:	Papaver_setigerum|Pse01G23630.0	Papaver_setigerum|Pse02G09070.0	      0
 71- 16:	Papaver_setigerum|Pse01G23640.0	Papaver_setigerum|Pse02G09040.0	      0
 71- 17:	Papaver_setigerum|Pse01G23650.0	Papaver_setigerum|Pse02G09030.0	      0
 71- 18:	Papaver_setigerum|Pse01G23670.0	Papaver_setigerum|Pse02G08990.0	      0
 71- 19:	Papaver_setigerum|Pse01G23680.0	Papaver_setigerum|Pse02G08970.0	      0
 71- 20:	Papaver_setigerum|Pse01G23690.0	Papaver_setigerum|Pse02G08960.0	      0
 71- 21:	Papaver_setigerum|Pse01G23700.0	Papaver_setigerum|Pse02G08940.0	      0
 71- 22:	Papaver_setigerum|Pse01G23760.0	Papaver_setigerum|Pse02G08900.0	      0
 71- 23:	Papaver_setigerum|Pse01G23770.0	Papaver_setigerum|Pse02G08890.0	      0
 71- 24:	Papaver_setigerum|Pse01G23790.0	Papaver_setigerum|Pse02G08880.0	      0
 71- 25:	Papaver_setigerum|Pse01G23820.0	Papaver_setigerum|Pse02G08860.0	      0
 71- 26:	Papaver_setigerum|Pse01G23830.0	Papaver_setigerum|Pse02G08850.0	      0
 71- 27:	Papaver_setigerum|Pse01G23860.0	Papaver_setigerum|Pse02G08810.0	      0
 71- 28:	Papaver_setigerum|Pse01G23900.0	Papaver_setigerum|Pse02G08790.0	      0
 71- 29:	Papaver_setigerum|Pse01G23910.0	Papaver_setigerum|Pse02G08770.0	      0
 71- 30:	Papaver_setigerum|Pse01G23940.0	Papaver_setigerum|Pse02G08730.0	      0
 71- 31:	Papaver_setigerum|Pse01G23950.0	Papaver_setigerum|Pse02G08720.0	      0
 71- 32:	Papaver_setigerum|Pse01G23960.0	Papaver_setigerum|Pse02G08690.0	      0
 71- 33:	Papaver_setigerum|Pse01G23980.0	Papaver_setigerum|Pse02G08670.0	      0
 71- 34:	Papaver_setigerum|Pse01G23990.0	Papaver_setigerum|Pse02G08650.0	      0
 71- 35:	Papaver_setigerum|Pse01G24070.0	Papaver_setigerum|Pse02G08620.0	      0
 71- 36:	Papaver_setigerum|Pse01G24120.0	Papaver_setigerum|Pse02G08600.0	      0
 71- 37:	Papaver_setigerum|Pse01G24130.0	Papaver_setigerum|Pse02G08590.0	      0
 71- 38:	Papaver_setigerum|Pse01G24150.0	Papaver_setigerum|Pse02G08570.0	      0
 71- 39:	Papaver_setigerum|Pse01G24190.0	Papaver_setigerum|Pse02G08540.0	      0
 71- 40:	Papaver_setigerum|Pse01G24200.0	Papaver_setigerum|Pse02G08510.0	      0
 71- 41:	Papaver_setigerum|Pse01G24230.0	Papaver_setigerum|Pse02G08470.0	      0
 71- 42:	Papaver_setigerum|Pse01G24240.0	Papaver_setigerum|Pse02G08460.0	      0
 71- 43:	Papaver_setigerum|Pse01G24320.0	Papaver_setigerum|Pse02G08340.0	      0
 71- 44:	Papaver_setigerum|Pse01G24390.0	Papaver_setigerum|Pse02G08280.0	      0
 71- 45:	Papaver_setigerum|Pse01G24400.0	Papaver_setigerum|Pse02G08260.0	      0
 71- 46:	Papaver_setigerum|Pse01G24410.0	Papaver_setigerum|Pse02G08250.0	      0
 71- 47:	Papaver_setigerum|Pse01G24600.0	Papaver_setigerum|Pse02G08120.0	      0
 71- 48:	Papaver_setigerum|Pse01G24770.0	Papaver_setigerum|Pse02G07920.0	      0
## Alignment 72: score=1973.0 e_value=1.9e-155 N=41 Pe1&Pe2 minus
 72-  0:	Papaver_setigerum|Pse01G73090.0	Papaver_setigerum|Pse02G19700.0	      0
 72-  1:	Papaver_setigerum|Pse01G73100.0	Papaver_setigerum|Pse02G19690.0	      0
 72-  2:	Papaver_setigerum|Pse01G73120.0	Papaver_setigerum|Pse02G19670.0	      0
 72-  3:	Papaver_setigerum|Pse01G73190.0	Papaver_setigerum|Pse02G19570.0	      0
 72-  4:	Papaver_setigerum|Pse01G73240.0	Papaver_setigerum|Pse02G19500.0	      0
 72-  5:	Papaver_setigerum|Pse01G73260.0	Papaver_setigerum|Pse02G19480.0	      0
 72-  6:	Papaver_setigerum|Pse01G73280.0	Papaver_setigerum|Pse02G19440.0	      0
 72-  7:	Papaver_setigerum|Pse01G73300.0	Papaver_setigerum|Pse02G19420.0	      0
 72-  8:	Papaver_setigerum|Pse01G73320.0	Papaver_setigerum|Pse02G19400.0	      0
 72-  9:	Papaver_setigerum|Pse01G73330.0	Papaver_setigerum|Pse02G19390.0	      0
 72- 10:	Papaver_setigerum|Pse01G73340.0	Papaver_setigerum|Pse02G19380.0	      0
 72- 11:	Papaver_setigerum|Pse01G73350.0	Papaver_setigerum|Pse02G19370.0	      0
 72- 12:	Papaver_setigerum|Pse01G73370.0	Papaver_setigerum|Pse02G19350.0	      0
 72- 13:	Papaver_setigerum|Pse01G73390.0	Papaver_setigerum|Pse02G19320.0	      0
 72- 14:	Papaver_setigerum|Pse01G73400.0	Papaver_setigerum|Pse02G19310.0	      0
 72- 15:	Papaver_setigerum|Pse01G73430.0	Papaver_setigerum|Pse02G19300.0	      0
 72- 16:	Papaver_setigerum|Pse01G73470.0	Papaver_setigerum|Pse02G19270.0	      0
 72- 17:	Papaver_setigerum|Pse01G73480.0	Papaver_setigerum|Pse02G19260.0	      0
 72- 18:	Papaver_setigerum|Pse01G73500.0	Papaver_setigerum|Pse02G19250.0	      0
 72- 19:	Papaver_setigerum|Pse01G73510.0	Papaver_setigerum|Pse02G19230.0	      0
 72- 20:	Papaver_setigerum|Pse01G73550.0	Papaver_setigerum|Pse02G19180.0	      0
 72- 21:	Papaver_setigerum|Pse01G73570.0	Papaver_setigerum|Pse02G19140.0	      0
 72- 22:	Papaver_setigerum|Pse01G73590.0	Papaver_setigerum|Pse02G19100.0	      0
 72- 23:	Papaver_setigerum|Pse01G73620.0	Papaver_setigerum|Pse02G19080.0	      0
 72- 24:	Papaver_setigerum|Pse01G73630.0	Papaver_setigerum|Pse02G19060.0	      0
 72- 25:	Papaver_setigerum|Pse01G73650.0	Papaver_setigerum|Pse02G19040.0	      0
 72- 26:	Papaver_setigerum|Pse01G73660.0	Papaver_setigerum|Pse02G19020.0	      0
 72- 27:	Papaver_setigerum|Pse01G73700.0	Papaver_setigerum|Pse02G18960.0	      0
 72- 28:	Papaver_setigerum|Pse01G73720.0	Papaver_setigerum|Pse02G18920.0	      0
 72- 29:	Papaver_setigerum|Pse01G73760.0	Papaver_setigerum|Pse02G18870.0	      0
 72- 30:	Papaver_setigerum|Pse01G73800.0	Papaver_setigerum|Pse02G18830.0	      0
 72- 31:	Papaver_setigerum|Pse01G73820.0	Papaver_setigerum|Pse02G18810.0	      0
 72- 32:	Papaver_setigerum|Pse01G73850.0	Papaver_setigerum|Pse02G18800.0	      0
 72- 33:	Papaver_setigerum|Pse01G73860.0	Papaver_setigerum|Pse02G18790.0	      0
 72- 34:	Papaver_setigerum|Pse01G73880.0	Papaver_setigerum|Pse02G18770.0	      0
 72- 35:	Papaver_setigerum|Pse01G73900.0	Papaver_setigerum|Pse02G18750.0	      0
 72- 36:	Papaver_setigerum|Pse01G73910.0	Papaver_setigerum|Pse02G18740.0	      0
 72- 37:	Papaver_setigerum|Pse01G73920.0	Papaver_setigerum|Pse02G18730.0	      0
 72- 38:	Papaver_setigerum|Pse01G73940.0	Papaver_setigerum|Pse02G18650.0	      0
 72- 39:	Papaver_setigerum|Pse01G73950.0	Papaver_setigerum|Pse02G18630.0	      0
 72- 40:	Papaver_setigerum|Pse01G73960.0	Papaver_setigerum|Pse02G18600.0	      0
## Alignment 73: score=1045.0 e_value=3.1e-71 N=22 Pe1&Pe2 minus
 73-  0:	Papaver_setigerum|Pse01G72040.0	Papaver_setigerum|Pse02G20770.0	      0
 73-  1:	Papaver_setigerum|Pse01G72050.0	Papaver_setigerum|Pse02G20760.0	      0
 73-  2:	Papaver_setigerum|Pse01G72070.0	Papaver_setigerum|Pse02G20750.0	      0
 73-  3:	Papaver_setigerum|Pse01G72110.0	Papaver_setigerum|Pse02G20710.0	      0
 73-  4:	Papaver_setigerum|Pse01G72130.0	Papaver_setigerum|Pse02G20680.0	      0
 73-  5:	Papaver_setigerum|Pse01G72140.0	Papaver_setigerum|Pse02G20660.0	      0
 73-  6:	Papaver_setigerum|Pse01G72150.0	Papaver_setigerum|Pse02G20650.0	      0
 73-  7:	Papaver_setigerum|Pse01G72160.0	Papaver_setigerum|Pse02G20640.0	      0
 73-  8:	Papaver_setigerum|Pse01G72200.0	Papaver_setigerum|Pse02G20560.0	      0
 73-  9:	Papaver_setigerum|Pse01G72440.0	Papaver_setigerum|Pse02G20310.0	      0
 73- 10:	Papaver_setigerum|Pse01G72450.0	Papaver_setigerum|Pse02G20280.0	      0
 73- 11:	Papaver_setigerum|Pse01G72480.0	Papaver_setigerum|Pse02G20250.0	      0
 73- 12:	Papaver_setigerum|Pse01G72510.0	Papaver_setigerum|Pse02G20220.0	      0
 73- 13:	Papaver_setigerum|Pse01G72550.0	Papaver_setigerum|Pse02G20170.0	      0
 73- 14:	Papaver_setigerum|Pse01G72560.0	Papaver_setigerum|Pse02G20160.0	      0
 73- 15:	Papaver_setigerum|Pse01G72610.0	Papaver_setigerum|Pse02G20100.0	      0
 73- 16:	Papaver_setigerum|Pse01G72620.0	Papaver_setigerum|Pse02G20090.0	      0
 73- 17:	Papaver_setigerum|Pse01G72630.0	Papaver_setigerum|Pse02G20080.0	      0
 73- 18:	Papaver_setigerum|Pse01G72660.0	Papaver_setigerum|Pse02G20060.0	      0
 73- 19:	Papaver_setigerum|Pse01G72670.0	Papaver_setigerum|Pse02G20050.0	      0
 73- 20:	Papaver_setigerum|Pse01G72680.0	Papaver_setigerum|Pse02G20040.0	      0
 73- 21:	Papaver_setigerum|Pse01G72690.0	Papaver_setigerum|Pse02G20030.0	      0
## Alignment 74: score=979.0 e_value=5.6e-66 N=20 Pe1&Pe2 minus
 74-  0:	Papaver_setigerum|Pse01G75660.0	Papaver_setigerum|Pse02G23200.0	      0
 74-  1:	Papaver_setigerum|Pse01G75670.0	Papaver_setigerum|Pse02G23190.0	      0
 74-  2:	Papaver_setigerum|Pse01G75680.0	Papaver_setigerum|Pse02G23180.0	      0
 74-  3:	Papaver_setigerum|Pse01G75700.0	Papaver_setigerum|Pse02G23170.0	      0
 74-  4:	Papaver_setigerum|Pse01G75710.0	Papaver_setigerum|Pse02G23160.0	      0
 74-  5:	Papaver_setigerum|Pse01G75720.0	Papaver_setigerum|Pse02G23150.0	      0
 74-  6:	Papaver_setigerum|Pse01G75780.0	Papaver_setigerum|Pse02G23100.0	      0
 74-  7:	Papaver_setigerum|Pse01G75790.0	Papaver_setigerum|Pse02G23090.0	      0
 74-  8:	Papaver_setigerum|Pse01G75800.0	Papaver_setigerum|Pse02G23080.0	      0
 74-  9:	Papaver_setigerum|Pse01G75810.0	Papaver_setigerum|Pse02G23070.0	      0
 74- 10:	Papaver_setigerum|Pse01G75830.0	Papaver_setigerum|Pse02G23050.0	      0
 74- 11:	Papaver_setigerum|Pse01G75840.0	Papaver_setigerum|Pse02G23040.0	      0
 74- 12:	Papaver_setigerum|Pse01G75850.0	Papaver_setigerum|Pse02G23030.0	      0
 74- 13:	Papaver_setigerum|Pse01G75870.0	Papaver_setigerum|Pse02G23010.0	      0
 74- 14:	Papaver_setigerum|Pse01G75890.0	Papaver_setigerum|Pse02G22990.0	      0
 74- 15:	Papaver_setigerum|Pse01G75900.0	Papaver_setigerum|Pse02G22980.0	      0
 74- 16:	Papaver_setigerum|Pse01G76030.0	Papaver_setigerum|Pse02G22900.0	      0
 74- 17:	Papaver_setigerum|Pse01G76040.0	Papaver_setigerum|Pse02G22890.0	      0
 74- 18:	Papaver_setigerum|Pse01G76050.0	Papaver_setigerum|Pse02G22880.0	      0
 74- 19:	Papaver_setigerum|Pse01G76060.0	Papaver_setigerum|Pse02G22870.0	      0
## Alignment 75: score=759.0 e_value=1.2e-49 N=16 Pe1&Pe2 minus
 75-  0:	Papaver_setigerum|Pse01G74440.0	Papaver_setigerum|Pse02G21910.0	      0
 75-  1:	Papaver_setigerum|Pse01G74450.0	Papaver_setigerum|Pse02G21900.0	      0
 75-  2:	Papaver_setigerum|Pse01G74460.0	Papaver_setigerum|Pse02G21890.0	      0
 75-  3:	Papaver_setigerum|Pse01G74490.0	Papaver_setigerum|Pse02G21840.0	      0
 75-  4:	Papaver_setigerum|Pse01G74500.0	Papaver_setigerum|Pse02G21830.0	      0
 75-  5:	Papaver_setigerum|Pse01G74520.0	Papaver_setigerum|Pse02G21810.0	      0
 75-  6:	Papaver_setigerum|Pse01G74530.0	Papaver_setigerum|Pse02G21770.0	      0
 75-  7:	Papaver_setigerum|Pse01G74560.0	Papaver_setigerum|Pse02G21730.0	      0
 75-  8:	Papaver_setigerum|Pse01G74650.0	Papaver_setigerum|Pse02G21620.0	      0
 75-  9:	Papaver_setigerum|Pse01G74700.0	Papaver_setigerum|Pse02G21600.0	      0
 75- 10:	Papaver_setigerum|Pse01G74710.0	Papaver_setigerum|Pse02G21580.0	      0
 75- 11:	Papaver_setigerum|Pse01G74730.0	Papaver_setigerum|Pse02G21550.0	      0
 75- 12:	Papaver_setigerum|Pse01G74740.0	Papaver_setigerum|Pse02G21540.0	      0
 75- 13:	Papaver_setigerum|Pse01G74750.0	Papaver_setigerum|Pse02G21530.0	      0
 75- 14:	Papaver_setigerum|Pse01G74760.0	Papaver_setigerum|Pse02G21520.0	      0
 75- 15:	Papaver_setigerum|Pse01G74830.0	Papaver_setigerum|Pse02G21380.0	      0
## Alignment 76: score=656.0 e_value=1.2e-45 N=15 Pe1&Pe2 minus
 76-  0:	Papaver_setigerum|Pse01G64200.0	Papaver_setigerum|Pse02G12170.0	      0
 76-  1:	Papaver_setigerum|Pse01G64210.0	Papaver_setigerum|Pse02G12160.0	      0
 76-  2:	Papaver_setigerum|Pse01G64250.0	Papaver_setigerum|Pse02G12120.0	      0
 76-  3:	Papaver_setigerum|Pse01G64260.0	Papaver_setigerum|Pse02G12110.0	      0
 76-  4:	Papaver_setigerum|Pse01G64320.0	Papaver_setigerum|Pse02G12060.0	      0
 76-  5:	Papaver_setigerum|Pse01G64510.0	Papaver_setigerum|Pse02G11830.0	      0
 76-  6:	Papaver_setigerum|Pse01G64640.0	Papaver_setigerum|Pse02G11630.0	      0
 76-  7:	Papaver_setigerum|Pse01G64740.0	Papaver_setigerum|Pse02G11490.0	      0
 76-  8:	Papaver_setigerum|Pse01G64830.0	Papaver_setigerum|Pse02G11400.0	      0
 76-  9:	Papaver_setigerum|Pse01G64910.0	Papaver_setigerum|Pse02G11260.0	      0
 76- 10:	Papaver_setigerum|Pse01G64950.0	Papaver_setigerum|Pse02G11250.0	      0
 76- 11:	Papaver_setigerum|Pse01G64960.0	Papaver_setigerum|Pse02G11240.0	      0
 76- 12:	Papaver_setigerum|Pse01G64990.0	Papaver_setigerum|Pse02G11200.0	      0
 76- 13:	Papaver_setigerum|Pse01G65020.0	Papaver_setigerum|Pse02G11160.0	      0
 76- 14:	Papaver_setigerum|Pse01G65050.0	Papaver_setigerum|Pse02G11140.0	      0
## Alignment 77: score=553.0 e_value=1.8e-28 N=12 Pe1&Pe2 minus
 77-  0:	Papaver_setigerum|Pse01G68580.0	Papaver_setigerum|Pse02G14950.0	      0
 77-  1:	Papaver_setigerum|Pse01G68790.0	Papaver_setigerum|Pse02G14890.0	      0
 77-  2:	Papaver_setigerum|Pse01G68810.0	Papaver_setigerum|Pse02G14860.0	      0
 77-  3:	Papaver_setigerum|Pse01G68860.0	Papaver_setigerum|Pse02G14820.0	      0
 77-  4:	Papaver_setigerum|Pse01G68880.0	Papaver_setigerum|Pse02G14800.0	      0
 77-  5:	Papaver_setigerum|Pse01G68910.0	Papaver_setigerum|Pse02G14700.0	      0
 77-  6:	Papaver_setigerum|Pse01G68950.0	Papaver_setigerum|Pse02G14650.0	      0
 77-  7:	Papaver_setigerum|Pse01G68960.0	Papaver_setigerum|Pse02G14640.0	      0
 77-  8:	Papaver_setigerum|Pse01G68980.0	Papaver_setigerum|Pse02G14580.0	      0
 77-  9:	Papaver_setigerum|Pse01G68990.0	Papaver_setigerum|Pse02G14570.0	      0
 77- 10:	Papaver_setigerum|Pse01G69000.0	Papaver_setigerum|Pse02G14550.0	      0
 77- 11:	Papaver_setigerum|Pse01G69010.0	Papaver_setigerum|Pse02G14530.0	      0
## Alignment 78: score=487.0 e_value=1.9e-24 N=10 Pe1&Pe2 minus
 78-  0:	Papaver_setigerum|Pse01G69100.0	Papaver_setigerum|Pse02G17270.0	      0
 78-  1:	Papaver_setigerum|Pse01G69110.0	Papaver_setigerum|Pse02G17260.0	      0
 78-  2:	Papaver_setigerum|Pse01G69140.0	Papaver_setigerum|Pse02G17230.0	      0
 78-  3:	Papaver_setigerum|Pse01G69150.0	Papaver_setigerum|Pse02G17220.0	      0
 78-  4:	Papaver_setigerum|Pse01G69160.0	Papaver_setigerum|Pse02G17210.0	      0
 78-  5:	Papaver_setigerum|Pse01G69210.0	Papaver_setigerum|Pse02G17170.0	      0
 78-  6:	Papaver_setigerum|Pse01G69260.0	Papaver_setigerum|Pse02G17130.0	      0
 78-  7:	Papaver_setigerum|Pse01G69270.0	Papaver_setigerum|Pse02G17120.0	      0
 78-  8:	Papaver_setigerum|Pse01G69280.0	Papaver_setigerum|Pse02G17100.0	      0
 78-  9:	Papaver_setigerum|Pse01G69310.0	Papaver_setigerum|Pse02G17070.0	      0
## Alignment 79: score=485.0 e_value=4e-20 N=10 Pe1&Pe2 minus
 79-  0:	Papaver_setigerum|Pse01G71170.0	Papaver_setigerum|Pse02G17980.0	      0
 79-  1:	Papaver_setigerum|Pse01G71190.0	Papaver_setigerum|Pse02G17960.0	      0
 79-  2:	Papaver_setigerum|Pse01G71240.0	Papaver_setigerum|Pse02G17940.0	      0
 79-  3:	Papaver_setigerum|Pse01G71260.0	Papaver_setigerum|Pse02G17920.0	      0
 79-  4:	Papaver_setigerum|Pse01G71280.0	Papaver_setigerum|Pse02G17910.0	      0
 79-  5:	Papaver_setigerum|Pse01G71330.0	Papaver_setigerum|Pse02G17870.0	      0
 79-  6:	Papaver_setigerum|Pse01G71350.0	Papaver_setigerum|Pse02G17850.0	      0
 79-  7:	Papaver_setigerum|Pse01G71360.0	Papaver_setigerum|Pse02G17830.0	      0
 79-  8:	Papaver_setigerum|Pse01G71370.0	Papaver_setigerum|Pse02G17800.0	      0
 79-  9:	Papaver_setigerum|Pse01G71380.0	Papaver_setigerum|Pse02G17790.0	      0
## Alignment 80: score=478.0 e_value=3.8e-24 N=10 Pe1&Pe2 minus
 80-  0:	Papaver_setigerum|Pse01G65460.0	Papaver_setigerum|Pse02G10700.0	      0
 80-  1:	Papaver_setigerum|Pse01G65470.0	Papaver_setigerum|Pse02G10680.0	      0
 80-  2:	Papaver_setigerum|Pse01G65490.0	Papaver_setigerum|Pse02G10660.0	      0
 80-  3:	Papaver_setigerum|Pse01G65520.0	Papaver_setigerum|Pse02G10620.0	      0
 80-  4:	Papaver_setigerum|Pse01G65560.0	Papaver_setigerum|Pse02G10580.0	      0
 80-  5:	Papaver_setigerum|Pse01G65570.0	Papaver_setigerum|Pse02G10570.0	      0
 80-  6:	Papaver_setigerum|Pse01G65590.0	Papaver_setigerum|Pse02G10540.0	      0
 80-  7:	Papaver_setigerum|Pse01G65640.0	Papaver_setigerum|Pse02G10460.0	      0
 80-  8:	Papaver_setigerum|Pse01G65650.0	Papaver_setigerum|Pse02G10400.0	      0
 80-  9:	Papaver_setigerum|Pse01G65660.0	Papaver_setigerum|Pse02G10390.0	      0
## Alignment 81: score=476.0 e_value=2.8e-22 N=10 Pe1&Pe2 minus
 81-  0:	Papaver_setigerum|Pse01G66080.0	Papaver_setigerum|Pse02G17640.0	      0
 81-  1:	Papaver_setigerum|Pse01G66090.0	Papaver_setigerum|Pse02G17630.0	      0
 81-  2:	Papaver_setigerum|Pse01G66120.0	Papaver_setigerum|Pse02G17590.0	      0
 81-  3:	Papaver_setigerum|Pse01G66160.0	Papaver_setigerum|Pse02G17530.0	      0
 81-  4:	Papaver_setigerum|Pse01G66240.0	Papaver_setigerum|Pse02G17460.0	      0
 81-  5:	Papaver_setigerum|Pse01G66280.0	Papaver_setigerum|Pse02G17420.0	      0
 81-  6:	Papaver_setigerum|Pse01G66290.0	Papaver_setigerum|Pse02G17410.0	      0
 81-  7:	Papaver_setigerum|Pse01G66300.0	Papaver_setigerum|Pse02G17400.0	      0
 81-  8:	Papaver_setigerum|Pse01G66320.0	Papaver_setigerum|Pse02G17370.0	      0
 81-  9:	Papaver_setigerum|Pse01G66370.0	Papaver_setigerum|Pse02G17320.0	      0
## Alignment 82: score=343.0 e_value=4.3e-15 N=7 Pe1&Pe2 minus
 82-  0:	Papaver_setigerum|Pse01G73970.0	Papaver_setigerum|Pse02G20970.0	      0
 82-  1:	Papaver_setigerum|Pse01G73980.0	Papaver_setigerum|Pse02G20960.0	      0
 82-  2:	Papaver_setigerum|Pse01G73990.0	Papaver_setigerum|Pse02G20950.0	      0
 82-  3:	Papaver_setigerum|Pse01G74010.0	Papaver_setigerum|Pse02G20930.0	      0
 82-  4:	Papaver_setigerum|Pse01G74080.0	Papaver_setigerum|Pse02G20880.0	      0
 82-  5:	Papaver_setigerum|Pse01G74090.0	Papaver_setigerum|Pse02G20870.0	      0
 82-  6:	Papaver_setigerum|Pse01G74100.0	Papaver_setigerum|Pse02G20860.0	      0
## Alignment 83: score=1403.0 e_value=3.3e-99 N=29 Pe1&Pe20 plus
 83-  0:	Papaver_setigerum|Pse01G21790.0	Papaver_setigerum|Pse20G31780.0	      0
 83-  1:	Papaver_setigerum|Pse01G21800.0	Papaver_setigerum|Pse20G31790.0	      0
 83-  2:	Papaver_setigerum|Pse01G21810.0	Papaver_setigerum|Pse20G31800.0	      0
 83-  3:	Papaver_setigerum|Pse01G21820.0	Papaver_setigerum|Pse20G31820.0	      0
 83-  4:	Papaver_setigerum|Pse01G21840.0	Papaver_setigerum|Pse20G31850.0	      0
 83-  5:	Papaver_setigerum|Pse01G21850.0	Papaver_setigerum|Pse20G31860.0	      0
 83-  6:	Papaver_setigerum|Pse01G21870.0	Papaver_setigerum|Pse20G31880.0	      0
 83-  7:	Papaver_setigerum|Pse01G21880.0	Papaver_setigerum|Pse20G31900.0	      0
 83-  8:	Papaver_setigerum|Pse01G21910.0	Papaver_setigerum|Pse20G31930.0	      0
 83-  9:	Papaver_setigerum|Pse01G21920.0	Papaver_setigerum|Pse20G31940.0	      0
 83- 10:	Papaver_setigerum|Pse01G21940.0	Papaver_setigerum|Pse20G31950.0	      0
 83- 11:	Papaver_setigerum|Pse01G21950.0	Papaver_setigerum|Pse20G31990.0	      0
 83- 12:	Papaver_setigerum|Pse01G21990.0	Papaver_setigerum|Pse20G32000.0	      0
 83- 13:	Papaver_setigerum|Pse01G22000.0	Papaver_setigerum|Pse20G32010.0	      0
 83- 14:	Papaver_setigerum|Pse01G22020.0	Papaver_setigerum|Pse20G32040.0	      0
 83- 15:	Papaver_setigerum|Pse01G22050.0	Papaver_setigerum|Pse20G32060.0	      0
 83- 16:	Papaver_setigerum|Pse01G22070.0	Papaver_setigerum|Pse20G32090.0	      0
 83- 17:	Papaver_setigerum|Pse01G22090.0	Papaver_setigerum|Pse20G32110.0	      0
 83- 18:	Papaver_setigerum|Pse01G22120.0	Papaver_setigerum|Pse20G32130.0	      0
 83- 19:	Papaver_setigerum|Pse01G22130.0	Papaver_setigerum|Pse20G32140.0	      0
 83- 20:	Papaver_setigerum|Pse01G22150.0	Papaver_setigerum|Pse20G32150.0	      0
 83- 21:	Papaver_setigerum|Pse01G22250.0	Papaver_setigerum|Pse20G32170.0	      0
 83- 22:	Papaver_setigerum|Pse01G22260.0	Papaver_setigerum|Pse20G32180.0	      0
 83- 23:	Papaver_setigerum|Pse01G22300.0	Papaver_setigerum|Pse20G32190.0	      0
 83- 24:	Papaver_setigerum|Pse01G22390.0	Papaver_setigerum|Pse20G32300.0	      0
 83- 25:	Papaver_setigerum|Pse01G22400.0	Papaver_setigerum|Pse20G32310.0	      0
 83- 26:	Papaver_setigerum|Pse01G22420.0	Papaver_setigerum|Pse20G32320.0	      0
 83- 27:	Papaver_setigerum|Pse01G22430.0	Papaver_setigerum|Pse20G32330.0	      0
 83- 28:	Papaver_setigerum|Pse01G22440.0	Papaver_setigerum|Pse20G32340.0	      0
## Alignment 84: score=1234.0 e_value=3.2e-94 N=26 Pe1&Pe20 plus
 84-  0:	Papaver_setigerum|Pse01G66880.0	Papaver_setigerum|Pse20G25620.0	      0
 84-  1:	Papaver_setigerum|Pse01G66890.0	Papaver_setigerum|Pse20G25630.0	      0
 84-  2:	Papaver_setigerum|Pse01G66920.0	Papaver_setigerum|Pse20G25650.0	      0
 84-  3:	Papaver_setigerum|Pse01G66930.0	Papaver_setigerum|Pse20G25680.0	      0
 84-  4:	Papaver_setigerum|Pse01G66960.0	Papaver_setigerum|Pse20G25720.0	      0
 84-  5:	Papaver_setigerum|Pse01G66970.0	Papaver_setigerum|Pse20G25730.0	      0
 84-  6:	Papaver_setigerum|Pse01G66980.0	Papaver_setigerum|Pse20G25740.0	      0
 84-  7:	Papaver_setigerum|Pse01G66990.0	Papaver_setigerum|Pse20G25750.0	      0
 84-  8:	Papaver_setigerum|Pse01G67000.0	Papaver_setigerum|Pse20G25760.0	      0
 84-  9:	Papaver_setigerum|Pse01G67010.0	Papaver_setigerum|Pse20G25770.0	      0
 84- 10:	Papaver_setigerum|Pse01G67050.0	Papaver_setigerum|Pse20G25780.0	      0
 84- 11:	Papaver_setigerum|Pse01G67070.0	Papaver_setigerum|Pse20G25790.0	      0
 84- 12:	Papaver_setigerum|Pse01G67090.0	Papaver_setigerum|Pse20G25810.0	      0
 84- 13:	Papaver_setigerum|Pse01G67100.0	Papaver_setigerum|Pse20G25820.0	      0
 84- 14:	Papaver_setigerum|Pse01G67110.0	Papaver_setigerum|Pse20G25830.0	      0
 84- 15:	Papaver_setigerum|Pse01G67120.0	Papaver_setigerum|Pse20G25840.0	      0
 84- 16:	Papaver_setigerum|Pse01G67140.0	Papaver_setigerum|Pse20G25870.0	      0
 84- 17:	Papaver_setigerum|Pse01G67150.0	Papaver_setigerum|Pse20G25880.0	      0
 84- 18:	Papaver_setigerum|Pse01G67160.0	Papaver_setigerum|Pse20G25890.0	      0
 84- 19:	Papaver_setigerum|Pse01G67190.0	Papaver_setigerum|Pse20G25920.0	      0
 84- 20:	Papaver_setigerum|Pse01G67200.0	Papaver_setigerum|Pse20G25930.0	      0
 84- 21:	Papaver_setigerum|Pse01G67210.0	Papaver_setigerum|Pse20G25940.0	      0
 84- 22:	Papaver_setigerum|Pse01G67220.0	Papaver_setigerum|Pse20G25950.0	      0
 84- 23:	Papaver_setigerum|Pse01G67250.0	Papaver_setigerum|Pse20G25960.0	      0
 84- 24:	Papaver_setigerum|Pse01G67430.0	Papaver_setigerum|Pse20G26210.0	      0
 84- 25:	Papaver_setigerum|Pse01G67590.0	Papaver_setigerum|Pse20G26460.0	      0
## Alignment 85: score=1155.0 e_value=6.9e-83 N=25 Pe1&Pe20 plus
 85-  0:	Papaver_setigerum|Pse01G71920.0	Papaver_setigerum|Pse20G19470.0	      0
 85-  1:	Papaver_setigerum|Pse01G71970.0	Papaver_setigerum|Pse20G19500.0	      0
 85-  2:	Papaver_setigerum|Pse01G72010.0	Papaver_setigerum|Pse20G19540.0	      0
 85-  3:	Papaver_setigerum|Pse01G72020.0	Papaver_setigerum|Pse20G19550.0	      0
 85-  4:	Papaver_setigerum|Pse01G72050.0	Papaver_setigerum|Pse20G19620.0	      0
 85-  5:	Papaver_setigerum|Pse01G72070.0	Papaver_setigerum|Pse20G19630.0	      0
 85-  6:	Papaver_setigerum|Pse01G72090.0	Papaver_setigerum|Pse20G19650.0	      0
 85-  7:	Papaver_setigerum|Pse01G72110.0	Papaver_setigerum|Pse20G19660.0	      0
 85-  8:	Papaver_setigerum|Pse01G72130.0	Papaver_setigerum|Pse20G19680.0	      0
 85-  9:	Papaver_setigerum|Pse01G72150.0	Papaver_setigerum|Pse20G19690.0	      0
 85- 10:	Papaver_setigerum|Pse01G72160.0	Papaver_setigerum|Pse20G19700.0	      0
 85- 11:	Papaver_setigerum|Pse01G72200.0	Papaver_setigerum|Pse20G19710.0	      0
 85- 12:	Papaver_setigerum|Pse01G72210.0	Papaver_setigerum|Pse20G19770.0	      0
 85- 13:	Papaver_setigerum|Pse01G72350.0	Papaver_setigerum|Pse20G19860.0	      0
 85- 14:	Papaver_setigerum|Pse01G72450.0	Papaver_setigerum|Pse20G20000.0	      0
 85- 15:	Papaver_setigerum|Pse01G72480.0	Papaver_setigerum|Pse20G20030.0	      0
 85- 16:	Papaver_setigerum|Pse01G72510.0	Papaver_setigerum|Pse20G20050.0	      0
 85- 17:	Papaver_setigerum|Pse01G72550.0	Papaver_setigerum|Pse20G20100.0	      0
 85- 18:	Papaver_setigerum|Pse01G72560.0	Papaver_setigerum|Pse20G20110.0	      0
 85- 19:	Papaver_setigerum|Pse01G72620.0	Papaver_setigerum|Pse20G20160.0	      0
 85- 20:	Papaver_setigerum|Pse01G72630.0	Papaver_setigerum|Pse20G20210.0	      0
 85- 21:	Papaver_setigerum|Pse01G72640.0	Papaver_setigerum|Pse20G20220.0	      0
 85- 22:	Papaver_setigerum|Pse01G72660.0	Papaver_setigerum|Pse20G20230.0	      0
 85- 23:	Papaver_setigerum|Pse01G72870.0	Papaver_setigerum|Pse20G20440.0	      0
 85- 24:	Papaver_setigerum|Pse01G72900.0	Papaver_setigerum|Pse20G20500.0	      0
## Alignment 86: score=857.0 e_value=6.3e-54 N=18 Pe1&Pe20 plus
 86-  0:	Papaver_setigerum|Pse01G73340.0	Papaver_setigerum|Pse20G19110.0	      0
 86-  1:	Papaver_setigerum|Pse01G73560.0	Papaver_setigerum|Pse20G19160.0	      0
 86-  2:	Papaver_setigerum|Pse01G73570.0	Papaver_setigerum|Pse20G19170.0	      0
 86-  3:	Papaver_setigerum|Pse01G73590.0	Papaver_setigerum|Pse20G19200.0	      0
 86-  4:	Papaver_setigerum|Pse01G73630.0	Papaver_setigerum|Pse20G19230.0	      0
 86-  5:	Papaver_setigerum|Pse01G73670.0	Papaver_setigerum|Pse20G19260.0	      0
 86-  6:	Papaver_setigerum|Pse01G73690.0	Papaver_setigerum|Pse20G19290.0	      0
 86-  7:	Papaver_setigerum|Pse01G73700.0	Papaver_setigerum|Pse20G19300.0	      0
 86-  8:	Papaver_setigerum|Pse01G73720.0	Papaver_setigerum|Pse20G19330.0	      0
 86-  9:	Papaver_setigerum|Pse01G73730.0	Papaver_setigerum|Pse20G19350.0	      0
 86- 10:	Papaver_setigerum|Pse01G73750.0	Papaver_setigerum|Pse20G19370.0	      0
 86- 11:	Papaver_setigerum|Pse01G73760.0	Papaver_setigerum|Pse20G19380.0	      0
 86- 12:	Papaver_setigerum|Pse01G73790.0	Papaver_setigerum|Pse20G19390.0	      0
 86- 13:	Papaver_setigerum|Pse01G73800.0	Papaver_setigerum|Pse20G19400.0	      0
 86- 14:	Papaver_setigerum|Pse01G73850.0	Papaver_setigerum|Pse20G19420.0	      0
 86- 15:	Papaver_setigerum|Pse01G73860.0	Papaver_setigerum|Pse20G19430.0	      0
 86- 16:	Papaver_setigerum|Pse01G73880.0	Papaver_setigerum|Pse20G19450.0	      0
 86- 17:	Papaver_setigerum|Pse01G73900.0	Papaver_setigerum|Pse20G19460.0	      0
## Alignment 87: score=518.0 e_value=1.8e-28 N=11 Pe1&Pe20 plus
 87-  0:	Papaver_setigerum|Pse01G68220.0	Papaver_setigerum|Pse20G23990.0	      0
 87-  1:	Papaver_setigerum|Pse01G68300.0	Papaver_setigerum|Pse20G24220.0	      0
 87-  2:	Papaver_setigerum|Pse01G68380.0	Papaver_setigerum|Pse20G24260.0	      0
 87-  3:	Papaver_setigerum|Pse01G68390.0	Papaver_setigerum|Pse20G24270.0	      0
 87-  4:	Papaver_setigerum|Pse01G68410.0	Papaver_setigerum|Pse20G24290.0	      0
 87-  5:	Papaver_setigerum|Pse01G68420.0	Papaver_setigerum|Pse20G24300.0	      0
 87-  6:	Papaver_setigerum|Pse01G68430.0	Papaver_setigerum|Pse20G24310.0	      0
 87-  7:	Papaver_setigerum|Pse01G68450.0	Papaver_setigerum|Pse20G24330.0	      0
 87-  8:	Papaver_setigerum|Pse01G68460.0	Papaver_setigerum|Pse20G24340.0	      0
 87-  9:	Papaver_setigerum|Pse01G68480.0	Papaver_setigerum|Pse20G24350.0	      0
 87- 10:	Papaver_setigerum|Pse01G68490.0	Papaver_setigerum|Pse20G24360.0	      0
## Alignment 88: score=493.0 e_value=4.9e-23 N=10 Pe1&Pe20 plus
 88-  0:	Papaver_setigerum|Pse01G68530.0	Papaver_setigerum|Pse20G25420.0	      0
 88-  1:	Papaver_setigerum|Pse01G68540.0	Papaver_setigerum|Pse20G25430.0	      0
 88-  2:	Papaver_setigerum|Pse01G68550.0	Papaver_setigerum|Pse20G25440.0	      0
 88-  3:	Papaver_setigerum|Pse01G68560.0	Papaver_setigerum|Pse20G25450.0	      0
 88-  4:	Papaver_setigerum|Pse01G68570.0	Papaver_setigerum|Pse20G25460.0	      0
 88-  5:	Papaver_setigerum|Pse01G68590.0	Papaver_setigerum|Pse20G25470.0	      0
 88-  6:	Papaver_setigerum|Pse01G68630.0	Papaver_setigerum|Pse20G25490.0	      0
 88-  7:	Papaver_setigerum|Pse01G68650.0	Papaver_setigerum|Pse20G25510.0	      0
 88-  8:	Papaver_setigerum|Pse01G68680.0	Papaver_setigerum|Pse20G25530.0	      0
 88-  9:	Papaver_setigerum|Pse01G68690.0	Papaver_setigerum|Pse20G25540.0	      0
## Alignment 89: score=490.0 e_value=2.2e-22 N=10 Pe1&Pe20 plus
 89-  0:	Papaver_setigerum|Pse01G66700.0	Papaver_setigerum|Pse20G26610.0	      0
 89-  1:	Papaver_setigerum|Pse01G66710.0	Papaver_setigerum|Pse20G26620.0	      0
 89-  2:	Papaver_setigerum|Pse01G66740.0	Papaver_setigerum|Pse20G26640.0	      0
 89-  3:	Papaver_setigerum|Pse01G66760.0	Papaver_setigerum|Pse20G26660.0	      0
 89-  4:	Papaver_setigerum|Pse01G66770.0	Papaver_setigerum|Pse20G26680.0	      0
 89-  5:	Papaver_setigerum|Pse01G66800.0	Papaver_setigerum|Pse20G26700.0	      0
 89-  6:	Papaver_setigerum|Pse01G66810.0	Papaver_setigerum|Pse20G26710.0	      0
 89-  7:	Papaver_setigerum|Pse01G66830.0	Papaver_setigerum|Pse20G26720.0	      0
 89-  8:	Papaver_setigerum|Pse01G66860.0	Papaver_setigerum|Pse20G26760.0	      0
 89-  9:	Papaver_setigerum|Pse01G66870.0	Papaver_setigerum|Pse20G26770.0	      0
## Alignment 90: score=484.0 e_value=4e-27 N=10 Pe1&Pe20 plus
 90-  0:	Papaver_setigerum|Pse01G71660.0	Papaver_setigerum|Pse20G21370.0	      0
 90-  1:	Papaver_setigerum|Pse01G71670.0	Papaver_setigerum|Pse20G21380.0	      0
 90-  2:	Papaver_setigerum|Pse01G71680.0	Papaver_setigerum|Pse20G21390.0	      0
 90-  3:	Papaver_setigerum|Pse01G71800.0	Papaver_setigerum|Pse20G21460.0	      0
 90-  4:	Papaver_setigerum|Pse01G71820.0	Papaver_setigerum|Pse20G21470.0	      0
 90-  5:	Papaver_setigerum|Pse01G71830.0	Papaver_setigerum|Pse20G21480.0	      0
 90-  6:	Papaver_setigerum|Pse01G71880.0	Papaver_setigerum|Pse20G21510.0	      0
 90-  7:	Papaver_setigerum|Pse01G71890.0	Papaver_setigerum|Pse20G21520.0	      0
 90-  8:	Papaver_setigerum|Pse01G71900.0	Papaver_setigerum|Pse20G21530.0	      0
 90-  9:	Papaver_setigerum|Pse01G71910.0	Papaver_setigerum|Pse20G21540.0	      0
## Alignment 91: score=476.0 e_value=6.7e-20 N=10 Pe1&Pe20 plus
 91-  0:	Papaver_setigerum|Pse01G23940.0	Papaver_setigerum|Pse20G30090.0	      0
 91-  1:	Papaver_setigerum|Pse01G23950.0	Papaver_setigerum|Pse20G30100.0	      0
 91-  2:	Papaver_setigerum|Pse01G23960.0	Papaver_setigerum|Pse20G30110.0	      0
 91-  3:	Papaver_setigerum|Pse01G23980.0	Papaver_setigerum|Pse20G30120.0	      0
 91-  4:	Papaver_setigerum|Pse01G24120.0	Papaver_setigerum|Pse20G30200.0	      0
 91-  5:	Papaver_setigerum|Pse01G24130.0	Papaver_setigerum|Pse20G30210.0	      0
 91-  6:	Papaver_setigerum|Pse01G24150.0	Papaver_setigerum|Pse20G30220.0	      0
 91-  7:	Papaver_setigerum|Pse01G24190.0	Papaver_setigerum|Pse20G30230.0	      0
 91-  8:	Papaver_setigerum|Pse01G24230.0	Papaver_setigerum|Pse20G30290.0	      0
 91-  9:	Papaver_setigerum|Pse01G24240.0	Papaver_setigerum|Pse20G30310.0	      0
## Alignment 92: score=459.0 e_value=2.1e-27 N=10 Pe1&Pe20 plus
 92-  0:	Papaver_setigerum|Pse01G24440.0	Papaver_setigerum|Pse20G29500.0	      0
 92-  1:	Papaver_setigerum|Pse01G24470.0	Papaver_setigerum|Pse20G29520.0	      0
 92-  2:	Papaver_setigerum|Pse01G24480.0	Papaver_setigerum|Pse20G29530.0	      0
 92-  3:	Papaver_setigerum|Pse01G24490.0	Papaver_setigerum|Pse20G29540.0	      0
 92-  4:	Papaver_setigerum|Pse01G24500.0	Papaver_setigerum|Pse20G29560.0	      0
 92-  5:	Papaver_setigerum|Pse01G24540.0	Papaver_setigerum|Pse20G29580.0	      0
 92-  6:	Papaver_setigerum|Pse01G24570.0	Papaver_setigerum|Pse20G29690.0	      0
 92-  7:	Papaver_setigerum|Pse01G24580.0	Papaver_setigerum|Pse20G29700.0	      0
 92-  8:	Papaver_setigerum|Pse01G24600.0	Papaver_setigerum|Pse20G29900.0	      0
 92-  9:	Papaver_setigerum|Pse01G24660.0	Papaver_setigerum|Pse20G29970.0	      0
## Alignment 93: score=439.0 e_value=8.5e-20 N=9 Pe1&Pe20 plus
 93-  0:	Papaver_setigerum|Pse01G64360.0	Papaver_setigerum|Pse20G28350.0	      0
 93-  1:	Papaver_setigerum|Pse01G64390.0	Papaver_setigerum|Pse20G28380.0	      0
 93-  2:	Papaver_setigerum|Pse01G64400.0	Papaver_setigerum|Pse20G28390.0	      0
 93-  3:	Papaver_setigerum|Pse01G64410.0	Papaver_setigerum|Pse20G28400.0	      0
 93-  4:	Papaver_setigerum|Pse01G64460.0	Papaver_setigerum|Pse20G28420.0	      0
 93-  5:	Papaver_setigerum|Pse01G64480.0	Papaver_setigerum|Pse20G28430.0	      0
 93-  6:	Papaver_setigerum|Pse01G64510.0	Papaver_setigerum|Pse20G28440.0	      0
 93-  7:	Papaver_setigerum|Pse01G64520.0	Papaver_setigerum|Pse20G28450.0	      0
 93-  8:	Papaver_setigerum|Pse01G64550.0	Papaver_setigerum|Pse20G28480.0	      0
## Alignment 94: score=436.0 e_value=2.3e-20 N=9 Pe1&Pe20 plus
 94-  0:	Papaver_setigerum|Pse01G71430.0	Papaver_setigerum|Pse20G21730.0	      0
 94-  1:	Papaver_setigerum|Pse01G71450.0	Papaver_setigerum|Pse20G21740.0	      0
 94-  2:	Papaver_setigerum|Pse01G71490.0	Papaver_setigerum|Pse20G21760.0	      0
 94-  3:	Papaver_setigerum|Pse01G71500.0	Papaver_setigerum|Pse20G21770.0	      0
 94-  4:	Papaver_setigerum|Pse01G71520.0	Papaver_setigerum|Pse20G21790.0	      0
 94-  5:	Papaver_setigerum|Pse01G71550.0	Papaver_setigerum|Pse20G21820.0	      0
 94-  6:	Papaver_setigerum|Pse01G71560.0	Papaver_setigerum|Pse20G21830.0	      0
 94-  7:	Papaver_setigerum|Pse01G71570.0	Papaver_setigerum|Pse20G21840.0	      0
 94-  8:	Papaver_setigerum|Pse01G71630.0	Papaver_setigerum|Pse20G21920.0	      0
## Alignment 95: score=341.0 e_value=5.1e-11 N=7 Pe1&Pe20 plus
 95-  0:	Papaver_setigerum|Pse01G71260.0	Papaver_setigerum|Pse20G21990.0	      0
 95-  1:	Papaver_setigerum|Pse01G71280.0	Papaver_setigerum|Pse20G22000.0	      0
 95-  2:	Papaver_setigerum|Pse01G71330.0	Papaver_setigerum|Pse20G22030.0	      0
 95-  3:	Papaver_setigerum|Pse01G71350.0	Papaver_setigerum|Pse20G22040.0	      0
 95-  4:	Papaver_setigerum|Pse01G71360.0	Papaver_setigerum|Pse20G22060.0	      0
 95-  5:	Papaver_setigerum|Pse01G71370.0	Papaver_setigerum|Pse20G22070.0	      0
 95-  6:	Papaver_setigerum|Pse01G71380.0	Papaver_setigerum|Pse20G22100.0	      0
## Alignment 96: score=327.0 e_value=6.6e-18 N=7 Pe1&Pe20 plus
 96-  0:	Papaver_setigerum|Pse01G73210.0	Papaver_setigerum|Pse20G20730.0	      0
 96-  1:	Papaver_setigerum|Pse01G73260.0	Papaver_setigerum|Pse20G20790.0	      0
 96-  2:	Papaver_setigerum|Pse01G73270.0	Papaver_setigerum|Pse20G20800.0	      0
 96-  3:	Papaver_setigerum|Pse01G73280.0	Papaver_setigerum|Pse20G20810.0	      0
 96-  4:	Papaver_setigerum|Pse01G73290.0	Papaver_setigerum|Pse20G20820.0	      0
 96-  5:	Papaver_setigerum|Pse01G73300.0	Papaver_setigerum|Pse20G20840.0	      0
 96-  6:	Papaver_setigerum|Pse01G73450.0	Papaver_setigerum|Pse20G21020.0	      0
## Alignment 97: score=5310.0 e_value=0 N=109 Pe1&Pe20 minus
 97-  0:	Papaver_setigerum|Pse01G74260.0	Papaver_setigerum|Pse20G19100.0	      0
 97-  1:	Papaver_setigerum|Pse01G74290.0	Papaver_setigerum|Pse20G19060.0	      0
 97-  2:	Papaver_setigerum|Pse01G74310.0	Papaver_setigerum|Pse20G19020.0	      0
 97-  3:	Papaver_setigerum|Pse01G74330.0	Papaver_setigerum|Pse20G18990.0	      0
 97-  4:	Papaver_setigerum|Pse01G74350.0	Papaver_setigerum|Pse20G18960.0	      0
 97-  5:	Papaver_setigerum|Pse01G74380.0	Papaver_setigerum|Pse20G18940.0	      0
 97-  6:	Papaver_setigerum|Pse01G74400.0	Papaver_setigerum|Pse20G18920.0	      0
 97-  7:	Papaver_setigerum|Pse01G74410.0	Papaver_setigerum|Pse20G18910.0	      0
 97-  8:	Papaver_setigerum|Pse01G74420.0	Papaver_setigerum|Pse20G18900.0	      0
 97-  9:	Papaver_setigerum|Pse01G74430.0	Papaver_setigerum|Pse20G18890.0	      0
 97- 10:	Papaver_setigerum|Pse01G74440.0	Papaver_setigerum|Pse20G18880.0	      0
 97- 11:	Papaver_setigerum|Pse01G74450.0	Papaver_setigerum|Pse20G18870.0	      0
 97- 12:	Papaver_setigerum|Pse01G74460.0	Papaver_setigerum|Pse20G18860.0	      0
 97- 13:	Papaver_setigerum|Pse01G74480.0	Papaver_setigerum|Pse20G18840.0	      0
 97- 14:	Papaver_setigerum|Pse01G74500.0	Papaver_setigerum|Pse20G18810.0	      0
 97- 15:	Papaver_setigerum|Pse01G74530.0	Papaver_setigerum|Pse20G18800.0	      0
 97- 16:	Papaver_setigerum|Pse01G74560.0	Papaver_setigerum|Pse20G18760.0	      0
 97- 17:	Papaver_setigerum|Pse01G74580.0	Papaver_setigerum|Pse20G18740.0	      0
 97- 18:	Papaver_setigerum|Pse01G74610.0	Papaver_setigerum|Pse20G18730.0	      0
 97- 19:	Papaver_setigerum|Pse01G74620.0	Papaver_setigerum|Pse20G18720.0	      0
 97- 20:	Papaver_setigerum|Pse01G74640.0	Papaver_setigerum|Pse20G18690.0	      0
 97- 21:	Papaver_setigerum|Pse01G74650.0	Papaver_setigerum|Pse20G18680.0	      0
 97- 22:	Papaver_setigerum|Pse01G74680.0	Papaver_setigerum|Pse20G18650.0	      0
 97- 23:	Papaver_setigerum|Pse01G74690.0	Papaver_setigerum|Pse20G18640.0	      0
 97- 24:	Papaver_setigerum|Pse01G74700.0	Papaver_setigerum|Pse20G18630.0	      0
 97- 25:	Papaver_setigerum|Pse01G74710.0	Papaver_setigerum|Pse20G18610.0	      0
 97- 26:	Papaver_setigerum|Pse01G74730.0	Papaver_setigerum|Pse20G18580.0	      0
 97- 27:	Papaver_setigerum|Pse01G74740.0	Papaver_setigerum|Pse20G18570.0	      0
 97- 28:	Papaver_setigerum|Pse01G74750.0	Papaver_setigerum|Pse20G18560.0	      0
 97- 29:	Papaver_setigerum|Pse01G74760.0	Papaver_setigerum|Pse20G18550.0	      0
 97- 30:	Papaver_setigerum|Pse01G74810.0	Papaver_setigerum|Pse20G18510.0	      0
 97- 31:	Papaver_setigerum|Pse01G74820.0	Papaver_setigerum|Pse20G18500.0	      0
 97- 32:	Papaver_setigerum|Pse01G74830.0	Papaver_setigerum|Pse20G18490.0	      0
 97- 33:	Papaver_setigerum|Pse01G74840.0	Papaver_setigerum|Pse20G18480.0	      0
 97- 34:	Papaver_setigerum|Pse01G74860.0	Papaver_setigerum|Pse20G18460.0	      0
 97- 35:	Papaver_setigerum|Pse01G74870.0	Papaver_setigerum|Pse20G18450.0	      0
 97- 36:	Papaver_setigerum|Pse01G74890.0	Papaver_setigerum|Pse20G18430.0	      0
 97- 37:	Papaver_setigerum|Pse01G74910.0	Papaver_setigerum|Pse20G18410.0	      0
 97- 38:	Papaver_setigerum|Pse01G74920.0	Papaver_setigerum|Pse20G18400.0	      0
 97- 39:	Papaver_setigerum|Pse01G74990.0	Papaver_setigerum|Pse20G18340.0	      0
 97- 40:	Papaver_setigerum|Pse01G75010.0	Papaver_setigerum|Pse20G18320.0	      0
 97- 41:	Papaver_setigerum|Pse01G75040.0	Papaver_setigerum|Pse20G18290.0	      0
 97- 42:	Papaver_setigerum|Pse01G75100.0	Papaver_setigerum|Pse20G18230.0	      0
 97- 43:	Papaver_setigerum|Pse01G75110.0	Papaver_setigerum|Pse20G18220.0	      0
 97- 44:	Papaver_setigerum|Pse01G75180.0	Papaver_setigerum|Pse20G18150.0	      0
 97- 45:	Papaver_setigerum|Pse01G75190.0	Papaver_setigerum|Pse20G18130.0	      0
 97- 46:	Papaver_setigerum|Pse01G75200.0	Papaver_setigerum|Pse20G18120.0	      0
 97- 47:	Papaver_setigerum|Pse01G75220.0	Papaver_setigerum|Pse20G18110.0	      0
 97- 48:	Papaver_setigerum|Pse01G75270.0	Papaver_setigerum|Pse20G18050.0	      0
 97- 49:	Papaver_setigerum|Pse01G75280.0	Papaver_setigerum|Pse20G18040.0	      0
 97- 50:	Papaver_setigerum|Pse01G75310.0	Papaver_setigerum|Pse20G18030.0	      0
 97- 51:	Papaver_setigerum|Pse01G75320.0	Papaver_setigerum|Pse20G18020.0	      0
 97- 52:	Papaver_setigerum|Pse01G75340.0	Papaver_setigerum|Pse20G18010.0	      0
 97- 53:	Papaver_setigerum|Pse01G75360.0	Papaver_setigerum|Pse20G17990.0	      0
 97- 54:	Papaver_setigerum|Pse01G75370.0	Papaver_setigerum|Pse20G17980.0	      0
 97- 55:	Papaver_setigerum|Pse01G75440.0	Papaver_setigerum|Pse20G17930.0	      0
 97- 56:	Papaver_setigerum|Pse01G75480.0	Papaver_setigerum|Pse20G17890.0	      0
 97- 57:	Papaver_setigerum|Pse01G75520.0	Papaver_setigerum|Pse20G17840.0	      0
 97- 58:	Papaver_setigerum|Pse01G75540.0	Papaver_setigerum|Pse20G17810.0	      0
 97- 59:	Papaver_setigerum|Pse01G75550.0	Papaver_setigerum|Pse20G17800.0	      0
 97- 60:	Papaver_setigerum|Pse01G75570.0	Papaver_setigerum|Pse20G17790.0	      0
 97- 61:	Papaver_setigerum|Pse01G75580.0	Papaver_setigerum|Pse20G17780.0	      0
 97- 62:	Papaver_setigerum|Pse01G75600.0	Papaver_setigerum|Pse20G17770.0	      0
 97- 63:	Papaver_setigerum|Pse01G75630.0	Papaver_setigerum|Pse20G17750.0	      0
 97- 64:	Papaver_setigerum|Pse01G75640.0	Papaver_setigerum|Pse20G17740.0	      0
 97- 65:	Papaver_setigerum|Pse01G75650.0	Papaver_setigerum|Pse20G17720.0	      0
 97- 66:	Papaver_setigerum|Pse01G75660.0	Papaver_setigerum|Pse20G17710.0	      0
 97- 67:	Papaver_setigerum|Pse01G75670.0	Papaver_setigerum|Pse20G17700.0	      0
 97- 68:	Papaver_setigerum|Pse01G75700.0	Papaver_setigerum|Pse20G17680.0	      0
 97- 69:	Papaver_setigerum|Pse01G75710.0	Papaver_setigerum|Pse20G17670.0	      0
 97- 70:	Papaver_setigerum|Pse01G75720.0	Papaver_setigerum|Pse20G17660.0	      0
 97- 71:	Papaver_setigerum|Pse01G75730.0	Papaver_setigerum|Pse20G17650.0	      0
 97- 72:	Papaver_setigerum|Pse01G75750.0	Papaver_setigerum|Pse20G17640.0	      0
 97- 73:	Papaver_setigerum|Pse01G75760.0	Papaver_setigerum|Pse20G17630.0	      0
 97- 74:	Papaver_setigerum|Pse01G75780.0	Papaver_setigerum|Pse20G17620.0	      0
 97- 75:	Papaver_setigerum|Pse01G75800.0	Papaver_setigerum|Pse20G17600.0	      0
 97- 76:	Papaver_setigerum|Pse01G75810.0	Papaver_setigerum|Pse20G17590.0	      0
 97- 77:	Papaver_setigerum|Pse01G75820.0	Papaver_setigerum|Pse20G17570.0	      0
 97- 78:	Papaver_setigerum|Pse01G75840.0	Papaver_setigerum|Pse20G17560.0	      0
 97- 79:	Papaver_setigerum|Pse01G75850.0	Papaver_setigerum|Pse20G17550.0	      0
 97- 80:	Papaver_setigerum|Pse01G75870.0	Papaver_setigerum|Pse20G17540.0	      0
 97- 81:	Papaver_setigerum|Pse01G75880.0	Papaver_setigerum|Pse20G17530.0	      0
 97- 82:	Papaver_setigerum|Pse01G75890.0	Papaver_setigerum|Pse20G17520.0	      0
 97- 83:	Papaver_setigerum|Pse01G75900.0	Papaver_setigerum|Pse20G17510.0	      0
 97- 84:	Papaver_setigerum|Pse01G75930.0	Papaver_setigerum|Pse20G17480.0	      0
 97- 85:	Papaver_setigerum|Pse01G76020.0	Papaver_setigerum|Pse20G17430.0	      0
 97- 86:	Papaver_setigerum|Pse01G76030.0	Papaver_setigerum|Pse20G17420.0	      0
 97- 87:	Papaver_setigerum|Pse01G76040.0	Papaver_setigerum|Pse20G17410.0	      0
 97- 88:	Papaver_setigerum|Pse01G76090.0	Papaver_setigerum|Pse20G17340.0	      0
 97- 89:	Papaver_setigerum|Pse01G76100.0	Papaver_setigerum|Pse20G17330.0	      0
 97- 90:	Papaver_setigerum|Pse01G76110.0	Papaver_setigerum|Pse20G17320.0	      0
 97- 91:	Papaver_setigerum|Pse01G76120.0	Papaver_setigerum|Pse20G17310.0	      0
 97- 92:	Papaver_setigerum|Pse01G76150.0	Papaver_setigerum|Pse20G17260.0	      0
 97- 93:	Papaver_setigerum|Pse01G76160.0	Papaver_setigerum|Pse20G17250.0	      0
 97- 94:	Papaver_setigerum|Pse01G76190.0	Papaver_setigerum|Pse20G17220.0	      0
 97- 95:	Papaver_setigerum|Pse01G76200.0	Papaver_setigerum|Pse20G17210.0	      0
 97- 96:	Papaver_setigerum|Pse01G76220.0	Papaver_setigerum|Pse20G17190.0	      0
 97- 97:	Papaver_setigerum|Pse01G76240.0	Papaver_setigerum|Pse20G17150.0	      0
 97- 98:	Papaver_setigerum|Pse01G76270.0	Papaver_setigerum|Pse20G17120.0	      0
 97- 99:	Papaver_setigerum|Pse01G76280.0	Papaver_setigerum|Pse20G17110.0	      0
 97-100:	Papaver_setigerum|Pse01G76320.0	Papaver_setigerum|Pse20G17060.0	      0
 97-101:	Papaver_setigerum|Pse01G76380.0	Papaver_setigerum|Pse20G17010.0	      0
 97-102:	Papaver_setigerum|Pse01G76410.0	Papaver_setigerum|Pse20G16980.0	      0
 97-103:	Papaver_setigerum|Pse01G76420.0	Papaver_setigerum|Pse20G16960.0	      0
 97-104:	Papaver_setigerum|Pse01G76430.0	Papaver_setigerum|Pse20G16950.0	      0
 97-105:	Papaver_setigerum|Pse01G76450.0	Papaver_setigerum|Pse20G16930.0	      0
 97-106:	Papaver_setigerum|Pse01G76470.0	Papaver_setigerum|Pse20G16920.0	      0
 97-107:	Papaver_setigerum|Pse01G76490.0	Papaver_setigerum|Pse20G16900.0	      0
 97-108:	Papaver_setigerum|Pse01G76500.0	Papaver_setigerum|Pse20G16890.0	      0
## Alignment 98: score=3878.0 e_value=0 N=81 Pe1&Pe20 minus
 98-  0:	Papaver_setigerum|Pse01G68980.0	Papaver_setigerum|Pse20G24210.0	      0
 98-  1:	Papaver_setigerum|Pse01G68990.0	Papaver_setigerum|Pse20G24200.0	      0
 98-  2:	Papaver_setigerum|Pse01G69000.0	Papaver_setigerum|Pse20G24190.0	      0
 98-  3:	Papaver_setigerum|Pse01G69010.0	Papaver_setigerum|Pse20G24150.0	      0
 98-  4:	Papaver_setigerum|Pse01G69100.0	Papaver_setigerum|Pse20G24020.0	      0
 98-  5:	Papaver_setigerum|Pse01G69110.0	Papaver_setigerum|Pse20G24010.0	      0
 98-  6:	Papaver_setigerum|Pse01G69140.0	Papaver_setigerum|Pse20G23990.0	      0
 98-  7:	Papaver_setigerum|Pse01G69150.0	Papaver_setigerum|Pse20G23980.0	      0
 98-  8:	Papaver_setigerum|Pse01G69160.0	Papaver_setigerum|Pse20G23970.0	      0
 98-  9:	Papaver_setigerum|Pse01G69180.0	Papaver_setigerum|Pse20G23950.0	      0
 98- 10:	Papaver_setigerum|Pse01G69190.0	Papaver_setigerum|Pse20G23930.0	      0
 98- 11:	Papaver_setigerum|Pse01G69240.0	Papaver_setigerum|Pse20G23890.0	      0
 98- 12:	Papaver_setigerum|Pse01G69260.0	Papaver_setigerum|Pse20G23870.0	      0
 98- 13:	Papaver_setigerum|Pse01G69280.0	Papaver_setigerum|Pse20G23860.0	      0
 98- 14:	Papaver_setigerum|Pse01G69310.0	Papaver_setigerum|Pse20G23810.0	      0
 98- 15:	Papaver_setigerum|Pse01G69360.0	Papaver_setigerum|Pse20G23760.0	      0
 98- 16:	Papaver_setigerum|Pse01G69370.0	Papaver_setigerum|Pse20G23740.0	      0
 98- 17:	Papaver_setigerum|Pse01G69380.0	Papaver_setigerum|Pse20G23730.0	      0
 98- 18:	Papaver_setigerum|Pse01G69390.0	Papaver_setigerum|Pse20G23720.0	      0
 98- 19:	Papaver_setigerum|Pse01G69400.0	Papaver_setigerum|Pse20G23690.0	      0
 98- 20:	Papaver_setigerum|Pse01G69440.0	Papaver_setigerum|Pse20G23640.0	      0
 98- 21:	Papaver_setigerum|Pse01G69460.0	Papaver_setigerum|Pse20G23630.0	      0
 98- 22:	Papaver_setigerum|Pse01G69470.0	Papaver_setigerum|Pse20G23620.0	      0
 98- 23:	Papaver_setigerum|Pse01G69480.0	Papaver_setigerum|Pse20G23610.0	      0
 98- 24:	Papaver_setigerum|Pse01G69600.0	Papaver_setigerum|Pse20G23490.0	      0
 98- 25:	Papaver_setigerum|Pse01G69610.0	Papaver_setigerum|Pse20G23470.0	      0
 98- 26:	Papaver_setigerum|Pse01G69640.0	Papaver_setigerum|Pse20G23450.0	      0
 98- 27:	Papaver_setigerum|Pse01G69650.0	Papaver_setigerum|Pse20G23440.0	      0
 98- 28:	Papaver_setigerum|Pse01G69680.0	Papaver_setigerum|Pse20G23400.0	      0
 98- 29:	Papaver_setigerum|Pse01G69690.0	Papaver_setigerum|Pse20G23390.0	      0
 98- 30:	Papaver_setigerum|Pse01G69700.0	Papaver_setigerum|Pse20G23370.0	      0
 98- 31:	Papaver_setigerum|Pse01G69730.0	Papaver_setigerum|Pse20G23360.0	      0
 98- 32:	Papaver_setigerum|Pse01G69740.0	Papaver_setigerum|Pse20G23350.0	      0
 98- 33:	Papaver_setigerum|Pse01G69750.0	Papaver_setigerum|Pse20G23330.0	      0
 98- 34:	Papaver_setigerum|Pse01G69760.0	Papaver_setigerum|Pse20G23320.0	      0
 98- 35:	Papaver_setigerum|Pse01G69770.0	Papaver_setigerum|Pse20G23300.0	      0
 98- 36:	Papaver_setigerum|Pse01G69800.0	Papaver_setigerum|Pse20G23290.0	      0
 98- 37:	Papaver_setigerum|Pse01G69820.0	Papaver_setigerum|Pse20G23270.0	      0
 98- 38:	Papaver_setigerum|Pse01G69850.0	Papaver_setigerum|Pse20G23230.0	      0
 98- 39:	Papaver_setigerum|Pse01G69890.0	Papaver_setigerum|Pse20G23200.0	      0
 98- 40:	Papaver_setigerum|Pse01G69910.0	Papaver_setigerum|Pse20G23160.0	      0
 98- 41:	Papaver_setigerum|Pse01G69920.0	Papaver_setigerum|Pse20G23150.0	      0
 98- 42:	Papaver_setigerum|Pse01G69930.0	Papaver_setigerum|Pse20G23140.0	      0
 98- 43:	Papaver_setigerum|Pse01G69940.0	Papaver_setigerum|Pse20G23130.0	      0
 98- 44:	Papaver_setigerum|Pse01G70010.0	Papaver_setigerum|Pse20G23050.0	      0
 98- 45:	Papaver_setigerum|Pse01G70020.0	Papaver_setigerum|Pse20G23040.0	      0
 98- 46:	Papaver_setigerum|Pse01G70070.0	Papaver_setigerum|Pse20G23010.0	      0
 98- 47:	Papaver_setigerum|Pse01G70090.0	Papaver_setigerum|Pse20G23000.0	      0
 98- 48:	Papaver_setigerum|Pse01G70160.0	Papaver_setigerum|Pse20G22900.0	      0
 98- 49:	Papaver_setigerum|Pse01G70190.0	Papaver_setigerum|Pse20G22880.0	      0
 98- 50:	Papaver_setigerum|Pse01G70220.0	Papaver_setigerum|Pse20G22850.0	      0
 98- 51:	Papaver_setigerum|Pse01G70230.0	Papaver_setigerum|Pse20G22830.0	      0
 98- 52:	Papaver_setigerum|Pse01G70260.0	Papaver_setigerum|Pse20G22810.0	      0
 98- 53:	Papaver_setigerum|Pse01G70350.0	Papaver_setigerum|Pse20G22770.0	      0
 98- 54:	Papaver_setigerum|Pse01G70360.0	Papaver_setigerum|Pse20G22760.0	      0
 98- 55:	Papaver_setigerum|Pse01G70370.0	Papaver_setigerum|Pse20G22730.0	      0
 98- 56:	Papaver_setigerum|Pse01G70390.0	Papaver_setigerum|Pse20G22710.0	      0
 98- 57:	Papaver_setigerum|Pse01G70430.0	Papaver_setigerum|Pse20G22680.0	      0
 98- 58:	Papaver_setigerum|Pse01G70560.0	Papaver_setigerum|Pse20G22630.0	      0
 98- 59:	Papaver_setigerum|Pse01G70650.0	Papaver_setigerum|Pse20G22570.0	      0
 98- 60:	Papaver_setigerum|Pse01G70670.0	Papaver_setigerum|Pse20G22560.0	      0
 98- 61:	Papaver_setigerum|Pse01G70700.0	Papaver_setigerum|Pse20G22500.0	      0
 98- 62:	Papaver_setigerum|Pse01G70770.0	Papaver_setigerum|Pse20G22460.0	      0
 98- 63:	Papaver_setigerum|Pse01G70810.0	Papaver_setigerum|Pse20G22410.0	      0
 98- 64:	Papaver_setigerum|Pse01G70840.0	Papaver_setigerum|Pse20G22380.0	      0
 98- 65:	Papaver_setigerum|Pse01G70880.0	Papaver_setigerum|Pse20G22350.0	      0
 98- 66:	Papaver_setigerum|Pse01G70890.0	Papaver_setigerum|Pse20G22330.0	      0
 98- 67:	Papaver_setigerum|Pse01G70910.0	Papaver_setigerum|Pse20G22310.0	      0
 98- 68:	Papaver_setigerum|Pse01G70940.0	Papaver_setigerum|Pse20G22290.0	      0
 98- 69:	Papaver_setigerum|Pse01G70950.0	Papaver_setigerum|Pse20G22280.0	      0
 98- 70:	Papaver_setigerum|Pse01G70960.0	Papaver_setigerum|Pse20G22270.0	      0
 98- 71:	Papaver_setigerum|Pse01G70970.0	Papaver_setigerum|Pse20G22260.0	      0
 98- 72:	Papaver_setigerum|Pse01G70990.0	Papaver_setigerum|Pse20G22250.0	      0
 98- 73:	Papaver_setigerum|Pse01G71020.0	Papaver_setigerum|Pse20G22230.0	      0
 98- 74:	Papaver_setigerum|Pse01G71040.0	Papaver_setigerum|Pse20G22210.0	      0
 98- 75:	Papaver_setigerum|Pse01G71070.0	Papaver_setigerum|Pse20G22180.0	      0
 98- 76:	Papaver_setigerum|Pse01G71090.0	Papaver_setigerum|Pse20G22150.0	      0
 98- 77:	Papaver_setigerum|Pse01G71100.0	Papaver_setigerum|Pse20G22140.0	      0
 98- 78:	Papaver_setigerum|Pse01G71110.0	Papaver_setigerum|Pse20G22130.0	      0
 98- 79:	Papaver_setigerum|Pse01G71120.0	Papaver_setigerum|Pse20G22120.0	      0
 98- 80:	Papaver_setigerum|Pse01G71150.0	Papaver_setigerum|Pse20G22090.0	      0
## Alignment 99: score=3660.0 e_value=1.3e-311 N=75 Pe1&Pe20 minus
 99-  0:	Papaver_setigerum|Pse01G22460.0	Papaver_setigerum|Pse20G31770.0	      0
 99-  1:	Papaver_setigerum|Pse01G22470.0	Papaver_setigerum|Pse20G31760.0	      0
 99-  2:	Papaver_setigerum|Pse01G22480.0	Papaver_setigerum|Pse20G31750.0	      0
 99-  3:	Papaver_setigerum|Pse01G22500.0	Papaver_setigerum|Pse20G31710.0	      0
 99-  4:	Papaver_setigerum|Pse01G22520.0	Papaver_setigerum|Pse20G31700.0	      0
 99-  5:	Papaver_setigerum|Pse01G22540.0	Papaver_setigerum|Pse20G31680.0	      0
 99-  6:	Papaver_setigerum|Pse01G22550.0	Papaver_setigerum|Pse20G31670.0	      0
 99-  7:	Papaver_setigerum|Pse01G22560.0	Papaver_setigerum|Pse20G31660.0	      0
 99-  8:	Papaver_setigerum|Pse01G22570.0	Papaver_setigerum|Pse20G31650.0	      0
 99-  9:	Papaver_setigerum|Pse01G22580.0	Papaver_setigerum|Pse20G31640.0	      0
 99- 10:	Papaver_setigerum|Pse01G22610.0	Papaver_setigerum|Pse20G31630.0	      0
 99- 11:	Papaver_setigerum|Pse01G22620.0	Papaver_setigerum|Pse20G31620.0	      0
 99- 12:	Papaver_setigerum|Pse01G22670.0	Papaver_setigerum|Pse20G31570.0	      0
 99- 13:	Papaver_setigerum|Pse01G22680.0	Papaver_setigerum|Pse20G31560.0	      0
 99- 14:	Papaver_setigerum|Pse01G22710.0	Papaver_setigerum|Pse20G31530.0	      0
 99- 15:	Papaver_setigerum|Pse01G22720.0	Papaver_setigerum|Pse20G31510.0	      0
 99- 16:	Papaver_setigerum|Pse01G22750.0	Papaver_setigerum|Pse20G31500.0	      0
 99- 17:	Papaver_setigerum|Pse01G22770.0	Papaver_setigerum|Pse20G31480.0	      0
 99- 18:	Papaver_setigerum|Pse01G22790.0	Papaver_setigerum|Pse20G31470.0	      0
 99- 19:	Papaver_setigerum|Pse01G22840.0	Papaver_setigerum|Pse20G31440.0	      0
 99- 20:	Papaver_setigerum|Pse01G22850.0	Papaver_setigerum|Pse20G31420.0	      0
 99- 21:	Papaver_setigerum|Pse01G22860.0	Papaver_setigerum|Pse20G31410.0	      0
 99- 22:	Papaver_setigerum|Pse01G22900.0	Papaver_setigerum|Pse20G31380.0	      0
 99- 23:	Papaver_setigerum|Pse01G22940.0	Papaver_setigerum|Pse20G31340.0	      0
 99- 24:	Papaver_setigerum|Pse01G22960.0	Papaver_setigerum|Pse20G31310.0	      0
 99- 25:	Papaver_setigerum|Pse01G22970.0	Papaver_setigerum|Pse20G31300.0	      0
 99- 26:	Papaver_setigerum|Pse01G22990.0	Papaver_setigerum|Pse20G31280.0	      0
 99- 27:	Papaver_setigerum|Pse01G23000.0	Papaver_setigerum|Pse20G31270.0	      0
 99- 28:	Papaver_setigerum|Pse01G23030.0	Papaver_setigerum|Pse20G31240.0	      0
 99- 29:	Papaver_setigerum|Pse01G23060.0	Papaver_setigerum|Pse20G31210.0	      0
 99- 30:	Papaver_setigerum|Pse01G23080.0	Papaver_setigerum|Pse20G31200.0	      0
 99- 31:	Papaver_setigerum|Pse01G23100.0	Papaver_setigerum|Pse20G31190.0	      0
 99- 32:	Papaver_setigerum|Pse01G23140.0	Papaver_setigerum|Pse20G31150.0	      0
 99- 33:	Papaver_setigerum|Pse01G23180.0	Papaver_setigerum|Pse20G31100.0	      0
 99- 34:	Papaver_setigerum|Pse01G23190.0	Papaver_setigerum|Pse20G31090.0	      0
 99- 35:	Papaver_setigerum|Pse01G23210.0	Papaver_setigerum|Pse20G31080.0	      0
 99- 36:	Papaver_setigerum|Pse01G23220.0	Papaver_setigerum|Pse20G31070.0	      0
 99- 37:	Papaver_setigerum|Pse01G23250.0	Papaver_setigerum|Pse20G31040.0	      0
 99- 38:	Papaver_setigerum|Pse01G23260.0	Papaver_setigerum|Pse20G31030.0	      0
 99- 39:	Papaver_setigerum|Pse01G23280.0	Papaver_setigerum|Pse20G31000.0	      0
 99- 40:	Papaver_setigerum|Pse01G23290.0	Papaver_setigerum|Pse20G30990.0	      0
 99- 41:	Papaver_setigerum|Pse01G23300.0	Papaver_setigerum|Pse20G30980.0	      0
 99- 42:	Papaver_setigerum|Pse01G23310.0	Papaver_setigerum|Pse20G30970.0	      0
 99- 43:	Papaver_setigerum|Pse01G23320.0	Papaver_setigerum|Pse20G30960.0	      0
 99- 44:	Papaver_setigerum|Pse01G23340.0	Papaver_setigerum|Pse20G30950.0	      0
 99- 45:	Papaver_setigerum|Pse01G23360.0	Papaver_setigerum|Pse20G30940.0	      0
 99- 46:	Papaver_setigerum|Pse01G23380.0	Papaver_setigerum|Pse20G30900.0	      0
 99- 47:	Papaver_setigerum|Pse01G23420.0	Papaver_setigerum|Pse20G30850.0	      0
 99- 48:	Papaver_setigerum|Pse01G23440.0	Papaver_setigerum|Pse20G30840.0	      0
 99- 49:	Papaver_setigerum|Pse01G23460.0	Papaver_setigerum|Pse20G30810.0	      0
 99- 50:	Papaver_setigerum|Pse01G23470.0	Papaver_setigerum|Pse20G30790.0	      0
 99- 51:	Papaver_setigerum|Pse01G23480.0	Papaver_setigerum|Pse20G30780.0	      0
 99- 52:	Papaver_setigerum|Pse01G23490.0	Papaver_setigerum|Pse20G30770.0	      0
 99- 53:	Papaver_setigerum|Pse01G23500.0	Papaver_setigerum|Pse20G30760.0	      0
 99- 54:	Papaver_setigerum|Pse01G23510.0	Papaver_setigerum|Pse20G30750.0	      0
 99- 55:	Papaver_setigerum|Pse01G23530.0	Papaver_setigerum|Pse20G30740.0	      0
 99- 56:	Papaver_setigerum|Pse01G23540.0	Papaver_setigerum|Pse20G30730.0	      0
 99- 57:	Papaver_setigerum|Pse01G23550.0	Papaver_setigerum|Pse20G30720.0	      0
 99- 58:	Papaver_setigerum|Pse01G23570.0	Papaver_setigerum|Pse20G30700.0	      0
 99- 59:	Papaver_setigerum|Pse01G23590.0	Papaver_setigerum|Pse20G30680.0	      0
 99- 60:	Papaver_setigerum|Pse01G23610.0	Papaver_setigerum|Pse20G30650.0	      0
 99- 61:	Papaver_setigerum|Pse01G23630.0	Papaver_setigerum|Pse20G30630.0	      0
 99- 62:	Papaver_setigerum|Pse01G23640.0	Papaver_setigerum|Pse20G30620.0	      0
 99- 63:	Papaver_setigerum|Pse01G23650.0	Papaver_setigerum|Pse20G30610.0	      0
 99- 64:	Papaver_setigerum|Pse01G23670.0	Papaver_setigerum|Pse20G30580.0	      0
 99- 65:	Papaver_setigerum|Pse01G23680.0	Papaver_setigerum|Pse20G30570.0	      0
 99- 66:	Papaver_setigerum|Pse01G23690.0	Papaver_setigerum|Pse20G30560.0	      0
 99- 67:	Papaver_setigerum|Pse01G23700.0	Papaver_setigerum|Pse20G30550.0	      0
 99- 68:	Papaver_setigerum|Pse01G23760.0	Papaver_setigerum|Pse20G30510.0	      0
 99- 69:	Papaver_setigerum|Pse01G23770.0	Papaver_setigerum|Pse20G30500.0	      0
 99- 70:	Papaver_setigerum|Pse01G23790.0	Papaver_setigerum|Pse20G30490.0	      0
 99- 71:	Papaver_setigerum|Pse01G23820.0	Papaver_setigerum|Pse20G30460.0	      0
 99- 72:	Papaver_setigerum|Pse01G23830.0	Papaver_setigerum|Pse20G30450.0	      0
 99- 73:	Papaver_setigerum|Pse01G23860.0	Papaver_setigerum|Pse20G30430.0	      0
 99- 74:	Papaver_setigerum|Pse01G23920.0	Papaver_setigerum|Pse20G30330.0	      0
## Alignment 100: score=2394.0 e_value=8.4e-197 N=50 Pe1&Pe20 minus
100-  0:	Papaver_setigerum|Pse01G64630.0	Papaver_setigerum|Pse20G28320.0	      0
100-  1:	Papaver_setigerum|Pse01G64750.0	Papaver_setigerum|Pse20G28240.0	      0
100-  2:	Papaver_setigerum|Pse01G64780.0	Papaver_setigerum|Pse20G28190.0	      0
100-  3:	Papaver_setigerum|Pse01G64810.0	Papaver_setigerum|Pse20G28170.0	      0
100-  4:	Papaver_setigerum|Pse01G64830.0	Papaver_setigerum|Pse20G28130.0	      0
100-  5:	Papaver_setigerum|Pse01G64840.0	Papaver_setigerum|Pse20G28100.0	      0
100-  6:	Papaver_setigerum|Pse01G64860.0	Papaver_setigerum|Pse20G28080.0	      0
100-  7:	Papaver_setigerum|Pse01G64880.0	Papaver_setigerum|Pse20G28060.0	      0
100-  8:	Papaver_setigerum|Pse01G64900.0	Papaver_setigerum|Pse20G28030.0	      0
100-  9:	Papaver_setigerum|Pse01G64910.0	Papaver_setigerum|Pse20G28020.0	      0
100- 10:	Papaver_setigerum|Pse01G64950.0	Papaver_setigerum|Pse20G28000.0	      0
100- 11:	Papaver_setigerum|Pse01G64960.0	Papaver_setigerum|Pse20G27990.0	      0
100- 12:	Papaver_setigerum|Pse01G65010.0	Papaver_setigerum|Pse20G27950.0	      0
100- 13:	Papaver_setigerum|Pse01G65020.0	Papaver_setigerum|Pse20G27940.0	      0
100- 14:	Papaver_setigerum|Pse01G65040.0	Papaver_setigerum|Pse20G27920.0	      0
100- 15:	Papaver_setigerum|Pse01G65050.0	Papaver_setigerum|Pse20G27910.0	      0
100- 16:	Papaver_setigerum|Pse01G65090.0	Papaver_setigerum|Pse20G27840.0	      0
100- 17:	Papaver_setigerum|Pse01G65150.0	Papaver_setigerum|Pse20G27800.0	      0
100- 18:	Papaver_setigerum|Pse01G65160.0	Papaver_setigerum|Pse20G27790.0	      0
100- 19:	Papaver_setigerum|Pse01G65170.0	Papaver_setigerum|Pse20G27780.0	      0
100- 20:	Papaver_setigerum|Pse01G65200.0	Papaver_setigerum|Pse20G27770.0	      0
100- 21:	Papaver_setigerum|Pse01G65220.0	Papaver_setigerum|Pse20G27740.0	      0
100- 22:	Papaver_setigerum|Pse01G65230.0	Papaver_setigerum|Pse20G27730.0	      0
100- 23:	Papaver_setigerum|Pse01G65240.0	Papaver_setigerum|Pse20G27720.0	      0
100- 24:	Papaver_setigerum|Pse01G65270.0	Papaver_setigerum|Pse20G27690.0	      0
100- 25:	Papaver_setigerum|Pse01G65290.0	Papaver_setigerum|Pse20G27670.0	      0
100- 26:	Papaver_setigerum|Pse01G65340.0	Papaver_setigerum|Pse20G27630.0	      0
100- 27:	Papaver_setigerum|Pse01G65370.0	Papaver_setigerum|Pse20G27590.0	      0
100- 28:	Papaver_setigerum|Pse01G65400.0	Papaver_setigerum|Pse20G27570.0	      0
100- 29:	Papaver_setigerum|Pse01G65420.0	Papaver_setigerum|Pse20G27540.0	      0
100- 30:	Papaver_setigerum|Pse01G65430.0	Papaver_setigerum|Pse20G27530.0	      0
100- 31:	Papaver_setigerum|Pse01G65440.0	Papaver_setigerum|Pse20G27520.0	      0
100- 32:	Papaver_setigerum|Pse01G65460.0	Papaver_setigerum|Pse20G27500.0	      0
100- 33:	Papaver_setigerum|Pse01G65470.0	Papaver_setigerum|Pse20G27490.0	      0
100- 34:	Papaver_setigerum|Pse01G65490.0	Papaver_setigerum|Pse20G27460.0	      0
100- 35:	Papaver_setigerum|Pse01G65520.0	Papaver_setigerum|Pse20G27420.0	      0
100- 36:	Papaver_setigerum|Pse01G65560.0	Papaver_setigerum|Pse20G27360.0	      0
100- 37:	Papaver_setigerum|Pse01G65570.0	Papaver_setigerum|Pse20G27350.0	      0
100- 38:	Papaver_setigerum|Pse01G65590.0	Papaver_setigerum|Pse20G27330.0	      0
100- 39:	Papaver_setigerum|Pse01G65620.0	Papaver_setigerum|Pse20G27290.0	      0
100- 40:	Papaver_setigerum|Pse01G65660.0	Papaver_setigerum|Pse20G27260.0	      0
100- 41:	Papaver_setigerum|Pse01G65710.0	Papaver_setigerum|Pse20G27230.0	      0
100- 42:	Papaver_setigerum|Pse01G65760.0	Papaver_setigerum|Pse20G27180.0	      0
100- 43:	Papaver_setigerum|Pse01G65790.0	Papaver_setigerum|Pse20G27140.0	      0
100- 44:	Papaver_setigerum|Pse01G65800.0	Papaver_setigerum|Pse20G27130.0	      0
100- 45:	Papaver_setigerum|Pse01G65840.0	Papaver_setigerum|Pse20G27080.0	      0
100- 46:	Papaver_setigerum|Pse01G65880.0	Papaver_setigerum|Pse20G27040.0	      0
100- 47:	Papaver_setigerum|Pse01G65900.0	Papaver_setigerum|Pse20G27020.0	      0
100- 48:	Papaver_setigerum|Pse01G65920.0	Papaver_setigerum|Pse20G27010.0	      0
100- 49:	Papaver_setigerum|Pse01G65980.0	Papaver_setigerum|Pse20G26970.0	      0
## Alignment 101: score=1913.0 e_value=3.2e-146 N=40 Pe1&Pe20 minus
101-  0:	Papaver_setigerum|Pse01G20680.0	Papaver_setigerum|Pse20G33330.0	      0
101-  1:	Papaver_setigerum|Pse01G20700.0	Papaver_setigerum|Pse20G33320.0	      0
101-  2:	Papaver_setigerum|Pse01G20730.0	Papaver_setigerum|Pse20G33300.0	      0
101-  3:	Papaver_setigerum|Pse01G20740.0	Papaver_setigerum|Pse20G33290.0	      0
101-  4:	Papaver_setigerum|Pse01G20750.0	Papaver_setigerum|Pse20G33270.0	      0
101-  5:	Papaver_setigerum|Pse01G20820.0	Papaver_setigerum|Pse20G33230.0	      0
101-  6:	Papaver_setigerum|Pse01G20850.0	Papaver_setigerum|Pse20G33200.0	      0
101-  7:	Papaver_setigerum|Pse01G20860.0	Papaver_setigerum|Pse20G33190.0	      0
101-  8:	Papaver_setigerum|Pse01G20900.0	Papaver_setigerum|Pse20G33140.0	      0
101-  9:	Papaver_setigerum|Pse01G20910.0	Papaver_setigerum|Pse20G33130.0	      0
101- 10:	Papaver_setigerum|Pse01G20930.0	Papaver_setigerum|Pse20G33120.0	      0
101- 11:	Papaver_setigerum|Pse01G20940.0	Papaver_setigerum|Pse20G33110.0	      0
101- 12:	Papaver_setigerum|Pse01G20960.0	Papaver_setigerum|Pse20G33100.0	      0
101- 13:	Papaver_setigerum|Pse01G20980.0	Papaver_setigerum|Pse20G33090.0	      0
101- 14:	Papaver_setigerum|Pse01G21010.0	Papaver_setigerum|Pse20G33060.0	      0
101- 15:	Papaver_setigerum|Pse01G21020.0	Papaver_setigerum|Pse20G33020.0	      0
101- 16:	Papaver_setigerum|Pse01G21070.0	Papaver_setigerum|Pse20G32980.0	      0
101- 17:	Papaver_setigerum|Pse01G21100.0	Papaver_setigerum|Pse20G32970.0	      0
101- 18:	Papaver_setigerum|Pse01G21130.0	Papaver_setigerum|Pse20G32940.0	      0
101- 19:	Papaver_setigerum|Pse01G21140.0	Papaver_setigerum|Pse20G32930.0	      0
101- 20:	Papaver_setigerum|Pse01G21220.0	Papaver_setigerum|Pse20G32900.0	      0
101- 21:	Papaver_setigerum|Pse01G21260.0	Papaver_setigerum|Pse20G32840.0	      0
101- 22:	Papaver_setigerum|Pse01G21270.0	Papaver_setigerum|Pse20G32830.0	      0
101- 23:	Papaver_setigerum|Pse01G21300.0	Papaver_setigerum|Pse20G32810.0	      0
101- 24:	Papaver_setigerum|Pse01G21370.0	Papaver_setigerum|Pse20G32760.0	      0
101- 25:	Papaver_setigerum|Pse01G21390.0	Papaver_setigerum|Pse20G32740.0	      0
101- 26:	Papaver_setigerum|Pse01G21430.0	Papaver_setigerum|Pse20G32700.0	      0
101- 27:	Papaver_setigerum|Pse01G21460.0	Papaver_setigerum|Pse20G32690.0	      0
101- 28:	Papaver_setigerum|Pse01G21470.0	Papaver_setigerum|Pse20G32680.0	      0
101- 29:	Papaver_setigerum|Pse01G21490.0	Papaver_setigerum|Pse20G32640.0	      0
101- 30:	Papaver_setigerum|Pse01G21500.0	Papaver_setigerum|Pse20G32620.0	      0
101- 31:	Papaver_setigerum|Pse01G21510.0	Papaver_setigerum|Pse20G32610.0	      0
101- 32:	Papaver_setigerum|Pse01G21540.0	Papaver_setigerum|Pse20G32570.0	      0
101- 33:	Papaver_setigerum|Pse01G21560.0	Papaver_setigerum|Pse20G32500.0	      0
101- 34:	Papaver_setigerum|Pse01G21570.0	Papaver_setigerum|Pse20G32480.0	      0
101- 35:	Papaver_setigerum|Pse01G21630.0	Papaver_setigerum|Pse20G32440.0	      0
101- 36:	Papaver_setigerum|Pse01G21680.0	Papaver_setigerum|Pse20G32430.0	      0
101- 37:	Papaver_setigerum|Pse01G21710.0	Papaver_setigerum|Pse20G32410.0	      0
101- 38:	Papaver_setigerum|Pse01G21730.0	Papaver_setigerum|Pse20G32380.0	      0
101- 39:	Papaver_setigerum|Pse01G21760.0	Papaver_setigerum|Pse20G32350.0	      0
## Alignment 102: score=854.0 e_value=1.3e-56 N=18 Pe1&Pe20 minus
102-  0:	Papaver_setigerum|Pse01G67300.0	Papaver_setigerum|Pse20G26580.0	      0
102-  1:	Papaver_setigerum|Pse01G67320.0	Papaver_setigerum|Pse20G26560.0	      0
102-  2:	Papaver_setigerum|Pse01G67330.0	Papaver_setigerum|Pse20G26550.0	      0
102-  3:	Papaver_setigerum|Pse01G67350.0	Papaver_setigerum|Pse20G26530.0	      0
102-  4:	Papaver_setigerum|Pse01G67380.0	Papaver_setigerum|Pse20G26500.0	      0
102-  5:	Papaver_setigerum|Pse01G67390.0	Papaver_setigerum|Pse20G26490.0	      0
102-  6:	Papaver_setigerum|Pse01G67420.0	Papaver_setigerum|Pse20G26450.0	      0
102-  7:	Papaver_setigerum|Pse01G67600.0	Papaver_setigerum|Pse20G26200.0	      0
102-  8:	Papaver_setigerum|Pse01G67620.0	Papaver_setigerum|Pse20G26170.0	      0
102-  9:	Papaver_setigerum|Pse01G67650.0	Papaver_setigerum|Pse20G26150.0	      0
102- 10:	Papaver_setigerum|Pse01G67670.0	Papaver_setigerum|Pse20G26120.0	      0
102- 11:	Papaver_setigerum|Pse01G67680.0	Papaver_setigerum|Pse20G26110.0	      0
102- 12:	Papaver_setigerum|Pse01G67690.0	Papaver_setigerum|Pse20G26100.0	      0
102- 13:	Papaver_setigerum|Pse01G67720.0	Papaver_setigerum|Pse20G26090.0	      0
102- 14:	Papaver_setigerum|Pse01G67730.0	Papaver_setigerum|Pse20G26080.0	      0
102- 15:	Papaver_setigerum|Pse01G67740.0	Papaver_setigerum|Pse20G26070.0	      0
102- 16:	Papaver_setigerum|Pse01G67760.0	Papaver_setigerum|Pse20G26020.0	      0
102- 17:	Papaver_setigerum|Pse01G67790.0	Papaver_setigerum|Pse20G25980.0	      0
## Alignment 103: score=626.0 e_value=7.7e-40 N=13 Pe1&Pe20 minus
103-  0:	Papaver_setigerum|Pse01G73920.0	Papaver_setigerum|Pse20G21340.0	      0
103-  1:	Papaver_setigerum|Pse01G74080.0	Papaver_setigerum|Pse20G21290.0	      0
103-  2:	Papaver_setigerum|Pse01G74090.0	Papaver_setigerum|Pse20G21280.0	      0
103-  3:	Papaver_setigerum|Pse01G74100.0	Papaver_setigerum|Pse20G21270.0	      0
103-  4:	Papaver_setigerum|Pse01G74120.0	Papaver_setigerum|Pse20G21240.0	      0
103-  5:	Papaver_setigerum|Pse01G74140.0	Papaver_setigerum|Pse20G21190.0	      0
103-  6:	Papaver_setigerum|Pse01G74170.0	Papaver_setigerum|Pse20G21170.0	      0
103-  7:	Papaver_setigerum|Pse01G74180.0	Papaver_setigerum|Pse20G21160.0	      0
103-  8:	Papaver_setigerum|Pse01G74190.0	Papaver_setigerum|Pse20G21150.0	      0
103-  9:	Papaver_setigerum|Pse01G74200.0	Papaver_setigerum|Pse20G21140.0	      0
103- 10:	Papaver_setigerum|Pse01G74210.0	Papaver_setigerum|Pse20G21130.0	      0
103- 11:	Papaver_setigerum|Pse01G74220.0	Papaver_setigerum|Pse20G21120.0	      0
103- 12:	Papaver_setigerum|Pse01G74240.0	Papaver_setigerum|Pse20G21100.0	      0
## Alignment 104: score=557.0 e_value=1.5e-34 N=13 Pe1&Pe20 minus
104-  0:	Papaver_setigerum|Pse01G63570.0	Papaver_setigerum|Pse20G29420.0	      0
104-  1:	Papaver_setigerum|Pse01G63580.0	Papaver_setigerum|Pse20G29400.0	      0
104-  2:	Papaver_setigerum|Pse01G63590.0	Papaver_setigerum|Pse20G29390.0	      0
104-  3:	Papaver_setigerum|Pse01G63610.0	Papaver_setigerum|Pse20G29380.0	      0
104-  4:	Papaver_setigerum|Pse01G63620.0	Papaver_setigerum|Pse20G29370.0	      0
104-  5:	Papaver_setigerum|Pse01G63700.0	Papaver_setigerum|Pse20G29340.0	      0
104-  6:	Papaver_setigerum|Pse01G63860.0	Papaver_setigerum|Pse20G29240.0	      0
104-  7:	Papaver_setigerum|Pse01G63970.0	Papaver_setigerum|Pse20G29130.0	      0
104-  8:	Papaver_setigerum|Pse01G64000.0	Papaver_setigerum|Pse20G28880.0	      0
104-  9:	Papaver_setigerum|Pse01G64030.0	Papaver_setigerum|Pse20G28860.0	      0
104- 10:	Papaver_setigerum|Pse01G64140.0	Papaver_setigerum|Pse20G28650.0	      0
104- 11:	Papaver_setigerum|Pse01G64180.0	Papaver_setigerum|Pse20G28620.0	      0
104- 12:	Papaver_setigerum|Pse01G64290.0	Papaver_setigerum|Pse20G28540.0	      0
## Alignment 105: score=537.0 e_value=1.6e-27 N=11 Pe1&Pe20 minus
105-  0:	Papaver_setigerum|Pse01G68020.0	Papaver_setigerum|Pse20G24560.0	      0
105-  1:	Papaver_setigerum|Pse01G68040.0	Papaver_setigerum|Pse20G24550.0	      0
105-  2:	Papaver_setigerum|Pse01G68050.0	Papaver_setigerum|Pse20G24540.0	      0
105-  3:	Papaver_setigerum|Pse01G68070.0	Papaver_setigerum|Pse20G24520.0	      0
105-  4:	Papaver_setigerum|Pse01G68080.0	Papaver_setigerum|Pse20G24490.0	      0
105-  5:	Papaver_setigerum|Pse01G68110.0	Papaver_setigerum|Pse20G24470.0	      0
105-  6:	Papaver_setigerum|Pse01G68120.0	Papaver_setigerum|Pse20G24460.0	      0
105-  7:	Papaver_setigerum|Pse01G68150.0	Papaver_setigerum|Pse20G24440.0	      0
105-  8:	Papaver_setigerum|Pse01G68160.0	Papaver_setigerum|Pse20G24430.0	      0
105-  9:	Papaver_setigerum|Pse01G68170.0	Papaver_setigerum|Pse20G24420.0	      0
105- 10:	Papaver_setigerum|Pse01G68210.0	Papaver_setigerum|Pse20G24360.0	      0
## Alignment 106: score=517.0 e_value=1.4e-25 N=11 Pe1&Pe20 minus
106-  0:	Papaver_setigerum|Pse01G72710.0	Papaver_setigerum|Pse20G20630.0	      0
106-  1:	Papaver_setigerum|Pse01G72720.0	Papaver_setigerum|Pse20G20620.0	      0
106-  2:	Papaver_setigerum|Pse01G72760.0	Papaver_setigerum|Pse20G20600.0	      0
106-  3:	Papaver_setigerum|Pse01G72840.0	Papaver_setigerum|Pse20G20540.0	      0
106-  4:	Papaver_setigerum|Pse01G72850.0	Papaver_setigerum|Pse20G20530.0	      0
106-  5:	Papaver_setigerum|Pse01G72910.0	Papaver_setigerum|Pse20G20410.0	      0
106-  6:	Papaver_setigerum|Pse01G72960.0	Papaver_setigerum|Pse20G20370.0	      0
106-  7:	Papaver_setigerum|Pse01G72970.0	Papaver_setigerum|Pse20G20360.0	      0
106-  8:	Papaver_setigerum|Pse01G73010.0	Papaver_setigerum|Pse20G20320.0	      0
106-  9:	Papaver_setigerum|Pse01G73050.0	Papaver_setigerum|Pse20G20290.0	      0
106- 10:	Papaver_setigerum|Pse01G73080.0	Papaver_setigerum|Pse20G20270.0	      0
## Alignment 107: score=471.0 e_value=4.7e-22 N=10 Pe1&Pe20 minus
107-  0:	Papaver_setigerum|Pse01G66140.0	Papaver_setigerum|Pse20G24950.0	      0
107-  1:	Papaver_setigerum|Pse01G66240.0	Papaver_setigerum|Pse20G24830.0	      0
107-  2:	Papaver_setigerum|Pse01G66300.0	Papaver_setigerum|Pse20G24770.0	      0
107-  3:	Papaver_setigerum|Pse01G66320.0	Papaver_setigerum|Pse20G24760.0	      0
107-  4:	Papaver_setigerum|Pse01G66350.0	Papaver_setigerum|Pse20G24750.0	      0
107-  5:	Papaver_setigerum|Pse01G66370.0	Papaver_setigerum|Pse20G24710.0	      0
107-  6:	Papaver_setigerum|Pse01G66380.0	Papaver_setigerum|Pse20G24700.0	      0
107-  7:	Papaver_setigerum|Pse01G66410.0	Papaver_setigerum|Pse20G24670.0	      0
107-  8:	Papaver_setigerum|Pse01G66430.0	Papaver_setigerum|Pse20G24660.0	      0
107-  9:	Papaver_setigerum|Pse01G66480.0	Papaver_setigerum|Pse20G24650.0	      0
## Alignment 108: score=352.0 e_value=5.9e-17 N=8 Pe1&Pe20 minus
108-  0:	Papaver_setigerum|Pse01G73090.0	Papaver_setigerum|Pse20G21010.0	      0
108-  1:	Papaver_setigerum|Pse01G73120.0	Papaver_setigerum|Pse20G20980.0	      0
108-  2:	Papaver_setigerum|Pse01G73160.0	Papaver_setigerum|Pse20G20950.0	      0
108-  3:	Papaver_setigerum|Pse01G73190.0	Papaver_setigerum|Pse20G20750.0	      0
108-  4:	Papaver_setigerum|Pse01G73200.0	Papaver_setigerum|Pse20G20740.0	      0
108-  5:	Papaver_setigerum|Pse01G73220.0	Papaver_setigerum|Pse20G20720.0	      0
108-  6:	Papaver_setigerum|Pse01G73240.0	Papaver_setigerum|Pse20G20700.0	      0
108-  7:	Papaver_setigerum|Pse01G73470.0	Papaver_setigerum|Pse20G20660.0	      0
## Alignment 109: score=340.0 e_value=1.6e-16 N=7 Pe1&Pe20 minus
109-  0:	Papaver_setigerum|Pse01G72280.0	Papaver_setigerum|Pse20G19950.0	      0
109-  1:	Papaver_setigerum|Pse01G72290.0	Papaver_setigerum|Pse20G19940.0	      0
109-  2:	Papaver_setigerum|Pse01G72360.0	Papaver_setigerum|Pse20G19850.0	      0
109-  3:	Papaver_setigerum|Pse01G72370.0	Papaver_setigerum|Pse20G19840.0	      0
109-  4:	Papaver_setigerum|Pse01G72390.0	Papaver_setigerum|Pse20G19830.0	      0
109-  5:	Papaver_setigerum|Pse01G72400.0	Papaver_setigerum|Pse20G19810.0	      0
109-  6:	Papaver_setigerum|Pse01G72410.0	Papaver_setigerum|Pse20G19800.0	      0
## Alignment 110: score=269.0 e_value=1e-08 N=6 Pe1&Pe20 minus
110-  0:	Papaver_setigerum|Pse01G24260.0	Papaver_setigerum|Pse20G30310.0	      0
110-  1:	Papaver_setigerum|Pse01G24280.0	Papaver_setigerum|Pse20G30080.0	      0
110-  2:	Papaver_setigerum|Pse01G24320.0	Papaver_setigerum|Pse20G30040.0	      0
110-  3:	Papaver_setigerum|Pse01G24350.0	Papaver_setigerum|Pse20G30010.0	      0
110-  4:	Papaver_setigerum|Pse01G24390.0	Papaver_setigerum|Pse20G29990.0	      0
110-  5:	Papaver_setigerum|Pse01G24410.0	Papaver_setigerum|Pse20G29980.0	      0
## Alignment 111: score=437.0 e_value=8e-23 N=9 Pe1&Pe24 plus
111-  0:	Papaver_setigerum|Pse01G56730.0	Papaver_setigerum|PseUNG16840.0	      0
111-  1:	Papaver_setigerum|Pse01G56740.0	Papaver_setigerum|PseUNG16850.0	      0
111-  2:	Papaver_setigerum|Pse01G56780.0	Papaver_setigerum|PseUNG16890.0	      0
111-  3:	Papaver_setigerum|Pse01G56790.0	Papaver_setigerum|PseUNG16900.0	      0
111-  4:	Papaver_setigerum|Pse01G56810.0	Papaver_setigerum|PseUNG16920.0	      0
111-  5:	Papaver_setigerum|Pse01G56890.0	Papaver_setigerum|PseUNG16970.0	      0
111-  6:	Papaver_setigerum|Pse01G56920.0	Papaver_setigerum|PseUNG16990.0	      0
111-  7:	Papaver_setigerum|Pse01G56930.0	Papaver_setigerum|PseUNG17000.0	      0
111-  8:	Papaver_setigerum|Pse01G56940.0	Papaver_setigerum|PseUNG17010.0	      0
## Alignment 112: score=285.0 e_value=2.1e-11 N=6 Pe1&Pe47 plus
112-  0:	Papaver_setigerum|Pse01G54630.0	Papaver_setigerum|PseUNG17580.0	      0
112-  1:	Papaver_setigerum|Pse01G54640.0	Papaver_setigerum|PseUNG17590.0	      0
112-  2:	Papaver_setigerum|Pse01G54650.0	Papaver_setigerum|PseUNG17600.0	      0
112-  3:	Papaver_setigerum|Pse01G54710.0	Papaver_setigerum|PseUNG17630.0	      0
112-  4:	Papaver_setigerum|Pse01G54740.0	Papaver_setigerum|PseUNG17660.0	      0
112-  5:	Papaver_setigerum|Pse01G54750.0	Papaver_setigerum|PseUNG17750.0	      0
## Alignment 113: score=268.0 e_value=8.2e-09 N=6 Pe1&Pe47 minus
113-  0:	Papaver_setigerum|Pse01G54450.0	Papaver_setigerum|PseUNG17820.0	      0
113-  1:	Papaver_setigerum|Pse01G54490.0	Papaver_setigerum|PseUNG17770.0	      0
113-  2:	Papaver_setigerum|Pse01G54510.0	Papaver_setigerum|PseUNG17740.0	      0
113-  3:	Papaver_setigerum|Pse01G54620.0	Papaver_setigerum|PseUNG17670.0	      0
113-  4:	Papaver_setigerum|Pse01G54710.0	Papaver_setigerum|PseUNG17630.0	      0
113-  5:	Papaver_setigerum|Pse01G54800.0	Papaver_setigerum|PseUNG17570.0	      0
## Alignment 114: score=7727.0 e_value=0 N=164 Pe1&Pe7 plus
114-  0:	Papaver_setigerum|Pse01G26110.0	Papaver_setigerum|Pse07G07130.0	      0
114-  1:	Papaver_setigerum|Pse01G26120.0	Papaver_setigerum|Pse07G07150.0	      0
114-  2:	Papaver_setigerum|Pse01G26250.0	Papaver_setigerum|Pse07G07200.0	      0
114-  3:	Papaver_setigerum|Pse01G26260.0	Papaver_setigerum|Pse07G07210.0	      0
114-  4:	Papaver_setigerum|Pse01G26270.0	Papaver_setigerum|Pse07G07230.0	      0
114-  5:	Papaver_setigerum|Pse01G26460.0	Papaver_setigerum|Pse07G07280.0	      0
114-  6:	Papaver_setigerum|Pse01G26700.0	Papaver_setigerum|Pse07G07500.0	      0
114-  7:	Papaver_setigerum|Pse01G26940.0	Papaver_setigerum|Pse07G07610.0	      0
114-  8:	Papaver_setigerum|Pse01G26950.0	Papaver_setigerum|Pse07G07660.0	      0
114-  9:	Papaver_setigerum|Pse01G27000.0	Papaver_setigerum|Pse07G07920.0	      0
114- 10:	Papaver_setigerum|Pse01G27060.0	Papaver_setigerum|Pse07G07980.0	      0
114- 11:	Papaver_setigerum|Pse01G27100.0	Papaver_setigerum|Pse07G08000.0	      0
114- 12:	Papaver_setigerum|Pse01G27350.0	Papaver_setigerum|Pse07G08220.0	      0
114- 13:	Papaver_setigerum|Pse01G27380.0	Papaver_setigerum|Pse07G08250.0	      0
114- 14:	Papaver_setigerum|Pse01G27390.0	Papaver_setigerum|Pse07G08260.0	      0
114- 15:	Papaver_setigerum|Pse01G27640.0	Papaver_setigerum|Pse07G08280.0	      0
114- 16:	Papaver_setigerum|Pse01G27650.0	Papaver_setigerum|Pse07G08290.0	      0
114- 17:	Papaver_setigerum|Pse01G27660.0	Papaver_setigerum|Pse07G08300.0	      0
114- 18:	Papaver_setigerum|Pse01G27690.0	Papaver_setigerum|Pse07G08320.0	      0
114- 19:	Papaver_setigerum|Pse01G27720.0	Papaver_setigerum|Pse07G08340.0	      0
114- 20:	Papaver_setigerum|Pse01G27750.0	Papaver_setigerum|Pse07G08380.0	      0
114- 21:	Papaver_setigerum|Pse01G27840.0	Papaver_setigerum|Pse07G08440.0	      0
114- 22:	Papaver_setigerum|Pse01G27850.0	Papaver_setigerum|Pse07G08450.0	      0
114- 23:	Papaver_setigerum|Pse01G27860.0	Papaver_setigerum|Pse07G08460.0	      0
114- 24:	Papaver_setigerum|Pse01G27870.0	Papaver_setigerum|Pse07G08470.0	      0
114- 25:	Papaver_setigerum|Pse01G27880.0	Papaver_setigerum|Pse07G08480.0	      0
114- 26:	Papaver_setigerum|Pse01G27910.0	Papaver_setigerum|Pse07G08500.0	      0
114- 27:	Papaver_setigerum|Pse01G27920.0	Papaver_setigerum|Pse07G08510.0	      0
114- 28:	Papaver_setigerum|Pse01G27930.0	Papaver_setigerum|Pse07G08520.0	      0
114- 29:	Papaver_setigerum|Pse01G27950.0	Papaver_setigerum|Pse07G08550.0	      0
114- 30:	Papaver_setigerum|Pse01G27960.0	Papaver_setigerum|Pse07G08560.0	      0
114- 31:	Papaver_setigerum|Pse01G27990.0	Papaver_setigerum|Pse07G08570.0	      0
114- 32:	Papaver_setigerum|Pse01G28000.0	Papaver_setigerum|Pse07G08600.0	      0
114- 33:	Papaver_setigerum|Pse01G28030.0	Papaver_setigerum|Pse07G08630.0	      0
114- 34:	Papaver_setigerum|Pse01G28070.0	Papaver_setigerum|Pse07G08680.0	      0
114- 35:	Papaver_setigerum|Pse01G28080.0	Papaver_setigerum|Pse07G08690.0	      0
114- 36:	Papaver_setigerum|Pse01G28100.0	Papaver_setigerum|Pse07G08710.0	      0
114- 37:	Papaver_setigerum|Pse01G28120.0	Papaver_setigerum|Pse07G08730.0	      0
114- 38:	Papaver_setigerum|Pse01G28130.0	Papaver_setigerum|Pse07G08740.0	      0
114- 39:	Papaver_setigerum|Pse01G28140.0	Papaver_setigerum|Pse07G08750.0	      0
114- 40:	Papaver_setigerum|Pse01G28150.0	Papaver_setigerum|Pse07G08760.0	      0
114- 41:	Papaver_setigerum|Pse01G28160.0	Papaver_setigerum|Pse07G08770.0	      0
114- 42:	Papaver_setigerum|Pse01G28170.0	Papaver_setigerum|Pse07G08780.0	      0
114- 43:	Papaver_setigerum|Pse01G28200.0	Papaver_setigerum|Pse07G08810.0	      0
114- 44:	Papaver_setigerum|Pse01G28250.0	Papaver_setigerum|Pse07G08870.0	      0
114- 45:	Papaver_setigerum|Pse01G28270.0	Papaver_setigerum|Pse07G08890.0	      0
114- 46:	Papaver_setigerum|Pse01G28310.0	Papaver_setigerum|Pse07G08930.0	      0
114- 47:	Papaver_setigerum|Pse01G28320.0	Papaver_setigerum|Pse07G08940.0	      0
114- 48:	Papaver_setigerum|Pse01G28370.0	Papaver_setigerum|Pse07G08970.0	      0
114- 49:	Papaver_setigerum|Pse01G28400.0	Papaver_setigerum|Pse07G08980.0	      0
114- 50:	Papaver_setigerum|Pse01G28510.0	Papaver_setigerum|Pse07G09050.0	      0
114- 51:	Papaver_setigerum|Pse01G28520.0	Papaver_setigerum|Pse07G09060.0	      0
114- 52:	Papaver_setigerum|Pse01G28540.0	Papaver_setigerum|Pse07G09080.0	      0
114- 53:	Papaver_setigerum|Pse01G28550.0	Papaver_setigerum|Pse07G09110.0	      0
114- 54:	Papaver_setigerum|Pse01G28580.0	Papaver_setigerum|Pse07G09130.0	      0
114- 55:	Papaver_setigerum|Pse01G28640.0	Papaver_setigerum|Pse07G09200.0	      0
114- 56:	Papaver_setigerum|Pse01G28740.0	Papaver_setigerum|Pse07G09320.0	      0
114- 57:	Papaver_setigerum|Pse01G28760.0	Papaver_setigerum|Pse07G09340.0	      0
114- 58:	Papaver_setigerum|Pse01G28770.0	Papaver_setigerum|Pse07G09360.0	      0
114- 59:	Papaver_setigerum|Pse01G28800.0	Papaver_setigerum|Pse07G09370.0	      0
114- 60:	Papaver_setigerum|Pse01G28820.0	Papaver_setigerum|Pse07G09410.0	      0
114- 61:	Papaver_setigerum|Pse01G28840.0	Papaver_setigerum|Pse07G09440.0	      0
114- 62:	Papaver_setigerum|Pse01G28860.0	Papaver_setigerum|Pse07G09460.0	      0
114- 63:	Papaver_setigerum|Pse01G28870.0	Papaver_setigerum|Pse07G09470.0	      0
114- 64:	Papaver_setigerum|Pse01G28950.0	Papaver_setigerum|Pse07G09540.0	      0
114- 65:	Papaver_setigerum|Pse01G28980.0	Papaver_setigerum|Pse07G09590.0	      0
114- 66:	Papaver_setigerum|Pse01G29070.0	Papaver_setigerum|Pse07G09610.0	      0
114- 67:	Papaver_setigerum|Pse01G29120.0	Papaver_setigerum|Pse07G09660.0	      0
114- 68:	Papaver_setigerum|Pse01G29130.0	Papaver_setigerum|Pse07G09680.0	      0
114- 69:	Papaver_setigerum|Pse01G29140.0	Papaver_setigerum|Pse07G09690.0	      0
114- 70:	Papaver_setigerum|Pse01G29150.0	Papaver_setigerum|Pse07G09700.0	      0
114- 71:	Papaver_setigerum|Pse01G29160.0	Papaver_setigerum|Pse07G09710.0	      0
114- 72:	Papaver_setigerum|Pse01G29170.0	Papaver_setigerum|Pse07G09730.0	      0
114- 73:	Papaver_setigerum|Pse01G29210.0	Papaver_setigerum|Pse07G09770.0	      0
114- 74:	Papaver_setigerum|Pse01G29240.0	Papaver_setigerum|Pse07G09800.0	      0
114- 75:	Papaver_setigerum|Pse01G29270.0	Papaver_setigerum|Pse07G09840.0	      0
114- 76:	Papaver_setigerum|Pse01G29280.0	Papaver_setigerum|Pse07G09850.0	      0
114- 77:	Papaver_setigerum|Pse01G29300.0	Papaver_setigerum|Pse07G09870.0	      0
114- 78:	Papaver_setigerum|Pse01G29310.0	Papaver_setigerum|Pse07G09880.0	      0
114- 79:	Papaver_setigerum|Pse01G29320.0	Papaver_setigerum|Pse07G09890.0	      0
114- 80:	Papaver_setigerum|Pse01G29330.0	Papaver_setigerum|Pse07G09900.0	      0
114- 81:	Papaver_setigerum|Pse01G29350.0	Papaver_setigerum|Pse07G09910.0	      0
114- 82:	Papaver_setigerum|Pse01G29360.0	Papaver_setigerum|Pse07G09930.0	      0
114- 83:	Papaver_setigerum|Pse01G29410.0	Papaver_setigerum|Pse07G09990.0	      0
114- 84:	Papaver_setigerum|Pse01G29430.0	Papaver_setigerum|Pse07G10000.0	      0
114- 85:	Papaver_setigerum|Pse01G29480.0	Papaver_setigerum|Pse07G10030.0	      0
114- 86:	Papaver_setigerum|Pse01G29510.0	Papaver_setigerum|Pse07G10060.0	      0
114- 87:	Papaver_setigerum|Pse01G29560.0	Papaver_setigerum|Pse07G10090.0	      0
114- 88:	Papaver_setigerum|Pse01G29570.0	Papaver_setigerum|Pse07G10100.0	      0
114- 89:	Papaver_setigerum|Pse01G29590.0	Papaver_setigerum|Pse07G10120.0	      0
114- 90:	Papaver_setigerum|Pse01G29600.0	Papaver_setigerum|Pse07G10130.0	      0
114- 91:	Papaver_setigerum|Pse01G29620.0	Papaver_setigerum|Pse07G10150.0	      0
114- 92:	Papaver_setigerum|Pse01G29640.0	Papaver_setigerum|Pse07G10170.0	      0
114- 93:	Papaver_setigerum|Pse01G29660.0	Papaver_setigerum|Pse07G10200.0	      0
114- 94:	Papaver_setigerum|Pse01G29690.0	Papaver_setigerum|Pse07G10240.0	      0
114- 95:	Papaver_setigerum|Pse01G29730.0	Papaver_setigerum|Pse07G10280.0	      0
114- 96:	Papaver_setigerum|Pse01G29740.0	Papaver_setigerum|Pse07G10310.0	      0
114- 97:	Papaver_setigerum|Pse01G29750.0	Papaver_setigerum|Pse07G10320.0	      0
114- 98:	Papaver_setigerum|Pse01G29760.0	Papaver_setigerum|Pse07G10330.0	      0
114- 99:	Papaver_setigerum|Pse01G29800.0	Papaver_setigerum|Pse07G10350.0	      0
114-100:	Papaver_setigerum|Pse01G29840.0	Papaver_setigerum|Pse07G10370.0	      0
114-101:	Papaver_setigerum|Pse01G29860.0	Papaver_setigerum|Pse07G10380.0	      0
114-102:	Papaver_setigerum|Pse01G29870.0	Papaver_setigerum|Pse07G10390.0	      0
114-103:	Papaver_setigerum|Pse01G30090.0	Papaver_setigerum|Pse07G10420.0	      0
114-104:	Papaver_setigerum|Pse01G30140.0	Papaver_setigerum|Pse07G10450.0	      0
114-105:	Papaver_setigerum|Pse01G30160.0	Papaver_setigerum|Pse07G10480.0	      0
114-106:	Papaver_setigerum|Pse01G30180.0	Papaver_setigerum|Pse07G10500.0	      0
114-107:	Papaver_setigerum|Pse01G30200.0	Papaver_setigerum|Pse07G10520.0	      0
114-108:	Papaver_setigerum|Pse01G30210.0	Papaver_setigerum|Pse07G10530.0	      0
114-109:	Papaver_setigerum|Pse01G30220.0	Papaver_setigerum|Pse07G10540.0	      0
114-110:	Papaver_setigerum|Pse01G30230.0	Papaver_setigerum|Pse07G10570.0	      0
114-111:	Papaver_setigerum|Pse01G30260.0	Papaver_setigerum|Pse07G10600.0	      0
114-112:	Papaver_setigerum|Pse01G30270.0	Papaver_setigerum|Pse07G10610.0	      0
114-113:	Papaver_setigerum|Pse01G30390.0	Papaver_setigerum|Pse07G10750.0	      0
114-114:	Papaver_setigerum|Pse01G30570.0	Papaver_setigerum|Pse07G10940.0	      0
114-115:	Papaver_setigerum|Pse01G30680.0	Papaver_setigerum|Pse07G11090.0	      0
114-116:	Papaver_setigerum|Pse01G30690.0	Papaver_setigerum|Pse07G11100.0	      0
114-117:	Papaver_setigerum|Pse01G30700.0	Papaver_setigerum|Pse07G11110.0	      0
114-118:	Papaver_setigerum|Pse01G30720.0	Papaver_setigerum|Pse07G11130.0	      0
114-119:	Papaver_setigerum|Pse01G30740.0	Papaver_setigerum|Pse07G11160.0	      0
114-120:	Papaver_setigerum|Pse01G30750.0	Papaver_setigerum|Pse07G11170.0	      0
114-121:	Papaver_setigerum|Pse01G30810.0	Papaver_setigerum|Pse07G11210.0	      0
114-122:	Papaver_setigerum|Pse01G30820.0	Papaver_setigerum|Pse07G11220.0	      0
114-123:	Papaver_setigerum|Pse01G30830.0	Papaver_setigerum|Pse07G11230.0	      0
114-124:	Papaver_setigerum|Pse01G30860.0	Papaver_setigerum|Pse07G11250.0	      0
114-125:	Papaver_setigerum|Pse01G30870.0	Papaver_setigerum|Pse07G11260.0	      0
114-126:	Papaver_setigerum|Pse01G30880.0	Papaver_setigerum|Pse07G11270.0	      0
114-127:	Papaver_setigerum|Pse01G30890.0	Papaver_setigerum|Pse07G11280.0	      0
114-128:	Papaver_setigerum|Pse01G30920.0	Papaver_setigerum|Pse07G11300.0	      0
114-129:	Papaver_setigerum|Pse01G30950.0	Papaver_setigerum|Pse07G11330.0	      0
114-130:	Papaver_setigerum|Pse01G30980.0	Papaver_setigerum|Pse07G11360.0	      0
114-131:	Papaver_setigerum|Pse01G31010.0	Papaver_setigerum|Pse07G11390.0	      0
114-132:	Papaver_setigerum|Pse01G31040.0	Papaver_setigerum|Pse07G11420.0	      0
114-133:	Papaver_setigerum|Pse01G31060.0	Papaver_setigerum|Pse07G11430.0	      0
114-134:	Papaver_setigerum|Pse01G31070.0	Papaver_setigerum|Pse07G11440.0	      0
114-135:	Papaver_setigerum|Pse01G31080.0	Papaver_setigerum|Pse07G11450.0	      0
114-136:	Papaver_setigerum|Pse01G31090.0	Papaver_setigerum|Pse07G11460.0	      0
114-137:	Papaver_setigerum|Pse01G31100.0	Papaver_setigerum|Pse07G11470.0	      0
114-138:	Papaver_setigerum|Pse01G31110.0	Papaver_setigerum|Pse07G11480.0	      0
114-139:	Papaver_setigerum|Pse01G31150.0	Papaver_setigerum|Pse07G11510.0	      0
114-140:	Papaver_setigerum|Pse01G31170.0	Papaver_setigerum|Pse07G11530.0	      0
114-141:	Papaver_setigerum|Pse01G31210.0	Papaver_setigerum|Pse07G11540.0	      0
114-142:	Papaver_setigerum|Pse01G31270.0	Papaver_setigerum|Pse07G11560.0	      0
114-143:	Papaver_setigerum|Pse01G31290.0	Papaver_setigerum|Pse07G11570.0	      0
114-144:	Papaver_setigerum|Pse01G31310.0	Papaver_setigerum|Pse07G11590.0	      0
114-145:	Papaver_setigerum|Pse01G31330.0	Papaver_setigerum|Pse07G11610.0	      0
114-146:	Papaver_setigerum|Pse01G31360.0	Papaver_setigerum|Pse07G11640.0	      0
114-147:	Papaver_setigerum|Pse01G31380.0	Papaver_setigerum|Pse07G11670.0	      0
114-148:	Papaver_setigerum|Pse01G31400.0	Papaver_setigerum|Pse07G11690.0	      0
114-149:	Papaver_setigerum|Pse01G31410.0	Papaver_setigerum|Pse07G11700.0	      0
114-150:	Papaver_setigerum|Pse01G31430.0	Papaver_setigerum|Pse07G11720.0	      0
114-151:	Papaver_setigerum|Pse01G31440.0	Papaver_setigerum|Pse07G11730.0	      0
114-152:	Papaver_setigerum|Pse01G31450.0	Papaver_setigerum|Pse07G11740.0	      0
114-153:	Papaver_setigerum|Pse01G31470.0	Papaver_setigerum|Pse07G11760.0	      0
114-154:	Papaver_setigerum|Pse01G31480.0	Papaver_setigerum|Pse07G11770.0	      0
114-155:	Papaver_setigerum|Pse01G31680.0	Papaver_setigerum|Pse07G11990.0	      0
114-156:	Papaver_setigerum|Pse01G31690.0	Papaver_setigerum|Pse07G12000.0	      0
114-157:	Papaver_setigerum|Pse01G31700.0	Papaver_setigerum|Pse07G12010.0	      0
114-158:	Papaver_setigerum|Pse01G31720.0	Papaver_setigerum|Pse07G12030.0	      0
114-159:	Papaver_setigerum|Pse01G31740.0	Papaver_setigerum|Pse07G12040.0	      0
114-160:	Papaver_setigerum|Pse01G31760.0	Papaver_setigerum|Pse07G12050.0	      0
114-161:	Papaver_setigerum|Pse01G31780.0	Papaver_setigerum|Pse07G12070.0	      0
114-162:	Papaver_setigerum|Pse01G31790.0	Papaver_setigerum|Pse07G12080.0	      0
114-163:	Papaver_setigerum|Pse01G31800.0	Papaver_setigerum|Pse07G12090.0	      0
## Alignment 115: score=6407.0 e_value=0 N=133 Pe1&Pe7 plus
115-  0:	Papaver_setigerum|Pse01G20680.0	Papaver_setigerum|Pse07G02080.0	      0
115-  1:	Papaver_setigerum|Pse01G20700.0	Papaver_setigerum|Pse07G02090.0	      0
115-  2:	Papaver_setigerum|Pse01G20720.0	Papaver_setigerum|Pse07G02100.0	      0
115-  3:	Papaver_setigerum|Pse01G20730.0	Papaver_setigerum|Pse07G02110.0	      0
115-  4:	Papaver_setigerum|Pse01G20740.0	Papaver_setigerum|Pse07G02120.0	      0
115-  5:	Papaver_setigerum|Pse01G20790.0	Papaver_setigerum|Pse07G02210.0	      0
115-  6:	Papaver_setigerum|Pse01G20820.0	Papaver_setigerum|Pse07G02250.0	      0
115-  7:	Papaver_setigerum|Pse01G20840.0	Papaver_setigerum|Pse07G02270.0	      0
115-  8:	Papaver_setigerum|Pse01G20850.0	Papaver_setigerum|Pse07G02300.0	      0
115-  9:	Papaver_setigerum|Pse01G20860.0	Papaver_setigerum|Pse07G02310.0	      0
115- 10:	Papaver_setigerum|Pse01G20900.0	Papaver_setigerum|Pse07G02330.0	      0
115- 11:	Papaver_setigerum|Pse01G20910.0	Papaver_setigerum|Pse07G02340.0	      0
115- 12:	Papaver_setigerum|Pse01G20930.0	Papaver_setigerum|Pse07G02360.0	      0
115- 13:	Papaver_setigerum|Pse01G20940.0	Papaver_setigerum|Pse07G02370.0	      0
115- 14:	Papaver_setigerum|Pse01G20960.0	Papaver_setigerum|Pse07G02380.0	      0
115- 15:	Papaver_setigerum|Pse01G21010.0	Papaver_setigerum|Pse07G02410.0	      0
115- 16:	Papaver_setigerum|Pse01G21020.0	Papaver_setigerum|Pse07G02430.0	      0
115- 17:	Papaver_setigerum|Pse01G21030.0	Papaver_setigerum|Pse07G02440.0	      0
115- 18:	Papaver_setigerum|Pse01G21050.0	Papaver_setigerum|Pse07G02450.0	      0
115- 19:	Papaver_setigerum|Pse01G21100.0	Papaver_setigerum|Pse07G02500.0	      0
115- 20:	Papaver_setigerum|Pse01G21130.0	Papaver_setigerum|Pse07G02510.0	      0
115- 21:	Papaver_setigerum|Pse01G21140.0	Papaver_setigerum|Pse07G02520.0	      0
115- 22:	Papaver_setigerum|Pse01G21150.0	Papaver_setigerum|Pse07G02530.0	      0
115- 23:	Papaver_setigerum|Pse01G21160.0	Papaver_setigerum|Pse07G02540.0	      0
115- 24:	Papaver_setigerum|Pse01G21260.0	Papaver_setigerum|Pse07G02630.0	      0
115- 25:	Papaver_setigerum|Pse01G21300.0	Papaver_setigerum|Pse07G02680.0	      0
115- 26:	Papaver_setigerum|Pse01G21390.0	Papaver_setigerum|Pse07G02740.0	      0
115- 27:	Papaver_setigerum|Pse01G21420.0	Papaver_setigerum|Pse07G02770.0	      0
115- 28:	Papaver_setigerum|Pse01G21430.0	Papaver_setigerum|Pse07G02780.0	      0
115- 29:	Papaver_setigerum|Pse01G21470.0	Papaver_setigerum|Pse07G02820.0	      0
115- 30:	Papaver_setigerum|Pse01G21490.0	Papaver_setigerum|Pse07G02860.0	      0
115- 31:	Papaver_setigerum|Pse01G21500.0	Papaver_setigerum|Pse07G02890.0	      0
115- 32:	Papaver_setigerum|Pse01G21510.0	Papaver_setigerum|Pse07G02900.0	      0
115- 33:	Papaver_setigerum|Pse01G21540.0	Papaver_setigerum|Pse07G02940.0	      0
115- 34:	Papaver_setigerum|Pse01G21560.0	Papaver_setigerum|Pse07G02970.0	      0
115- 35:	Papaver_setigerum|Pse01G21570.0	Papaver_setigerum|Pse07G02990.0	      0
115- 36:	Papaver_setigerum|Pse01G21600.0	Papaver_setigerum|Pse07G03010.0	      0
115- 37:	Papaver_setigerum|Pse01G21680.0	Papaver_setigerum|Pse07G03040.0	      0
115- 38:	Papaver_setigerum|Pse01G21690.0	Papaver_setigerum|Pse07G03050.0	      0
115- 39:	Papaver_setigerum|Pse01G21700.0	Papaver_setigerum|Pse07G03070.0	      0
115- 40:	Papaver_setigerum|Pse01G21710.0	Papaver_setigerum|Pse07G03080.0	      0
115- 41:	Papaver_setigerum|Pse01G21730.0	Papaver_setigerum|Pse07G03100.0	      0
115- 42:	Papaver_setigerum|Pse01G21760.0	Papaver_setigerum|Pse07G03120.0	      0
115- 43:	Papaver_setigerum|Pse01G21780.0	Papaver_setigerum|Pse07G03130.0	      0
115- 44:	Papaver_setigerum|Pse01G21790.0	Papaver_setigerum|Pse07G03140.0	      0
115- 45:	Papaver_setigerum|Pse01G21820.0	Papaver_setigerum|Pse07G03160.0	      0
115- 46:	Papaver_setigerum|Pse01G21840.0	Papaver_setigerum|Pse07G03190.0	      0
115- 47:	Papaver_setigerum|Pse01G21860.0	Papaver_setigerum|Pse07G03210.0	      0
115- 48:	Papaver_setigerum|Pse01G21910.0	Papaver_setigerum|Pse07G03250.0	      0
115- 49:	Papaver_setigerum|Pse01G21920.0	Papaver_setigerum|Pse07G03260.0	      0
115- 50:	Papaver_setigerum|Pse01G21940.0	Papaver_setigerum|Pse07G03270.0	      0
115- 51:	Papaver_setigerum|Pse01G21950.0	Papaver_setigerum|Pse07G03290.0	      0
115- 52:	Papaver_setigerum|Pse01G21990.0	Papaver_setigerum|Pse07G03300.0	      0
115- 53:	Papaver_setigerum|Pse01G22000.0	Papaver_setigerum|Pse07G03310.0	      0
115- 54:	Papaver_setigerum|Pse01G22020.0	Papaver_setigerum|Pse07G03330.0	      0
115- 55:	Papaver_setigerum|Pse01G22050.0	Papaver_setigerum|Pse07G03350.0	      0
115- 56:	Papaver_setigerum|Pse01G22090.0	Papaver_setigerum|Pse07G03410.0	      0
115- 57:	Papaver_setigerum|Pse01G22100.0	Papaver_setigerum|Pse07G03420.0	      0
115- 58:	Papaver_setigerum|Pse01G22120.0	Papaver_setigerum|Pse07G03430.0	      0
115- 59:	Papaver_setigerum|Pse01G22140.0	Papaver_setigerum|Pse07G03450.0	      0
115- 60:	Papaver_setigerum|Pse01G22150.0	Papaver_setigerum|Pse07G03460.0	      0
115- 61:	Papaver_setigerum|Pse01G22340.0	Papaver_setigerum|Pse07G03540.0	      0
115- 62:	Papaver_setigerum|Pse01G22420.0	Papaver_setigerum|Pse07G03620.0	      0
115- 63:	Papaver_setigerum|Pse01G22430.0	Papaver_setigerum|Pse07G03630.0	      0
115- 64:	Papaver_setigerum|Pse01G22440.0	Papaver_setigerum|Pse07G03640.0	      0
115- 65:	Papaver_setigerum|Pse01G22460.0	Papaver_setigerum|Pse07G03650.0	      0
115- 66:	Papaver_setigerum|Pse01G22500.0	Papaver_setigerum|Pse07G03670.0	      0
115- 67:	Papaver_setigerum|Pse01G22520.0	Papaver_setigerum|Pse07G03680.0	      0
115- 68:	Papaver_setigerum|Pse01G22770.0	Papaver_setigerum|Pse07G03800.0	      0
115- 69:	Papaver_setigerum|Pse01G22940.0	Papaver_setigerum|Pse07G04040.0	      0
115- 70:	Papaver_setigerum|Pse01G22950.0	Papaver_setigerum|Pse07G04070.0	      0
115- 71:	Papaver_setigerum|Pse01G22960.0	Papaver_setigerum|Pse07G04080.0	      0
115- 72:	Papaver_setigerum|Pse01G22970.0	Papaver_setigerum|Pse07G04090.0	      0
115- 73:	Papaver_setigerum|Pse01G23010.0	Papaver_setigerum|Pse07G04130.0	      0
115- 74:	Papaver_setigerum|Pse01G23030.0	Papaver_setigerum|Pse07G04150.0	      0
115- 75:	Papaver_setigerum|Pse01G23050.0	Papaver_setigerum|Pse07G04170.0	      0
115- 76:	Papaver_setigerum|Pse01G23060.0	Papaver_setigerum|Pse07G04180.0	      0
115- 77:	Papaver_setigerum|Pse01G23080.0	Papaver_setigerum|Pse07G04200.0	      0
115- 78:	Papaver_setigerum|Pse01G23090.0	Papaver_setigerum|Pse07G04210.0	      0
115- 79:	Papaver_setigerum|Pse01G23100.0	Papaver_setigerum|Pse07G04220.0	      0
115- 80:	Papaver_setigerum|Pse01G23150.0	Papaver_setigerum|Pse07G04260.0	      0
115- 81:	Papaver_setigerum|Pse01G23170.0	Papaver_setigerum|Pse07G04280.0	      0
115- 82:	Papaver_setigerum|Pse01G23190.0	Papaver_setigerum|Pse07G04300.0	      0
115- 83:	Papaver_setigerum|Pse01G23200.0	Papaver_setigerum|Pse07G04310.0	      0
115- 84:	Papaver_setigerum|Pse01G23210.0	Papaver_setigerum|Pse07G04320.0	      0
115- 85:	Papaver_setigerum|Pse01G23220.0	Papaver_setigerum|Pse07G04330.0	      0
115- 86:	Papaver_setigerum|Pse01G23230.0	Papaver_setigerum|Pse07G04340.0	      0
115- 87:	Papaver_setigerum|Pse01G23240.0	Papaver_setigerum|Pse07G04360.0	      0
115- 88:	Papaver_setigerum|Pse01G23250.0	Papaver_setigerum|Pse07G04370.0	      0
115- 89:	Papaver_setigerum|Pse01G23260.0	Papaver_setigerum|Pse07G04400.0	      0
115- 90:	Papaver_setigerum|Pse01G23280.0	Papaver_setigerum|Pse07G04420.0	      0
115- 91:	Papaver_setigerum|Pse01G23290.0	Papaver_setigerum|Pse07G04430.0	      0
115- 92:	Papaver_setigerum|Pse01G23300.0	Papaver_setigerum|Pse07G04440.0	      0
115- 93:	Papaver_setigerum|Pse01G23310.0	Papaver_setigerum|Pse07G04450.0	      0
115- 94:	Papaver_setigerum|Pse01G23320.0	Papaver_setigerum|Pse07G04460.0	      0
115- 95:	Papaver_setigerum|Pse01G23330.0	Papaver_setigerum|Pse07G04470.0	      0
115- 96:	Papaver_setigerum|Pse01G23340.0	Papaver_setigerum|Pse07G04490.0	      0
115- 97:	Papaver_setigerum|Pse01G23360.0	Papaver_setigerum|Pse07G04510.0	      0
115- 98:	Papaver_setigerum|Pse01G23370.0	Papaver_setigerum|Pse07G04520.0	      0
115- 99:	Papaver_setigerum|Pse01G23390.0	Papaver_setigerum|Pse07G04540.0	      0
115-100:	Papaver_setigerum|Pse01G23420.0	Papaver_setigerum|Pse07G04550.0	      0
115-101:	Papaver_setigerum|Pse01G23440.0	Papaver_setigerum|Pse07G04560.0	      0
115-102:	Papaver_setigerum|Pse01G23460.0	Papaver_setigerum|Pse07G04580.0	      0
115-103:	Papaver_setigerum|Pse01G23480.0	Papaver_setigerum|Pse07G04650.0	      0
115-104:	Papaver_setigerum|Pse01G23500.0	Papaver_setigerum|Pse07G04670.0	      0
115-105:	Papaver_setigerum|Pse01G23530.0	Papaver_setigerum|Pse07G04700.0	      0
115-106:	Papaver_setigerum|Pse01G23540.0	Papaver_setigerum|Pse07G04710.0	      0
115-107:	Papaver_setigerum|Pse01G23550.0	Papaver_setigerum|Pse07G04720.0	      0
115-108:	Papaver_setigerum|Pse01G23560.0	Papaver_setigerum|Pse07G04740.0	      0
115-109:	Papaver_setigerum|Pse01G23570.0	Papaver_setigerum|Pse07G04750.0	      0
115-110:	Papaver_setigerum|Pse01G23590.0	Papaver_setigerum|Pse07G04760.0	      0
115-111:	Papaver_setigerum|Pse01G23610.0	Papaver_setigerum|Pse07G04790.0	      0
115-112:	Papaver_setigerum|Pse01G23630.0	Papaver_setigerum|Pse07G04810.0	      0
115-113:	Papaver_setigerum|Pse01G23640.0	Papaver_setigerum|Pse07G04820.0	      0
115-114:	Papaver_setigerum|Pse01G23650.0	Papaver_setigerum|Pse07G04830.0	      0
115-115:	Papaver_setigerum|Pse01G23670.0	Papaver_setigerum|Pse07G04850.0	      0
115-116:	Papaver_setigerum|Pse01G23680.0	Papaver_setigerum|Pse07G04870.0	      0
115-117:	Papaver_setigerum|Pse01G23690.0	Papaver_setigerum|Pse07G04880.0	      0
115-118:	Papaver_setigerum|Pse01G23700.0	Papaver_setigerum|Pse07G04890.0	      0
115-119:	Papaver_setigerum|Pse01G23750.0	Papaver_setigerum|Pse07G04950.0	      0
115-120:	Papaver_setigerum|Pse01G23760.0	Papaver_setigerum|Pse07G04960.0	      0
115-121:	Papaver_setigerum|Pse01G23770.0	Papaver_setigerum|Pse07G04970.0	      0
115-122:	Papaver_setigerum|Pse01G23790.0	Papaver_setigerum|Pse07G04980.0	      0
115-123:	Papaver_setigerum|Pse01G23820.0	Papaver_setigerum|Pse07G05000.0	      0
115-124:	Papaver_setigerum|Pse01G23830.0	Papaver_setigerum|Pse07G05010.0	      0
115-125:	Papaver_setigerum|Pse01G23850.0	Papaver_setigerum|Pse07G05030.0	      0
115-126:	Papaver_setigerum|Pse01G23860.0	Papaver_setigerum|Pse07G05050.0	      0
115-127:	Papaver_setigerum|Pse01G23870.0	Papaver_setigerum|Pse07G05070.0	      0
115-128:	Papaver_setigerum|Pse01G23910.0	Papaver_setigerum|Pse07G05100.0	      0
115-129:	Papaver_setigerum|Pse01G23940.0	Papaver_setigerum|Pse07G05120.0	      0
115-130:	Papaver_setigerum|Pse01G23950.0	Papaver_setigerum|Pse07G05130.0	      0
115-131:	Papaver_setigerum|Pse01G23960.0	Papaver_setigerum|Pse07G05140.0	      0
115-132:	Papaver_setigerum|Pse01G23980.0	Papaver_setigerum|Pse07G05150.0	      0
## Alignment 116: score=4819.0 e_value=0 N=99 Pe1&Pe7 plus
116-  0:	Papaver_setigerum|Pse01G74490.0	Papaver_setigerum|Pse07G48310.0	      0
116-  1:	Papaver_setigerum|Pse01G74500.0	Papaver_setigerum|Pse07G48320.0	      0
116-  2:	Papaver_setigerum|Pse01G74520.0	Papaver_setigerum|Pse07G48340.0	      0
116-  3:	Papaver_setigerum|Pse01G74530.0	Papaver_setigerum|Pse07G48350.0	      0
116-  4:	Papaver_setigerum|Pse01G74580.0	Papaver_setigerum|Pse07G48390.0	      0
116-  5:	Papaver_setigerum|Pse01G74610.0	Papaver_setigerum|Pse07G48420.0	      0
116-  6:	Papaver_setigerum|Pse01G74620.0	Papaver_setigerum|Pse07G48430.0	      0
116-  7:	Papaver_setigerum|Pse01G74640.0	Papaver_setigerum|Pse07G48470.0	      0
116-  8:	Papaver_setigerum|Pse01G74650.0	Papaver_setigerum|Pse07G48480.0	      0
116-  9:	Papaver_setigerum|Pse01G74680.0	Papaver_setigerum|Pse07G48510.0	      0
116- 10:	Papaver_setigerum|Pse01G74690.0	Papaver_setigerum|Pse07G48520.0	      0
116- 11:	Papaver_setigerum|Pse01G74700.0	Papaver_setigerum|Pse07G48530.0	      0
116- 12:	Papaver_setigerum|Pse01G74710.0	Papaver_setigerum|Pse07G48550.0	      0
116- 13:	Papaver_setigerum|Pse01G74740.0	Papaver_setigerum|Pse07G48590.0	      0
116- 14:	Papaver_setigerum|Pse01G74750.0	Papaver_setigerum|Pse07G48600.0	      0
116- 15:	Papaver_setigerum|Pse01G74760.0	Papaver_setigerum|Pse07G48610.0	      0
116- 16:	Papaver_setigerum|Pse01G74810.0	Papaver_setigerum|Pse07G48690.0	      0
116- 17:	Papaver_setigerum|Pse01G74820.0	Papaver_setigerum|Pse07G48700.0	      0
116- 18:	Papaver_setigerum|Pse01G74830.0	Papaver_setigerum|Pse07G48710.0	      0
116- 19:	Papaver_setigerum|Pse01G74870.0	Papaver_setigerum|Pse07G48750.0	      0
116- 20:	Papaver_setigerum|Pse01G74880.0	Papaver_setigerum|Pse07G48760.0	      0
116- 21:	Papaver_setigerum|Pse01G74890.0	Papaver_setigerum|Pse07G48770.0	      0
116- 22:	Papaver_setigerum|Pse01G74920.0	Papaver_setigerum|Pse07G48810.0	      0
116- 23:	Papaver_setigerum|Pse01G74930.0	Papaver_setigerum|Pse07G48820.0	      0
116- 24:	Papaver_setigerum|Pse01G74960.0	Papaver_setigerum|Pse07G48840.0	      0
116- 25:	Papaver_setigerum|Pse01G74980.0	Papaver_setigerum|Pse07G48880.0	      0
116- 26:	Papaver_setigerum|Pse01G74990.0	Papaver_setigerum|Pse07G48890.0	      0
116- 27:	Papaver_setigerum|Pse01G75020.0	Papaver_setigerum|Pse07G48920.0	      0
116- 28:	Papaver_setigerum|Pse01G75040.0	Papaver_setigerum|Pse07G48940.0	      0
116- 29:	Papaver_setigerum|Pse01G75150.0	Papaver_setigerum|Pse07G49040.0	      0
116- 30:	Papaver_setigerum|Pse01G75160.0	Papaver_setigerum|Pse07G49050.0	      0
116- 31:	Papaver_setigerum|Pse01G75170.0	Papaver_setigerum|Pse07G49060.0	      0
116- 32:	Papaver_setigerum|Pse01G75180.0	Papaver_setigerum|Pse07G49070.0	      0
116- 33:	Papaver_setigerum|Pse01G75190.0	Papaver_setigerum|Pse07G49080.0	      0
116- 34:	Papaver_setigerum|Pse01G75270.0	Papaver_setigerum|Pse07G49160.0	      0
116- 35:	Papaver_setigerum|Pse01G75280.0	Papaver_setigerum|Pse07G49170.0	      0
116- 36:	Papaver_setigerum|Pse01G75290.0	Papaver_setigerum|Pse07G49180.0	      0
116- 37:	Papaver_setigerum|Pse01G75310.0	Papaver_setigerum|Pse07G49210.0	      0
116- 38:	Papaver_setigerum|Pse01G75320.0	Papaver_setigerum|Pse07G49220.0	      0
116- 39:	Papaver_setigerum|Pse01G75330.0	Papaver_setigerum|Pse07G49230.0	      0
116- 40:	Papaver_setigerum|Pse01G75370.0	Papaver_setigerum|Pse07G49260.0	      0
116- 41:	Papaver_setigerum|Pse01G75400.0	Papaver_setigerum|Pse07G49290.0	      0
116- 42:	Papaver_setigerum|Pse01G75420.0	Papaver_setigerum|Pse07G49300.0	      0
116- 43:	Papaver_setigerum|Pse01G75440.0	Papaver_setigerum|Pse07G49310.0	      0
116- 44:	Papaver_setigerum|Pse01G75450.0	Papaver_setigerum|Pse07G49320.0	      0
116- 45:	Papaver_setigerum|Pse01G75480.0	Papaver_setigerum|Pse07G49360.0	      0
116- 46:	Papaver_setigerum|Pse01G75520.0	Papaver_setigerum|Pse07G49410.0	      0
116- 47:	Papaver_setigerum|Pse01G75580.0	Papaver_setigerum|Pse07G49430.0	      0
116- 48:	Papaver_setigerum|Pse01G75650.0	Papaver_setigerum|Pse07G49460.0	      0
116- 49:	Papaver_setigerum|Pse01G75660.0	Papaver_setigerum|Pse07G49470.0	      0
116- 50:	Papaver_setigerum|Pse01G75670.0	Papaver_setigerum|Pse07G49480.0	      0
116- 51:	Papaver_setigerum|Pse01G75680.0	Papaver_setigerum|Pse07G49490.0	      0
116- 52:	Papaver_setigerum|Pse01G75700.0	Papaver_setigerum|Pse07G49500.0	      0
116- 53:	Papaver_setigerum|Pse01G75710.0	Papaver_setigerum|Pse07G49510.0	      0
116- 54:	Papaver_setigerum|Pse01G75730.0	Papaver_setigerum|Pse07G49530.0	      0
116- 55:	Papaver_setigerum|Pse01G75740.0	Papaver_setigerum|Pse07G49540.0	      0
116- 56:	Papaver_setigerum|Pse01G75750.0	Papaver_setigerum|Pse07G49550.0	      0
116- 57:	Papaver_setigerum|Pse01G75780.0	Papaver_setigerum|Pse07G49570.0	      0
116- 58:	Papaver_setigerum|Pse01G75800.0	Papaver_setigerum|Pse07G49580.0	      0
116- 59:	Papaver_setigerum|Pse01G75810.0	Papaver_setigerum|Pse07G49590.0	      0
116- 60:	Papaver_setigerum|Pse01G75820.0	Papaver_setigerum|Pse07G49610.0	      0
116- 61:	Papaver_setigerum|Pse01G75830.0	Papaver_setigerum|Pse07G49620.0	      0
116- 62:	Papaver_setigerum|Pse01G75840.0	Papaver_setigerum|Pse07G49630.0	      0
116- 63:	Papaver_setigerum|Pse01G75850.0	Papaver_setigerum|Pse07G49640.0	      0
116- 64:	Papaver_setigerum|Pse01G75860.0	Papaver_setigerum|Pse07G49670.0	      0
116- 65:	Papaver_setigerum|Pse01G75870.0	Papaver_setigerum|Pse07G49680.0	      0
116- 66:	Papaver_setigerum|Pse01G75890.0	Papaver_setigerum|Pse07G49700.0	      0
116- 67:	Papaver_setigerum|Pse01G75900.0	Papaver_setigerum|Pse07G49710.0	      0
116- 68:	Papaver_setigerum|Pse01G75930.0	Papaver_setigerum|Pse07G49740.0	      0
116- 69:	Papaver_setigerum|Pse01G75950.0	Papaver_setigerum|Pse07G49760.0	      0
116- 70:	Papaver_setigerum|Pse01G76020.0	Papaver_setigerum|Pse07G49790.0	      0
116- 71:	Papaver_setigerum|Pse01G76030.0	Papaver_setigerum|Pse07G49800.0	      0
116- 72:	Papaver_setigerum|Pse01G76040.0	Papaver_setigerum|Pse07G49810.0	      0
116- 73:	Papaver_setigerum|Pse01G76050.0	Papaver_setigerum|Pse07G49820.0	      0
116- 74:	Papaver_setigerum|Pse01G76060.0	Papaver_setigerum|Pse07G49830.0	      0
116- 75:	Papaver_setigerum|Pse01G76090.0	Papaver_setigerum|Pse07G49880.0	      0
116- 76:	Papaver_setigerum|Pse01G76110.0	Papaver_setigerum|Pse07G49910.0	      0
116- 77:	Papaver_setigerum|Pse01G76120.0	Papaver_setigerum|Pse07G49930.0	      0
116- 78:	Papaver_setigerum|Pse01G76150.0	Papaver_setigerum|Pse07G49990.0	      0
116- 79:	Papaver_setigerum|Pse01G76160.0	Papaver_setigerum|Pse07G50000.0	      0
116- 80:	Papaver_setigerum|Pse01G76180.0	Papaver_setigerum|Pse07G50030.0	      0
116- 81:	Papaver_setigerum|Pse01G76190.0	Papaver_setigerum|Pse07G50040.0	      0
116- 82:	Papaver_setigerum|Pse01G76220.0	Papaver_setigerum|Pse07G50070.0	      0
116- 83:	Papaver_setigerum|Pse01G76240.0	Papaver_setigerum|Pse07G50090.0	      0
116- 84:	Papaver_setigerum|Pse01G76270.0	Papaver_setigerum|Pse07G50140.0	      0
116- 85:	Papaver_setigerum|Pse01G76280.0	Papaver_setigerum|Pse07G50150.0	      0
116- 86:	Papaver_setigerum|Pse01G76300.0	Papaver_setigerum|Pse07G50170.0	      0
116- 87:	Papaver_setigerum|Pse01G76310.0	Papaver_setigerum|Pse07G50180.0	      0
116- 88:	Papaver_setigerum|Pse01G76320.0	Papaver_setigerum|Pse07G50190.0	      0
116- 89:	Papaver_setigerum|Pse01G76330.0	Papaver_setigerum|Pse07G50200.0	      0
116- 90:	Papaver_setigerum|Pse01G76360.0	Papaver_setigerum|Pse07G50240.0	      0
116- 91:	Papaver_setigerum|Pse01G76370.0	Papaver_setigerum|Pse07G50250.0	      0
116- 92:	Papaver_setigerum|Pse01G76380.0	Papaver_setigerum|Pse07G50260.0	      0
116- 93:	Papaver_setigerum|Pse01G76410.0	Papaver_setigerum|Pse07G50290.0	      0
116- 94:	Papaver_setigerum|Pse01G76430.0	Papaver_setigerum|Pse07G50320.0	      0
116- 95:	Papaver_setigerum|Pse01G76450.0	Papaver_setigerum|Pse07G50340.0	      0
116- 96:	Papaver_setigerum|Pse01G76470.0	Papaver_setigerum|Pse07G50350.0	      0
116- 97:	Papaver_setigerum|Pse01G76490.0	Papaver_setigerum|Pse07G50370.0	      0
116- 98:	Papaver_setigerum|Pse01G76500.0	Papaver_setigerum|Pse07G50380.0	      0
## Alignment 117: score=3523.0 e_value=0 N=76 Pe1&Pe7 plus
117-  0:	Papaver_setigerum|Pse01G12510.0	Papaver_setigerum|Pse07G43820.0	      0
117-  1:	Papaver_setigerum|Pse01G12550.0	Papaver_setigerum|Pse07G43860.0	      0
117-  2:	Papaver_setigerum|Pse01G12570.0	Papaver_setigerum|Pse07G43870.0	      0
117-  3:	Papaver_setigerum|Pse01G12600.0	Papaver_setigerum|Pse07G43920.0	      0
117-  4:	Papaver_setigerum|Pse01G12650.0	Papaver_setigerum|Pse07G43960.0	      0
117-  5:	Papaver_setigerum|Pse01G12730.0	Papaver_setigerum|Pse07G44020.0	      0
117-  6:	Papaver_setigerum|Pse01G12760.0	Papaver_setigerum|Pse07G44030.0	      0
117-  7:	Papaver_setigerum|Pse01G12790.0	Papaver_setigerum|Pse07G44040.0	      0
117-  8:	Papaver_setigerum|Pse01G12800.0	Papaver_setigerum|Pse07G44060.0	      0
117-  9:	Papaver_setigerum|Pse01G12810.0	Papaver_setigerum|Pse07G44070.0	      0
117- 10:	Papaver_setigerum|Pse01G12820.0	Papaver_setigerum|Pse07G44090.0	      0
117- 11:	Papaver_setigerum|Pse01G12850.0	Papaver_setigerum|Pse07G44130.0	      0
117- 12:	Papaver_setigerum|Pse01G12880.0	Papaver_setigerum|Pse07G44150.0	      0
117- 13:	Papaver_setigerum|Pse01G12960.0	Papaver_setigerum|Pse07G44180.0	      0
117- 14:	Papaver_setigerum|Pse01G13000.0	Papaver_setigerum|Pse07G44220.0	      0
117- 15:	Papaver_setigerum|Pse01G13020.0	Papaver_setigerum|Pse07G44270.0	      0
117- 16:	Papaver_setigerum|Pse01G13030.0	Papaver_setigerum|Pse07G44280.0	      0
117- 17:	Papaver_setigerum|Pse01G13040.0	Papaver_setigerum|Pse07G44290.0	      0
117- 18:	Papaver_setigerum|Pse01G13070.0	Papaver_setigerum|Pse07G44340.0	      0
117- 19:	Papaver_setigerum|Pse01G13080.0	Papaver_setigerum|Pse07G44350.0	      0
117- 20:	Papaver_setigerum|Pse01G13100.0	Papaver_setigerum|Pse07G44360.0	      0
117- 21:	Papaver_setigerum|Pse01G13110.0	Papaver_setigerum|Pse07G44370.0	      0
117- 22:	Papaver_setigerum|Pse01G13160.0	Papaver_setigerum|Pse07G44410.0	      0
117- 23:	Papaver_setigerum|Pse01G13260.0	Papaver_setigerum|Pse07G44420.0	      0
117- 24:	Papaver_setigerum|Pse01G13290.0	Papaver_setigerum|Pse07G44460.0	      0
117- 25:	Papaver_setigerum|Pse01G13420.0	Papaver_setigerum|Pse07G44490.0	      0
117- 26:	Papaver_setigerum|Pse01G13450.0	Papaver_setigerum|Pse07G44560.0	      0
117- 27:	Papaver_setigerum|Pse01G13580.0	Papaver_setigerum|Pse07G44600.0	      0
117- 28:	Papaver_setigerum|Pse01G13630.0	Papaver_setigerum|Pse07G44620.0	      0
117- 29:	Papaver_setigerum|Pse01G13640.0	Papaver_setigerum|Pse07G44630.0	      0
117- 30:	Papaver_setigerum|Pse01G13650.0	Papaver_setigerum|Pse07G44640.0	      0
117- 31:	Papaver_setigerum|Pse01G13660.0	Papaver_setigerum|Pse07G44650.0	      0
117- 32:	Papaver_setigerum|Pse01G13670.0	Papaver_setigerum|Pse07G44680.0	      0
117- 33:	Papaver_setigerum|Pse01G13680.0	Papaver_setigerum|Pse07G44700.0	      0
117- 34:	Papaver_setigerum|Pse01G13730.0	Papaver_setigerum|Pse07G44790.0	      0
117- 35:	Papaver_setigerum|Pse01G13770.0	Papaver_setigerum|Pse07G44810.0	      0
117- 36:	Papaver_setigerum|Pse01G13780.0	Papaver_setigerum|Pse07G44820.0	      0
117- 37:	Papaver_setigerum|Pse01G13820.0	Papaver_setigerum|Pse07G44850.0	      0
117- 38:	Papaver_setigerum|Pse01G13900.0	Papaver_setigerum|Pse07G44880.0	      0
117- 39:	Papaver_setigerum|Pse01G13930.0	Papaver_setigerum|Pse07G44900.0	      0
117- 40:	Papaver_setigerum|Pse01G13940.0	Papaver_setigerum|Pse07G44910.0	      0
117- 41:	Papaver_setigerum|Pse01G14050.0	Papaver_setigerum|Pse07G44930.0	      0
117- 42:	Papaver_setigerum|Pse01G14060.0	Papaver_setigerum|Pse07G44950.0	      0
117- 43:	Papaver_setigerum|Pse01G14100.0	Papaver_setigerum|Pse07G44990.0	      0
117- 44:	Papaver_setigerum|Pse01G14110.0	Papaver_setigerum|Pse07G45000.0	      0
117- 45:	Papaver_setigerum|Pse01G14210.0	Papaver_setigerum|Pse07G45040.0	      0
117- 46:	Papaver_setigerum|Pse01G14360.0	Papaver_setigerum|Pse07G45100.0	      0
117- 47:	Papaver_setigerum|Pse01G14380.0	Papaver_setigerum|Pse07G45120.0	      0
117- 48:	Papaver_setigerum|Pse01G14390.0	Papaver_setigerum|Pse07G45130.0	      0
117- 49:	Papaver_setigerum|Pse01G14430.0	Papaver_setigerum|Pse07G45180.0	      0
117- 50:	Papaver_setigerum|Pse01G14490.0	Papaver_setigerum|Pse07G45210.0	      0
117- 51:	Papaver_setigerum|Pse01G14500.0	Papaver_setigerum|Pse07G45230.0	      0
117- 52:	Papaver_setigerum|Pse01G14530.0	Papaver_setigerum|Pse07G45260.0	      0
117- 53:	Papaver_setigerum|Pse01G14610.0	Papaver_setigerum|Pse07G45280.0	      0
117- 54:	Papaver_setigerum|Pse01G14630.0	Papaver_setigerum|Pse07G45290.0	      0
117- 55:	Papaver_setigerum|Pse01G14650.0	Papaver_setigerum|Pse07G45330.0	      0
117- 56:	Papaver_setigerum|Pse01G14700.0	Papaver_setigerum|Pse07G45430.0	      0
117- 57:	Papaver_setigerum|Pse01G14740.0	Papaver_setigerum|Pse07G45450.0	      0
117- 58:	Papaver_setigerum|Pse01G14760.0	Papaver_setigerum|Pse07G45470.0	      0
117- 59:	Papaver_setigerum|Pse01G14870.0	Papaver_setigerum|Pse07G45540.0	      0
117- 60:	Papaver_setigerum|Pse01G14920.0	Papaver_setigerum|Pse07G45580.0	      0
117- 61:	Papaver_setigerum|Pse01G14940.0	Papaver_setigerum|Pse07G45600.0	      0
117- 62:	Papaver_setigerum|Pse01G14960.0	Papaver_setigerum|Pse07G45610.0	      0
117- 63:	Papaver_setigerum|Pse01G15000.0	Papaver_setigerum|Pse07G45680.0	      0
117- 64:	Papaver_setigerum|Pse01G15050.0	Papaver_setigerum|Pse07G45690.0	      0
117- 65:	Papaver_setigerum|Pse01G15070.0	Papaver_setigerum|Pse07G45710.0	      0
117- 66:	Papaver_setigerum|Pse01G15120.0	Papaver_setigerum|Pse07G45760.0	      0
117- 67:	Papaver_setigerum|Pse01G15140.0	Papaver_setigerum|Pse07G45800.0	      0
117- 68:	Papaver_setigerum|Pse01G15150.0	Papaver_setigerum|Pse07G45810.0	      0
117- 69:	Papaver_setigerum|Pse01G15230.0	Papaver_setigerum|Pse07G45850.0	      0
117- 70:	Papaver_setigerum|Pse01G15240.0	Papaver_setigerum|Pse07G45860.0	      0
117- 71:	Papaver_setigerum|Pse01G15280.0	Papaver_setigerum|Pse07G45880.0	      0
117- 72:	Papaver_setigerum|Pse01G15300.0	Papaver_setigerum|Pse07G45920.0	      0
117- 73:	Papaver_setigerum|Pse01G15310.0	Papaver_setigerum|Pse07G45930.0	      0
117- 74:	Papaver_setigerum|Pse01G15410.0	Papaver_setigerum|Pse07G45990.0	      0
117- 75:	Papaver_setigerum|Pse01G15610.0	Papaver_setigerum|Pse07G46220.0	      0
## Alignment 118: score=3421.0 e_value=0 N=77 Pe1&Pe7 plus
118-  0:	Papaver_setigerum|Pse01G00040.0	Papaver_setigerum|Pse07G34110.0	      0
118-  1:	Papaver_setigerum|Pse01G00080.0	Papaver_setigerum|Pse07G34180.0	      0
118-  2:	Papaver_setigerum|Pse01G00150.0	Papaver_setigerum|Pse07G34350.0	      0
118-  3:	Papaver_setigerum|Pse01G00230.0	Papaver_setigerum|Pse07G34400.0	      0
118-  4:	Papaver_setigerum|Pse01G00240.0	Papaver_setigerum|Pse07G34410.0	      0
118-  5:	Papaver_setigerum|Pse01G00290.0	Papaver_setigerum|Pse07G34480.0	      0
118-  6:	Papaver_setigerum|Pse01G00320.0	Papaver_setigerum|Pse07G34560.0	      0
118-  7:	Papaver_setigerum|Pse01G00410.0	Papaver_setigerum|Pse07G34600.0	      0
118-  8:	Papaver_setigerum|Pse01G00450.0	Papaver_setigerum|Pse07G34630.0	      0
118-  9:	Papaver_setigerum|Pse01G00470.0	Papaver_setigerum|Pse07G34650.0	      0
118- 10:	Papaver_setigerum|Pse01G00480.0	Papaver_setigerum|Pse07G34660.0	      0
118- 11:	Papaver_setigerum|Pse01G00490.0	Papaver_setigerum|Pse07G34670.0	      0
118- 12:	Papaver_setigerum|Pse01G00510.0	Papaver_setigerum|Pse07G34690.0	      0
118- 13:	Papaver_setigerum|Pse01G00580.0	Papaver_setigerum|Pse07G34740.0	      0
118- 14:	Papaver_setigerum|Pse01G00610.0	Papaver_setigerum|Pse07G34770.0	      0
118- 15:	Papaver_setigerum|Pse01G00640.0	Papaver_setigerum|Pse07G34780.0	      0
118- 16:	Papaver_setigerum|Pse01G00840.0	Papaver_setigerum|Pse07G34960.0	      0
118- 17:	Papaver_setigerum|Pse01G00860.0	Papaver_setigerum|Pse07G34970.0	      0
118- 18:	Papaver_setigerum|Pse01G00880.0	Papaver_setigerum|Pse07G34990.0	      0
118- 19:	Papaver_setigerum|Pse01G00910.0	Papaver_setigerum|Pse07G35050.0	      0
118- 20:	Papaver_setigerum|Pse01G01000.0	Papaver_setigerum|Pse07G35110.0	      0
118- 21:	Papaver_setigerum|Pse01G01010.0	Papaver_setigerum|Pse07G35120.0	      0
118- 22:	Papaver_setigerum|Pse01G01020.0	Papaver_setigerum|Pse07G35140.0	      0
118- 23:	Papaver_setigerum|Pse01G01050.0	Papaver_setigerum|Pse07G35170.0	      0
118- 24:	Papaver_setigerum|Pse01G01060.0	Papaver_setigerum|Pse07G35190.0	      0
118- 25:	Papaver_setigerum|Pse01G01070.0	Papaver_setigerum|Pse07G35200.0	      0
118- 26:	Papaver_setigerum|Pse01G01200.0	Papaver_setigerum|Pse07G35220.0	      0
118- 27:	Papaver_setigerum|Pse01G01240.0	Papaver_setigerum|Pse07G35230.0	      0
118- 28:	Papaver_setigerum|Pse01G01340.0	Papaver_setigerum|Pse07G35330.0	      0
118- 29:	Papaver_setigerum|Pse01G01370.0	Papaver_setigerum|Pse07G35370.0	      0
118- 30:	Papaver_setigerum|Pse01G01390.0	Papaver_setigerum|Pse07G35400.0	      0
118- 31:	Papaver_setigerum|Pse01G01430.0	Papaver_setigerum|Pse07G35420.0	      0
118- 32:	Papaver_setigerum|Pse01G01590.0	Papaver_setigerum|Pse07G35520.0	      0
118- 33:	Papaver_setigerum|Pse01G01660.0	Papaver_setigerum|Pse07G35550.0	      0
118- 34:	Papaver_setigerum|Pse01G01680.0	Papaver_setigerum|Pse07G35560.0	      0
118- 35:	Papaver_setigerum|Pse01G01690.0	Papaver_setigerum|Pse07G35570.0	      0
118- 36:	Papaver_setigerum|Pse01G01730.0	Papaver_setigerum|Pse07G35580.0	      0
118- 37:	Papaver_setigerum|Pse01G01780.0	Papaver_setigerum|Pse07G35800.0	      0
118- 38:	Papaver_setigerum|Pse01G01940.0	Papaver_setigerum|Pse07G35940.0	      0
118- 39:	Papaver_setigerum|Pse01G02060.0	Papaver_setigerum|Pse07G36100.0	      0
118- 40:	Papaver_setigerum|Pse01G02120.0	Papaver_setigerum|Pse07G36180.0	      0
118- 41:	Papaver_setigerum|Pse01G02200.0	Papaver_setigerum|Pse07G36220.0	      0
118- 42:	Papaver_setigerum|Pse01G02220.0	Papaver_setigerum|Pse07G36240.0	      0
118- 43:	Papaver_setigerum|Pse01G02270.0	Papaver_setigerum|Pse07G36310.0	      0
118- 44:	Papaver_setigerum|Pse01G02410.0	Papaver_setigerum|Pse07G36360.0	      0
118- 45:	Papaver_setigerum|Pse01G02460.0	Papaver_setigerum|Pse07G36400.0	      0
118- 46:	Papaver_setigerum|Pse01G02670.0	Papaver_setigerum|Pse07G36550.0	      0
118- 47:	Papaver_setigerum|Pse01G02890.0	Papaver_setigerum|Pse07G36760.0	      0
118- 48:	Papaver_setigerum|Pse01G02900.0	Papaver_setigerum|Pse07G36820.0	      0
118- 49:	Papaver_setigerum|Pse01G02920.0	Papaver_setigerum|Pse07G36830.0	      0
118- 50:	Papaver_setigerum|Pse01G02930.0	Papaver_setigerum|Pse07G36870.0	      0
118- 51:	Papaver_setigerum|Pse01G02940.0	Papaver_setigerum|Pse07G36880.0	      0
118- 52:	Papaver_setigerum|Pse01G02960.0	Papaver_setigerum|Pse07G36900.0	      0
118- 53:	Papaver_setigerum|Pse01G03030.0	Papaver_setigerum|Pse07G36950.0	      0
118- 54:	Papaver_setigerum|Pse01G03050.0	Papaver_setigerum|Pse07G36970.0	      0
118- 55:	Papaver_setigerum|Pse01G03090.0	Papaver_setigerum|Pse07G36990.0	      0
118- 56:	Papaver_setigerum|Pse01G03100.0	Papaver_setigerum|Pse07G37000.0	      0
118- 57:	Papaver_setigerum|Pse01G03190.0	Papaver_setigerum|Pse07G37060.0	      0
118- 58:	Papaver_setigerum|Pse01G03430.0	Papaver_setigerum|Pse07G37200.0	      0
118- 59:	Papaver_setigerum|Pse01G03540.0	Papaver_setigerum|Pse07G37260.0	      0
118- 60:	Papaver_setigerum|Pse01G03640.0	Papaver_setigerum|Pse07G37300.0	      0
118- 61:	Papaver_setigerum|Pse01G03660.0	Papaver_setigerum|Pse07G37310.0	      0
118- 62:	Papaver_setigerum|Pse01G03670.0	Papaver_setigerum|Pse07G37320.0	      0
118- 63:	Papaver_setigerum|Pse01G03710.0	Papaver_setigerum|Pse07G37330.0	      0
118- 64:	Papaver_setigerum|Pse01G03720.0	Papaver_setigerum|Pse07G37340.0	      0
118- 65:	Papaver_setigerum|Pse01G03730.0	Papaver_setigerum|Pse07G37350.0	      0
118- 66:	Papaver_setigerum|Pse01G03850.0	Papaver_setigerum|Pse07G37440.0	      0
118- 67:	Papaver_setigerum|Pse01G03870.0	Papaver_setigerum|Pse07G37480.0	      0
118- 68:	Papaver_setigerum|Pse01G03940.0	Papaver_setigerum|Pse07G37540.0	      0
118- 69:	Papaver_setigerum|Pse01G04050.0	Papaver_setigerum|Pse07G37730.0	      0
118- 70:	Papaver_setigerum|Pse01G04080.0	Papaver_setigerum|Pse07G37770.0	      0
118- 71:	Papaver_setigerum|Pse01G04160.0	Papaver_setigerum|Pse07G37830.0	      0
118- 72:	Papaver_setigerum|Pse01G04250.0	Papaver_setigerum|Pse07G37900.0	      0
118- 73:	Papaver_setigerum|Pse01G04260.0	Papaver_setigerum|Pse07G37910.0	      0
118- 74:	Papaver_setigerum|Pse01G04330.0	Papaver_setigerum|Pse07G37930.0	      0
118- 75:	Papaver_setigerum|Pse01G04370.0	Papaver_setigerum|Pse07G37970.0	      0
118- 76:	Papaver_setigerum|Pse01G04380.0	Papaver_setigerum|Pse07G37980.0	      0
## Alignment 119: score=2914.0 e_value=1.2e-260 N=63 Pe1&Pe7 plus
119-  0:	Papaver_setigerum|Pse01G15800.0	Papaver_setigerum|Pse07G46110.0	      0
119-  1:	Papaver_setigerum|Pse01G15980.0	Papaver_setigerum|Pse07G46290.0	      0
119-  2:	Papaver_setigerum|Pse01G15990.0	Papaver_setigerum|Pse07G46300.0	      0
119-  3:	Papaver_setigerum|Pse01G16000.0	Papaver_setigerum|Pse07G46310.0	      0
119-  4:	Papaver_setigerum|Pse01G16010.0	Papaver_setigerum|Pse07G46320.0	      0
119-  5:	Papaver_setigerum|Pse01G16020.0	Papaver_setigerum|Pse07G46330.0	      0
119-  6:	Papaver_setigerum|Pse01G16060.0	Papaver_setigerum|Pse07G46350.0	      0
119-  7:	Papaver_setigerum|Pse01G16070.0	Papaver_setigerum|Pse07G46360.0	      0
119-  8:	Papaver_setigerum|Pse01G16090.0	Papaver_setigerum|Pse07G46390.0	      0
119-  9:	Papaver_setigerum|Pse01G16100.0	Papaver_setigerum|Pse07G46400.0	      0
119- 10:	Papaver_setigerum|Pse01G16190.0	Papaver_setigerum|Pse07G46470.0	      0
119- 11:	Papaver_setigerum|Pse01G16260.0	Papaver_setigerum|Pse07G46540.0	      0
119- 12:	Papaver_setigerum|Pse01G16290.0	Papaver_setigerum|Pse07G46550.0	      0
119- 13:	Papaver_setigerum|Pse01G16340.0	Papaver_setigerum|Pse07G46570.0	      0
119- 14:	Papaver_setigerum|Pse01G16350.0	Papaver_setigerum|Pse07G46580.0	      0
119- 15:	Papaver_setigerum|Pse01G16360.0	Papaver_setigerum|Pse07G46590.0	      0
119- 16:	Papaver_setigerum|Pse01G16430.0	Papaver_setigerum|Pse07G46620.0	      0
119- 17:	Papaver_setigerum|Pse01G16480.0	Papaver_setigerum|Pse07G46670.0	      0
119- 18:	Papaver_setigerum|Pse01G16490.0	Papaver_setigerum|Pse07G46680.0	      0
119- 19:	Papaver_setigerum|Pse01G16500.0	Papaver_setigerum|Pse07G46690.0	      0
119- 20:	Papaver_setigerum|Pse01G16580.0	Papaver_setigerum|Pse07G46710.0	      0
119- 21:	Papaver_setigerum|Pse01G16600.0	Papaver_setigerum|Pse07G46720.0	      0
119- 22:	Papaver_setigerum|Pse01G16630.0	Papaver_setigerum|Pse07G46730.0	      0
119- 23:	Papaver_setigerum|Pse01G16690.0	Papaver_setigerum|Pse07G46750.0	      0
119- 24:	Papaver_setigerum|Pse01G16700.0	Papaver_setigerum|Pse07G46770.0	      0
119- 25:	Papaver_setigerum|Pse01G16800.0	Papaver_setigerum|Pse07G46800.0	      0
119- 26:	Papaver_setigerum|Pse01G16860.0	Papaver_setigerum|Pse07G46830.0	      0
119- 27:	Papaver_setigerum|Pse01G16890.0	Papaver_setigerum|Pse07G46860.0	      0
119- 28:	Papaver_setigerum|Pse01G16950.0	Papaver_setigerum|Pse07G46890.0	      0
119- 29:	Papaver_setigerum|Pse01G16990.0	Papaver_setigerum|Pse07G46910.0	      0
119- 30:	Papaver_setigerum|Pse01G17010.0	Papaver_setigerum|Pse07G46930.0	      0
119- 31:	Papaver_setigerum|Pse01G17060.0	Papaver_setigerum|Pse07G47010.0	      0
119- 32:	Papaver_setigerum|Pse01G17110.0	Papaver_setigerum|Pse07G47030.0	      0
119- 33:	Papaver_setigerum|Pse01G17120.0	Papaver_setigerum|Pse07G47040.0	      0
119- 34:	Papaver_setigerum|Pse01G17140.0	Papaver_setigerum|Pse07G47060.0	      0
119- 35:	Papaver_setigerum|Pse01G17170.0	Papaver_setigerum|Pse07G47120.0	      0
119- 36:	Papaver_setigerum|Pse01G17210.0	Papaver_setigerum|Pse07G47150.0	      0
119- 37:	Papaver_setigerum|Pse01G17320.0	Papaver_setigerum|Pse07G47240.0	      0
119- 38:	Papaver_setigerum|Pse01G17530.0	Papaver_setigerum|Pse07G47360.0	      0
119- 39:	Papaver_setigerum|Pse01G17650.0	Papaver_setigerum|Pse07G47440.0	      0
119- 40:	Papaver_setigerum|Pse01G17660.0	Papaver_setigerum|Pse07G47450.0	      0
119- 41:	Papaver_setigerum|Pse01G17700.0	Papaver_setigerum|Pse07G47520.0	      0
119- 42:	Papaver_setigerum|Pse01G17760.0	Papaver_setigerum|Pse07G47580.0	      0
119- 43:	Papaver_setigerum|Pse01G17820.0	Papaver_setigerum|Pse07G47640.0	      0
119- 44:	Papaver_setigerum|Pse01G17850.0	Papaver_setigerum|Pse07G47650.0	      0
119- 45:	Papaver_setigerum|Pse01G17860.0	Papaver_setigerum|Pse07G47660.0	      0
119- 46:	Papaver_setigerum|Pse01G17910.0	Papaver_setigerum|Pse07G47680.0	      0
119- 47:	Papaver_setigerum|Pse01G17990.0	Papaver_setigerum|Pse07G47730.0	      0
119- 48:	Papaver_setigerum|Pse01G18020.0	Papaver_setigerum|Pse07G47760.0	      0
119- 49:	Papaver_setigerum|Pse01G18070.0	Papaver_setigerum|Pse07G47820.0	      0
119- 50:	Papaver_setigerum|Pse01G18180.0	Papaver_setigerum|Pse07G47840.0	      0
119- 51:	Papaver_setigerum|Pse01G18210.0	Papaver_setigerum|Pse07G47870.0	      0
119- 52:	Papaver_setigerum|Pse01G18260.0	Papaver_setigerum|Pse07G48010.0	      0
119- 53:	Papaver_setigerum|Pse01G18270.0	Papaver_setigerum|Pse07G48030.0	      0
119- 54:	Papaver_setigerum|Pse01G18330.0	Papaver_setigerum|Pse07G48110.0	      0
119- 55:	Papaver_setigerum|Pse01G18340.0	Papaver_setigerum|Pse07G48120.0	      0
119- 56:	Papaver_setigerum|Pse01G18360.0	Papaver_setigerum|Pse07G48140.0	      0
119- 57:	Papaver_setigerum|Pse01G18390.0	Papaver_setigerum|Pse07G48160.0	      0
119- 58:	Papaver_setigerum|Pse01G18410.0	Papaver_setigerum|Pse07G48180.0	      0
119- 59:	Papaver_setigerum|Pse01G18440.0	Papaver_setigerum|Pse07G48200.0	      0
119- 60:	Papaver_setigerum|Pse01G18470.0	Papaver_setigerum|Pse07G48230.0	      0
119- 61:	Papaver_setigerum|Pse01G18490.0	Papaver_setigerum|Pse07G48250.0	      0
119- 62:	Papaver_setigerum|Pse01G18540.0	Papaver_setigerum|Pse07G48300.0	      0
## Alignment 120: score=2002.0 e_value=1.7e-172 N=44 Pe1&Pe7 plus
120-  0:	Papaver_setigerum|Pse01G10100.0	Papaver_setigerum|Pse07G42060.0	      0
120-  1:	Papaver_setigerum|Pse01G10140.0	Papaver_setigerum|Pse07G42150.0	      0
120-  2:	Papaver_setigerum|Pse01G10150.0	Papaver_setigerum|Pse07G42160.0	      0
120-  3:	Papaver_setigerum|Pse01G10240.0	Papaver_setigerum|Pse07G42270.0	      0
120-  4:	Papaver_setigerum|Pse01G10250.0	Papaver_setigerum|Pse07G42280.0	      0
120-  5:	Papaver_setigerum|Pse01G10300.0	Papaver_setigerum|Pse07G42310.0	      0
120-  6:	Papaver_setigerum|Pse01G10310.0	Papaver_setigerum|Pse07G42320.0	      0
120-  7:	Papaver_setigerum|Pse01G10380.0	Papaver_setigerum|Pse07G42330.0	      0
120-  8:	Papaver_setigerum|Pse01G10470.0	Papaver_setigerum|Pse07G42400.0	      0
120-  9:	Papaver_setigerum|Pse01G10480.0	Papaver_setigerum|Pse07G42420.0	      0
120- 10:	Papaver_setigerum|Pse01G10490.0	Papaver_setigerum|Pse07G42430.0	      0
120- 11:	Papaver_setigerum|Pse01G10500.0	Papaver_setigerum|Pse07G42450.0	      0
120- 12:	Papaver_setigerum|Pse01G10600.0	Papaver_setigerum|Pse07G42530.0	      0
120- 13:	Papaver_setigerum|Pse01G10810.0	Papaver_setigerum|Pse07G42570.0	      0
120- 14:	Papaver_setigerum|Pse01G10830.0	Papaver_setigerum|Pse07G42610.0	      0
120- 15:	Papaver_setigerum|Pse01G10840.0	Papaver_setigerum|Pse07G42620.0	      0
120- 16:	Papaver_setigerum|Pse01G10850.0	Papaver_setigerum|Pse07G42630.0	      0
120- 17:	Papaver_setigerum|Pse01G10860.0	Papaver_setigerum|Pse07G42640.0	      0
120- 18:	Papaver_setigerum|Pse01G10870.0	Papaver_setigerum|Pse07G42650.0	      0
120- 19:	Papaver_setigerum|Pse01G10880.0	Papaver_setigerum|Pse07G42670.0	      0
120- 20:	Papaver_setigerum|Pse01G10970.0	Papaver_setigerum|Pse07G42860.0	      0
120- 21:	Papaver_setigerum|Pse01G11000.0	Papaver_setigerum|Pse07G42880.0	      0
120- 22:	Papaver_setigerum|Pse01G11010.0	Papaver_setigerum|Pse07G42890.0	      0
120- 23:	Papaver_setigerum|Pse01G11110.0	Papaver_setigerum|Pse07G42930.0	      0
120- 24:	Papaver_setigerum|Pse01G11130.0	Papaver_setigerum|Pse07G42950.0	      0
120- 25:	Papaver_setigerum|Pse01G11160.0	Papaver_setigerum|Pse07G42960.0	      0
120- 26:	Papaver_setigerum|Pse01G11170.0	Papaver_setigerum|Pse07G42970.0	      0
120- 27:	Papaver_setigerum|Pse01G11240.0	Papaver_setigerum|Pse07G43040.0	      0
120- 28:	Papaver_setigerum|Pse01G11330.0	Papaver_setigerum|Pse07G43190.0	      0
120- 29:	Papaver_setigerum|Pse01G11380.0	Papaver_setigerum|Pse07G43220.0	      0
120- 30:	Papaver_setigerum|Pse01G11390.0	Papaver_setigerum|Pse07G43240.0	      0
120- 31:	Papaver_setigerum|Pse01G11420.0	Papaver_setigerum|Pse07G43260.0	      0
120- 32:	Papaver_setigerum|Pse01G11460.0	Papaver_setigerum|Pse07G43300.0	      0
120- 33:	Papaver_setigerum|Pse01G11490.0	Papaver_setigerum|Pse07G43330.0	      0
120- 34:	Papaver_setigerum|Pse01G11670.0	Papaver_setigerum|Pse07G43480.0	      0
120- 35:	Papaver_setigerum|Pse01G11850.0	Papaver_setigerum|Pse07G43510.0	      0
120- 36:	Papaver_setigerum|Pse01G11880.0	Papaver_setigerum|Pse07G43520.0	      0
120- 37:	Papaver_setigerum|Pse01G12000.0	Papaver_setigerum|Pse07G43540.0	      0
120- 38:	Papaver_setigerum|Pse01G12010.0	Papaver_setigerum|Pse07G43560.0	      0
120- 39:	Papaver_setigerum|Pse01G12070.0	Papaver_setigerum|Pse07G43580.0	      0
120- 40:	Papaver_setigerum|Pse01G12080.0	Papaver_setigerum|Pse07G43590.0	      0
120- 41:	Papaver_setigerum|Pse01G12160.0	Papaver_setigerum|Pse07G43620.0	      0
120- 42:	Papaver_setigerum|Pse01G12200.0	Papaver_setigerum|Pse07G43650.0	      0
120- 43:	Papaver_setigerum|Pse01G12210.0	Papaver_setigerum|Pse07G43660.0	      0
## Alignment 121: score=1939.0 e_value=2.4e-171 N=44 Pe1&Pe7 plus
121-  0:	Papaver_setigerum|Pse01G04680.0	Papaver_setigerum|Pse07G38060.0	      0
121-  1:	Papaver_setigerum|Pse01G04880.0	Papaver_setigerum|Pse07G38120.0	      0
121-  2:	Papaver_setigerum|Pse01G04980.0	Papaver_setigerum|Pse07G38230.0	      0
121-  3:	Papaver_setigerum|Pse01G04990.0	Papaver_setigerum|Pse07G38240.0	      0
121-  4:	Papaver_setigerum|Pse01G05000.0	Papaver_setigerum|Pse07G38250.0	      0
121-  5:	Papaver_setigerum|Pse01G05060.0	Papaver_setigerum|Pse07G38290.0	      0
121-  6:	Papaver_setigerum|Pse01G05110.0	Papaver_setigerum|Pse07G38320.0	      0
121-  7:	Papaver_setigerum|Pse01G05330.0	Papaver_setigerum|Pse07G38450.0	      0
121-  8:	Papaver_setigerum|Pse01G05570.0	Papaver_setigerum|Pse07G38590.0	      0
121-  9:	Papaver_setigerum|Pse01G05620.0	Papaver_setigerum|Pse07G38610.0	      0
121- 10:	Papaver_setigerum|Pse01G05730.0	Papaver_setigerum|Pse07G38640.0	      0
121- 11:	Papaver_setigerum|Pse01G05850.0	Papaver_setigerum|Pse07G38700.0	      0
121- 12:	Papaver_setigerum|Pse01G05930.0	Papaver_setigerum|Pse07G38780.0	      0
121- 13:	Papaver_setigerum|Pse01G06000.0	Papaver_setigerum|Pse07G38820.0	      0
121- 14:	Papaver_setigerum|Pse01G06050.0	Papaver_setigerum|Pse07G38900.0	      0
121- 15:	Papaver_setigerum|Pse01G06130.0	Papaver_setigerum|Pse07G39010.0	      0
121- 16:	Papaver_setigerum|Pse01G06160.0	Papaver_setigerum|Pse07G39050.0	      0
121- 17:	Papaver_setigerum|Pse01G06200.0	Papaver_setigerum|Pse07G39080.0	      0
121- 18:	Papaver_setigerum|Pse01G06210.0	Papaver_setigerum|Pse07G39090.0	      0
121- 19:	Papaver_setigerum|Pse01G06300.0	Papaver_setigerum|Pse07G39100.0	      0
121- 20:	Papaver_setigerum|Pse01G06320.0	Papaver_setigerum|Pse07G39130.0	      0
121- 21:	Papaver_setigerum|Pse01G06440.0	Papaver_setigerum|Pse07G39200.0	      0
121- 22:	Papaver_setigerum|Pse01G06480.0	Papaver_setigerum|Pse07G39220.0	      0
121- 23:	Papaver_setigerum|Pse01G06490.0	Papaver_setigerum|Pse07G39230.0	      0
121- 24:	Papaver_setigerum|Pse01G06510.0	Papaver_setigerum|Pse07G39240.0	      0
121- 25:	Papaver_setigerum|Pse01G06560.0	Papaver_setigerum|Pse07G39260.0	      0
121- 26:	Papaver_setigerum|Pse01G06600.0	Papaver_setigerum|Pse07G39280.0	      0
121- 27:	Papaver_setigerum|Pse01G06620.0	Papaver_setigerum|Pse07G39300.0	      0
121- 28:	Papaver_setigerum|Pse01G06640.0	Papaver_setigerum|Pse07G39320.0	      0
121- 29:	Papaver_setigerum|Pse01G06750.0	Papaver_setigerum|Pse07G39370.0	      0
121- 30:	Papaver_setigerum|Pse01G06840.0	Papaver_setigerum|Pse07G39390.0	      0
121- 31:	Papaver_setigerum|Pse01G06900.0	Papaver_setigerum|Pse07G39500.0	      0
121- 32:	Papaver_setigerum|Pse01G06910.0	Papaver_setigerum|Pse07G39520.0	      0
121- 33:	Papaver_setigerum|Pse01G06920.0	Papaver_setigerum|Pse07G39540.0	      0
121- 34:	Papaver_setigerum|Pse01G06930.0	Papaver_setigerum|Pse07G39550.0	      0
121- 35:	Papaver_setigerum|Pse01G07090.0	Papaver_setigerum|Pse07G39630.0	      0
121- 36:	Papaver_setigerum|Pse01G07130.0	Papaver_setigerum|Pse07G39660.0	      0
121- 37:	Papaver_setigerum|Pse01G07330.0	Papaver_setigerum|Pse07G39810.0	      0
121- 38:	Papaver_setigerum|Pse01G07340.0	Papaver_setigerum|Pse07G39820.0	      0
121- 39:	Papaver_setigerum|Pse01G07440.0	Papaver_setigerum|Pse07G39890.0	      0
121- 40:	Papaver_setigerum|Pse01G07510.0	Papaver_setigerum|Pse07G39950.0	      0
121- 41:	Papaver_setigerum|Pse01G07530.0	Papaver_setigerum|Pse07G39970.0	      0
121- 42:	Papaver_setigerum|Pse01G07540.0	Papaver_setigerum|Pse07G39980.0	      0
121- 43:	Papaver_setigerum|Pse01G07560.0	Papaver_setigerum|Pse07G39990.0	      0
## Alignment 122: score=1626.0 e_value=3.4e-121 N=34 Pe1&Pe7 plus
122-  0:	Papaver_setigerum|Pse01G32870.0	Papaver_setigerum|Pse07G12950.0	      0
122-  1:	Papaver_setigerum|Pse01G32880.0	Papaver_setigerum|Pse07G12960.0	      0
122-  2:	Papaver_setigerum|Pse01G32890.0	Papaver_setigerum|Pse07G12970.0	      0
122-  3:	Papaver_setigerum|Pse01G32900.0	Papaver_setigerum|Pse07G12980.0	      0
122-  4:	Papaver_setigerum|Pse01G32910.0	Papaver_setigerum|Pse07G12990.0	      0
122-  5:	Papaver_setigerum|Pse01G32930.0	Papaver_setigerum|Pse07G13030.0	      0
122-  6:	Papaver_setigerum|Pse01G32940.0	Papaver_setigerum|Pse07G13140.0	      0
122-  7:	Papaver_setigerum|Pse01G32970.0	Papaver_setigerum|Pse07G13160.0	      0
122-  8:	Papaver_setigerum|Pse01G33000.0	Papaver_setigerum|Pse07G13170.0	      0
122-  9:	Papaver_setigerum|Pse01G33070.0	Papaver_setigerum|Pse07G13180.0	      0
122- 10:	Papaver_setigerum|Pse01G33160.0	Papaver_setigerum|Pse07G13200.0	      0
122- 11:	Papaver_setigerum|Pse01G33200.0	Papaver_setigerum|Pse07G13240.0	      0
122- 12:	Papaver_setigerum|Pse01G33250.0	Papaver_setigerum|Pse07G13270.0	      0
122- 13:	Papaver_setigerum|Pse01G33320.0	Papaver_setigerum|Pse07G13330.0	      0
122- 14:	Papaver_setigerum|Pse01G33350.0	Papaver_setigerum|Pse07G13360.0	      0
122- 15:	Papaver_setigerum|Pse01G33370.0	Papaver_setigerum|Pse07G13370.0	      0
122- 16:	Papaver_setigerum|Pse01G33390.0	Papaver_setigerum|Pse07G13400.0	      0
122- 17:	Papaver_setigerum|Pse01G33410.0	Papaver_setigerum|Pse07G13420.0	      0
122- 18:	Papaver_setigerum|Pse01G33430.0	Papaver_setigerum|Pse07G13430.0	      0
122- 19:	Papaver_setigerum|Pse01G33450.0	Papaver_setigerum|Pse07G13440.0	      0
122- 20:	Papaver_setigerum|Pse01G33470.0	Papaver_setigerum|Pse07G13450.0	      0
122- 21:	Papaver_setigerum|Pse01G33490.0	Papaver_setigerum|Pse07G13460.0	      0
122- 22:	Papaver_setigerum|Pse01G33520.0	Papaver_setigerum|Pse07G13500.0	      0
122- 23:	Papaver_setigerum|Pse01G33560.0	Papaver_setigerum|Pse07G13530.0	      0
122- 24:	Papaver_setigerum|Pse01G33580.0	Papaver_setigerum|Pse07G13550.0	      0
122- 25:	Papaver_setigerum|Pse01G33590.0	Papaver_setigerum|Pse07G13570.0	      0
122- 26:	Papaver_setigerum|Pse01G33630.0	Papaver_setigerum|Pse07G13610.0	      0
122- 27:	Papaver_setigerum|Pse01G33640.0	Papaver_setigerum|Pse07G13620.0	      0
122- 28:	Papaver_setigerum|Pse01G33650.0	Papaver_setigerum|Pse07G13630.0	      0
122- 29:	Papaver_setigerum|Pse01G33700.0	Papaver_setigerum|Pse07G13690.0	      0
122- 30:	Papaver_setigerum|Pse01G33730.0	Papaver_setigerum|Pse07G13710.0	      0
122- 31:	Papaver_setigerum|Pse01G33740.0	Papaver_setigerum|Pse07G13720.0	      0
122- 32:	Papaver_setigerum|Pse01G33750.0	Papaver_setigerum|Pse07G13730.0	      0
122- 33:	Papaver_setigerum|Pse01G33780.0	Papaver_setigerum|Pse07G13750.0	      0
## Alignment 123: score=1283.0 e_value=2e-86 N=27 Pe1&Pe7 plus
123-  0:	Papaver_setigerum|Pse01G25150.0	Papaver_setigerum|Pse07G06090.0	      0
123-  1:	Papaver_setigerum|Pse01G25260.0	Papaver_setigerum|Pse07G06130.0	      0
123-  2:	Papaver_setigerum|Pse01G25280.0	Papaver_setigerum|Pse07G06150.0	      0
123-  3:	Papaver_setigerum|Pse01G25310.0	Papaver_setigerum|Pse07G06180.0	      0
123-  4:	Papaver_setigerum|Pse01G25320.0	Papaver_setigerum|Pse07G06200.0	      0
123-  5:	Papaver_setigerum|Pse01G25330.0	Papaver_setigerum|Pse07G06210.0	      0
123-  6:	Papaver_setigerum|Pse01G25350.0	Papaver_setigerum|Pse07G06220.0	      0
123-  7:	Papaver_setigerum|Pse01G25400.0	Papaver_setigerum|Pse07G06240.0	      0
123-  8:	Papaver_setigerum|Pse01G25420.0	Papaver_setigerum|Pse07G06250.0	      0
123-  9:	Papaver_setigerum|Pse01G25430.0	Papaver_setigerum|Pse07G06260.0	      0
123- 10:	Papaver_setigerum|Pse01G25440.0	Papaver_setigerum|Pse07G06270.0	      0
123- 11:	Papaver_setigerum|Pse01G25480.0	Papaver_setigerum|Pse07G06290.0	      0
123- 12:	Papaver_setigerum|Pse01G25530.0	Papaver_setigerum|Pse07G06330.0	      0
123- 13:	Papaver_setigerum|Pse01G25560.0	Papaver_setigerum|Pse07G06350.0	      0
123- 14:	Papaver_setigerum|Pse01G25590.0	Papaver_setigerum|Pse07G06390.0	      0
123- 15:	Papaver_setigerum|Pse01G25600.0	Papaver_setigerum|Pse07G06410.0	      0
123- 16:	Papaver_setigerum|Pse01G25620.0	Papaver_setigerum|Pse07G06420.0	      0
123- 17:	Papaver_setigerum|Pse01G25630.0	Papaver_setigerum|Pse07G06430.0	      0
123- 18:	Papaver_setigerum|Pse01G25640.0	Papaver_setigerum|Pse07G06440.0	      0
123- 19:	Papaver_setigerum|Pse01G25710.0	Papaver_setigerum|Pse07G06500.0	      0
123- 20:	Papaver_setigerum|Pse01G25790.0	Papaver_setigerum|Pse07G06560.0	      0
123- 21:	Papaver_setigerum|Pse01G25800.0	Papaver_setigerum|Pse07G06570.0	      0
123- 22:	Papaver_setigerum|Pse01G25830.0	Papaver_setigerum|Pse07G06610.0	      0
123- 23:	Papaver_setigerum|Pse01G25860.0	Papaver_setigerum|Pse07G06640.0	      0
123- 24:	Papaver_setigerum|Pse01G25880.0	Papaver_setigerum|Pse07G06650.0	      0
123- 25:	Papaver_setigerum|Pse01G25910.0	Papaver_setigerum|Pse07G06660.0	      0
123- 26:	Papaver_setigerum|Pse01G26030.0	Papaver_setigerum|Pse07G06790.0	      0
## Alignment 124: score=1022.0 e_value=8.7e-70 N=22 Pe1&Pe7 plus
124-  0:	Papaver_setigerum|Pse01G07850.0	Papaver_setigerum|Pse07G40160.0	      0
124-  1:	Papaver_setigerum|Pse01G07920.0	Papaver_setigerum|Pse07G40370.0	      0
124-  2:	Papaver_setigerum|Pse01G07980.0	Papaver_setigerum|Pse07G40490.0	      0
124-  3:	Papaver_setigerum|Pse01G07990.0	Papaver_setigerum|Pse07G40500.0	      0
124-  4:	Papaver_setigerum|Pse01G08000.0	Papaver_setigerum|Pse07G40510.0	      0
124-  5:	Papaver_setigerum|Pse01G08030.0	Papaver_setigerum|Pse07G40530.0	      0
124-  6:	Papaver_setigerum|Pse01G08050.0	Papaver_setigerum|Pse07G40550.0	      0
124-  7:	Papaver_setigerum|Pse01G08060.0	Papaver_setigerum|Pse07G40580.0	      0
124-  8:	Papaver_setigerum|Pse01G08090.0	Papaver_setigerum|Pse07G40590.0	      0
124-  9:	Papaver_setigerum|Pse01G08170.0	Papaver_setigerum|Pse07G40670.0	      0
124- 10:	Papaver_setigerum|Pse01G08190.0	Papaver_setigerum|Pse07G40690.0	      0
124- 11:	Papaver_setigerum|Pse01G08210.0	Papaver_setigerum|Pse07G40700.0	      0
124- 12:	Papaver_setigerum|Pse01G08250.0	Papaver_setigerum|Pse07G40720.0	      0
124- 13:	Papaver_setigerum|Pse01G08260.0	Papaver_setigerum|Pse07G40730.0	      0
124- 14:	Papaver_setigerum|Pse01G08360.0	Papaver_setigerum|Pse07G40800.0	      0
124- 15:	Papaver_setigerum|Pse01G08370.0	Papaver_setigerum|Pse07G40810.0	      0
124- 16:	Papaver_setigerum|Pse01G08430.0	Papaver_setigerum|Pse07G40860.0	      0
124- 17:	Papaver_setigerum|Pse01G08540.0	Papaver_setigerum|Pse07G40930.0	      0
124- 18:	Papaver_setigerum|Pse01G08570.0	Papaver_setigerum|Pse07G40950.0	      0
124- 19:	Papaver_setigerum|Pse01G08580.0	Papaver_setigerum|Pse07G40960.0	      0
124- 20:	Papaver_setigerum|Pse01G08600.0	Papaver_setigerum|Pse07G40970.0	      0
124- 21:	Papaver_setigerum|Pse01G08620.0	Papaver_setigerum|Pse07G40980.0	      0
## Alignment 125: score=970.0 e_value=9.3e-68 N=22 Pe1&Pe7 plus
125-  0:	Papaver_setigerum|Pse01G48540.0	Papaver_setigerum|Pse07G38120.0	      0
125-  1:	Papaver_setigerum|Pse01G48660.0	Papaver_setigerum|Pse07G38230.0	      0
125-  2:	Papaver_setigerum|Pse01G48680.0	Papaver_setigerum|Pse07G38250.0	      0
125-  3:	Papaver_setigerum|Pse01G48700.0	Papaver_setigerum|Pse07G38290.0	      0
125-  4:	Papaver_setigerum|Pse01G48750.0	Papaver_setigerum|Pse07G38350.0	      0
125-  5:	Papaver_setigerum|Pse01G48820.0	Papaver_setigerum|Pse07G38370.0	      0
125-  6:	Papaver_setigerum|Pse01G49010.0	Papaver_setigerum|Pse07G38430.0	      0
125-  7:	Papaver_setigerum|Pse01G49030.0	Papaver_setigerum|Pse07G38450.0	      0
125-  8:	Papaver_setigerum|Pse01G49210.0	Papaver_setigerum|Pse07G38510.0	      0
125-  9:	Papaver_setigerum|Pse01G49330.0	Papaver_setigerum|Pse07G38630.0	      0
125- 10:	Papaver_setigerum|Pse01G49360.0	Papaver_setigerum|Pse07G38640.0	      0
125- 11:	Papaver_setigerum|Pse01G49370.0	Papaver_setigerum|Pse07G38660.0	      0
125- 12:	Papaver_setigerum|Pse01G49510.0	Papaver_setigerum|Pse07G38700.0	      0
125- 13:	Papaver_setigerum|Pse01G49520.0	Papaver_setigerum|Pse07G38710.0	      0
125- 14:	Papaver_setigerum|Pse01G49710.0	Papaver_setigerum|Pse07G38900.0	      0
125- 15:	Papaver_setigerum|Pse01G49740.0	Papaver_setigerum|Pse07G38920.0	      0
125- 16:	Papaver_setigerum|Pse01G49860.0	Papaver_setigerum|Pse07G38950.0	      0
125- 17:	Papaver_setigerum|Pse01G49870.0	Papaver_setigerum|Pse07G38990.0	      0
125- 18:	Papaver_setigerum|Pse01G49930.0	Papaver_setigerum|Pse07G39050.0	      0
125- 19:	Papaver_setigerum|Pse01G49940.0	Papaver_setigerum|Pse07G39060.0	      0
125- 20:	Papaver_setigerum|Pse01G49970.0	Papaver_setigerum|Pse07G39080.0	      0
125- 21:	Papaver_setigerum|Pse01G49980.0	Papaver_setigerum|Pse07G39090.0	      0
## Alignment 126: score=943.0 e_value=2.3e-66 N=21 Pe1&Pe7 plus
126-  0:	Papaver_setigerum|Pse01G34600.0	Papaver_setigerum|Pse07G14670.0	      0
126-  1:	Papaver_setigerum|Pse01G34800.0	Papaver_setigerum|Pse07G14740.0	      0
126-  2:	Papaver_setigerum|Pse01G34820.0	Papaver_setigerum|Pse07G14760.0	      0
126-  3:	Papaver_setigerum|Pse01G34830.0	Papaver_setigerum|Pse07G14770.0	      0
126-  4:	Papaver_setigerum|Pse01G34840.0	Papaver_setigerum|Pse07G14790.0	      0
126-  5:	Papaver_setigerum|Pse01G34880.0	Papaver_setigerum|Pse07G14840.0	      0
126-  6:	Papaver_setigerum|Pse01G34950.0	Papaver_setigerum|Pse07G14900.0	      0
126-  7:	Papaver_setigerum|Pse01G34970.0	Papaver_setigerum|Pse07G14940.0	      0
126-  8:	Papaver_setigerum|Pse01G35010.0	Papaver_setigerum|Pse07G14960.0	      0
126-  9:	Papaver_setigerum|Pse01G35030.0	Papaver_setigerum|Pse07G15000.0	      0
126- 10:	Papaver_setigerum|Pse01G35040.0	Papaver_setigerum|Pse07G15020.0	      0
126- 11:	Papaver_setigerum|Pse01G35080.0	Papaver_setigerum|Pse07G15030.0	      0
126- 12:	Papaver_setigerum|Pse01G35280.0	Papaver_setigerum|Pse07G15270.0	      0
126- 13:	Papaver_setigerum|Pse01G35470.0	Papaver_setigerum|Pse07G15480.0	      0
126- 14:	Papaver_setigerum|Pse01G35480.0	Papaver_setigerum|Pse07G15490.0	      0
126- 15:	Papaver_setigerum|Pse01G35490.0	Papaver_setigerum|Pse07G15500.0	      0
126- 16:	Papaver_setigerum|Pse01G35520.0	Papaver_setigerum|Pse07G15510.0	      0
126- 17:	Papaver_setigerum|Pse01G35550.0	Papaver_setigerum|Pse07G15550.0	      0
126- 18:	Papaver_setigerum|Pse01G35600.0	Papaver_setigerum|Pse07G15610.0	      0
126- 19:	Papaver_setigerum|Pse01G35610.0	Papaver_setigerum|Pse07G15620.0	      0
126- 20:	Papaver_setigerum|Pse01G35660.0	Papaver_setigerum|Pse07G15730.0	      0
## Alignment 127: score=776.0 e_value=7.3e-45 N=16 Pe1&Pe7 plus
127-  0:	Papaver_setigerum|Pse01G72710.0	Papaver_setigerum|Pse07G17500.0	      0
127-  1:	Papaver_setigerum|Pse01G72750.0	Papaver_setigerum|Pse07G17540.0	      0
127-  2:	Papaver_setigerum|Pse01G72760.0	Papaver_setigerum|Pse07G17550.0	      0
127-  3:	Papaver_setigerum|Pse01G72780.0	Papaver_setigerum|Pse07G17560.0	      0
127-  4:	Papaver_setigerum|Pse01G72840.0	Papaver_setigerum|Pse07G17600.0	      0
127-  5:	Papaver_setigerum|Pse01G72870.0	Papaver_setigerum|Pse07G17640.0	      0
127-  6:	Papaver_setigerum|Pse01G72880.0	Papaver_setigerum|Pse07G17650.0	      0
127-  7:	Papaver_setigerum|Pse01G72900.0	Papaver_setigerum|Pse07G17660.0	      0
127-  8:	Papaver_setigerum|Pse01G72910.0	Papaver_setigerum|Pse07G17670.0	      0
127-  9:	Papaver_setigerum|Pse01G72940.0	Papaver_setigerum|Pse07G17690.0	      0
127- 10:	Papaver_setigerum|Pse01G72950.0	Papaver_setigerum|Pse07G17700.0	      0
127- 11:	Papaver_setigerum|Pse01G72960.0	Papaver_setigerum|Pse07G17710.0	      0
127- 12:	Papaver_setigerum|Pse01G73010.0	Papaver_setigerum|Pse07G17760.0	      0
127- 13:	Papaver_setigerum|Pse01G73050.0	Papaver_setigerum|Pse07G17790.0	      0
127- 14:	Papaver_setigerum|Pse01G73060.0	Papaver_setigerum|Pse07G17810.0	      0
127- 15:	Papaver_setigerum|Pse01G73080.0	Papaver_setigerum|Pse07G17820.0	      0
## Alignment 128: score=676.0 e_value=3.8e-37 N=14 Pe1&Pe7 plus
128-  0:	Papaver_setigerum|Pse01G38100.0	Papaver_setigerum|Pse07G46000.0	      0
128-  1:	Papaver_setigerum|Pse01G38110.0	Papaver_setigerum|Pse07G46010.0	      0
128-  2:	Papaver_setigerum|Pse01G38160.0	Papaver_setigerum|Pse07G46020.0	      0
128-  3:	Papaver_setigerum|Pse01G38170.0	Papaver_setigerum|Pse07G46030.0	      0
128-  4:	Papaver_setigerum|Pse01G38180.0	Papaver_setigerum|Pse07G46040.0	      0
128-  5:	Papaver_setigerum|Pse01G38220.0	Papaver_setigerum|Pse07G46070.0	      0
128-  6:	Papaver_setigerum|Pse01G38270.0	Papaver_setigerum|Pse07G46100.0	      0
128-  7:	Papaver_setigerum|Pse01G38280.0	Papaver_setigerum|Pse07G46110.0	      0
128-  8:	Papaver_setigerum|Pse01G38300.0	Papaver_setigerum|Pse07G46120.0	      0
128-  9:	Papaver_setigerum|Pse01G38320.0	Papaver_setigerum|Pse07G46150.0	      0
128- 10:	Papaver_setigerum|Pse01G38370.0	Papaver_setigerum|Pse07G46180.0	      0
128- 11:	Papaver_setigerum|Pse01G38390.0	Papaver_setigerum|Pse07G46220.0	      0
128- 12:	Papaver_setigerum|Pse01G38410.0	Papaver_setigerum|Pse07G46240.0	      0
128- 13:	Papaver_setigerum|Pse01G38430.0	Papaver_setigerum|Pse07G46270.0	      0
## Alignment 129: score=617.0 e_value=1.8e-34 N=13 Pe1&Pe7 plus
129-  0:	Papaver_setigerum|Pse01G59400.0	Papaver_setigerum|Pse07G29140.0	      0
129-  1:	Papaver_setigerum|Pse01G59420.0	Papaver_setigerum|Pse07G29160.0	      0
129-  2:	Papaver_setigerum|Pse01G59430.0	Papaver_setigerum|Pse07G29170.0	      0
129-  3:	Papaver_setigerum|Pse01G59510.0	Papaver_setigerum|Pse07G29190.0	      0
129-  4:	Papaver_setigerum|Pse01G59540.0	Papaver_setigerum|Pse07G29240.0	      0
129-  5:	Papaver_setigerum|Pse01G59590.0	Papaver_setigerum|Pse07G29270.0	      0
129-  6:	Papaver_setigerum|Pse01G59610.0	Papaver_setigerum|Pse07G29290.0	      0
129-  7:	Papaver_setigerum|Pse01G59620.0	Papaver_setigerum|Pse07G29300.0	      0
129-  8:	Papaver_setigerum|Pse01G59630.0	Papaver_setigerum|Pse07G29310.0	      0
129-  9:	Papaver_setigerum|Pse01G59660.0	Papaver_setigerum|Pse07G29350.0	      0
129- 10:	Papaver_setigerum|Pse01G59690.0	Papaver_setigerum|Pse07G29380.0	      0
129- 11:	Papaver_setigerum|Pse01G59700.0	Papaver_setigerum|Pse07G29390.0	      0
129- 12:	Papaver_setigerum|Pse01G59790.0	Papaver_setigerum|Pse07G29510.0	      0
## Alignment 130: score=591.0 e_value=3.9e-35 N=13 Pe1&Pe7 plus
130-  0:	Papaver_setigerum|Pse01G62990.0	Papaver_setigerum|Pse07G05750.0	      0
130-  1:	Papaver_setigerum|Pse01G63000.0	Papaver_setigerum|Pse07G05760.0	      0
130-  2:	Papaver_setigerum|Pse01G63060.0	Papaver_setigerum|Pse07G05770.0	      0
130-  3:	Papaver_setigerum|Pse01G63070.0	Papaver_setigerum|Pse07G05780.0	      0
130-  4:	Papaver_setigerum|Pse01G63100.0	Papaver_setigerum|Pse07G05800.0	      0
130-  5:	Papaver_setigerum|Pse01G63190.0	Papaver_setigerum|Pse07G05860.0	      0
130-  6:	Papaver_setigerum|Pse01G63200.0	Papaver_setigerum|Pse07G05890.0	      0
130-  7:	Papaver_setigerum|Pse01G63280.0	Papaver_setigerum|Pse07G05910.0	      0
130-  8:	Papaver_setigerum|Pse01G63310.0	Papaver_setigerum|Pse07G05940.0	      0
130-  9:	Papaver_setigerum|Pse01G63330.0	Papaver_setigerum|Pse07G05960.0	      0
130- 10:	Papaver_setigerum|Pse01G63360.0	Papaver_setigerum|Pse07G05970.0	      0
130- 11:	Papaver_setigerum|Pse01G63380.0	Papaver_setigerum|Pse07G06030.0	      0
130- 12:	Papaver_setigerum|Pse01G63640.0	Papaver_setigerum|Pse07G06170.0	      0
## Alignment 131: score=570.0 e_value=4.9e-30 N=12 Pe1&Pe7 plus
131-  0:	Papaver_setigerum|Pse01G68220.0	Papaver_setigerum|Pse07G20890.0	      0
131-  1:	Papaver_setigerum|Pse01G68270.0	Papaver_setigerum|Pse07G21000.0	      0
131-  2:	Papaver_setigerum|Pse01G68300.0	Papaver_setigerum|Pse07G21100.0	      0
131-  3:	Papaver_setigerum|Pse01G68330.0	Papaver_setigerum|Pse07G21110.0	      0
131-  4:	Papaver_setigerum|Pse01G68380.0	Papaver_setigerum|Pse07G21170.0	      0
131-  5:	Papaver_setigerum|Pse01G68390.0	Papaver_setigerum|Pse07G21180.0	      0
131-  6:	Papaver_setigerum|Pse01G68400.0	Papaver_setigerum|Pse07G21190.0	      0
131-  7:	Papaver_setigerum|Pse01G68410.0	Papaver_setigerum|Pse07G21200.0	      0
131-  8:	Papaver_setigerum|Pse01G68420.0	Papaver_setigerum|Pse07G21210.0	      0
131-  9:	Papaver_setigerum|Pse01G68430.0	Papaver_setigerum|Pse07G21220.0	      0
131- 10:	Papaver_setigerum|Pse01G68460.0	Papaver_setigerum|Pse07G21250.0	      0
131- 11:	Papaver_setigerum|Pse01G68490.0	Papaver_setigerum|Pse07G21270.0	      0
## Alignment 132: score=554.0 e_value=1.5e-29 N=12 Pe1&Pe7 plus
132-  0:	Papaver_setigerum|Pse01G66080.0	Papaver_setigerum|Pse07G21570.0	      0
132-  1:	Papaver_setigerum|Pse01G66140.0	Papaver_setigerum|Pse07G21620.0	      0
132-  2:	Papaver_setigerum|Pse01G66150.0	Papaver_setigerum|Pse07G21630.0	      0
132-  3:	Papaver_setigerum|Pse01G66160.0	Papaver_setigerum|Pse07G21640.0	      0
132-  4:	Papaver_setigerum|Pse01G66290.0	Papaver_setigerum|Pse07G21780.0	      0
132-  5:	Papaver_setigerum|Pse01G66350.0	Papaver_setigerum|Pse07G21830.0	      0
132-  6:	Papaver_setigerum|Pse01G66370.0	Papaver_setigerum|Pse07G21860.0	      0
132-  7:	Papaver_setigerum|Pse01G66410.0	Papaver_setigerum|Pse07G21930.0	      0
132-  8:	Papaver_setigerum|Pse01G66430.0	Papaver_setigerum|Pse07G21940.0	      0
132-  9:	Papaver_setigerum|Pse01G66480.0	Papaver_setigerum|Pse07G21950.0	      0
132- 10:	Papaver_setigerum|Pse01G66490.0	Papaver_setigerum|Pse07G21960.0	      0
132- 11:	Papaver_setigerum|Pse01G66600.0	Papaver_setigerum|Pse07G22010.0	      0
## Alignment 133: score=533.0 e_value=1.8e-27 N=11 Pe1&Pe7 plus
133-  0:	Papaver_setigerum|Pse01G65440.0	Papaver_setigerum|Pse07G24290.0	      0
133-  1:	Papaver_setigerum|Pse01G65450.0	Papaver_setigerum|Pse07G24300.0	      0
133-  2:	Papaver_setigerum|Pse01G65460.0	Papaver_setigerum|Pse07G24320.0	      0
133-  3:	Papaver_setigerum|Pse01G65470.0	Papaver_setigerum|Pse07G24330.0	      0
133-  4:	Papaver_setigerum|Pse01G65490.0	Papaver_setigerum|Pse07G24350.0	      0
133-  5:	Papaver_setigerum|Pse01G65520.0	Papaver_setigerum|Pse07G24390.0	      0
133-  6:	Papaver_setigerum|Pse01G65560.0	Papaver_setigerum|Pse07G24460.0	      0
133-  7:	Papaver_setigerum|Pse01G65570.0	Papaver_setigerum|Pse07G24470.0	      0
133-  8:	Papaver_setigerum|Pse01G65590.0	Papaver_setigerum|Pse07G24490.0	      0
133-  9:	Papaver_setigerum|Pse01G65640.0	Papaver_setigerum|Pse07G24540.0	      0
133- 10:	Papaver_setigerum|Pse01G65660.0	Papaver_setigerum|Pse07G24560.0	      0
## Alignment 134: score=499.0 e_value=2.6e-27 N=11 Pe1&Pe7 plus
134-  0:	Papaver_setigerum|Pse01G19010.0	Papaver_setigerum|Pse07G15060.0	      0
134-  1:	Papaver_setigerum|Pse01G19110.0	Papaver_setigerum|Pse07G15130.0	      0
134-  2:	Papaver_setigerum|Pse01G19120.0	Papaver_setigerum|Pse07G15140.0	      0
134-  3:	Papaver_setigerum|Pse01G19150.0	Papaver_setigerum|Pse07G15160.0	      0
134-  4:	Papaver_setigerum|Pse01G19340.0	Papaver_setigerum|Pse07G15260.0	      0
134-  5:	Papaver_setigerum|Pse01G19350.0	Papaver_setigerum|Pse07G15270.0	      0
134-  6:	Papaver_setigerum|Pse01G19470.0	Papaver_setigerum|Pse07G15360.0	      0
134-  7:	Papaver_setigerum|Pse01G19480.0	Papaver_setigerum|Pse07G15370.0	      0
134-  8:	Papaver_setigerum|Pse01G19490.0	Papaver_setigerum|Pse07G15390.0	      0
134-  9:	Papaver_setigerum|Pse01G19530.0	Papaver_setigerum|Pse07G15430.0	      0
134- 10:	Papaver_setigerum|Pse01G19610.0	Papaver_setigerum|Pse07G15460.0	      0
## Alignment 135: score=489.0 e_value=2.6e-21 N=10 Pe1&Pe7 plus
135-  0:	Papaver_setigerum|Pse01G71180.0	Papaver_setigerum|Pse07G19040.0	      0
135-  1:	Papaver_setigerum|Pse01G71190.0	Papaver_setigerum|Pse07G19050.0	      0
135-  2:	Papaver_setigerum|Pse01G71240.0	Papaver_setigerum|Pse07G19080.0	      0
135-  3:	Papaver_setigerum|Pse01G71260.0	Papaver_setigerum|Pse07G19090.0	      0
135-  4:	Papaver_setigerum|Pse01G71280.0	Papaver_setigerum|Pse07G19100.0	      0
135-  5:	Papaver_setigerum|Pse01G71300.0	Papaver_setigerum|Pse07G19110.0	      0
135-  6:	Papaver_setigerum|Pse01G71330.0	Papaver_setigerum|Pse07G19130.0	      0
135-  7:	Papaver_setigerum|Pse01G71350.0	Papaver_setigerum|Pse07G19150.0	      0
135-  8:	Papaver_setigerum|Pse01G71360.0	Papaver_setigerum|Pse07G19160.0	      0
135-  9:	Papaver_setigerum|Pse01G71370.0	Papaver_setigerum|Pse07G19180.0	      0
## Alignment 136: score=478.0 e_value=1.5e-21 N=10 Pe1&Pe7 plus
136-  0:	Papaver_setigerum|Pse01G64360.0	Papaver_setigerum|Pse07G25350.0	      0
136-  1:	Papaver_setigerum|Pse01G64390.0	Papaver_setigerum|Pse07G25450.0	      0
136-  2:	Papaver_setigerum|Pse01G64410.0	Papaver_setigerum|Pse07G25490.0	      0
136-  3:	Papaver_setigerum|Pse01G64430.0	Papaver_setigerum|Pse07G25500.0	      0
136-  4:	Papaver_setigerum|Pse01G64460.0	Papaver_setigerum|Pse07G25510.0	      0
136-  5:	Papaver_setigerum|Pse01G64510.0	Papaver_setigerum|Pse07G25530.0	      0
136-  6:	Papaver_setigerum|Pse01G64520.0	Papaver_setigerum|Pse07G25540.0	      0
136-  7:	Papaver_setigerum|Pse01G64530.0	Papaver_setigerum|Pse07G25560.0	      0
136-  8:	Papaver_setigerum|Pse01G64550.0	Papaver_setigerum|Pse07G25590.0	      0
136-  9:	Papaver_setigerum|Pse01G64560.0	Papaver_setigerum|Pse07G25600.0	      0
## Alignment 137: score=447.0 e_value=1.1e-22 N=10 Pe1&Pe7 plus
137-  0:	Papaver_setigerum|Pse01G47440.0	Papaver_setigerum|Pse07G37670.0	      0
137-  1:	Papaver_setigerum|Pse01G47700.0	Papaver_setigerum|Pse07G37730.0	      0
137-  2:	Papaver_setigerum|Pse01G47710.0	Papaver_setigerum|Pse07G37740.0	      0
[truncated: 20,469,168 more chars]
