# Supplementary material for: Subgenome-aware analyses suggest a reticulate allopolyploidization origin in three Papaver genomes
Source: Nat Commun. 2023 Apr 19;14:2204. doi: 10.1038/s41467-023-37939-2 (PMC10115784; doi:10.1038/s41467-023-37939-2)
Supplement: Supplementary file 3 — Source Data [file 41467_2023_37939_MOESM3_ESM.zip › Supplementary Fig. 8 Gene trees for ASTRAL.txt]

(Tetracentron_sinense:0.0729461679,((((((((Papaver_bracteatum:0.0024678513,Papaver_setigerum_B:0.0049537630)46:0.0000021845,(Papaver_somniferum_C:0.0008226671,Papaver_setigerum_C:0.0000021110)100:0.0099442049)61:0.0016469456,(Papaver_setigerum_A:0.0000025675,Papaver_somniferum_A:0.0008204070)90:0.0024759681)71:0.0131198218,Papaver_rhoeas:0.2400892112)99:0.0678499101,Macleaya_cordata:0.0357990991)…
(Vitis_vinifera:0.1494228744,((((Amborella_trichopoda:0.3186898582,Macadamia_integrifolia:0.2406687578)56:0.0136148378,((((Papaver_bracteatum:0.0106998451,((Papaver_setigerum_D:0.0289742865,(Papaver_setigerum_C:0.0000020769,Papaver_somniferum_C:0.0000020769)100:0.0182528792)88:0.0049119760,Papaver_setigerum_B:0.0148172189)77:0.0035163252)100:0.1066727194,Macleaya_cordata:0.0458037338)91:0.0139751…
(Akebia_trifoliata:0.1687941761,(((Eschscholzia_californica:0.2131924318,(((Papaver_setigerum_C:0.0000024960,Papaver_somniferum_C:0.0007526415)100:0.0160622547,(Papaver_rhoeas:0.0278656650,Papaver_setigerum_D:0.0212648016)100:0.0100501409)81:0.0094324977,(Papaver_setigerum_B:0.0883213816,(Papaver_setigerum_A:0.0017133734,Papaver_somniferum_A:0.0028129446)99:0.0135782411)100:0.0262530424)100:0.199…
(Papaver_somniferum_C:0.0000028704,(((((((((Prunus_persica:0.1455416398,Coffea_canephora:0.1300236838)91:0.0225125954,Vitis_vinifera:0.1355837812)99:0.0633827889,((Macadamia_integrifolia:0.0712735621,Trochodendron_aralioides:0.0506314497)63:0.0174683785,Nelumbo_nucifera:0.0743241318)59:0.0170611340)86:0.0288547734,(Coptis_chinensis:0.0682859907,(Aquilegia_coerulea:0.0016930258,Aquilegia_oxysepala…
(Prunus_persica:0.6106582411,((((((((Papaver_somniferum_C:0.0020104458,Papaver_setigerum_C:0.0060105479)97:0.0087435077,((Papaver_somniferum_A:0.0019499229,Papaver_setigerum_A:0.0019335540)100:0.0136310001,Papaver_setigerum_B:0.0308407183)92:0.0171409577)70:0.0191353009,(Papaver_setigerum_D:0.0240109565,Papaver_rhoeas:0.0175959734)95:0.0260835664)100:0.3866701378,Macleaya_cordata:0.1187320958)93:…
(Papaver_bracteatum:0.0063369089,((Papaver_setigerum_C:0.0000025307,Papaver_somniferum_C:0.0061110591)95:0.0251983428,(Papaver_setigerum_D:0.0389298508,((((((((Vitis_vinifera:0.3416169202,Amborella_trichopoda:0.9720249305)38:0.0245502651,(Trochodendron_aralioides:0.1283666676,Tetracentron_sinense:0.0524374589)98:0.1848716176)59:0.0755353411,Nelumbo_nucifera:0.1755897217)21:0.0028342640,Prunus_per…
(Papaver_bracteatum:0.0119864713,(((((((Prunus_persica:0.1688353020,Coffea_canephora:0.1849509696)91:0.0500810784,(Amborella_trichopoda:0.2612728347,((Aquilegia_coerulea:0.0022667972,Aquilegia_oxysepala:0.0023028773)100:0.0776899810,Akebia_trifoliata:0.0317843813)61:0.0123128370)52:0.0125208014)52:0.0051127183,(Macadamia_integrifolia:0.0882262712,Nelumbo_nucifera:0.1305882968)74:0.0273942779)93:0…
(Tetracentron_sinense:0.1206345580,((Macadamia_integrifolia:0.2624871104,Nelumbo_nucifera:0.1974829950)57:0.0118350803,(((Kingdonia_uniflora:0.3187330582,(((Papaver_setigerum_C:0.0028358199,Papaver_somniferum_C:0.0042590527)100:0.0146011088,Papaver_setigerum_D:0.0199106397)73:0.0037274343,(((Papaver_setigerum_A:0.0052594324,Papaver_somniferum_A:0.0074724481)99:0.0167889054,Papaver_setigerum_B:0.0…
(Kingdonia_uniflora:0.2435005093,(((((Papaver_setigerum_D:0.0147900722,(Papaver_setigerum_A:0.0111381489,Papaver_somniferum_A:0.0000021865)89:0.0099021474)49:0.0000020736,(Papaver_somniferum_C:0.0000021526,Papaver_setigerum_C:0.0000021526)99:0.0074014444)82:0.0049063163,Papaver_rhoeas:0.0000020684)100:0.2047069048,((((Tetracentron_sinense:0.0632674921,Trochodendron_aralioides:0.0424512233)100:0.0…
(Eschscholzia_californica:0.2233624057,((((((((Papaver_setigerum_D:0.0139933201,((Papaver_somniferum_C:0.0000024879,Papaver_setigerum_C:0.0000020088)94:0.0069141271,Papaver_setigerum_B:0.0395891981)83:0.0035284290)18:0.0000021303,(Papaver_somniferum_A:0.0000020346,Papaver_setigerum_A:0.0000023401)100:0.0182170789)41:0.0000021144,Papaver_rhoeas:0.0176833001)97:0.1281028384,Macleaya_cordata:0.84156…
(Papaver_bracteatum:0.0281087955,(((((Papaver_somniferum_C:0.0034303556,Papaver_setigerum_C:0.0034157481)91:0.0069751891,(Papaver_setigerum_A:0.0000010000,Papaver_somniferum_A:0.0000010000)87:0.0102106832)37:0.0033910020,Papaver_setigerum_B:0.0139599030)67:0.0105410926,Papaver_setigerum_D:0.0178357749)54:0.0067593604,Papaver_rhoeas:0.0069494657)26:0.0005090586,(Macleaya_cordata:0.1511531093,(((Ak…
(Eschscholzia_californica:0.0960411063,(((((((Coffea_canephora:0.2375954574,Vitis_vinifera:0.1433389691)23:0.0378655460,Nelumbo_nucifera:0.1275809043)21:0.0232993164,Kingdonia_uniflora:0.0761410767)25:0.0406117346,(Prunus_persica:0.1776711998,Amborella_trichopoda:0.2526085465)65:0.0563913614)18:0.0230223161,(Akebia_trifoliata:0.0824078800,(Aquilegia_oxysepala:0.1557079772,(Trochodendron_aralioide…
(Tetracentron_sinense:0.1529372931,(((Coffea_canephora:0.3199784638,(((Aquilegia_coerulea:0.0041475328,Aquilegia_oxysepala:0.0084383930)100:0.1454178471,(Coptis_chinensis:0.1278733673,Amborella_trichopoda:0.5717521615)62:0.0694530541)64:0.0641763781,Kingdonia_uniflora:0.2133059268)35:0.0242861753)13:0.0018483307,((((Papaver_setigerum_D:0.0061033244,Papaver_rhoeas:0.0286938050)56:0.0076581847,(((P…
(Coffea_canephora:0.0945283976,(((((((((Papaver_somniferum_C:0.0000023507,((Papaver_setigerum_D:0.0059963599,Papaver_rhoeas:0.0014886965)46:0.0000023837,Papaver_setigerum_C:0.0000010000)8:0.0000020819)32:0.0000021906,((Papaver_somniferum_A:0.0000010000,Papaver_setigerum_A:0.0000010000)87:0.0014591438,Papaver_setigerum_B:0.0087063844)84:0.0014129854)93:0.0054688485,Papaver_bracteatum:0.0031808710)…
(Aquilegia_coerulea:0.0058425783,((((((((Papaver_rhoeas:0.0132065037,Papaver_setigerum_D:0.0179773013)89:0.0033424279,(Papaver_setigerum_C:0.0000026433,Papaver_somniferum_C:0.0016022556)100:0.0081825797)97:0.0084607023,Papaver_setigerum_B:0.0112708139)53:0.0000020295,(Papaver_bracteatum:0.0233415364,Papaver_somniferum_A:0.0098451283)60:0.0049946542)100:0.1124109277,Macleaya_cordata:0.0376918393)1…
(Prunus_persica:0.3794786616,(((((((Papaver_setigerum_C:0.0000010000,Papaver_somniferum_C:0.0000010000)95:0.0140485049,Papaver_setigerum_B:0.0632088045)71:0.0038900172,((Papaver_bracteatum:0.0893002241,Papaver_rhoeas:0.0066400131)51:0.0000021382,((Papaver_somniferum_A:0.0000010000,Papaver_setigerum_A:0.0000010000)91:0.0135489224,Papaver_setigerum_D:0.0133099332)78:0.0137979764)70:0.0092173105)100…
(Trochodendron_aralioides:0.3645827163,(((((((((((Papaver_setigerum_B:0.1948456954,Papaver_setigerum_D:0.0666748491)58:0.0153492359,(Papaver_somniferum_C:0.0035478283,Papaver_setigerum_C:0.0035506416)96:0.0113811551)22:0.0000011552,Papaver_somniferum_A:0.0000016797)20:0.0000021845,Papaver_setigerum_A:0.0000016797)53:0.0037388597,Papaver_rhoeas:0.0136830354)100:0.1139987698,Eschscholzia_californic…
(Prunus_persica:0.3083911224,(Trochodendron_aralioides:0.0561618521,Tetracentron_sinense:0.0418682914)100:0.0806084740,(((((((((Papaver_somniferum_A:0.0445837485,Papaver_setigerum_A:0.0000025802)85:0.0108806062,(Papaver_setigerum_D:0.0262660283,Papaver_rhoeas:0.0268136739)76:0.0065046717)95:0.0110843865,Papaver_setigerum_B:0.0251822813)64:0.0029286520,(Papaver_somniferum_C:0.0000020793,Papaver_se…
(Macadamia_integrifolia:0.0774461883,((((((Trochodendron_aralioides:0.0731715839,(((Papaver_setigerum_B:0.0342089201,(Papaver_setigerum_D:0.0096781923,((Papaver_somniferum_C:0.0028548800,Papaver_setigerum_C:0.0057503616)92:0.0047982988,(Papaver_setigerum_A:0.0057341111,Papaver_somniferum_A:0.0000023541)94:0.0196255876)47:0.0074586134)45:0.0063954680)73:0.0109059563,Papaver_bracteatum:0.0184486385…
(Prunus_persica:0.1408467171,((((((Macleaya_cordata:0.0248344696,(((Papaver_rhoeas:0.0000021729,(((Papaver_somniferum_A:0.0000021776,Papaver_setigerum_A:0.0000021776)86:0.0048478053,Papaver_setigerum_D:0.0147720049)71:0.0024439716,(Papaver_bracteatum:0.0048315427,Papaver_setigerum_B:0.0122589600)47:0.0000020392)42:0.0024245836)42:0.0024072411,(Papaver_setigerum_C:0.0000021776,Papaver_somniferum_C…
(Papaver_rhoeas:0.0000000000,((((((((Akebia_trifoliata:0.0560323789,(Tetracentron_sinense:0.0684701373,Vitis_vinifera:0.3859528360)50:0.0289418568)26:0.0205924842,((Macleaya_cordata:0.2208375628,(Aquilegia_oxysepala:0.0000022920,Aquilegia_coerulea:0.0000022920)98:0.1476076754)77:0.0865447168,Coffea_canephora:0.1494064357)40:0.0297756033)33:0.0266146363,Coptis_chinensis:0.1760987261)56:0.020039773…
(Papaver_setigerum_C:0.0000021076,(((((Akebia_trifoliata:0.0491052948,(Trochodendron_aralioides:0.0256618805,Tetracentron_sinense:0.0380329415)99:0.0241417146)77:0.0138270593,((((Coffea_canephora:0.0875357319,Vitis_vinifera:0.1492374106)99:0.0421187901,Nelumbo_nucifera:0.0358456825)45:0.0055741403,Macadamia_integrifolia:0.0957420012)60:0.0089288163,Amborella_trichopoda:0.1706272696)48:0.004241313…
(Papaver_setigerum_A:0.0000021278,((((((Papaver_setigerum_C:0.0000021278,Papaver_somniferum_C:0.0000021278)100:0.0185842013,(Macleaya_cordata:0.1083976864,((((Akebia_trifoliata:0.2879526885,(Aquilegia_coerulea:0.0057914014,Aquilegia_oxysepala:0.0000026944)100:0.5588434553)38:0.0580179094,((Coffea_canephora:1.2479631776,Prunus_persica:0.8929355079)40:0.0902750350,Nelumbo_nucifera:0.3736667382)44:0…
(Coptis_chinensis:0.1666455690,(((((Vitis_vinifera:0.1592127658,Prunus_persica:0.2268473289)60:0.0387680576,Coffea_canephora:0.2724144275)53:0.0321849609,Trochodendron_aralioides:0.1592091384)70:0.0498207004,(Amborella_trichopoda:0.3552734873,Kingdonia_uniflora:0.1880422616)85:0.0497878956)68:0.0391049398,((((((Papaver_setigerum_A:0.0053723225,Papaver_somniferum_A:0.0000020330)100:0.0620590187,Pa…
(Tetracentron_sinense:0.0122269891,(((((((((((Papaver_somniferum_C:0.0000024379,Papaver_setigerum_C:0.0000024379)54:0.0000022676,Papaver_setigerum_D:0.0059199723)86:0.0029459167,Papaver_setigerum_B:0.0000024379)28:0.0000020059,Papaver_setigerum_A:0.0029463423)27:0.0000021782,Papaver_bracteatum:0.0118727242)72:0.0037885584,Papaver_somniferum_A:0.0163241133)100:0.0366371271,Eschscholzia_californica…
(Macadamia_integrifolia:0.3486667819,(((Macleaya_cordata:0.0984805351,((((Papaver_bracteatum:0.0000021750,Papaver_rhoeas:0.0418929046)67:0.0032031007,Papaver_setigerum_D:0.0476131675)19:0.0000020608,Papaver_somniferum_C:0.0225483587)33:0.0019358409,(Papaver_somniferum_A:0.0207679052,Papaver_setigerum_B:0.0209909641)46:0.0019942280)100:0.1956276671)100:0.1106560753,(((Aquilegia_oxysepala:0.0039941…
(Papaver_bracteatum:0.0091439823,(((((((Nelumbo_nucifera:0.1082986413,(((Prunus_persica:0.2008730703,Vitis_vinifera:0.1298472607)97:0.0917518398,Tetracentron_sinense:0.1132535211)44:0.0234231493,Macadamia_integrifolia:0.3539800714)27:0.0010203416)37:0.0073848526,Amborella_trichopoda:0.3423282499)76:0.0292016568,(Akebia_trifoliata:0.1110523841,Aquilegia_coerulea:0.1186905018)63:0.0205501996)95:0.0…
(Akebia_trifoliata:0.2999054323,((Macleaya_cordata:0.1031437949,(((Papaver_setigerum_D:0.0391259057,Papaver_rhoeas:0.0221529814)91:0.0080269224,((Papaver_setigerum_C:0.0017415135,Papaver_somniferum_C:0.0000026925)100:0.0260001997,Papaver_setigerum_B:0.0159429194)100:0.0175660636)81:0.0075305643,(Papaver_setigerum_A:0.0000020613,Papaver_somniferum_A:0.0000026925)100:0.0448277195)100:0.2932541775)1…
(Vitis_vinifera:0.1783310538,((((((((((Papaver_setigerum_A:0.0056919674,Papaver_somniferum_A:0.0070344521)90:0.0395332629,Papaver_bracteatum:0.0996147478)79:0.0687452445,Papaver_setigerum_D:0.0920834774)100:0.1701460118,(Papaver_somniferum_C:0.0000025905,Papaver_setigerum_C:0.0000025905)100:0.2130715899)97:0.1757704232,Macleaya_cordata:0.1836219596)53:0.0152494951,Eschscholzia_californica:0.30381…
(Papaver_setigerum_C:0.0000027502,(((Papaver_setigerum_A:0.0000020085,Papaver_somniferum_A:0.0000020089)97:0.0082083527,Papaver_setigerum_B:0.0082041152)55:0.0000020090,(((((Aquilegia_coerulea:0.0062533223,Aquilegia_oxysepala:0.0048336124)100:0.2525972382,Akebia_trifoliata:0.1196304980)56:0.0126573352,((((Coffea_canephora:0.3298517315,Prunus_persica:0.2004547770)73:0.0319245865,Vitis_vinifera:0.1…
(Vitis_vinifera:0.1910051252,((((Coptis_chinensis:0.3116766923,(Amborella_trichopoda:0.8602234049,(Aquilegia_coerulea:0.0088199860,Aquilegia_oxysepala:0.0028563678)99:0.1219185043)50:0.0751688675)47:0.0504268645,((((((Papaver_setigerum_A:0.0038479035,Papaver_somniferum_A:0.0000023945)78:0.0114497685,(Papaver_somniferum_C:0.0000020890,Papaver_setigerum_C:0.0052830743)98:0.0241435311)85:0.012786921…
(Nelumbo_nucifera:0.1485289165,(((((Papaver_setigerum_C:0.0000010000,Papaver_somniferum_C:0.0000010000)99:0.0052951854,((Papaver_setigerum_B:0.0250394913,(Papaver_setigerum_A:0.0000022117,Papaver_somniferum_A:0.0008493172)100:0.0146628182)36:0.0000020403,(Papaver_bracteatum:0.0076912219,(Papaver_rhoeas:0.0102994726,Papaver_setigerum_D:0.0119644357)94:0.0025602173)82:0.0016881372)56:0.0024149500)1…
(Kingdonia_uniflora:0.2535818631,(((Papaver_setigerum_B:0.0230724621,((Papaver_rhoeas:0.0074628636,Papaver_bracteatum:0.0344784884)65:0.0051939618,Papaver_setigerum_D:0.0130697732)52:0.0000023344)100:0.2980269739,Macleaya_cordata:0.2112302825)97:0.1300730877,(Akebia_trifoliata:0.2029683763,(((Amborella_trichopoda:0.3934603351,Macadamia_integrifolia:0.2155758979)66:0.0497531461,(Nelumbo_nucifera:0…
(Coffea_canephora:0.1912825047,((Nelumbo_nucifera:0.1160861618,(((((((Papaver_setigerum_D:0.0102696396,Papaver_bracteatum:0.0086425994)84:0.0066075208,Papaver_rhoeas:0.0145138475)74:0.0024371272,((Papaver_setigerum_C:0.0000020600,Papaver_somniferum_C:0.0010974664)100:0.0088355906,((Papaver_somniferum_A:0.0141102385,Papaver_setigerum_A:0.0011615858)82:0.0011001985,Papaver_setigerum_B:0.0081172076)…
(Kingdonia_uniflora:0.8500025541,(((Coffea_canephora:0.2972923938,Vitis_vinifera:0.2494427950)98:0.2322352819,Nelumbo_nucifera:0.3033387194)57:0.0759888149,(((((((Papaver_setigerum_A:0.0000022499,Papaver_somniferum_A:0.0000021218)87:0.0027493310,(Papaver_bracteatum:0.0054907117,(Papaver_rhoeas:0.0055658878,Papaver_setigerum_D:0.0082900070)76:0.0027596081)33:0.0000022611)25:0.0000020389,(Papaver_s…
(Aquilegia_oxysepala:0.0039216531,((((((((Papaver_setigerum_C:0.0561743648,Papaver_somniferum_C:0.0030234431)99:0.0282016815,(Papaver_setigerum_A:0.0059510287,Papaver_somniferum_A:0.0000024253)99:0.0236611910)55:0.0074344176,Papaver_bracteatum:0.0614352351)52:0.0105512204,Papaver_rhoeas:0.0741115191)47:0.0068218840,Papaver_setigerum_B:0.0402165956)100:0.1838795958,Macleaya_cordata:0.0323037603)81…
(Coffea_canephora:0.4300516458,((((((((Papaver_rhoeas:0.0239131405,((Papaver_setigerum_B:0.0314706073,(Papaver_somniferum_A:0.0030462826,Papaver_setigerum_A:0.0000025231)74:0.0000023926)48:0.0094534538,((Papaver_setigerum_C:0.0000025231,Papaver_somniferum_C:0.0000025231)100:0.0220397419,Papaver_setigerum_D:0.0284245812)90:0.0057467729)49:0.0137717721)100:0.3792597609,Macleaya_cordata:0.1167917398…
(Macleaya_cordata:0.0237414124,(((Papaver_setigerum_D:0.0361393723,((Papaver_setigerum_B:0.0068868812,(Papaver_somniferum_A:0.0034448721,Papaver_setigerum_A:0.0000027040)87:0.0033940277)73:0.0054398113,(Papaver_setigerum_C:0.0000027040,Papaver_somniferum_C:0.0000027040)99:0.0139516158)60:0.0049959510)58:0.0000022247,Papaver_bracteatum:0.0000027040)100:0.0943490100,Eschscholzia_californica:0.13024…
(Vitis_vinifera:0.2998384621,(((((((((Papaver_bracteatum:0.0122198489,(Papaver_setigerum_A:0.0000024602,Papaver_somniferum_A:0.0000024602)92:0.0060870252)58:0.0028036184,Papaver_setigerum_B:0.0247420262)18:0.0000022492,((Papaver_somniferum_C:0.0000024602,Papaver_setigerum_C:0.0000024602)81:0.0032001163,Papaver_rhoeas:0.0485361521)48:0.0030919029)32:0.0000021196,Papaver_setigerum_D:0.0218495572)10…
(Kingdonia_uniflora:0.3227656672,(((((((Papaver_somniferum_A:0.0000020467,Papaver_setigerum_A:0.0000020965)87:0.0123035481,(Papaver_setigerum_D:0.3912439533,(Papaver_setigerum_C:0.0000020394,Papaver_somniferum_C:0.0000021219)86:0.0000020557)32:0.0081394713)30:0.0000025171,Papaver_bracteatum:0.0081868589)72:0.0081474408,Papaver_setigerum_B:0.0000024999)100:0.1205845302,(Eschscholzia_californica:0.…
(Coptis_chinensis:0.4744894918,((((Papaver_bracteatum:0.0193568803,((Papaver_somniferum_A:0.0000009999,Papaver_setigerum_A:0.0000009999)99:0.0333143693,(Papaver_rhoeas:0.0519697449,Papaver_setigerum_D:0.0295362899)48:0.0000021636)37:0.0024844252)42:0.0030301644,(Papaver_setigerum_B:0.0232395664,(Papaver_setigerum_C:0.0000029086,Papaver_somniferum_C:0.0096917357)100:0.0095333520)91:0.0036238130)10…
(Coptis_chinensis:0.0234008380,(((((((((((Papaver_rhoeas:0.0000000000,Papaver_somniferum_A:0.0000000000):0.0000000000,Papaver_setigerum_C:0.0000000000):0.0000000000,Papaver_setigerum_B:0.0000000000):0.0000000000,Papaver_setigerum_A:0.0000000000):0.0000020025,Papaver_setigerum_D:0.0000020025)28:0.0000020025,Papaver_bracteatum:0.0044251392)38:0.0000020025,Papaver_somniferum_C:0.0044545395)77:0.0192…
(Papaver_setigerum_A:0.0000026521,(((((((((Amborella_trichopoda:0.5298878102,((Vitis_vinifera:0.1277663822,Prunus_persica:0.2240852680)78:0.0491763663,Coffea_canephora:0.2479924508)74:0.0256430248)74:0.0643809519,Kingdonia_uniflora:0.2889865425)42:0.0322718924,(Coptis_chinensis:0.0466946851,(Aquilegia_oxysepala:0.0028053392,Aquilegia_coerulea:0.0034213661)100:0.0730015604)100:0.1063201013)33:0.02…
(Kingdonia_uniflora:0.4010912847,((((((Papaver_somniferum_C:0.0000010001,Papaver_setigerum_C:0.0000010001)100:0.0090904802,(Papaver_setigerum_B:0.0255615108,(Papaver_setigerum_A:0.0010042303,Papaver_somniferum_A:0.0000020368)100:0.0101224850)87:0.0019604412)100:0.0076028932,(Papaver_setigerum_D:0.0245244212,Papaver_rhoeas:0.0440518310)95:0.0058379213)100:0.0366678263,Papaver_bracteatum:0.04961719…
(Prunus_persica:0.2455282894,((((((Coptis_chinensis:0.2072869194,(Aquilegia_oxysepala:0.0022394099,Aquilegia_coerulea:0.0058032270)100:0.2148112864)100:0.2153962195,Akebia_trifoliata:0.1284174669)89:0.0295854602,(Macleaya_cordata:0.0651374036,(((Papaver_bracteatum:0.0113971519,(((Papaver_somniferum_A:0.0000010000,Papaver_setigerum_A:0.0000010000)100:0.0139797088,(Papaver_somniferum_C:0.0000022456…
(Aquilegia_coerulea:0.0000010000,((((((((Papaver_setigerum_B:0.0123374327,(Papaver_setigerum_C:0.0000010000,Papaver_somniferum_C:0.0000010000)89:0.0040402448)42:0.0000020482,(Papaver_somniferum_A:0.0000010000,Papaver_setigerum_A:0.0000010000)94:0.0081277692)96:0.0172087978,(Papaver_setigerum_D:0.0167251854,Papaver_rhoeas:0.0000020066)84:0.0082639059)100:0.0531616488,Macleaya_cordata:0.0197752078)…
(Papaver_rhoeas:0.0098774690,(((Aquilegia_coerulea:0.0126550320,Aquilegia_oxysepala:0.0000021287)100:0.4351700002,((((((Prunus_persica:0.3511834219,Coffea_canephora:0.2814331493)96:0.1065707082,Vitis_vinifera:0.3050977427)78:0.0263877251,Amborella_trichopoda:0.5226952482)62:0.0675618114,Macadamia_integrifolia:0.5701025613)49:0.0146642623,Nelumbo_nucifera:0.1211649060)65:0.0495826373,Trochodendron…
(Prunus_persica:0.1452306412,(((((((Aquilegia_coerulea:0.0000029932,Aquilegia_oxysepala:0.0090989277)99:0.1225119970,Kingdonia_uniflora:0.1359496340)71:0.0600978292,((((((((Papaver_setigerum_C:0.0000000000,Papaver_somniferum_A:0.0000000000):0.0000000000,Papaver_setigerum_A:0.0000000000):0.0000000000,Papaver_setigerum_D:0.0000000000):0.0000000000,Papaver_somniferum_C:0.0000000000):0.0000029932,Pap…
(Papaver_rhoeas:0.0771975538,((((Papaver_somniferum_C:0.0000024770,Papaver_setigerum_C:0.0000010000)55:0.0000010194,Papaver_setigerum_B:0.0099086233)30:0.0000020444,(Papaver_setigerum_D:0.0507160356,(Papaver_somniferum_A:0.0000010000,Papaver_setigerum_A:0.0000010000)89:0.0065793967)36:0.0000020366)64:0.0033685895,Papaver_bracteatum:0.0065264109)60:0.0000020886,(((((Nelumbo_nucifera:0.0561820356,(…
(Trochodendron_aralioides:0.2739645562,(((Vitis_vinifera:0.2714785831,Prunus_persica:0.4124722789)72:0.0341866293,Coffea_canephora:0.5843299521)99:0.1061185989,(((((Papaver_setigerum_C:0.0281608475,((Papaver_somniferum_A:0.0007615770,Papaver_setigerum_A:0.0000025530)86:0.0091871330,Papaver_setigerum_B:0.0230603426)72:0.0083240593)48:0.0010602913,Papaver_somniferum_C:0.0351710471)96:0.0178741422,(…
(Coptis_chinensis:0.0947416707,(((((Vitis_vinifera:0.0813172848,Prunus_persica:0.1566891526)91:0.0317299513,Amborella_trichopoda:0.2095641657)66:0.0288727561,(Trochodendron_aralioides:0.0045592951,Tetracentron_sinense:0.3544117833)82:0.0399422528)27:0.0083878106,(Macadamia_integrifolia:0.0596650250,Nelumbo_nucifera:0.0460332234)46:0.0183040711)51:0.0201192364,((((Papaver_somniferum_C:0.0000025073…
(Prunus_persica:0.1860955881,(((Macadamia_integrifolia:0.1768534953,Nelumbo_nucifera:0.0879648308)85:0.0252011922,(Akebia_trifoliata:0.0963342902,(Eschscholzia_californica:0.1461456664,((Papaver_bracteatum:0.0207534175,((((Papaver_setigerum_C:0.0033100068,Papaver_somniferum_C:0.0000025847)100:0.0418615342,Papaver_setigerum_B:0.0551514364)60:0.0172007322,Papaver_setigerum_D:0.0144314416)55:0.00247…
(Papaver_setigerum_D:0.0080032218,(((((((((Coffea_canephora:0.2906241384,Prunus_persica:0.1817347144)87:0.0638304904,(Trochodendron_aralioides:0.0411770936,Tetracentron_sinense:0.0962102156)96:0.0559120768)44:0.0106320848,Amborella_trichopoda:0.5683998676)52:0.0051795875,Nelumbo_nucifera:0.1177112040)90:0.0316417390,((Aquilegia_coerulea:0.0000024194,Aquilegia_oxysepala:0.0085365950)100:0.13091815…
(Papaver_setigerum_A:0.0101881433,(((((Papaver_setigerum_B:0.0000000000,Papaver_somniferum_A:0.0000000000):0.0000000000,Papaver_setigerum_C:0.0000000000):0.0000000000,Papaver_setigerum_D:0.0000000000):0.0000000000,Papaver_somniferum_C:0.0000000000):0.0000022522,Papaver_bracteatum:0.0000010000)68:0.0000020388,((((Prunus_persica:0.0900560958,(Macleaya_cordata:0.0449037476,Vitis_vinifera:0.050801794…
(Prunus_persica:0.2098783645,((((((((Aquilegia_oxysepala:0.0034429662,Aquilegia_coerulea:0.0000023330)100:0.0991502567,Coptis_chinensis:0.1470110408)100:0.0995335874,((Papaver_setigerum_B:0.8720956666,((Papaver_somniferum_C:0.0074297787,(Papaver_bracteatum:0.0145905697,(Papaver_setigerum_A:0.0000025961,Papaver_somniferum_A:0.0000025961)97:0.0085329799)54:0.0017423809)35:0.0017891502,Papaver_rhoea…
(Coffea_canephora:0.4495031806,(((((Aquilegia_coerulea:0.0038919658,Aquilegia_oxysepala:0.0021227055)100:0.1994178985,((((Papaver_setigerum_A:0.0020274186,Papaver_somniferum_A:0.0020235021)90:0.0020269459,(Papaver_setigerum_B:0.0102034935,(Papaver_setigerum_C:0.0000010000,Papaver_somniferum_C:0.0000010000)100:0.0102451964)60:0.0020171535)38:0.0000021479,((Papaver_bracteatum:0.0101822520,Papaver_s…
(Coffea_canephora:0.4491549492,((Nelumbo_nucifera:0.2017343410,(((((Aquilegia_coerulea:0.0015076569,Aquilegia_oxysepala:0.0026306558)100:0.1898778066,Coptis_chinensis:0.1537646935)100:0.0832217517,Akebia_trifoliata:0.1152066288)93:0.0197876648,(Macleaya_cordata:0.0602069609,(((Papaver_bracteatum:0.0132084201,Papaver_setigerum_D:0.0155468686)79:0.0037742736,((Papaver_somniferum_A:0.0014266844,Papa…
(Papaver_setigerum_A:0.0000023503,(((((((Nelumbo_nucifera:0.1490481432,Macadamia_integrifolia:0.1800602937)34:0.0176484287,((Trochodendron_aralioides:0.0353902970,Tetracentron_sinense:0.0123739761)99:0.0482026948,Amborella_trichopoda:0.4063168004)49:0.0174941131)34:0.0086935233,((Coffea_canephora:0.2567289539,Prunus_persica:0.2099941902)86:0.0429057410,Vitis_vinifera:0.1548986000)83:0.0603300564)…
(Trochodendron_aralioides:0.1112096258,(((((Coffea_canephora:0.5408453343,Prunus_persica:0.2916803914)81:0.0935405929,Vitis_vinifera:0.2944765612)89:0.0967543433,(((((Papaver_setigerum_B:0.0000021276,(Papaver_setigerum_A:0.0000010000,Papaver_somniferum_A:0.0000010000)98:0.0109570409)76:0.0036008878,(((Papaver_somniferum_C:0.0000010000,Papaver_setigerum_C:0.0000010000)99:0.0149255796,Papaver_setig…
(Coptis_chinensis:0.1393336723,(((((Prunus_persica:0.3193455335,Vitis_vinifera:0.1966128683)84:0.0530681136,Amborella_trichopoda:0.5820778618)46:0.0452713328,Nelumbo_nucifera:0.1365814083)52:0.0346992935,((Papaver_bracteatum:0.0104944033,((((Papaver_somniferum_C:0.0021915800,Papaver_setigerum_C:0.0000020386)96:0.0042484794,(Papaver_setigerum_A:0.0000029165,Papaver_somniferum_A:0.0000023551)88:0.0…
(Aquilegia_oxysepala:0.0000029726,(((Eschscholzia_californica:0.1141772926,(((((Papaver_somniferum_A:0.0000029726,Papaver_setigerum_A:0.0000029726)98:0.0136636120,(Papaver_bracteatum:0.0181630814,Papaver_somniferum_C:0.0071023291)64:0.0041667271)65:0.0042591914,Papaver_setigerum_D:0.0111785798)76:0.0059227072,Papaver_setigerum_B:0.1683953409)100:0.1413617208,Macleaya_cordata:0.0101748388)54:0.008…
(Macleaya_cordata:0.0509654155,(((Papaver_somniferum_C:0.0000010000,Papaver_setigerum_C:0.0000010000)100:0.0076612389,((Papaver_setigerum_A:0.0000022866,Papaver_somniferum_A:0.0012758445)100:0.0077003566,Papaver_setigerum_B:0.0089753172)96:0.0038323935)70:0.0014005297,((Papaver_rhoeas:0.0064108480,Papaver_setigerum_D:0.0051190209)70:0.0011825822,Papaver_bracteatum:0.0037496057)41:0.0000021682)100…
(Trochodendron_aralioides:0.0204654095,(((((((((Papaver_bracteatum:0.0732027669,(Papaver_setigerum_A:0.0000020669,Papaver_somniferum_A:0.0000020669)87:0.0130122410)36:0.0000010670,((Papaver_somniferum_C:0.0000020669,Papaver_setigerum_C:0.0021497951)84:0.0130249468,Papaver_setigerum_B:0.0086837206)39:0.0000011403)13:0.0000028712,Papaver_setigerum_D:0.0840205555)67:0.0053700786,Papaver_rhoeas:0.016…
(Papaver_somniferum_C:0.0195567131,(Papaver_rhoeas:0.0159072730,(((Papaver_bracteatum:0.0067840874,((((((((Aquilegia_coerulea:0.0026994481,Aquilegia_oxysepala:0.0043712293)94:0.0523053730,Coptis_chinensis:0.1502942415)100:0.1434400850,Kingdonia_uniflora:0.4257638696)42:0.0290314626,Amborella_trichopoda:0.4724585825)37:0.0359428802,(Coffea_canephora:0.3256879641,Vitis_vinifera:0.1136944048)100:0.1…
(Macadamia_integrifolia:0.2351645528,(((Coptis_chinensis:0.0383397879,(Aquilegia_coerulea:0.0000023796,Aquilegia_oxysepala:0.0044478945)100:0.0794890664)65:0.0218878951,((((((Papaver_setigerum_B:0.0087085645,(Papaver_rhoeas:0.0043514825,Papaver_setigerum_D:0.0000021371)63:0.0043562546)33:0.0000020950,Papaver_bracteatum:0.0130954685)80:0.0087715737,(Papaver_somniferum_A:0.0000020591,Papaver_setige…
(Papaver_bracteatum:0.0000020002,(((((Papaver_somniferum_A:0.0000022541,Papaver_setigerum_A:0.0000020475)93:0.0051990728,Papaver_setigerum_C:0.0000023525)12:0.0000020302,Papaver_somniferum_C:0.0000023525)54:0.0000020546,Papaver_setigerum_B:0.0167326590)85:0.0051975209,((((Macadamia_integrifolia:0.2341674051,Trochodendron_aralioides:0.0784605707)76:0.0450785427,((Prunus_persica:0.2236747060,Coffea…
(Macleaya_cordata:0.1441430885,(((Papaver_somniferum_C:0.0024854317,Papaver_setigerum_C:0.0000021028)100:0.0124642663,(Papaver_setigerum_B:0.0168120644,(Papaver_setigerum_A:0.0000027603,Papaver_somniferum_A:0.0000021545)99:0.0137286554)33:0.0000020348)55:0.0042047460,(Papaver_bracteatum:0.0112985743,(Papaver_setigerum_D:0.0204738797,Papaver_rhoeas:0.0111083177)80:0.0022443901)85:0.0051991187)100:…
(Trochodendron_aralioides:0.0246176708,(((Coffea_canephora:0.2507013785,Prunus_persica:0.1924108294)83:0.0347329790,Vitis_vinifera:0.1524683057)93:0.0441475695,(Amborella_trichopoda:0.6274997951,(((Kingdonia_uniflora:0.2934070315,Akebia_trifoliata:0.1011306976)82:0.0279372410,(((((Papaver_setigerum_C:0.0000020332,Papaver_somniferum_C:0.0000022627)97:0.0098397477,(Papaver_rhoeas:0.0049904810,Papav…
(Akebia_trifoliata:0.2730702056,((Eschscholzia_californica:0.2295786230,(((((Papaver_setigerum_B:0.0153927616,Papaver_setigerum_D:0.0073886311)47:0.0000020106,((Papaver_setigerum_C:0.0018284894,Papaver_somniferum_C:0.0000023161)94:0.0148299291,(Papaver_setigerum_A:0.0000009999,Papaver_somniferum_A:0.0000009999)100:0.0174377950)53:0.0073258472)32:0.0030400800,Papaver_bracteatum:0.0268016916)61:0.0…
(Papaver_bracteatum:0.0228258065,((((((((Vitis_vinifera:0.1829279861,Prunus_persica:0.1802071609)85:0.0366695194,Coffea_canephora:0.3116653780)100:0.0832633665,((Macadamia_integrifolia:0.1662887420,Nelumbo_nucifera:0.1776442789)77:0.0298487346,(Trochodendron_aralioides:0.1662750319,Amborella_trichopoda:0.4297273152)61:0.0239431116)34:0.0084202993)100:0.0560986050,(((Aquilegia_oxysepala:0.00279602…
(Nelumbo_nucifera:0.0211998778,((((((Papaver_somniferum_A:0.0000020883,Papaver_setigerum_A:0.0000022986)89:0.0137333639,(((Papaver_somniferum_C:0.0000000000,Papaver_setigerum_D:0.0000000000):0.0000023451,((Papaver_setigerum_B:0.0136968293,Papaver_bracteatum:0.0068204093)42:0.0000025242,Papaver_setigerum_C:0.0000020877)11:0.0000021446)15:0.0000023629,Papaver_rhoeas:0.0068756646)58:0.0000027225)92:…
(Aquilegia_oxysepala:0.0030401848,(((((((((Papaver_setigerum_C:0.0000024853,Papaver_somniferum_C:0.0000024853)93:0.0015370988,((Papaver_somniferum_A:0.0122478886,Papaver_setigerum_A:0.0044528303)99:0.0107449294,Papaver_setigerum_B:0.0077425728)30:0.0000020955)52:0.0000022307,(Papaver_setigerum_D:0.0093759283,Papaver_rhoeas:0.0015119046)57:0.0046750472)61:0.0060748479,Papaver_bracteatum:0.00959860…
(Prunus_persica:0.1720248350,((((((((Papaver_somniferum_A:0.0000024770,Papaver_setigerum_A:0.0000024770)99:0.0139390731,Papaver_setigerum_B:0.0259886171)60:0.0047360889,(Papaver_setigerum_D:0.0322467749,Papaver_bracteatum:0.0338594333)32:0.0115031576)24:0.0064333999,((Papaver_somniferum_C:0.0000024770,Papaver_setigerum_C:0.0000024770)100:0.0307266497,Papaver_rhoeas:0.0420086625)39:0.0080796788)10…
(Papaver_rhoeas:0.0096412513,((Papaver_setigerum_D:0.0185692509,Papaver_bracteatum:0.0082294423)83:0.0035141986,(((Akebia_trifoliata:0.1482808526,((Aquilegia_oxysepala:0.0028706804,Aquilegia_coerulea:0.0030498598)100:0.1330644142,Coptis_chinensis:0.1418768974)100:0.0905216001)97:0.0196439475,(((Tetracentron_sinense:0.0430277920,Trochodendron_aralioides:0.0337771950)100:0.0802769362,(Prunus_persic…
(Papaver_rhoeas:0.0144444943,(((Eschscholzia_californica:0.1321540156,(((((Tetracentron_sinense:0.0698514600,Trochodendron_aralioides:0.0615563929)100:0.0907894944,(Coffea_canephora:0.2904652753,Prunus_persica:0.1254734932)100:0.0930166527)89:0.0430333786,Amborella_trichopoda:0.3762198571)99:0.0499113501,(Aquilegia_oxysepala:0.1166678136,Coptis_chinensis:0.1268116449)100:0.1019679842)100:0.092283…
(Coptis_chinensis:0.1825510349,((((Nelumbo_nucifera:0.2129197074,(Tetracentron_sinense:0.0797708520,Trochodendron_aralioides:0.0738340722)100:0.0667432052)23:0.0180539282,(Macadamia_integrifolia:0.1788811963,(Prunus_persica:0.2534001592,Coffea_canephora:0.6542286968)38:0.0146581548)54:0.0609679111)98:0.0293434210,(((((Papaver_rhoeas:0.0124627065,((Papaver_somniferum_A:0.0028520600,Papaver_setiger…
(Macleaya_cordata:0.0533912739,(((((Papaver_setigerum_A:0.0000024291,Papaver_somniferum_A:0.0398769297)100:0.0132704171,(Papaver_setigerum_C:0.0000020681,Papaver_somniferum_C:0.0000020291)100:0.0086625572)71:0.0005979006,Papaver_setigerum_B:0.0148266852)100:0.0118159667,(Papaver_rhoeas:0.0194751493,Papaver_setigerum_D:0.0174759002)80:0.0071981398)93:0.0122132508,Papaver_bracteatum:0.0219447747)10…
(Eschscholzia_californica:0.0293275775,((Trochodendron_aralioides:0.0000021888,Coptis_chinensis:0.2183038100)41:0.0097014136,Tetracentron_sinense:0.0000020437)17:0.0000020257,((((Prunus_persica:0.0213976157,(Nelumbo_nucifera:0.0000020900,Aquilegia_coerulea:0.0198298014)58:0.0096012862)23:0.0000020489,Vitis_vinifera:0.0000020388)47:0.0096632795,Akebia_trifoliata:0.0096141506)19:0.0000021300,(Papav…
(Papaver_bracteatum:0.0153384017,(((((((Coffea_canephora:0.7933540971,Trochodendron_aralioides:0.2020493825)43:0.0193090126,(Nelumbo_nucifera:0.3026805388,Macadamia_integrifolia:0.2666080432)86:0.0486453206)70:0.0314039453,Amborella_trichopoda:0.9103242152)62:0.0317450220,Akebia_trifoliata:0.2228729595)78:0.0440866068,((Aquilegia_coerulea:0.0000026862,Aquilegia_oxysepala:0.0077323915)100:0.264890…
(Coptis_chinensis:0.1361632852,(Aquilegia_coerulea:0.0000201131,(((((Papaver_somniferum_A:0.0000024669,Papaver_setigerum_A:0.0000028421)96:0.0130795696,(Papaver_bracteatum:0.0000024082,Papaver_setigerum_B:0.0065206331)64:0.0000026675)79:0.0066675165,Papaver_setigerum_D:0.0066139974)100:0.0739350774,(Macleaya_cordata:0.0000021621,Eschscholzia_californica:0.1100090691)47:0.0058427733)65:0.026306305…
(Papaver_rhoeas:0.0125014895,((((((((Coffea_canephora:0.7034565570,Prunus_persica:0.3111697791)78:0.0508493837,Vitis_vinifera:0.2036335979)100:0.2072438261,((Macadamia_integrifolia:0.3455827986,Amborella_trichopoda:1.0022589021)42:0.0470319768,Nelumbo_nucifera:0.2201087034)50:0.0346075613)69:0.0350095118,(Akebia_trifoliata:0.1900724066,Aquilegia_coerulea:0.4336006354)98:0.0476534986)100:0.2232384…
(Trochodendron_aralioides:0.4521614244,((((Kingdonia_uniflora:0.1530007222,(((((Papaver_rhoeas:0.0000025108,Papaver_setigerum_B:0.0060874970)67:0.0060775085,Papaver_setigerum_D:0.0000020160)36:0.0000022313,((Papaver_setigerum_C:0.0000026577,Papaver_somniferum_C:0.0000026577)60:0.0000021296,Papaver_bracteatum:0.0445523819)63:0.0060900740)74:0.0157671420,(Papaver_setigerum_A:0.0000025406,Papaver_so…
(Kingdonia_uniflora:0.0535755611,(((((((((Papaver_rhoeas:0.0148526504,Papaver_setigerum_B:0.0098165829)75:0.0048891515,Papaver_bracteatum:0.0096617210)25:0.0000020281,(Papaver_setigerum_C:0.0000021932,Papaver_somniferum_C:0.0000021931)89:0.0048573417)38:0.0000021501,(Papaver_setigerum_A:0.0048587009,Papaver_somniferum_A:0.0000021941)95:0.0097359671)100:0.0517085472,Eschscholzia_californica:0.0303…
(Papaver_setigerum_A:0.0000026529,(((((((((Coffea_canephora:0.3450099163,(Prunus_persica:0.2473265581,Vitis_vinifera:0.1492173436)60:0.0325402824)100:0.1453627486,Amborella_trichopoda:0.4787824892)40:0.0376311951,Macadamia_integrifolia:0.2231260146)26:0.0123424765,Coptis_chinensis:0.5047556594)77:0.0450802568,(Aquilegia_oxysepala:0.0066403175,Aquilegia_coerulea:0.0080163244)100:0.2865814992)100:0…
(Amborella_trichopoda:0.1206534790,(((((((Papaver_somniferum_A:0.0000024155,Papaver_setigerum_A:0.0000025672)81:0.0031965064,Papaver_bracteatum:0.0096519927)10:0.0000020016,((Papaver_rhoeas:0.1617329528,Papaver_setigerum_B:0.0063161140)36:0.0000597854,(Papaver_somniferum_C:0.0000022636,Papaver_setigerum_C:0.0000020169)98:0.0128954563)4:0.0000020128)15:0.0000020660,Papaver_setigerum_D:0.0095927089…
(Amborella_trichopoda:1.1474987943,((((((Aquilegia_coerulea:0.0000020440,Aquilegia_oxysepala:0.0178927905)100:0.4306829730,Coptis_chinensis:0.4044318628)94:0.1274355544,((((((Papaver_setigerum_B:0.0445699337,(Papaver_setigerum_A:0.0000010000,Papaver_somniferum_A:0.0000010000)92:0.0043175220)38:0.0061709561,(Papaver_somniferum_C:0.0000010000,Papaver_setigerum_C:0.0000010000)94:0.0071900228)49:0.00…
(Kingdonia_uniflora:0.2759345703,(((Aquilegia_coerulea:0.0029690257,Aquilegia_oxysepala:0.0000024508)100:0.3412403079,(((Papaver_setigerum_D:0.0234525809,((Papaver_setigerum_A:0.0056117279,Papaver_somniferum_A:0.0000028482)90:0.0079961401,Papaver_setigerum_B:0.0055555664)85:0.0082253640)76:0.0072886727,(Papaver_somniferum_C:0.0000010000,Papaver_setigerum_C:0.0000010000)99:0.0309403917)100:0.19938…
(Amborella_trichopoda:0.6105066469,(((((((Papaver_setigerum_A:0.0019963226,Papaver_somniferum_A:0.0065074711)97:0.0109610332,(Papaver_somniferum_C:0.0000020787,Papaver_setigerum_C:0.0568820880)93:0.0598838218)96:0.0089912387,(Papaver_rhoeas:0.0215436725,Papaver_setigerum_D:0.0343781995)87:0.0054854626)89:0.0114204179,Papaver_bracteatum:0.0270992900)100:0.2337032596,Macleaya_cordata:0.1178890462)8…
(Akebia_trifoliata:0.0663035653,((((Trochodendron_aralioides:0.0178841242,Tetracentron_sinense:0.0111826462)98:0.0564799877,(Macadamia_integrifolia:0.1924474232,Nelumbo_nucifera:0.1660888477)53:0.0269102560)39:0.0136333345,(((Coffea_canephora:0.2060787554,Prunus_persica:0.1879223022)24:0.0126996925,Vitis_vinifera:0.1408432766)64:0.0462617062,(Aquilegia_oxysepala:0.0030835555,Aquilegia_coerulea:0.…
(Papaver_setigerum_A:0.0013997446,(((((((Coptis_chinensis:0.1674723142,(Aquilegia_oxysepala:0.0047167682,Aquilegia_coerulea:0.0063788831)100:0.1571751382)100:0.0957968923,Akebia_trifoliata:0.0890951912)54:0.0095546557,(((Prunus_persica:0.1686503785,Vitis_vinifera:0.0598299355)48:0.0371899638,(Tetracentron_sinense:0.0386398826,Trochodendron_aralioides:0.0261244899)100:0.0501025772)46:0.0245736173,…
(Akebia_trifoliata:0.1602762559,((((Prunus_persica:0.2689015908,Coffea_canephora:0.3468645980)87:0.0833512878,Vitis_vinifera:0.1771228736)95:0.0856453121,Macadamia_integrifolia:0.2735627640)84:0.0627108865,(((Eschscholzia_californica:0.0698076575,(((((Papaver_somniferum_A:0.0000009996,Papaver_setigerum_A:0.0000009996)100:0.0109272941,Papaver_setigerum_B:0.0270320001)35:0.0024655425,(Papaver_somni…
(Eschscholzia_californica:0.1262438568,(Macleaya_cordata:0.0430921118,(((Papaver_somniferum_A:0.0002082339,Papaver_setigerum_A:0.0008388928)100:0.0086821231,Papaver_setigerum_C:0.0065602113)98:0.0023874319,(Papaver_rhoeas:0.0148730357,Papaver_setigerum_D:0.0152872147)92:0.0017693509)100:0.1297020815)99:0.0164152439,((((Tetracentron_sinense:0.1199447087,(Coffea_canephora:0.3481928600,Prunus_persic…
(Macleaya_cordata:0.0716010467,(((Papaver_somniferum_A:0.0176710402,((Papaver_setigerum_D:0.0550681192,Papaver_bracteatum:0.0268266476)94:0.0184475663,(Papaver_somniferum_C:0.0000023799,Papaver_setigerum_C:0.0000023799)100:0.1236020922)39:0.0049188245)43:0.0098363855,Papaver_setigerum_B:0.0083761946)100:0.3911687709,Eschscholzia_californica:0.2506503931)87:0.0680741488,(((Amborella_trichopoda:0.9…
(Macadamia_integrifolia:0.0890789684,((((((((((Papaver_somniferum_A:0.0000023892,Papaver_setigerum_A:0.0100568739)98:0.0063660092,Papaver_setigerum_B:0.0114782480)55:0.0000020440,Papaver_somniferum_C:0.5144266026)82:0.0070460873,Papaver_setigerum_D:0.0099407490)72:0.0007468593,Papaver_bracteatum:0.0077548687)100:0.2063575355,Macleaya_cordata:0.0745189541)74:0.0205422633,Eschscholzia_californica:0…
(Nelumbo_nucifera:0.1156382714,(((((Papaver_somniferum_C:0.0966773816,((Papaver_setigerum_A:0.0000024047,(Papaver_setigerum_B:0.0347744211,Papaver_somniferum_A:0.0488585243)50:0.0000020570)83:0.0095475980,(Papaver_setigerum_D:0.0365939014,Papaver_setigerum_C:0.0035283066)98:0.0572127712)63:0.0007235041)100:0.1373911245,Macleaya_cordata:0.0342153129)86:0.0105018764,Eschscholzia_californica:0.14709…
(Macadamia_integrifolia:0.2568849466,((((((Prunus_persica:0.4591826458,Macleaya_cordata:0.0505581019)69:0.0634886388,Eschscholzia_californica:0.2316408617)29:0.0211065832,(Amborella_trichopoda:0.5149506229,((((Papaver_setigerum_A:0.0000028153,Papaver_somniferum_A:0.0079468515)91:0.0081178300,(Papaver_somniferum_C:0.0000028153,Papaver_setigerum_C:0.0000028153)96:0.0240005624)56:0.0078477201,Papave…
(Tetracentron_sinense:0.0301984620,(((((((Papaver_setigerum_C:0.0009925273,Papaver_somniferum_C:0.0000029267)99:0.0106136114,(((Papaver_setigerum_B:0.0101161517,(Papaver_somniferum_A:0.0019871048,Papaver_setigerum_A:0.0009835336)100:0.0116799727)98:0.0093167734,Papaver_bracteatum:0.0132444238)63:0.0029087400,(Papaver_rhoeas:0.0219872946,Papaver_setigerum_D:0.0150465318)97:0.0092648330)59:0.004252…
(Trochodendron_aralioides:0.1380729576,((((((Papaver_rhoeas:0.0087540507,(((Papaver_somniferum_A:0.0000010000,Papaver_setigerum_A:0.0000010000)95:0.0044051657,(Papaver_setigerum_C:0.0000010000,Papaver_somniferum_C:0.0000010000)98:0.0087711285)54:0.0000021977,Papaver_setigerum_B:0.0288628741)88:0.0090910392)51:0.0044560919,Papaver_bracteatum:0.0045781517)43:0.0000021500,Papaver_setigerum_D:0.02207…
(Papaver_setigerum_D:0.0252442657,(Papaver_bracteatum:0.0250118853,(Papaver_somniferum_C:0.0054269865,Papaver_setigerum_C:0.0000028048)98:0.0226469655)68:0.0108861678,(((((Coptis_chinensis:0.3002005272,(Aquilegia_oxysepala:0.0000028048,Aquilegia_coerulea:0.0070936550)100:0.1854673134)100:0.1660998590,Akebia_trifoliata:0.2169554084)67:0.0374623663,(((Vitis_vinifera:0.3515191511,Prunus_persica:0.39…
(Papaver_setigerum_B:0.0041119436,((((((Macleaya_cordata:0.0052215752,((((Amborella_trichopoda:0.0465384853,Macadamia_integrifolia:0.0456568312)68:0.0163275554,Kingdonia_uniflora:0.0365063554)56:0.0091461383,Akebia_trifoliata:0.0643238815)38:0.0149577908,(Eschscholzia_californica:0.1796106223,(Coffea_canephora:0.1090723210,Prunus_persica:0.0470951564)66:0.0125013918)45:0.0169554074)14:0.009894394…
(Papaver_setigerum_A:0.0000020517,(((Papaver_setigerum_B:0.0344670567,(((Kingdonia_uniflora:0.3257058282,((((Prunus_persica:0.3246491658,Vitis_vinifera:0.1780888918)69:0.0345748332,Coffea_canephora:0.6348540325)100:0.0675910912,(Tetracentron_sinense:0.0374652228,Trochodendron_aralioides:0.0283757341)100:0.0855402894)99:0.0436275957,Nelumbo_nucifera:0.2000365734)99:0.0514567830)71:0.0118349461,Ake…
(Coffea_canephora:0.2213973595,((((Kingdonia_uniflora:0.2139931377,((((Papaver_setigerum_D:0.0103141507,Papaver_rhoeas:0.0050856027)97:0.0031142113,Papaver_bracteatum:0.0094752870)77:0.0008122708,((Papaver_somniferum_C:0.0000023532,Papaver_setigerum_B:0.0062104209)77:0.0062572643,(Papaver_setigerum_A:0.0000029245,Papaver_somniferum_A:0.0111033680)86:0.0080793182)98:0.0057376987)100:0.1043048899,M…
(Aquilegia_oxysepala:0.0159668209,(((((((((Papaver_setigerum_C:0.0000025044,Papaver_somniferum_C:0.0037106262)100:0.0282461344,Papaver_setigerum_B:0.0151977691)67:0.0068562579,Papaver_bracteatum:0.0336968217)47:0.0038943378,Papaver_setigerum_D:0.3260441519)48:0.0117309204,(Papaver_somniferum_A:0.0000025044,Papaver_setigerum_A:0.0030730323)97:0.0166145445)100:0.1478528278,Macleaya_cordata:0.143219…
(Macleaya_cordata:0.1737223564,((((Papaver_somniferum_C:0.0000026363,Papaver_setigerum_C:0.0049054676)98:0.0097394189,(Papaver_setigerum_D:0.0161084717,Papaver_setigerum_B:0.0445798155)76:0.0043484822)81:0.0082618115,Papaver_rhoeas:0.0256363804)71:0.0035073357,(Papaver_somniferum_A:0.0000026363,Papaver_setigerum_A:0.0018126069)97:0.0091627966)100:0.3993788791,((((Macadamia_integrifolia:0.20451598…
(Papaver_setigerum_B:0.0332362357,((((((Coptis_chinensis:0.0405880768,(Aquilegia_oxysepala:0.0000022188,Aquilegia_coerulea:0.0025647587)100:0.0335216589)94:0.0293399990,Prunus_persica:0.1228418199)64:0.0152558432,(((Kingdonia_uniflora:0.0583090439,Eschscholzia_californica:0.0741460629)84:0.0434768704,Coffea_canephora:0.1294175630)34:0.0117663729,Amborella_trichopoda:0.1235691387)38:0.0115090732)4…
(Papaver_somniferum_C:0.0000023910,((((((Akebia_trifoliata:0.1875863883,(Aquilegia_oxysepala:0.0093596902,Aquilegia_coerulea:0.0137813123)100:0.5019739102)38:0.0332739452,Kingdonia_uniflora:0.4502720094)33:0.0190246781,(Macadamia_integrifolia:0.4690404819,((Vitis_vinifera:0.2377532321,(Prunus_persica:0.3834184255,Coffea_canephora:0.7821311880)56:0.0740770227)100:0.1770079755,Tetracentron_sinense:…
(Prunus_persica:0.0436776988,(Coffea_canephora:0.0340307468,Vitis_vinifera:0.0220318664)40:0.0034332987,(((Macleaya_cordata:0.0233970355,((((Papaver_setigerum_A:0.0000000000,Papaver_somniferum_A:0.0000000000):0.0000010000,Papaver_setigerum_B:0.0000010000)55:0.0000020239,(Papaver_setigerum_D:0.0038485990,(Papaver_somniferum_C:0.0038570475,Papaver_bracteatum:0.0038381645)41:0.0000022080)81:0.003847…
(Papaver_setigerum_C:0.0000029108,(((((((((((Aquilegia_oxysepala:0.0030016145,Aquilegia_coerulea:0.0126821581)100:0.1961292012,Akebia_trifoliata:0.1782079824)72:0.0336496212,Kingdonia_uniflora:0.4182654017)60:0.0324915196,(((Vitis_vinifera:0.3464208621,Coffea_canephora:0.4040908879)70:0.0266204726,Prunus_persica:0.3078985113)99:0.1452512733,(Trochodendron_aralioides:0.1448491322,Macadamia_integri…
(Coffea_canephora:0.3470902259,Prunus_persica:0.2659539815,((((((((((Papaver_somniferum_C:0.0005034414,Papaver_setigerum_C:0.0000021002)100:0.0122044713,Papaver_setigerum_A:0.0152842320)46:0.0000021026,Papaver_setigerum_B:0.0157966580)98:0.0086665694,((Papaver_setigerum_D:0.0216372645,Papaver_rhoeas:0.0172452706)63:0.0063479450,Papaver_bracteatum:0.0166780607)63:0.0076653596)57:0.0231340747,Papav…
(Aquilegia_oxysepala:0.0000024997,Aquilegia_coerulea:0.0032695002,(((((((Papaver_somniferum_A:0.0000024997,Papaver_setigerum_A:0.0000022884)68:0.0063326011,Papaver_setigerum_B:0.0063947552)35:0.0000024495,(((Papaver_setigerum_C:0.0000025024,Papaver_somniferum_C:0.0000024997)95:0.0096098049,(Papaver_setigerum_D:0.0031535442,Papaver_rhoeas:0.0000024997)80:0.0031517070)76:0.0064321117,Papaver_bracte…
(Aquilegia_oxysepala:0.0033503436,(((Amborella_trichopoda:0.5767220350,(((Papaver_setigerum_D:0.0136729436,(Papaver_somniferum_A:0.0384201808,Papaver_bracteatum:0.0491202593)84:0.0161288169)100:0.2001939967,Eschscholzia_californica:0.4574930593)97:0.1209067589,Macleaya_cordata:0.0696673292)93:0.0421231839)70:0.0292024829,(((Kingdonia_uniflora:0.2783235242,(Coffea_canephora:0.4140872896,(Vitis_vin…
(Papaver_setigerum_C:0.0009193984,((((((Akebia_trifoliata:0.0935659267,(((Macadamia_integrifolia:0.1381724396,Amborella_trichopoda:0.3455936483)73:0.0256149207,Nelumbo_nucifera:0.1750136753)70:0.0152793503,((Prunus_persica:0.1858682993,Coffea_canephora:0.3004987452)98:0.0826082798,Tetracentron_sinense:0.1087615030)84:0.0174875679)95:0.0276834493)90:0.0166576894,(Aquilegia_coerulea:0.0025666887,Aq…
(Papaver_setigerum_B:0.0142680888,((((Akebia_trifoliata:0.6434213703,(((Coptis_chinensis:0.3611441041,(Aquilegia_coerulea:0.0045279631,Aquilegia_oxysepala:0.0000021488)100:0.3670411444)87:0.1867868020,Amborella_trichopoda:1.3072265140)60:0.1572406848,(Trochodendron_aralioides:0.2013977589,Tetracentron_sinense:0.1554826040)95:0.1895663746)41:0.0285733425)41:0.0363290065,(Prunus_persica:0.686182823…
(Kingdonia_uniflora:0.2373122141,((Macleaya_cordata:0.1448492627,(((((Papaver_setigerum_B:0.0050140247,Papaver_rhoeas:0.0152067975)76:0.0023561849,(Papaver_setigerum_A:0.0000009985,Papaver_somniferum_A:0.0000009985)100:0.0124604002)73:0.0049510369,Papaver_bracteatum:0.0148704862)66:0.0024606355,Papaver_setigerum_D:0.0123970856)69:0.0044876040,(Papaver_setigerum_C:0.0000009985,Papaver_somniferum_C…
(Amborella_trichopoda:0.7011934626,((((((((Papaver_setigerum_B:0.0115033875,(Papaver_setigerum_C:0.0000024556,Papaver_somniferum_C:0.0000025167)91:0.0016378260)42:0.0000020132,(Papaver_setigerum_A:0.0000020658,Papaver_somniferum_A:0.0032651026)100:0.0132216828)65:0.0026394773,(Papaver_bracteatum:0.0166821125,Papaver_setigerum_D:0.0107515088)33:0.0015281149)50:0.0034544939,Papaver_rhoeas:0.0056017…
(Amborella_trichopoda:1.4352844025,(Macadamia_integrifolia:0.5411097422,(Trochodendron_aralioides:0.2446548910,(Prunus_persica:0.5485718013,Coffea_canephora:0.7943925360)98:0.1750349505)61:0.0432600065)54:0.0381116896,((((((Papaver_setigerum_A:0.0010682743,Papaver_somniferum_A:0.0000021321)100:0.0467324098,(Papaver_setigerum_D:0.0594367258,(Papaver_somniferum_C:0.0000021473,Papaver_setigerum_C:0.…
(Amborella_trichopoda:0.3371468950,((((((((((Papaver_setigerum_D:0.0140115311,Papaver_bracteatum:0.0153887808)85:0.0142921327,(Papaver_setigerum_C:0.0000020410,Papaver_somniferum_C:0.0000020410)97:0.0169331405)85:0.0067111929,Papaver_somniferum_A:0.0957771583)63:0.0063834577,Papaver_setigerum_A:0.1441499917)87:0.0088471009,Papaver_setigerum_B:0.1376032931)100:0.1626028746,Eschscholzia_californica…
(Papaver_setigerum_B:0.0084998763,(Papaver_setigerum_A:0.0000021206,Papaver_somniferum_A:0.0000021206)94:0.0041936705,((((((Tetracentron_sinense:0.0351215440,(((Vitis_vinifera:0.1476817347,Coffea_canephora:0.1669501986)77:0.0234336916,Prunus_persica:0.1030616999)95:0.0572203550,(Aquilegia_oxysepala:0.0336147147,Coptis_chinensis:0.0421753849)100:0.0660349220)30:0.0170970363)63:0.0170355742,(Ambore…
(Prunus_persica:0.1473279148,((((((((((Papaver_somniferum_A:0.0000024294,Papaver_setigerum_A:0.0098102342)90:0.0070774864,Macleaya_cordata:0.2524358168)42:0.0052066400,Papaver_rhoeas:0.0030152757)10:0.0000020560,((Papaver_somniferum_C:0.0000023656,Papaver_setigerum_C:0.0163317647)85:0.0060958283,Papaver_setigerum_D:0.0030233884)35:0.0000022118)12:0.0000020452,Papaver_setigerum_B:0.0156134865)51:0…
(Papaver_somniferum_C:0.0000010000,(((((((((Coffea_canephora:0.1685304627,(Vitis_vinifera:0.0943865334,Prunus_persica:0.0740454938)78:0.0236623339)65:0.0237683453,Nelumbo_nucifera:0.1239880642)53:0.0112256838,(((Aquilegia_oxysepala:0.0000010000,Aquilegia_coerulea:0.0000010000)100:0.0517055704,Coptis_chinensis:0.0782728245)100:0.0786934626,Kingdonia_uniflora:0.2118067348)45:0.0097769731)100:0.0830…
(Akebia_trifoliata:0.0323314324,((Coptis_chinensis:0.1006213090,Amborella_trichopoda:0.2294470761)34:0.0223981578,(((Papaver_somniferum_A:0.0000024211,Papaver_setigerum_A:0.0000023141)96:0.0089621445,(((((Papaver_somniferum_C:0.0000024211,Papaver_setigerum_C:0.0000024211)99:0.0106415962,Papaver_rhoeas:0.0289121370)50:0.0000020770,Papaver_setigerum_D:0.0247433100)91:0.0071982560,Papaver_setigerum_…
(Aquilegia_coerulea:0.0000021870,((((((((Prunus_persica:0.2896791090,Vitis_vinifera:0.1707645001)94:0.0397080164,Coffea_canephora:0.4381824314)83:0.0322379558,Amborella_trichopoda:0.8504704773)67:0.0459751054,(Tetracentron_sinense:0.0420538967,Trochodendron_aralioides:0.0355532063)100:0.0947604025)33:0.0242419833,Nelumbo_nucifera:0.2262426798)86:0.0522267904,Akebia_trifoliata:0.1538407650)54:0.02…
(Papaver_setigerum_D:0.0613958846,((Papaver_setigerum_A:0.0000021710,Papaver_somniferum_A:0.0000021710)74:0.0000028670,(Papaver_setigerum_C:0.0000029462,Papaver_somniferum_C:0.0000029406)100:0.1387433399)97:0.0332559591,((((Amborella_trichopoda:1.2177152367,(((Aquilegia_coerulea:0.4496435120,Kingdonia_uniflora:0.4827551012)45:0.0290822625,Akebia_trifoliata:0.2528831693)45:0.0376374716,(Nelumbo_nu…
(Papaver_setigerum_C:0.0000025462,((Macleaya_cordata:0.0582140743,(((((Aquilegia_oxysepala:0.0078831102,Aquilegia_coerulea:0.0000025462)100:0.2738236198,Kingdonia_uniflora:0.3957666188)61:0.0588686614,Akebia_trifoliata:0.1741786114)96:0.1030689456,(((Amborella_trichopoda:0.4640179617,(Vitis_vinifera:0.1736402568,(Prunus_persica:0.3010947421,Coffea_canephora:0.2900885220)93:0.0742427873)99:0.13794…
(Coffea_canephora:0.3489209690,(((((Macleaya_cordata:0.0572109937,((((Papaver_setigerum_C:0.0000010000,Papaver_somniferum_C:0.0000010000)97:0.0093843391,(Papaver_setigerum_B:0.0023410539,(Papaver_somniferum_A:0.0000010000,Papaver_setigerum_A:0.0000010000)97:0.0046877547)61:0.0000021481)64:0.0023201239,Papaver_bracteatum:0.0047371782)71:0.0047252557,(Papaver_setigerum_D:0.0072528707,Papaver_rhoeas…
(Akebia_trifoliata:0.0771720050,((((Papaver_setigerum_A:0.0000010000,Papaver_somniferum_A:0.0000010000)93:0.0063305124,(Papaver_setigerum_C:0.0000010000,Papaver_somniferum_C:0.0000010000)89:0.0031704308)56:0.0000020995,(((Papaver_bracteatum:0.0032037988,Papaver_setigerum_B:0.0070697853)27:0.0000022625,Papaver_setigerum_D:0.0128964353)53:0.0031140362,Papaver_rhoeas:0.0032008690)69:0.0063605698)100…
(Aquilegia_coerulea:0.0062725507,((((((Papaver_somniferum_A:0.0000022736,Papaver_setigerum_A:0.0000022736)97:0.0141556911,(Papaver_setigerum_C:0.0000022736,Papaver_somniferum_C:0.0000022736)100:0.0237393327)100:0.3346491544,Macleaya_cordata:0.1848324140)100:0.1009968849,Akebia_trifoliata:0.2771878585)54:0.0218952232,(((Tetracentron_sinense:0.0941089724,Trochodendron_aralioides:0.0872128562)100:0.…
(Prunus_persica:0.0612833081,Coffea_canephora:0.0986271788,((((((Papaver_somniferum_C:0.0389652086,(Papaver_bracteatum:0.0000021049,((Papaver_rhoeas:0.0126914699,Papaver_setigerum_B:0.0084250522)41:0.0000020137,(Papaver_setigerum_A:0.0000023564,Papaver_somniferum_A:0.0000029012)42:0.0000020228)88:0.0042024812)44:0.0000027524)98:0.1384830756,((Amborella_trichopoda:0.1566892686,Macadamia_integrifol…
(Vitis_vinifera:0.1326869865,(((((((((((Papaver_somniferum_C:0.0000022616,Papaver_setigerum_C:0.0000022616)51:0.0000020634,((Papaver_somniferum_A:0.0000022616,Papaver_setigerum_A:0.0000022616)82:0.0050629285,Papaver_bracteatum:0.0153410848)31:0.0000022028)57:0.0050911491,(Papaver_setigerum_D:0.0101593483,Papaver_setigerum_B:0.0050778812)39:0.0000022155)63:0.0017009053,Papaver_rhoeas:0.0189593559)…
(Papaver_somniferum_C:0.0000010000,((((Macleaya_cordata:0.1136946092,((((((((Prunus_persica:0.1967136666,Coffea_canephora:0.2699869932)74:0.0232029161,Vitis_vinifera:0.0873092073)100:0.0965687534,(Tetracentron_sinense:0.0752968785,Trochodendron_aralioides:0.1155170775)93:0.0407035876)70:0.0204548245,Macadamia_integrifolia:0.3828569319)87:0.0508206255,Akebia_trifoliata:0.1430547588)58:0.0461736955…
(Papaver_bracteatum:0.0054925662,((((((Aquilegia_oxysepala:0.0043267732,Aquilegia_coerulea:0.0022245866)100:0.1889165384,Kingdonia_uniflora:0.1900614643)52:0.0109475646,Akebia_trifoliata:0.0970693822)94:0.0125112892,((((Trochodendron_aralioides:0.0173544869,Tetracentron_sinense:0.0274294707)100:0.0605018211,((Vitis_vinifera:0.1194896772,Coffea_canephora:0.3082549930)80:0.0126283343,Prunus_persica…
(Vitis_vinifera:0.0729301456,(((((((((Papaver_setigerum_C:0.0000021196,Papaver_somniferum_C:0.0011033897)100:0.0100091163,((Papaver_setigerum_A:0.0000021196,Papaver_somniferum_A:0.0011061802)100:0.0078137401,Papaver_setigerum_B:0.0078176625)40:0.0000020113)68:0.0011069070,Papaver_rhoeas:0.0044626308)35:0.0000794198,Papaver_bracteatum:0.0084985469)47:0.0021385226,Papaver_setigerum_D:0.0066987251)1…
(Akebia_trifoliata:0.1104869065,(((((((((Papaver_setigerum_A:0.0000026173,Papaver_somniferum_A:0.0015837013)100:0.0171578468,Papaver_setigerum_B:0.0206414629)89:0.0254406660,(Papaver_setigerum_D:0.0170379362,Papaver_bracteatum:0.0172837509)75:0.0051244199)64:0.0090395706,Papaver_rhoeas:0.0359742499)100:0.3684931121,Eschscholzia_californica:0.2877277824)76:0.0476642190,Macleaya_cordata:0.165616043…
(Aquilegia_coerulea:0.0024942436,((((((Amborella_trichopoda:0.8191150072,(Coffea_canephora:0.3063627639,Prunus_persica:0.2551410467)80:0.0456784591)87:0.0541368185,Macadamia_integrifolia:0.2205588445)96:0.0526257394,((Eschscholzia_californica:0.2343321520,((((Papaver_setigerum_D:0.0083923125,Papaver_rhoeas:0.0069952906)83:0.0066001590,(Papaver_somniferum_C:0.0000010000,Papaver_setigerum_C:0.00000…
(Papaver_setigerum_B:0.0058310161,(((((Coffea_canephora:0.3992920811,Vitis_vinifera:0.2745107238)79:0.0805834063,Prunus_persica:0.2006868439)98:0.1544151679,((Coptis_chinensis:0.3073606222,(Aquilegia_coerulea:0.0008223837,Aquilegia_oxysepala:0.0109224834)100:0.1519534352)65:0.0475183235,Akebia_trifoliata:0.1320314525)68:0.0234613812)55:0.0075423731,Kingdonia_uniflora:0.7360251443)93:0.0928045115,…
(Papaver_bracteatum:0.0251400910,((((Papaver_somniferum_A:0.0000023140,Papaver_setigerum_B:0.0134316288)58:0.0000023328,Papaver_setigerum_A:0.0028367782)48:0.0028175761,(Papaver_setigerum_C:0.0000023140,Papaver_somniferum_C:0.0000023140)83:0.0000020334)92:0.0155674217,((((Akebia_trifoliata:0.1004964981,(((Vitis_vinifera:0.1039485147,Coffea_canephora:0.1615101958)66:0.0129959232,((Nelumbo_nucifera…
(Akebia_trifoliata:0.0881765520,(((((Vitis_vinifera:0.1576826930,(Coffea_canephora:0.3823989894,Prunus_persica:0.2723223269)87:0.0592197802)98:0.1159827419,Nelumbo_nucifera:0.0908344803)85:0.0183506227,Tetracentron_sinense:0.1040049740)96:0.0336178774,(((((Papaver_rhoeas:0.0140339584,Papaver_bracteatum:0.0069849210)45:0.0000020468,Papaver_setigerum_D:0.0104846957)83:0.0070173668,(((Papaver_somnif…
(Papaver_somniferum_C:0.0020577344,((((Macleaya_cordata:0.0922701356,(((((Aquilegia_oxysepala:0.0040392621,Aquilegia_coerulea:0.0037877216)100:0.5360598613,((Coffea_canephora:0.4887537969,Prunus_persica:0.3745154390)73:0.0454238419,Vitis_vinifera:0.1874800046)100:0.1685535896)39:0.0382867000,Akebia_trifoliata:0.2438082292)21:0.0160046639,Kingdonia_uniflora:0.5544546306)37:0.0494364539,Amborella_t…
(Papaver_setigerum_D:0.0098221268,((Papaver_setigerum_A:0.0079424255,(Papaver_setigerum_C:0.0000014526,Papaver_somniferum_C:0.0000014526)100:0.0099053918)20:0.0009470969,Papaver_bracteatum:0.0068432911)12:0.0000028930,(Papaver_setigerum_B:0.0098362504,((((Kingdonia_uniflora:0.2922319872,((Aquilegia_coerulea:0.0120968718,Aquilegia_oxysepala:0.0052354269)100:0.0965689469,Coptis_chinensis:0.10932503…
(Vitis_vinifera:0.0901331504,(((((((((Papaver_setigerum_D:0.0027944842,((Papaver_setigerum_A:0.0027971780,Papaver_somniferum_A:0.0000022931)89:0.0028013636,Papaver_rhoeas:0.0000022931)67:0.0027968262)16:0.0000022931,(Papaver_somniferum_C:0.0000022931,Papaver_setigerum_C:0.0000022931)39:0.0000022931)34:0.0000022931,Papaver_setigerum_B:0.0112641710)95:0.0056120272,Papaver_bracteatum:0.0000022931)10…
(Papaver_somniferum_A:0.0000022879,(Papaver_rhoeas:0.0096819733,((Papaver_somniferum_C:0.0000022879,Papaver_setigerum_C:0.0013620383)99:0.0041038930,((((((((Coffea_canephora:0.1715135758,Prunus_persica:0.1416760253)70:0.0334283667,Vitis_vinifera:0.0614276257)100:0.0716113881,Kingdonia_uniflora:0.2481672802)87:0.0211126363,(Coptis_chinensis:0.1156199625,(Aquilegia_oxysepala:0.0016045910,Aquilegia_…
(Papaver_bracteatum:0.0217984887,((((((Tetracentron_sinense:0.0442814199,Trochodendron_aralioides:0.0379249879)99:0.0541611320,Amborella_trichopoda:0.5218725169)50:0.0143091595,((Vitis_vinifera:0.2324312288,Prunus_persica:0.3453219261)100:0.0982507652,Nelumbo_nucifera:0.1357749470)44:0.0296450896)54:0.0319196195,Macadamia_integrifolia:0.1835826989)99:0.0763441420,(Coptis_chinensis:0.1949554287,Aq…
(Amborella_trichopoda:0.9303275752,((((Trochodendron_aralioides:0.0482016113,Tetracentron_sinense:0.0798409781)57:0.0715481993,((((((Papaver_setigerum_C:0.0000022097,Papaver_somniferum_C:0.0000020560)82:0.0041785387,Papaver_setigerum_B:0.0000028232)74:0.0394638560,Papaver_setigerum_A:0.0102034411)47:0.0000022115,Papaver_setigerum_D:0.0142888513)100:0.1837228285,Eschscholzia_californica:0.11730922…
(Papaver_setigerum_B:0.0207936889,(Papaver_rhoeas:0.0125669686,Papaver_setigerum_D:0.0112938246)48:0.0000021985,((((((Aquilegia_oxysepala:0.0057733678,Aquilegia_coerulea:0.0000023978)100:0.2201832582,Coptis_chinensis:0.1615552471)100:0.2980509193,(Kingdonia_uniflora:0.4566212238,Akebia_trifoliata:0.2919165559)84:0.0356140374)78:0.0517301210,(((Prunus_persica:0.2225109050,Vitis_vinifera:0.15703702…
(Prunus_persica:0.1677243189,(Vitis_vinifera:0.1040369044,(((((((((Papaver_setigerum_D:0.0141699017,Papaver_rhoeas:0.0049560880)69:0.0022405252,Papaver_somniferum_C:0.0095844957)44:0.0012112161,(Papaver_somniferum_A:0.0055932154,Papaver_setigerum_A:0.0035376292)98:0.0098770376)71:0.0177860122,(Papaver_setigerum_B:0.0119082811,Papaver_setigerum_C:0.0137573911)27:0.0000021481)69:0.0063539599,Papave…
(Papaver_bracteatum:0.0142845679,(Papaver_setigerum_B:0.0168566982,Papaver_somniferum_C:0.0638203385)82:0.0058586477,(((((Coptis_chinensis:0.1588164358,(Aquilegia_coerulea:0.0125883588,Aquilegia_oxysepala:0.0105638686)100:0.1324604915)97:0.0920176978,((Amborella_trichopoda:0.6365652649,((Coffea_canephora:0.3631023410,Prunus_persica:0.1775994541)34:0.0310989558,Vitis_vinifera:0.1696551544)63:0.039…
(Macleaya_cordata:0.0207392413,((((Aquilegia_oxysepala:0.0017712050,Aquilegia_coerulea:0.0000024950)100:0.0887111346,Kingdonia_uniflora:0.1552915809)85:0.0201765647,(Coffea_canephora:0.1924560105,(Amborella_trichopoda:0.4623025152,(Vitis_vinifera:0.0834991822,Prunus_persica:0.1308865898)79:0.0244385265)77:0.0171445755)94:0.0362861458)100:0.0526494770,((((Papaver_bracteatum:0.0049691738,(Papaver_r…
(Papaver_somniferum_C:0.0019566609,((Papaver_setigerum_B:0.0123645161,((((Aquilegia_coerulea:0.0143086586,Aquilegia_oxysepala:0.0097846754)100:0.1631772148,Kingdonia_uniflora:0.1948950306)100:0.0995875964,((Trochodendron_aralioides:0.1817088787,Amborella_trichopoda:0.7828833673)41:0.0244240656,(Vitis_vinifera:0.1885262439,(Coffea_canephora:0.2430197881,Prunus_persica:0.3789577669)31:0.0386625912)…
(Akebia_trifoliata:0.1293608174,((Coptis_chinensis:0.0913591436,(Aquilegia_coerulea:0.0000028469,Aquilegia_oxysepala:0.0058240463)100:0.0988845785)100:0.0797825530,Kingdonia_uniflora:0.2255947281)61:0.0208502308,((Macadamia_integrifolia:0.1993196315,(((Trochodendron_aralioides:0.0640993101,Tetracentron_sinense:0.1044668294)100:0.0523815504,(Amborella_trichopoda:0.5714827123,(Vitis_vinifera:0.1499…
(Eschscholzia_californica:0.4316363873,((((((Papaver_setigerum_C:0.0000025019,Papaver_somniferum_C:0.0000025019)100:0.0253651817,(Papaver_setigerum_B:0.0327600310,(Papaver_setigerum_A:0.0000025019,Papaver_somniferum_A:0.0000025019)98:0.0184167987)50:0.0062969784)48:0.0065809044,Papaver_setigerum_D:0.0286394858)19:0.0000020775,Papaver_bracteatum:0.0481726556)51:0.0116799700,Papaver_rhoeas:0.031138…
(Papaver_setigerum_D:0.0308317366,((((Papaver_somniferum_A:0.0000020108,Papaver_setigerum_A:0.0000020108)95:0.0086548071,(Papaver_somniferum_C:0.0042816503,Papaver_setigerum_C:0.0000020108)100:0.0311206560)75:0.0086835196,((Eschscholzia_californica:0.1194054432,(((((Vitis_vinifera:0.1801867091,(Amborella_trichopoda:0.4616022592,Prunus_persica:0.2179461129)44:0.0466746756)44:0.0416400061,Nelumbo_n…
(Coffea_canephora:0.1916759228,((((((((Papaver_setigerum_A:0.0019534362,Papaver_somniferum_A:0.0328429074)99:0.0082939600,(Papaver_somniferum_C:0.0000023073,Papaver_setigerum_C:0.0000021131)98:0.0051028717)34:0.0000021011,Papaver_setigerum_B:0.0089283617)89:0.0025347215,((Papaver_setigerum_D:0.0101848669,Papaver_bracteatum:0.0056021096)38:0.0000022345,Papaver_rhoeas:0.0063603517)73:0.0020983218)1…
(Papaver_somniferum_C:0.0000022311,(((Papaver_somniferum_A:0.0051529108,Papaver_setigerum_A:0.0051466216)99:0.0104013762,((((((Amborella_trichopoda:0.6862507950,((((Coffea_canephora:0.3059035003,Prunus_persica:0.3155941419)94:0.0716126948,Vitis_vinifera:0.1987321993)96:0.0902986364,(Macadamia_integrifolia:0.3148314262,Nelumbo_nucifera:0.2219321588)48:0.0331493652)47:0.0190976690,Akebia_trifoliata…
(Papaver_rhoeas:0.0027645727,((((((Prunus_persica:0.1694704593,Amborella_trichopoda:0.2100376193)49:0.0366790710,((((Aquilegia_coerulea:0.0055857821,Aquilegia_oxysepala:0.0027398475)100:0.0770651620,Akebia_trifoliata:0.1205302075)35:0.0190099491,(Kingdonia_uniflora:0.1106374137,((Macadamia_integrifolia:0.1611931011,Nelumbo_nucifera:0.0841779046)74:0.0388501372,Trochodendron_aralioides:0.050504043…
(Coptis_chinensis:0.1663203664,(((Amborella_trichopoda:0.5534148189,((Coffea_canephora:0.3021849568,Prunus_persica:0.2290475219)96:0.0873573047,Vitis_vinifera:0.1514527264)100:0.2742820030)87:0.1186875526,((((Papaver_somniferum_C:0.0000010000,Papaver_setigerum_C:0.0000010000)95:0.0071928993,(Papaver_rhoeas:0.0197312733,(Papaver_bracteatum:0.0198746099,((Papaver_somniferum_A:0.0000010000,Papaver_s…
(Macleaya_cordata:0.0527469014,(((((((Nelumbo_nucifera:0.2144917713,Macadamia_integrifolia:0.1769714921)83:0.0334815794,Coffea_canephora:0.2731840104)62:0.0399790521,(Vitis_vinifera:0.2481943233,Prunus_persica:0.2362881991)48:0.0500348214)36:0.0292990703,(Tetracentron_sinense:0.3609141492,Trochodendron_aralioides:0.0285223796)81:0.0199783961)100:0.1236514504,Kingdonia_uniflora:0.2033503378)68:0.0…
(Prunus_persica:0.3401645332,((((((((Eschscholzia_californica:0.1058188957,(((Papaver_somniferum_A:0.0000020365,Papaver_setigerum_A:0.0041348754)100:0.0339841256,(Papaver_bracteatum:0.0212526861,Papaver_setigerum_D:0.0343610058)77:0.0058388102)48:0.0000020390,(Papaver_setigerum_C:0.0000020365,Papaver_somniferum_C:0.0083754820)66:0.0109824821)100:0.3144778602)93:0.0839721328,Macleaya_cordata:0.096…
(Aquilegia_coerulea:0.0000021913,(((((((Papaver_setigerum_C:0.0000020108,Papaver_somniferum_C:0.0000020193)93:0.0194563616,Papaver_setigerum_B:0.0044274768)69:0.0058226439,(Papaver_rhoeas:0.0033876958,Papaver_setigerum_D:0.0136566394)19:0.0000022320)14:0.0000024903,Papaver_bracteatum:0.0033883833)76:0.0033728686,(Papaver_setigerum_A:0.0000022446,Papaver_somniferum_A:0.0000023606)77:0.0034198026)1…
(Aquilegia_coerulea:0.0062494357,(((Kingdonia_uniflora:0.5877789370,((Prunus_persica:0.1552689989,Vitis_vinifera:0.4405707276)70:0.0320766630,Coffea_canephora:0.2057395392)74:0.0902280239)67:0.0863960852,(((Papaver_somniferum_A:0.0062615888,((((Papaver_setigerum_D:0.0062382876,Papaver_setigerum_B:0.0126472463)79:0.0063001110,(Papaver_somniferum_C:0.0061883156,Papaver_rhoeas:0.0253648505)85:0.0062…
(Papaver_setigerum_D:0.0201735474,((Papaver_setigerum_A:0.0000023770,Papaver_somniferum_A:0.0000023770)100:0.0171047968,(Papaver_somniferum_C:0.0112635619,Papaver_bracteatum:0.0055908193)94:0.0057178321)77:0.0000023029,((((((Coffea_canephora:0.2640384981,(Prunus_persica:0.1667865030,Vitis_vinifera:0.1207617626)89:0.0407279816)93:0.0534229732,((Tetracentron_sinense:0.0549768755,Trochodendron_arali…
(Papaver_setigerum_B:0.0195737551,(Papaver_somniferum_C:0.0983924966,(((((Prunus_persica:0.0689714740,Coffea_canephora:0.2961346227)87:0.0427790642,Vitis_vinifera:0.1172792821)66:0.0276678432,Nelumbo_nucifera:0.0706367345)51:0.0249441995,(Coptis_chinensis:0.0774387875,(Aquilegia_oxysepala:0.0000021938,Aquilegia_coerulea:0.0000021938)99:0.0597570610)96:0.0746481174)49:0.0290774142,(Kingdonia_unifl…
(Papaver_bracteatum:0.0074216319,((((((((Aquilegia_oxysepala:0.0000029348,Aquilegia_coerulea:0.0019601670)100:0.1536387295,Akebia_trifoliata:0.0758019427)79:0.0190114705,(((Vitis_vinifera:0.1079385280,Prunus_persica:0.2509222127)80:0.0511847295,Amborella_trichopoda:0.3662778679)64:0.0350429910,(Nelumbo_nucifera:0.1051281063,(Tetracentron_sinense:0.0359779146,Trochodendron_aralioides:0.0208093468)…
(Papaver_setigerum_D:0.0169664280,((((((((Vitis_vinifera:0.0792258501,(Prunus_persica:0.1738682636,Coffea_canephora:0.2487146909)40:0.0067809295)58:0.0261892695,Amborella_trichopoda:0.2180316916)64:0.0216285646,Macadamia_integrifolia:0.0669659502)74:0.0351957036,((Aquilegia_oxysepala:0.0000020410,Aquilegia_coerulea:0.0041720850)98:0.0402449327,Coptis_chinensis:0.1823557463)95:0.0612468473)81:0.01…
(Macadamia_integrifolia:0.4387473277,((((Papaver_bracteatum:0.0196245725,Papaver_rhoeas:0.0355619099)81:0.0076969305,(((Papaver_setigerum_A:0.0441972879,Papaver_somniferum_A:0.0038343957)79:0.0037441801,(Papaver_somniferum_C:0.0000029259,Papaver_setigerum_C:0.0000024201)93:0.0077013188)97:0.0154350319,Papaver_setigerum_B:0.0275605242)31:0.0000020364)52:0.0083064275,Papaver_setigerum_D:0.019100181…
(Vitis_vinifera:0.4419239817,(((((((((Papaver_somniferum_A:0.0901586328,(Papaver_rhoeas:0.0591202760,Papaver_bracteatum:0.0786079663)87:0.0159916340)54:0.0043572054,(Papaver_setigerum_A:0.0025229668,Papaver_somniferum_C:0.0000020140)100:0.0303304415)71:0.0127912885,Papaver_setigerum_D:0.0619098155)41:0.0000020114,Papaver_setigerum_B:0.2633807347)99:0.3155290220,Eschscholzia_californica:0.56787733…
(Papaver_setigerum_B:0.0324405733,(((Papaver_somniferum_A:0.0051571517,Papaver_setigerum_A:0.0000022237)94:0.0109922410,((((((Vitis_vinifera:0.0943153965,(Coffea_canephora:0.2588539708,Prunus_persica:0.1637378835)50:0.0424198547)94:0.1208316234,Amborella_trichopoda:0.7678696176)78:0.0696940226,Kingdonia_uniflora:0.5637364483)74:0.0400241403,(Coptis_chinensis:0.2057133943,(Aquilegia_oxysepala:0.00…
(Papaver_somniferum_C:0.0042408899,((((((((Coffea_canephora:0.5230646359,Prunus_persica:0.3591787066)62:0.0144910721,Vitis_vinifera:0.2981598108)99:0.1573475707,Amborella_trichopoda:1.0019927114)89:0.0590690945,(((Aquilegia_coerulea:0.0077662800,Aquilegia_oxysepala:0.0107553001)100:0.2189083837,Coptis_chinensis:0.2617385461)100:0.1031755428,Kingdonia_uniflora:0.3973121018)79:0.0390335366)100:0.17…
(Aquilegia_coerulea:0.0072327115,((((Nelumbo_nucifera:0.2805388258,((Prunus_persica:0.3666797983,(Vitis_vinifera:0.2135509167,Coffea_canephora:0.5377843457)89:0.0407668372)100:0.0792949353,(Trochodendron_aralioides:0.0263295984,Tetracentron_sinense:0.0613144047)100:0.0916766520)88:0.0291559469)89:0.0403920660,Amborella_trichopoda:0.7423693284)75:0.0242081784,((Eschscholzia_californica:0.212325533…
(Coffea_canephora:0.1716940206,((((((Trochodendron_aralioides:0.0300709197,Tetracentron_sinense:0.0767002420)99:0.0504985496,Kingdonia_uniflora:0.2270253589)34:0.0073423162,(Macadamia_integrifolia:0.0666662491,(Aquilegia_oxysepala:0.0000018867,Aquilegia_coerulea:0.0089966532)100:0.2276965132)67:0.0197283531)42:0.0171097013,(((((Papaver_somniferum_A:0.0029899408,Papaver_setigerum_A:0.0000018867)85…
(Vitis_vinifera:0.0174512247,(((((((((((((Papaver_rhoeas:0.0000000000,Papaver_somniferum_C:0.0000000000):0.0000000000,Papaver_setigerum_D:0.0000000000):0.0000027247,Papaver_setigerum_C:0.0000024932)33:0.0000020643,(Papaver_setigerum_A:0.0000021851,Papaver_somniferum_A:0.0000021421)95:0.0057586518)42:0.0000021284,Papaver_setigerum_B:0.0057894776)100:0.0552531115,Eschscholzia_californica:0.02249937…
(Papaver_somniferum_C:0.0020856562,((((Papaver_bracteatum:0.0041862698,(((((Coffea_canephora:0.0694762125,Vitis_vinifera:0.0965668122)82:0.0213684296,Prunus_persica:0.0839446660)72:0.0236852693,((Kingdonia_uniflora:0.0806289308,Amborella_trichopoda:0.0940540530)34:0.0054847856,(Tetracentron_sinense:0.0945381856,Trochodendron_aralioides:0.0144256392)100:0.0397665057)34:0.0143355525)97:0.0254070143…
(Coptis_chinensis:0.1697142188,((((((((Papaver_somniferum_A:0.0011986229,Papaver_setigerum_A:0.0000021582)94:0.0052542652,Papaver_setigerum_B:0.0116880015)100:0.1044723126,Papaver_setigerum_D:0.2716497186)99:0.0506690519,Macleaya_cordata:0.0514608203)100:0.0543788148,Amborella_trichopoda:0.4171654539)78:0.0343122481,Akebia_trifoliata:0.1037732374)47:0.0111604223,(((Trochodendron_aralioides:0.0440…
(Akebia_trifoliata:0.1672983015,((((((Papaver_somniferum_A:0.0000021914,Papaver_setigerum_A:0.0000021914)91:0.0074312123,Papaver_setigerum_B:0.0971597233)60:0.0023315249,(Papaver_setigerum_C:0.0024370728,Papaver_somniferum_C:0.0024347046)86:0.0024337819)74:0.0056308051,(Papaver_bracteatum:0.0197540300,(Papaver_setigerum_D:0.0095504434,Papaver_rhoeas:0.0719174465)98:0.0099373529)73:0.0016548520)10…
(Aquilegia_oxysepala:0.0046126049,(((((((Papaver_bracteatum:0.0152851506,(Papaver_setigerum_D:0.0176309306,Papaver_rhoeas:0.0211437400)91:0.0080074528)73:0.0039403456,(Papaver_setigerum_C:0.0000009998,Papaver_somniferum_C:0.0000009998)100:0.0237391889)72:0.0052615209,Papaver_setigerum_B:0.0239390327)86:0.0059214993,(Papaver_setigerum_A:0.0000025896,Papaver_somniferum_A:0.0015883322)92:0.005828831…
(Papaver_bracteatum:0.0089893566,(((((((Coffea_canephora:0.1295106804,Prunus_persica:0.1309626475)54:0.0171664349,Vitis_vinifera:0.1885297947)56:0.0210463136,(Aquilegia_coerulea:0.1173321410,Kingdonia_uniflora:0.0882793424)33:0.0185597413)38:0.0189922160,(Akebia_trifoliata:0.0485463196,(Tetracentron_sinense:0.0533911115,Trochodendron_aralioides:0.0140047852)99:0.0598221961)75:0.0147503824)50:0.02…
(Prunus_persica:0.0939572273,((((((((((Papaver_somniferum_A:0.0079333863,Papaver_setigerum_D:0.0149347568)64:0.0008061423,Papaver_rhoeas:0.0127616327)87:0.0031997517,(Papaver_somniferum_C:0.0000020463,Papaver_setigerum_C:0.0000020463)100:0.0060745816)74:0.0018158915,Papaver_bracteatum:0.0138836390)100:0.0912603887,Macleaya_cordata:0.0122062657)100:0.0339193194,(((Aquilegia_coerulea:0.0076060280,A…
(Papaver_setigerum_A:0.0058812322,(((Papaver_somniferum_A:0.0000024489,Papaver_somniferum_C:0.0078834431)94:0.0332112322,Papaver_setigerum_C:0.0030883269)41:0.0028456575,Papaver_setigerum_B:0.0071663053)27:0.0060744739,((((((Coptis_chinensis:0.1574703328,(((Nelumbo_nucifera:0.0833104345,Prunus_persica:0.0660881681)59:0.0225148757,(Tetracentron_sinense:0.1640822170,Trochodendron_aralioides:0.06823…
(Amborella_trichopoda:0.2748814342,(((Kingdonia_uniflora:0.2724817271,Akebia_trifoliata:0.0722147113)53:0.0058613278,((((((Papaver_setigerum_C:0.0000025090,Papaver_somniferum_C:0.0000025090)85:0.0031371157,Papaver_setigerum_B:0.0187400937)58:0.0004938758,(Papaver_somniferum_A:0.0000025073,Papaver_setigerum_A:0.0000010000)98:0.0105759107)63:0.0065286446,Papaver_setigerum_D:0.1145187895)100:0.13153…
(Amborella_trichopoda:0.7157856089,(((((((Papaver_somniferum_C:0.0000010000,Papaver_setigerum_C:0.0000010000)87:0.0027138474,(Papaver_setigerum_D:0.0435637734,(Papaver_rhoeas:0.0027157112,Papaver_setigerum_B:0.0054610339)37:0.0000020911)82:0.0027123990)72:0.0027189806,(Papaver_setigerum_A:0.0000010000,Papaver_somniferum_A:0.0000010000)93:0.0054468130)74:0.0027483017,Papaver_bracteatum:0.010921956…
(Papaver_setigerum_D:0.0114732435,((Macleaya_cordata:0.0664957673,((((Coffea_canephora:0.2244002513,Vitis_vinifera:0.1500553529)87:0.0413385350,Prunus_persica:0.2206063818)99:0.0759867078,Amborella_trichopoda:0.2956649048)66:0.0334527819,((((Aquilegia_oxysepala:0.0016658231,Aquilegia_coerulea:0.0000025780)100:0.0897549832,Coptis_chinensis:0.1090266921)90:0.0337584024,Kingdonia_uniflora:0.78771215…
(Eschscholzia_californica:0.0459968554,(((((Aquilegia_oxysepala:0.0072330316,Aquilegia_coerulea:0.0000020518)100:0.2667491836,Kingdonia_uniflora:0.1433625323)56:0.0236156007,(Prunus_persica:0.1732315918,Vitis_vinifera:0.0942061416)82:0.0665010817)30:0.0228564571,(((Nelumbo_nucifera:0.0878605361,Tetracentron_sinense:0.0716307389)67:0.0178650991,Amborella_trichopoda:0.1917060089)55:0.0447144917,Ake…
(Papaver_setigerum_D:0.0206185867,(((((((((((Prunus_persica:0.3118111947,Coffea_canephora:0.4038381035)98:0.0988546818,Akebia_trifoliata:0.3250814122)51:0.0210593018,Macadamia_integrifolia:0.4810354010)27:0.0062922501,(Trochodendron_aralioides:0.1387375697,Nelumbo_nucifera:0.2340109577)72:0.0313175941)37:0.0229749704,(Aquilegia_coerulea:0.0000023396,Aquilegia_oxysepala:0.0070515341)100:0.32326719…
(Papaver_setigerum_B:0.0106106477,(Papaver_setigerum_C:0.0000026146,Papaver_somniferum_C:0.0000026146)96:0.0053834829,(((((Eschscholzia_californica:0.1907679328,((((Macadamia_integrifolia:0.1529851734,Nelumbo_nucifera:0.1001150956)84:0.0205128326,(Coffea_canephora:0.1952571520,Vitis_vinifera:0.1013617837)100:0.0599113528)77:0.0163550876,Amborella_trichopoda:0.3602912936)66:0.0133914817,(((Aquileg…
(Amborella_trichopoda:0.2991537432,Nelumbo_nucifera:0.1286467288,((Trochodendron_aralioides:0.0700780748,(Coffea_canephora:0.1742305437,Prunus_persica:0.0660501943)94:0.0567563413)68:0.0241674898,(((Coptis_chinensis:0.2488092207,(Aquilegia_oxysepala:0.0019222353,Aquilegia_coerulea:0.0045738811)100:0.0776792306)34:0.0271933999,((((((Papaver_setigerum_A:0.0115615439,Papaver_setigerum_B:0.0120309922…
(Coptis_chinensis:0.0957059643,(((((Papaver_setigerum_B:0.0220894813,(Papaver_setigerum_D:0.0426686743,(Papaver_somniferum_C:0.0036274666,Papaver_setigerum_C:0.0026743323)100:0.0238327298)99:0.0262220346)100:0.1908165857,Macleaya_cordata:0.0305751447)77:0.0151833346,Eschscholzia_californica:0.1080324245)90:0.0322226093,Akebia_trifoliata:0.0872215290)85:0.0226524212,((((Trochodendron_aralioides:0.…
(Amborella_trichopoda:1.1388494340,(((((Trochodendron_aralioides:0.0369592216,Tetracentron_sinense:0.0437440542)99:0.0909410867,(Coffea_canephora:0.7302114760,(Vitis_vinifera:0.3607802226,Prunus_persica:0.4370635861)59:0.0480697907)63:0.1317860866)58:0.0794279415,Akebia_trifoliata:0.2533017993)19:0.0000021667,Macadamia_integrifolia:0.4975701727)28:0.0395564865,((((((Papaver_setigerum_C:0.00000206…
(Papaver_setigerum_C:0.0000000000,((((Papaver_somniferum_C:0.0000026666,((Papaver_rhoeas:0.0209128573,((Eschscholzia_californica:0.0372580681,(((Amborella_trichopoda:0.2983111447,Vitis_vinifera:0.0256577902)51:0.0114718319,(Coffea_canephora:0.0889907431,Prunus_persica:0.0508928709)76:0.0268867503)50:0.0406918254,((((Aquilegia_oxysepala:0.0000026666,Aquilegia_coerulea:0.0000026666)79:0.0117796687,…
(Prunus_persica:0.2097317297,(((((((Papaver_setigerum_D:0.0069452958,Papaver_setigerum_B:0.0245790238)36:0.0015839970,((Papaver_setigerum_C:0.0000020235,Papaver_somniferum_C:0.0428894855)94:0.0041728884,Papaver_rhoeas:0.0295359416)81:0.0040306882)27:0.0000020182,(Papaver_setigerum_A:0.0000020235,Papaver_somniferum_A:0.0000020235)87:0.0040930087)69:0.0109683462,Papaver_bracteatum:0.0099195172)100:…
(Aquilegia_oxysepala:0.0000020092,(((((((((Papaver_setigerum_B:0.0022828769,(Papaver_somniferum_A:0.0019674598,Papaver_setigerum_A:0.0000029700)96:0.0037996194)82:0.0018243446,(Papaver_setigerum_C:0.0000020189,Papaver_somniferum_C:0.0000024569)94:0.0039393903)91:0.0039476607,(Papaver_rhoeas:0.0042118513,Papaver_setigerum_D:0.0021009398)35:0.0000023274)62:0.0013842178,Papaver_bracteatum:0.00456128…
(Aquilegia_coerulea:0.0110677568,((Akebia_trifoliata:0.0693295298,(((((Prunus_persica:0.2378239501,Vitis_vinifera:0.1250947056)85:0.0584137375,(Coffea_canephora:0.2566556226,Amborella_trichopoda:0.2748617378)30:0.0190456921)44:0.0100442702,Nelumbo_nucifera:0.0965612357)44:0.0098043727,(Tetracentron_sinense:0.0355476965,Trochodendron_aralioides:0.0142907979)98:0.0475073632)81:0.0289700559,((((Papa…
(Vitis_vinifera:0.3180311976,(((((((((Papaver_setigerum_A:0.0000009998,Papaver_somniferum_A:0.0000009998)100:0.0329962017,Papaver_setigerum_B:0.0343462697)93:0.0104931696,(((Papaver_somniferum_C:0.0000009998,Papaver_setigerum_C:0.0000009998)99:0.0159634775,Papaver_rhoeas:0.0549802594)91:0.0082191714,Papaver_setigerum_D:0.0368234946)64:0.0031822116)100:0.3785904159,Macleaya_cordata:0.1192082789)63…
(Prunus_persica:0.1761862753,((((((Papaver_setigerum_B:0.0164072392,(Papaver_setigerum_A:0.0013162856,Papaver_somniferum_A:0.0000020538)77:0.0080266887)29:0.0012937019,Papaver_bracteatum:0.0214999485)14:0.0000020348,((Papaver_setigerum_C:0.0000023250,Papaver_somniferum_C:0.0000023250)100:0.0093182535,(Papaver_setigerum_D:0.0244622195,Papaver_rhoeas:0.0174916259)64:0.0027219812)49:0.0039945333)100…
(Papaver_setigerum_C:0.0000020290,(((((((((Prunus_persica:0.3024746194,Vitis_vinifera:0.2475364678)76:0.0541476668,Coffea_canephora:0.4948551586)99:0.1211399163,(Nelumbo_nucifera:0.2733828812,Amborella_trichopoda:1.0083595387)75:0.0392732016)78:0.0338647610,Macadamia_integrifolia:0.3125687846)92:0.0632564855,(Kingdonia_uniflora:0.4228530988,Akebia_trifoliata:0.2485090401)77:0.0596514860)44:0.0209…
(Macleaya_cordata:0.0586395400,((((Papaver_setigerum_B:0.0153368970,Papaver_setigerum_C:0.0232218668)71:0.0000020171,Papaver_somniferum_A:0.0106797089)93:0.0060082416,(Papaver_rhoeas:0.0163598667,(Papaver_setigerum_D:0.0232312707,Papaver_bracteatum:0.0184964887)75:0.0000027197)57:0.0046245629)72:0.0834982604,Papaver_somniferum_C:1.5344841022)38:0.0599117240,(((Coffea_canephora:0.2973239926,(Vitis…
(Vitis_vinifera:0.4833344678,(((((Aquilegia_coerulea:0.0107553205,Aquilegia_oxysepala:0.0039726359)100:0.2401414023,Coptis_chinensis:0.1654897684)100:0.1382351213,Kingdonia_uniflora:0.2921072557)92:0.0417130820,(Eschscholzia_californica:0.2716247634,(((((((Papaver_somniferum_A:0.0000020074,Papaver_setigerum_A:0.0000020074)100:0.0105646514,Papaver_setigerum_B:0.0158999080)84:0.0020461225,(Papaver_…
(Akebia_trifoliata:0.1397945791,(((Amborella_trichopoda:0.6874161155,((Tetracentron_sinense:0.0540644695,Trochodendron_aralioides:0.0496467007)100:0.0918890249,(Coffea_canephora:0.3836204279,Prunus_persica:0.2723705912)93:0.0711030047)42:0.0183152807)34:0.0133813480,(Nelumbo_nucifera:0.2068464727,Macadamia_integrifolia:0.2211938858)63:0.0230278965)80:0.0418988641,(((((Papaver_setigerum_B:0.019290…
(Papaver_bracteatum:0.0000022391,(((((Aquilegia_oxysepala:0.0000024038,Aquilegia_coerulea:0.0065390624)100:0.1037608472,Coptis_chinensis:0.2006164803)92:0.0963794510,((Coffea_canephora:0.2396946974,Prunus_persica:0.2141651067)73:0.0604252455,(Macadamia_integrifolia:0.1002818465,Amborella_trichopoda:0.3388512542)18:0.0000023121)40:0.0281437952)60:0.0264062112,Kingdonia_uniflora:0.3878173315)95:0.0…
(Aquilegia_oxysepala:0.0027056081,(((((((Papaver_bracteatum:0.0261505177,(Papaver_somniferum_C:0.0000023092,Papaver_setigerum_C:0.0012893343)100:0.0158412774)77:0.0101004001,Papaver_rhoeas:0.0304506080)90:0.0095944333,(((Papaver_somniferum_A:0.0000010001,Papaver_setigerum_A:0.0000010001)99:0.0072889275,Papaver_setigerum_B:0.0096207033)99:0.0113471803,Papaver_setigerum_D:0.0432250169)98:0.01480717…
(Papaver_somniferum_A:0.0000020883,(((((((((((((Prunus_persica:0.2082648593,Coffea_canephora:0.2772870391)85:0.0445713561,Vitis_vinifera:0.1276606482)100:0.0963651789,Trochodendron_aralioides:0.1110165619)57:0.0187576484,Nelumbo_nucifera:0.1418581357)69:0.0238535045,(Aquilegia_coerulea:0.2682656500,Akebia_trifoliata:0.0894522473)86:0.0193938805)61:0.0150325455,Amborella_trichopoda:0.4810740209)78…
(Amborella_trichopoda:0.4057672233,((((((Papaver_setigerum_D:0.0262380813,Papaver_bracteatum:0.0032871842)94:0.0132406853,(((Papaver_somniferum_A:0.0000023104,Papaver_setigerum_A:0.0000023104)98:0.0077206952,Papaver_setigerum_B:0.0102427702)89:0.0023586645,(Papaver_setigerum_C:0.0024881741,Papaver_somniferum_C:0.0000023104)90:0.0025278766)88:0.0091982419)100:0.1716097916,Macleaya_cordata:0.041608…
(Coffea_canephora:0.1641372055,(((((((Papaver_setigerum_A:0.0000022528,Papaver_somniferum_A:0.0000022705)90:0.0065199541,(((Papaver_setigerum_C:0.0000025403,Papaver_somniferum_C:0.0000025403)79:0.0065270403,Papaver_setigerum_D:0.4768739725)43:0.0000020673,Papaver_setigerum_B:0.0130884243)72:0.0065540779)100:0.1264138357,(Macleaya_cordata:0.0512989790,Eschscholzia_californica:0.2500771217)69:0.059…
(Aquilegia_oxysepala:0.0027955168,(Coptis_chinensis:0.1096745817,(((Macleaya_cordata:0.0242940322,((Papaver_setigerum_A:0.0005968642,Papaver_somniferum_A:0.0012289117)100:0.0068349174,((Papaver_bracteatum:0.0082179071,(Papaver_setigerum_D:0.0074276105,Papaver_rhoeas:0.0144936667)90:0.0031493968)52:0.0006061580,(Papaver_setigerum_B:0.2442245786,Papaver_somniferum_C:0.0039189966)68:0.0030864234)68:…
(Akebia_trifoliata:0.4993133995,(((Eschscholzia_californica:0.2843169420,((((Vitis_vinifera:0.4253855127,Amborella_trichopoda:1.1449289309)43:0.0517485166,(Tetracentron_sinense:0.2205569467,Trochodendron_aralioides:0.1136369119)86:0.0496108441)57:0.0562728217,Nelumbo_nucifera:0.3091823662)56:0.0599771313,Kingdonia_uniflora:0.7687552056)32:0.0151235164)37:0.0469571170,Macleaya_cordata:0.0906983798…
(Papaver_setigerum_D:0.0277592430,((((Amborella_trichopoda:1.0935291269,((Coffea_canephora:0.3307978976,Vitis_vinifera:0.1868970407)88:0.0671863589,Prunus_persica:0.3000953540)99:0.1365961157)38:0.0523142334,((Akebia_trifoliata:0.1559752304,Kingdonia_uniflora:0.2622443256)74:0.0289970844,((Aquilegia_oxysepala:0.0000026354,Aquilegia_coerulea:0.0047994975)100:0.1485770323,Coptis_chinensis:0.1953735…
(Papaver_setigerum_C:0.0000027124,Papaver_somniferum_C:0.0000025300,((((((((((((Trochodendron_aralioides:0.0599586618,Macadamia_integrifolia:0.0696190741)56:0.0112282407,Tetracentron_sinense:0.0229459197)45:0.0074367496,(Coffea_canephora:0.0555091930,Prunus_persica:0.0721069133)100:0.0563316658)46:0.0109270252,Nelumbo_nucifera:0.0565887581)92:0.0279671670,(Aquilegia_oxysepala:0.0040320989,Aquileg…
(Amborella_trichopoda:0.4767710603,((((Tetracentron_sinense:0.2864317214,Trochodendron_aralioides:0.0188558024)100:0.0791698581,((Prunus_persica:0.2105154744,Coffea_canephora:0.3596073403)74:0.0220696814,Vitis_vinifera:0.1199901983)98:0.0739839586)69:0.0163187357,Nelumbo_nucifera:0.1980099350)64:0.0371167090,(((Papaver_setigerum_D:0.0000021165,((Papaver_setigerum_A:0.0000028610,Papaver_somniferum…
(Prunus_persica:0.1562387554,(((((((Papaver_setigerum_D:0.0136265301,((Papaver_bracteatum:0.0000028897,(Papaver_setigerum_A:0.0000009983,Papaver_somniferum_A:0.0000009983)99:0.0069060758)58:0.0014368062,Papaver_rhoeas:0.0606106473)66:0.0009774877)86:0.0024887583,(Papaver_somniferum_C:0.0000009983,Papaver_setigerum_C:0.0000009983)98:0.0057906054)100:0.0984570289,Macleaya_cordata:0.0336363118)100:0…
(Kingdonia_uniflora:0.3967096079,(Coptis_chinensis:0.1349485807,(Aquilegia_coerulea:0.0089039946,Aquilegia_oxysepala:0.0000021937)100:0.2471254641)100:0.2905644641,(((Vitis_vinifera:0.3362652230,(Prunus_persica:0.3002089458,Coffea_canephora:0.4732305480)84:0.0559695311)86:0.1649367551,(Amborella_trichopoda:0.8747470667,Macadamia_integrifolia:0.3179949064)63:0.0846269911)78:0.0826536132,((((Papave…
(Papaver_setigerum_D:0.0242727548,(((Papaver_somniferum_C:0.0000024946,Papaver_setigerum_C:0.0000024946)99:0.0123615952,((((((Vitis_vinifera:0.1574217245,(Prunus_persica:0.5129130819,Coffea_canephora:0.2474606147)96:0.1004526579)97:0.1135717343,Kingdonia_uniflora:0.4334694282)56:0.0585662991,Eschscholzia_californica:0.2804645268)50:0.0220242293,(Coptis_chinensis:0.1494199082,(Aquilegia_coerulea:0…
(Tetracentron_sinense:0.0377971479,((Coffea_canephora:0.5550145172,(Prunus_persica:0.3617468846,Vitis_vinifera:0.2139527904)86:0.0364640518)100:0.1582817393,(((((((Papaver_somniferum_A:0.0000024649,Papaver_setigerum_A:0.0000024649)100:0.0089141207,((Papaver_somniferum_C:0.0000024649,Papaver_setigerum_C:0.0000024649)100:0.0036613616,((Papaver_setigerum_D:0.0199722254,Papaver_rhoeas:0.0209238301)36…
(Papaver_setigerum_A:0.0000028402,(((((Amborella_trichopoda:0.6429813570,(Prunus_persica:0.2570372386,(Coffea_canephora:0.3911221965,Vitis_vinifera:0.2021929788)59:0.0336527819)92:0.0758020477)81:0.0584398215,Akebia_trifoliata:0.2110190398)74:0.0332183257,((Aquilegia_coerulea:0.0071088707,Aquilegia_oxysepala:0.0024735450)100:0.1981955706,Coptis_chinensis:0.1960054182)99:0.1103108458)100:0.0868179…
(Papaver_setigerum_B:0.0146710348,(((((Aquilegia_oxysepala:0.0101976559,Aquilegia_coerulea:0.0000029700)100:0.1979254067,((Macadamia_integrifolia:0.2769182140,(Nelumbo_nucifera:0.1774418900,Trochodendron_aralioides:0.0885331624)58:0.0195865139)53:0.0238267252,(Amborella_trichopoda:0.5356353025,(Coffea_canephora:0.4729255134,Prunus_persica:0.2513085890)89:0.0513731004)53:0.0330962006)91:0.06485699…
(Akebia_trifoliata:0.3125878807,(((Macleaya_cordata:0.3163664541,(((Papaver_setigerum_D:0.0284453109,((Papaver_setigerum_B:0.0166434579,(Papaver_somniferum_C:0.0023881790,Papaver_setigerum_C:0.0000022013)100:0.0345407046)68:0.0027662972,(Papaver_setigerum_A:0.0000022013,Papaver_somniferum_A:0.0023914022)99:0.0125131557)82:0.0108920175)100:0.0276381428,Papaver_rhoeas:0.0000028077)100:0.2757347857,…
(Tetracentron_sinense:0.0521403872,(((Akebia_trifoliata:0.1520374842,(Amborella_trichopoda:0.6329042891,((Aquilegia_coerulea:0.0000020543,Aquilegia_oxysepala:0.0045728290)100:0.1759077406,Coptis_chinensis:0.2210440933)98:0.0838485911)53:0.0599751870)50:0.0263946235,(((((Papaver_setigerum_D:0.0179694646,Papaver_rhoeas:0.0311479287)51:0.0035231257,((Papaver_somniferum_A:0.0035207155,Papaver_setiger…
(Papaver_rhoeas:0.0030425010,(((((((((Macadamia_integrifolia:0.0687163912,Amborella_trichopoda:0.2590732452)48:0.0311279387,Tetracentron_sinense:0.0396390664)38:0.0128946401,(Vitis_vinifera:0.0350162511,(Prunus_persica:0.0841113678,Coffea_canephora:0.1489627942)37:0.0188711998)39:0.0158145879)44:0.0112279979,((Aquilegia_coerulea:0.0000024379,Aquilegia_oxysepala:0.0000024379)100:0.0676316373,Copti…
(Aquilegia_coerulea:0.0063457505,((((((((((Papaver_setigerum_B:0.0063689576,Papaver_bracteatum:0.0031627773)30:0.0000023184,Papaver_setigerum_D:0.0063386311)55:0.0000024951,Papaver_rhoeas:0.0031694972)74:0.0126975846,Papaver_somniferum_A:0.1882529149)96:0.0420325897,Macleaya_cordata:0.0247596654)97:0.0309507990,Nelumbo_nucifera:0.0801361492)48:0.0078588866,((Vitis_vinifera:0.0451790081,Papaver_so…
(Aquilegia_coerulea:0.0000022395,(((((Kingdonia_uniflora:0.1778710487,Tetracentron_sinense:0.1336224783)60:0.0365399146,Macleaya_cordata:0.1342675165)44:0.0578760211,((Papaver_setigerum_C:0.0000022395,(((Papaver_somniferum_A:0.0091353983,Papaver_setigerum_A:0.0000021118)88:0.0091735577,Papaver_setigerum_B:0.0324557646)34:0.0000021137,Papaver_somniferum_C:0.0000022395)26:0.0000020288)60:0.00000201…
(Amborella_trichopoda:0.2508141896,(((Nelumbo_nucifera:0.1171365603,Macadamia_integrifolia:0.0830069996)74:0.0220324612,(Vitis_vinifera:0.1392511629,(Prunus_persica:0.2501446831,Coffea_canephora:0.1733203326)72:0.0194416983)91:0.0402550187)52:0.0157693130,(Trochodendron_aralioides:0.0189503545,Tetracentron_sinense:0.0324206159)100:0.0779612993)60:0.0083407809,((Akebia_trifoliata:0.1064712307,King…
(Aquilegia_coerulea:0.0072204356,((((((Papaver_somniferum_A:0.0000032067,Papaver_setigerum_A:0.0000032067)99:0.0156725840,(Papaver_rhoeas:0.0313213899,((((Papaver_setigerum_C:0.0000029726,Papaver_somniferum_C:0.0000032067)100:0.0149201274,Papaver_setigerum_D:0.0371149930)78:0.0023010927,Papaver_setigerum_B:0.0538617895)76:0.0033499318,Papaver_bracteatum:0.0207988294)93:0.0095078080)78:0.002540662…
(Macleaya_cordata:0.0941619021,(((Papaver_bracteatum:0.0000021182,(Papaver_somniferum_C:0.0000022051,Papaver_setigerum_C:0.0000021728)100:0.0197221464)72:0.0000021526,(Papaver_setigerum_B:0.0164805775,(Papaver_somniferum_A:0.0000023349,Papaver_setigerum_A:0.0412425552)99:0.0168643480)78:0.0064281387)83:0.0070320905,Papaver_setigerum_D:0.0228954280)100:0.2172086664,((Coffea_canephora:1.1147640522,…
(Aquilegia_oxysepala:0.0049112068,(Coptis_chinensis:0.0969350796,(((((Papaver_setigerum_B:0.0123325746,(Papaver_somniferum_A:0.0000022037,Papaver_setigerum_A:0.0000022037)97:0.0073478737)86:0.0051496819,(Papaver_setigerum_D:0.0177429030,(Papaver_bracteatum:0.0097036016,((Papaver_setigerum_C:0.0000022037,Papaver_somniferum_C:0.0000022037)89:0.0025524733,Papaver_rhoeas:0.0122237541)80:0.0076478035)…
(Papaver_somniferum_A:0.0000000000,(((((((((Prunus_persica:0.1363296713,Vitis_vinifera:0.2081177573)62:0.0697061044,Amborella_trichopoda:0.4746623690)80:0.0873534957,(Kingdonia_uniflora:0.3019422481,Trochodendron_aralioides:0.1235830586)65:0.0749372341)32:0.0209383451,((Coptis_chinensis:0.1203450145,(Aquilegia_oxysepala:0.0155861973,Aquilegia_coerulea:0.0163873021)100:0.1745493986)96:0.1465074883…
(Papaver_setigerum_D:0.0168546535,((((Papaver_setigerum_C:0.0103153545,Papaver_somniferum_C:0.0023704946)98:0.0071851061,Papaver_setigerum_B:0.0071147278)90:0.0023501036,Papaver_bracteatum:0.0070850355)80:0.0023574678,((((Trochodendron_aralioides:0.1039542836,((Coffea_canephora:0.2022613553,Prunus_persica:0.0845436670)90:0.0554897439,Vitis_vinifera:0.1911011930)64:0.0320924136)51:0.0323096855,((C…
(Papaver_bracteatum:0.0179085081,Papaver_setigerum_D:0.0216511123,((((((((Coffea_canephora:0.2124382220,Coptis_chinensis:0.1883171786)47:0.0314441533,Vitis_vinifera:0.1009545862)51:0.0179013561,Amborella_trichopoda:0.4029964475)74:0.0309835760,Prunus_persica:0.1456833721)78:0.0520088772,Kingdonia_uniflora:0.1967471305)69:0.0253124748,(Aquilegia_coerulea:0.0068814894,Aquilegia_oxysepala:0.00000205…
(Macadamia_integrifolia:0.1696029610,(((((((((Papaver_somniferum_A:0.0000026013,Papaver_setigerum_A:0.0000026013)98:0.0140130478,Papaver_setigerum_D:0.0449441612)54:0.0000021086,(Papaver_setigerum_C:0.0000020596,Papaver_somniferum_C:0.0134061130)100:0.0141503265)100:0.1212908856,Eschscholzia_californica:0.1239739922)73:0.0283172312,Macleaya_cordata:0.0643507591)100:0.0568643619,((Aquilegia_oxysep…
(Amborella_trichopoda:0.6753216260,(((Aquilegia_oxysepala:0.0150635440,Aquilegia_coerulea:0.0017149285)100:0.3679740066,Kingdonia_uniflora:0.2989111683)81:0.0393040842,(((Prunus_persica:0.4018889642,Coffea_canephora:0.4081542924)87:0.0775793908,(Trochodendron_aralioides:0.0500608907,Tetracentron_sinense:0.0460408209)100:0.0985253574)36:0.0189063281,(Macadamia_integrifolia:0.2354092720,Nelumbo_nuc…
(Aquilegia_coerulea:0.0177269469,((((((((Papaver_setigerum_B:0.2080224048,(((Papaver_somniferum_C:0.0000023159,Papaver_setigerum_A:0.0000026780)34:0.0000012544,Papaver_somniferum_A:0.0000026780)62:0.0116374034,Papaver_setigerum_C:0.3888260877)46:0.0000027623)61:0.0191902245,Papaver_rhoeas:0.0548439749)68:0.0157490172,Papaver_setigerum_D:0.5800394946)96:0.1482948607,Macleaya_cordata:0.1575312232)9…
(Prunus_persica:0.1450897814,(((((((Papaver_setigerum_B:0.0000021005,((Papaver_somniferum_C:0.0023312833,Papaver_setigerum_C:0.0000021005)99:0.0116744368,(Papaver_setigerum_A:0.0000021005,Papaver_somniferum_A:0.0000021005)97:0.0046586950)60:0.0023447795)73:0.0070954647,Papaver_setigerum_D:0.0070507333)61:0.0022416860,Papaver_bracteatum:0.0024524004)100:0.1107985599,Eschscholzia_californica:0.1445…
(Kingdonia_uniflora:0.8795535448,((((Amborella_trichopoda:0.1874165805,Coffea_canephora:0.1830554479)77:0.0611644379,(((Aquilegia_oxysepala:0.0000029412,Aquilegia_coerulea:0.0046165398)98:0.0501965583,Macadamia_integrifolia:0.2022064099)61:0.0242569410,Coptis_chinensis:0.1217636448)40:0.0190493460)19:0.0154373610,(((Papaver_rhoeas:0.0048844177,(Papaver_setigerum_C:0.0000029412,Papaver_somniferum_…
(Coffea_canephora:0.3175101047,((((Aquilegia_coerulea:0.0062525113,Aquilegia_oxysepala:0.0021005284)100:0.2322357667,Kingdonia_uniflora:0.2821938451)70:0.0228577633,((Eschscholzia_californica:0.1389092959,((((((Papaver_rhoeas:0.0080424439,Papaver_bracteatum:0.0099502854)25:0.0024226825,Papaver_setigerum_D:0.0137511995)20:0.0017520792,(Papaver_somniferum_C:0.0000026156,Papaver_setigerum_C:0.000804…
(Macleaya_cordata:0.0447374945,(((((Papaver_setigerum_C:0.0057107494,Papaver_somniferum_C:0.0000021169)100:0.0122751298,Papaver_setigerum_B:0.0122766154)58:0.0017296727,(Papaver_setigerum_D:0.0121876112,(Papaver_setigerum_A:0.0000020484,Papaver_somniferum_A:0.0017290054)98:0.0052235670)34:0.0000022940)62:0.0046649386,Papaver_rhoeas:0.0075859428)100:0.0895313340,Eschscholzia_californica:0.11643132…
(Papaver_somniferum_C:0.1258033114,(((((((((Prunus_persica:0.1591856408,Vitis_vinifera:0.1644743566)92:0.0697836980,Amborella_trichopoda:0.2364155399)57:0.0244798288,(Tetracentron_sinense:0.1016180594,Trochodendron_aralioides:0.0404287541)96:0.0588207326)56:0.0260384908,Akebia_trifoliata:0.2214868037)32:0.0059392434,Kingdonia_uniflora:0.2014987430)47:0.0113141392,(Aquilegia_oxysepala:0.0096531005…
(Aquilegia_coerulea:0.0057783764,((((((((((Papaver_setigerum_C:0.0000023794,Papaver_somniferum_C:0.0014089603)98:0.0042423592,Papaver_setigerum_B:0.0100334236)66:0.0014091652,(Papaver_rhoeas:0.0056282685,Papaver_setigerum_D:0.0172202926)90:0.0028628107)39:0.0000020421,Papaver_bracteatum:0.0056656301)56:0.0008138196,(Papaver_setigerum_A:0.0000010000,Papaver_somniferum_A:0.0000010000)96:0.007737533…
(Macleaya_cordata:0.0400259942,(((Kingdonia_uniflora:0.3047845507,(Aquilegia_coerulea:0.0035610541,Aquilegia_oxysepala:0.0034414001)100:0.1802678962)77:0.0533956204,(Amborella_trichopoda:0.5729775494,(((Trochodendron_aralioides:0.0446233509,Tetracentron_sinense:0.0901504235)95:0.0784376347,Macadamia_integrifolia:0.2559994816)74:0.0402145387,(Prunus_persica:0.1931372590,Coffea_canephora:0.32976676…
(Amborella_trichopoda:0.1596148163,((Prunus_persica:0.0439099165,Coffea_canephora:0.1704538031)100:0.0511691393,(Tetracentron_sinense:0.0665787579,Trochodendron_aralioides:0.0297593055)100:0.0308264285)89:0.0181440328,((((Aquilegia_coerulea:0.0013899945,Aquilegia_oxysepala:0.0000023414)100:0.0612060828,Coptis_chinensis:0.0438741468)97:0.0327130173,(Akebia_trifoliata:0.0259377848,Kingdonia_uniflor…
(Prunus_persica:0.3979822982,(((((((Aquilegia_oxysepala:0.0116662367,Aquilegia_coerulea:0.0130289024)100:0.2059366779,(((Papaver_setigerum_C:0.0231879952,((Papaver_somniferum_A:0.0022936023,Papaver_setigerum_A:0.0000021573)99:0.0142139159,Papaver_setigerum_B:0.0112440815)88:0.0293166366)50:0.0100704396,(Papaver_bracteatum:0.0213657856,Papaver_rhoeas:0.0212282396)65:0.0040803311)39:0.0065080587,Pa…
(Macleaya_cordata:0.0521412320,((((Aquilegia_oxysepala:0.0036279008,Aquilegia_coerulea:0.0020883236)100:0.0861706033,Coptis_chinensis:0.0977380423)100:0.0930411294,Akebia_trifoliata:0.1097316410)98:0.0341989131,((Trochodendron_aralioides:0.1174913565,Nelumbo_nucifera:0.1529248408)59:0.0134610610,(Prunus_persica:0.2000383711,Coffea_canephora:0.2867934878)99:0.0565390996)79:0.0240903545)100:0.10845…
(Coptis_chinensis:0.0607609889,((((((Papaver_setigerum_A:0.0025524296,(((Papaver_setigerum_C:0.0000023211,Papaver_somniferum_C:0.0000023211)93:0.0025372527,Papaver_setigerum_B:0.0102207899)46:0.0000023211,Papaver_somniferum_A:0.0000023211)10:0.0000020506)63:0.0000022219,(Papaver_rhoeas:0.0000023211,(Papaver_bracteatum:0.0141271757,Papaver_setigerum_D:0.0128305061)56:0.0000021373)87:0.0076354156)1…
(Papaver_setigerum_B:0.0135930459,((((((((Tetracentron_sinense:0.2198055019,(Coffea_canephora:0.6440610548,(Prunus_persica:0.3490349685,Vitis_vinifera:0.3038567907)45:0.0538685608)99:0.1268555630)60:0.0507080457,Macadamia_integrifolia:0.3182637055)54:0.0315963989,Nelumbo_nucifera:0.3356137150)48:0.0236551721,((Coptis_chinensis:0.3283490322,(Aquilegia_coerulea:0.0054875152,Aquilegia_oxysepala:0.00…
(Papaver_bracteatum:0.0134920646,((Papaver_somniferum_C:0.0000023377,Papaver_setigerum_C:0.0013444781)100:0.0281168880,((Papaver_somniferum_A:0.0000010000,Papaver_setigerum_A:0.0000010000)99:0.0054486480,Papaver_setigerum_D:0.0040962344)86:0.0027713839)98:0.0132804473,(Macleaya_cordata:0.0142356355,(((Akebia_trifoliata:0.0961417921,(Vitis_vinifera:0.0686746681,Prunus_persica:0.1483751246)99:0.026…
(Aquilegia_oxysepala:0.0000020508,(((((((((Papaver_somniferum_C:0.0000010000,Papaver_setigerum_C:0.0000010000)97:0.0071796852,(Papaver_setigerum_D:0.0133755740,Papaver_bracteatum:0.0135111479)89:0.0060780440)62:0.0022317412,(Papaver_somniferum_A:0.0022058397,Papaver_setigerum_A:0.0000020508)92:0.0050073009)51:0.0001781456,Papaver_setigerum_B:0.0244994129)100:0.2844743129,Macleaya_cordata:0.041907…
(Amborella_trichopoda:0.3528333859,((Vitis_vinifera:0.1165169189,(((((Papaver_somniferum_A:0.0000025403,Papaver_setigerum_A:0.0000025403)85:0.0069965431,((Papaver_bracteatum:0.0123360896,Papaver_setigerum_B:0.0249346972)33:0.0000022647,((Papaver_setigerum_C:0.0000023987,Papaver_somniferum_C:0.0000025403)74:0.0000025316,Papaver_setigerum_D:0.0588092648)52:0.0061480429)83:0.0118364513)100:0.1050370…
(Tetracentron_sinense:0.0619001959,(((((((((((Papaver_setigerum_A:0.0011163353,Papaver_somniferum_A:0.0000021135)100:0.0112931267,Papaver_setigerum_D:0.0101105063)71:0.0000021135,Papaver_bracteatum:0.0134931354)35:0.0011033324,(Papaver_setigerum_C:0.0000021135,Papaver_somniferum_C:0.0000021135)100:0.0123894209)55:0.0054763721,Papaver_setigerum_B:0.0136637983)61:0.0087011366,Papaver_rhoeas:0.00730…
(Papaver_setigerum_D:0.0465171085,(((((((Amborella_trichopoda:0.8979094200,(Kingdonia_uniflora:0.3759501025,Nelumbo_nucifera:0.1277069110)56:0.0209474712)31:0.0323086691,((Prunus_persica:0.2391700399,Akebia_trifoliata:0.1700632442)39:0.0178130558,Coffea_canephora:0.3946722248)30:0.0161024599)29:0.0190218508,(Trochodendron_aralioides:0.0682838002,Tetracentron_sinense:0.0707027096)99:0.0873183225)3…
(Macleaya_cordata:0.0202102403,((((Papaver_setigerum_C:0.0000020266,Papaver_somniferum_C:0.0000021978)97:0.0071279244,(Papaver_somniferum_A:0.0023851159,Papaver_setigerum_A:0.0000021978)100:0.0216652467)53:0.0000022403,Papaver_setigerum_B:0.0095352594)84:0.0065529356,(Papaver_setigerum_D:0.0216927673,(Papaver_rhoeas:0.0334017584,Papaver_bracteatum:0.0124008299)89:0.0049009010)92:0.0079242274)100:…
(Coptis_chinensis:0.0882398748,((((Nelumbo_nucifera:0.0789562331,Amborella_trichopoda:0.1661097631)81:0.0430368267,(Vitis_vinifera:0.0677338191,Prunus_persica:0.0959529069)67:0.0390001586)33:0.0132534233,Tetracentron_sinense:0.0201200302)65:0.0486349353,(((((Papaver_setigerum_C:0.0000010000,Papaver_somniferum_C:0.0000010000)88:0.0035570386,(Papaver_somniferum_A:0.0000010000,Papaver_setigerum_A:0.…
(Papaver_setigerum_C:0.1624636454,(((Eschscholzia_californica:0.3113145332,((((((Prunus_persica:0.2530410513,Macadamia_integrifolia:2.0238291751)77:0.1349623389,Coffea_canephora:0.3463443090)80:0.1124786321,Vitis_vinifera:0.3086424962)51:0.0657009087,Trochodendron_aralioides:0.1977485782)58:0.0995390484,(Kingdonia_uniflora:1.0663094652,(Amborella_trichopoda:1.0418491376,Macleaya_cordata:0.2198975…
(Papaver_setigerum_D:0.0029359059,(((((((Vitis_vinifera:0.0595199125,Prunus_persica:0.1149598816)81:0.0328883362,Coffea_canephora:0.1271783497)72:0.0197854762,(Trochodendron_aralioides:0.0211012057,Tetracentron_sinense:0.0142870814)99:0.0312107658)54:0.0162170009,((Coptis_chinensis:0.0475943484,(Aquilegia_coerulea:0.0032721586,Aquilegia_oxysepala:0.0000024660)100:0.0408513046)98:0.0464345393,Ambo…
(Kingdonia_uniflora:0.3287660952,((((Macadamia_integrifolia:0.3067772832,Nelumbo_nucifera:0.2844546988)23:0.0308699376,Amborella_trichopoda:0.7319916394)7:0.0000021060,((Prunus_persica:0.3390665369,Coffea_canephora:0.4508013021)90:0.1063563718,(Trochodendron_aralioides:0.0417182728,Tetracentron_sinense:0.1396722924)100:0.3359632055)40:0.0352976745)64:0.0507285043,((((Papaver_setigerum_D:0.0165045…
(Prunus_persica:0.0457855876,((((Macleaya_cordata:0.1037312940,((Papaver_setigerum_A:0.0448549149,Papaver_setigerum_D:0.0029650506)100:0.0466432187,(((Papaver_setigerum_B:0.0092168280,Papaver_somniferum_A:0.0045991260)67:0.0045565593,(Papaver_somniferum_C:0.0000010000,Papaver_setigerum_C:0.0000010000)53:0.0000022533)50:0.0045665556,Papaver_bracteatum:0.0000020992)79:0.0102237752)86:0.0324961924)7…
(Papaver_somniferum_C:0.0000020287,((((((((Aquilegia_coerulea:0.0000027404,Aquilegia_oxysepala:0.0041267056)95:0.0579348969,Coptis_chinensis:0.1462428607)99:0.1000341787,(Prunus_persica:0.2683485733,Coffea_canephora:0.3108448367)82:0.0649266756)50:0.0302851091,(Nelumbo_nucifera:0.1067500695,Kingdonia_uniflora:0.4930931963)28:0.0042285643)85:0.0677790040,Amborella_trichopoda:0.5750267135)74:0.0272…
(Macleaya_cordata:0.0673640733,((((Tetracentron_sinense:0.0803203940,((Prunus_persica:0.1695617680,Coffea_canephora:0.2181976818)67:0.0095082480,Vitis_vinifera:0.1107651366)100:0.0792857334)77:0.0298351251,Macadamia_integrifolia:0.2156117356)53:0.0056070199,(Kingdonia_uniflora:0.1925886653,Akebia_trifoliata:0.1125659304)79:0.0247908398)67:0.0299433344,(Aquilegia_coerulea:0.0070811725,Aquilegia_ox…
(Macadamia_integrifolia:0.4164026518,(((((((((Papaver_rhoeas:0.0381841678,Papaver_setigerum_D:0.0278277548)98:0.0232778320,Papaver_setigerum_B:0.0533981281)52:0.0014566428,Papaver_bracteatum:0.0382092981)56:0.0016976214,(Papaver_somniferum_C:0.0000021366,Papaver_setigerum_C:0.0011927057)100:0.0296447399)61:0.0054183092,(Papaver_somniferum_A:0.0012107011,Papaver_setigerum_A:0.0023514731)100:0.0444…
(Papaver_somniferum_C:0.0000010000,(((Papaver_setigerum_A:0.0000010000,Papaver_somniferum_A:0.0000010000)100:0.0202657721,(((((((Aquilegia_coerulea:0.0055525232,Aquilegia_oxysepala:0.0130825155)100:0.0931609633,Coptis_chinensis:0.1528582879)99:0.0973863399,(Amborella_trichopoda:1.6802227240,Akebia_trifoliata:0.1404090393)35:0.0764452802)40:0.0646599457,(Macadamia_integrifolia:0.3418918235,((Vitis…
(Papaver_somniferum_C:0.0000025232,((((((((((Kingdonia_uniflora:0.3694908283,Akebia_trifoliata:0.2176211562)51:0.0351176325,(Aquilegia_oxysepala:0.0075344342,Aquilegia_coerulea:0.0000020204)100:0.4521975650)42:0.0322281120,(Prunus_persica:0.5405674194,Nelumbo_nucifera:0.3346181578)85:0.1172866223)40:0.0400743554,Amborella_trichopoda:1.1486715390)90:0.0941613639,Macleaya_cordata:0.0885164865)45:0.…
(Papaver_somniferum_C:0.0000020786,((((Papaver_rhoeas:0.0042238031,(((((Coptis_chinensis:0.1042952002,(Aquilegia_coerulea:0.0021194459,Aquilegia_oxysepala:0.0000020786)100:0.0816903370)100:0.0521612171,Kingdonia_uniflora:0.1692263070)60:0.0169150735,Akebia_trifoliata:0.0793878510)68:0.0087615402,((Coffea_canephora:0.0799156125,(Vitis_vinifera:0.1113403632,Prunus_persica:0.1221849879)64:0.01884362…
(Eschscholzia_californica:0.1695106279,((((Papaver_setigerum_B:0.0208534115,Papaver_bracteatum:0.0085550201)48:0.0049580580,Papaver_setigerum_D:0.0249318272)32:0.0013404692,((Papaver_setigerum_A:0.0013533073,Papaver_somniferum_A:0.0000023755)100:0.0094346943,(Papaver_somniferum_C:0.0000023755,Papaver_setigerum_C:0.0000023755)99:0.0040344911)89:0.0028059414)38:0.0027383758,Papaver_rhoeas:0.0177721…
(Tetracentron_sinense:0.0840793784,((Coffea_canephora:0.1588593527,Prunus_persica:0.1080543183)59:0.0072978968,Vitis_vinifera:0.0899951492)95:0.0491934668,(((Akebia_trifoliata:0.0585186646,(((Papaver_setigerum_A:0.0000024772,Papaver_somniferum_A:0.0000024799)77:0.0031477428,(Papaver_bracteatum:0.0031447243,(Papaver_rhoeas:0.0031422878,(Papaver_setigerum_B:0.0062840833,Papaver_setigerum_D:0.006298…
(Kingdonia_uniflora:0.2227480479,(((((((Papaver_somniferum_C:0.0000025464,Papaver_setigerum_C:0.0000025464)99:0.0097433702,(Papaver_setigerum_B:0.0190719695,Papaver_bracteatum:0.0177194765)60:0.0041814638)42:0.0022347793,(((Papaver_somniferum_A:0.0000025464,Papaver_setigerum_A:0.0016205667)100:0.0117269060,Papaver_rhoeas:0.0180900262)56:0.0026199075,Papaver_setigerum_D:0.0072834940)58:0.003934954…
(Aquilegia_oxysepala:0.0000023283,((((((((Papaver_rhoeas:0.0140613890,((Papaver_setigerum_A:0.0000010000,Papaver_somniferum_A:0.0000010000)99:0.0168530766,Papaver_bracteatum:0.0139895639)40:0.0000020179)30:0.0027776540,(Papaver_somniferum_C:0.0000022803,Papaver_setigerum_C:0.0027831738)100:0.0140578346)25:0.0011229847,Papaver_setigerum_D:0.0244649220)100:0.1237628420,Eschscholzia_californica:0.11…
(Aquilegia_coerulea:0.0073961431,((((Nelumbo_nucifera:0.2911441714,Macadamia_integrifolia:0.5336195234)62:0.0785753698,((((((Papaver_setigerum_D:0.0158029307,(Papaver_setigerum_C:0.0000022318,Papaver_somniferum_C:0.0000022318)100:0.0185585796)71:0.0037772633,(Papaver_rhoeas:0.0260083117,(Papaver_setigerum_A:0.0000022318,Papaver_somniferum_A:0.0000022318)100:0.0355780771)45:0.0112582399)48:0.00888…
(Prunus_persica:0.2198213602,((((((((Papaver_bracteatum:0.0121367270,Papaver_rhoeas:0.0241956110)85:0.0121968420,Papaver_setigerum_D:0.0386359390)51:0.0026653663,((Papaver_somniferum_C:0.0000010011,Papaver_setigerum_C:0.0000010011)99:0.0113645212,Papaver_setigerum_B:0.0414308366)79:0.0027803407)50:0.0011646188,(Papaver_somniferum_A:0.0000010011,Papaver_setigerum_A:0.0000010011)99:0.0181437977)100…
(Trochodendron_aralioides:0.0455864534,(((((Macleaya_cordata:0.0666636218,Eschscholzia_californica:0.2311284282)92:0.0419755485,((((Papaver_setigerum_C:0.0000025090,Papaver_somniferum_C:0.0000025090)99:0.0122316401,(Papaver_setigerum_B:0.0472219016,(Papaver_somniferum_A:0.0440391686,Papaver_setigerum_A:0.0005339413)96:0.0120157796)85:0.0057138962)93:0.0119327025,Papaver_bracteatum:0.0062394257)85…
(Papaver_setigerum_A:0.0021780092,(((((Nelumbo_nucifera:0.0730260160,(((Trochodendron_aralioides:0.0190430754,Tetracentron_sinense:0.0347671083)100:0.0422893245,(Coffea_canephora:0.2691780913,(Prunus_persica:0.1473239374,Vitis_vinifera:0.0915600244)92:0.0163197177)99:0.0602426734)76:0.0064389925,Amborella_trichopoda:0.2433648773)60:0.0167684249)77:0.0384645076,(((Coptis_chinensis:0.1526730095,(Aq…
(Coptis_chinensis:0.0628735063,((((((((((Papaver_somniferum_C:0.0000025262,Papaver_setigerum_C:0.0000025262)95:0.0052279664,Papaver_setigerum_B:0.0224452007)55:0.0033177248,(Papaver_rhoeas:0.0075407883,Papaver_setigerum_D:0.0158985112)50:0.0000020303)60:0.0042454085,(Papaver_setigerum_A:0.0000025262,Papaver_somniferum_A:0.0000025262)97:0.0083125095)99:0.0685315191,Amborella_trichopoda:0.882372660…
(Papaver_somniferum_A:0.0009553768,((Papaver_setigerum_C:0.0004694976,Papaver_somniferum_C:0.0000029180)100:0.0080007250,(((((Nelumbo_nucifera:0.1880625824,Amborella_trichopoda:0.6748409614)86:0.0390419590,((Trochodendron_aralioides:0.0501450812,Tetracentron_sinense:0.0715629978)100:0.0830126803,(Vitis_vinifera:0.1584660034,(Coffea_canephora:0.4464242930,Prunus_persica:0.2421249259)73:0.034455176…
(Papaver_setigerum_C:0.0000020579,(((((((Aquilegia_oxysepala:0.0030936161,Aquilegia_coerulea:0.0000025811)100:0.0837704162,Coptis_chinensis:0.0751649291)100:0.0529966850,Kingdonia_uniflora:0.1682491644)88:0.0250377073,((((Prunus_persica:0.1495806129,Vitis_vinifera:0.0779229013)53:0.0122559536,Coffea_canephora:0.1736763113)100:0.0419006167,Macadamia_integrifolia:0.1249112585)54:0.0045193868,Ambore…
(Papaver_somniferum_A:0.0000022257,((((((((Amborella_trichopoda:0.5618774072,((Coffea_canephora:0.3777969757,Prunus_persica:0.2601391040)70:0.0182315344,Vitis_vinifera:0.2294102976)100:0.0925219088)92:0.0515685883,((((Aquilegia_coerulea:0.0033103055,Aquilegia_oxysepala:0.0060292692)100:0.1472684509,Coptis_chinensis:0.1567728101)100:0.0897282407,Akebia_trifoliata:0.1471913408)81:0.0197148991,Kingd…
(Papaver_somniferum_A:0.0102962369,Papaver_somniferum_C:0.0076257300,((((((((Macadamia_integrifolia:0.0785410431,Kingdonia_uniflora:0.2791462157)91:0.1175792281,Nelumbo_nucifera:0.0418644381)9:0.0000022036,((Tetracentron_sinense:0.0836665798,Trochodendron_aralioides:0.0000023638)86:0.0282346480,Vitis_vinifera:0.0841728426)29:0.0057351054)63:0.0186606786,(Akebia_trifoliata:0.0536124485,Coffea_cane…
(Aquilegia_coerulea:0.0065302729,((((((Papaver_bracteatum:0.4772256686,(Papaver_setigerum_B:0.0213238387,((Papaver_somniferum_C:0.0005385873,Papaver_setigerum_C:0.0005386129)82:0.0091939098,(Papaver_somniferum_A:0.0005404135,Papaver_setigerum_A:0.0000020058)100:0.0103873551)63:0.0024828497)31:0.0000021959)79:0.0070715923,Papaver_rhoeas:0.0307310414)76:0.0047838530,Papaver_setigerum_D:0.0213793176…
(Akebia_trifoliata:0.1347990634,(((((Prunus_persica:0.3122347038,Coffea_canephora:0.4022738885)73:0.0645367686,Vitis_vinifera:0.2469758758)81:0.0739358680,(Nelumbo_nucifera:0.2165694549,(Amborella_trichopoda:0.6604780746,Macadamia_integrifolia:0.1455155978)26:0.0827852995)13:0.0188517222)30:0.0256508102,(Tetracentron_sinense:0.0850225617,Trochodendron_aralioides:0.0322771326)100:0.1263312667)51:0…
(Papaver_setigerum_C:0.0000025184,(((((((((Macadamia_integrifolia:0.0598316141,Nelumbo_nucifera:0.1728469183)94:0.0258447120,((Trochodendron_aralioides:0.0271205035,Tetracentron_sinense:0.0673292401)99:0.0486797246,((Prunus_persica:0.1201316844,Coffea_canephora:0.1864333387)78:0.0340320916,Vitis_vinifera:0.0734816586)81:0.0285112093)88:0.0124859062)99:0.0461972335,(Aquilegia_coerulea:0.0031472017…
(Prunus_persica:0.2341916636,((Macleaya_cordata:0.2480398765,Vitis_vinifera:0.2234624542)57:0.0745928217,((((Papaver_setigerum_B:0.1636074763,(((((Papaver_somniferum_C:0.0000023030,Papaver_setigerum_C:0.0000021109)86:0.0093130436,(Papaver_setigerum_A:0.0000010000,Papaver_somniferum_A:0.0000010000)100:0.0535417439)79:0.0088389312,Papaver_setigerum_D:0.0180825976)29:0.0000020276,Papaver_bracteatum:…
(Aquilegia_oxysepala:0.0044080435,(((((Prunus_persica:0.2070502966,Coffea_canephora:0.1337849863)86:0.0369750309,Vitis_vinifera:0.0978520523)95:0.1456311012,(((((Papaver_setigerum_D:0.0129903140,Papaver_bracteatum:0.0032428812)58:0.0111648567,((Papaver_setigerum_C:0.0000010000,Papaver_somniferum_C:0.0000010000)83:0.0038842546,(Papaver_somniferum_A:0.0000010000,Papaver_setigerum_A:0.0000010000)98:…
(Macadamia_integrifolia:0.0408120214,((((((((Papaver_rhoeas:0.0000020390,Papaver_bracteatum:0.0082618323)40:0.0000020390,Papaver_setigerum_D:0.0165217119)54:0.0000020217,((Papaver_somniferum_C:0.0000020015,Papaver_setigerum_C:0.0000020390)92:0.0165196140,(Papaver_setigerum_B:0.0082165799,(Papaver_setigerum_A:0.0000020390,Papaver_somniferum_A:0.0000020390)92:0.0082037479)50:0.0000020135)84:0.01649…
(Papaver_setigerum_B:0.0063333006,((((((((((Vitis_vinifera:0.0831240696,(Coffea_canephora:0.2159318982,Prunus_persica:0.2086350433)97:0.0496675393)98:0.0364490180,Nelumbo_nucifera:0.1191153983)25:0.0000020386,Macadamia_integrifolia:0.3536930706)45:0.0096604342,(((Aquilegia_coerulea:0.0000020206,Aquilegia_oxysepala:0.0020367637)100:0.0985349333,Amborella_trichopoda:0.2762555511)70:0.0345480609,Kin…
(Papaver_somniferum_A:0.0000022845,((Papaver_setigerum_B:0.0120361199,((((((Aquilegia_coerulea:0.0058412116,Aquilegia_oxysepala:0.0000023611)100:0.1962100599,Coptis_chinensis:0.2896107365)65:0.0151550594,(((((Amborella_trichopoda:0.5606288997,Prunus_persica:0.5465676757)84:0.1620432585,(Coffea_canephora:0.2663563139,Vitis_vinifera:0.1493779631)99:0.2228023825)59:0.0000026036,(Nelumbo_nucifera:0.1…
(Amborella_trichopoda:1.0109297419,Macadamia_integrifolia:0.2573005293,(((((((Papaver_somniferum_C:0.0000025073,Papaver_setigerum_C:0.0000025073)100:0.0118977833,(Papaver_somniferum_A:0.0000026200,(Papaver_setigerum_B:0.0392683012,Papaver_setigerum_A:0.0000025119)64:0.0150914378)73:0.0134062718)94:0.0214960183,((Papaver_bracteatum:0.0217162327,Papaver_setigerum_D:0.0205235936)83:0.0110428741,Papa…
(Papaver_setigerum_B:0.0417090019,(((Papaver_setigerum_C:0.0012529814,Papaver_somniferum_C:0.2870145112)77:0.0146825236,((Papaver_setigerum_D:0.0185215902,Papaver_bracteatum:0.0298977478)66:0.0020746005,Papaver_rhoeas:0.0288418891)33:0.0000029056)42:0.0000023473,(Papaver_setigerum_A:0.0000024201,Papaver_somniferum_A:0.0127862343)98:0.0159788487)91:0.0199549165,(((((Macadamia_integrifolia:0.411187…
(Papaver_setigerum_A:0.0000000000,((((((Eschscholzia_californica:0.1131579525,((Coffea_canephora:0.1604821057,Vitis_vinifera:0.0284096308)34:0.0168704918,Prunus_persica:0.0905352703)22:0.0225721024)13:0.0136450685,(Coptis_chinensis:0.0768980440,(Aquilegia_oxysepala:0.0000029328,Aquilegia_coerulea:0.0000029150)100:0.1089013398)57:0.0262809544)23:0.0327841557,(Amborella_trichopoda:0.3327370956,(Ake…
(Macleaya_cordata:0.0589222014,((((Papaver_somniferum_A:0.0107470826,Papaver_somniferum_C:0.0000027502)97:0.0345361791,Papaver_setigerum_B:0.0340411303)50:0.0022288640,Papaver_setigerum_C:0.0000023259)65:0.0039718226,(Papaver_bracteatum:0.0027061316,(Papaver_setigerum_D:0.0055272786,Papaver_rhoeas:0.0210770366)80:0.0007841357)73:0.0019921311)100:0.0518306882,(((Akebia_trifoliata:0.0502123708,King…
(Coptis_chinensis:0.1353946998,((((((Papaver_setigerum_D:0.0129089889,Papaver_rhoeas:0.0064077715)94:0.0069474008,((((Papaver_somniferum_C:0.0000010000,Papaver_setigerum_C:0.0000010000)100:0.0261806283,Papaver_bracteatum:0.0064318445)23:0.0000020053,(Papaver_setigerum_A:0.0000010000,Papaver_somniferum_A:0.0000010000)98:0.0065118223)11:0.0000025244,Papaver_setigerum_B:0.0063856678)80:0.0038057382)…
(Akebia_trifoliata:0.2023623676,((((Aquilegia_coerulea:0.0092020218,Aquilegia_oxysepala:0.0016926681)100:0.1819007075,Coptis_chinensis:0.1746206593)100:0.1220949263,Kingdonia_uniflora:0.3538836214)63:0.0498664429,((((Papaver_setigerum_D:0.0212181457,Papaver_bracteatum:0.0180303297)37:0.0000022089,(((Papaver_setigerum_C:0.0000026085,Papaver_somniferum_C:0.0000026085)90:0.0029759037,Papaver_rhoeas:…
(Vitis_vinifera:0.1290906056,(Prunus_persica:0.1869753231,Coffea_canephora:0.1811352205)62:0.0173193434,(((((((((Papaver_somniferum_C:0.0000020884,Papaver_setigerum_C:0.0000020884)98:0.0056220191,((Papaver_setigerum_D:0.0113390457,Papaver_rhoeas:0.0067638783)44:0.0000020683,Papaver_bracteatum:0.0045083376)60:0.0011226664)38:0.0000020623,Papaver_setigerum_B:0.0113149260)67:0.0013677829,(Papaver_so…
(Eschscholzia_californica:0.1573221542,(((Papaver_setigerum_A:0.0027566121,Papaver_somniferum_A:0.0027771941)98:0.0137803843,((Papaver_setigerum_C:0.0000022564,Papaver_somniferum_C:0.0000022564)100:0.0203272409,(Papaver_setigerum_D:0.0210861485,(Papaver_setigerum_B:0.0269548704,Papaver_rhoeas:0.0107584163)88:0.0056951346)51:0.0026450826)72:0.0051957760)100:0.1558191603,Macleaya_cordata:0.06228198…
(Macleaya_cordata:0.1392497882,((((Papaver_setigerum_A:0.0030614033,Papaver_somniferum_A:0.0000016031)87:0.0030609118,((Papaver_setigerum_C:0.0000000000,Papaver_rhoeas:0.0000000000):0.0000016031,Papaver_somniferum_C:0.0000016031)35:0.0000016031)36:0.0000016031,(Papaver_setigerum_B:0.1816775736,Papaver_setigerum_D:0.0124049048)30:0.0000016031)79:0.0030164655,Papaver_bracteatum:0.0062530793)100:0.0…
(Akebia_trifoliata:0.1374578127,(((Prunus_persica:0.3226524444,Coffea_canephora:0.2585254186)87:0.1418667874,(((((((((Papaver_somniferum_C:0.0596068799,Papaver_somniferum_A:0.0000023092)74:0.0660859289,Papaver_setigerum_A:0.0000020435)71:0.0189500448,Papaver_rhoeas:0.0091850667)20:0.0000013021,(Papaver_setigerum_D:0.0223868153,Papaver_setigerum_C:0.0133796115)59:0.0044101158)28:0.0000021524,Papav…
(Prunus_persica:0.1459567153,(Kingdonia_uniflora:0.2090155717,(((((((((Papaver_rhoeas:0.0034678088,Papaver_setigerum_B:0.0070042536)26:0.0000026837,Papaver_setigerum_D:0.0017295998)11:0.0000020449,Papaver_bracteatum:0.0000020800)12:0.0000022602,(Papaver_somniferum_C:0.0000020896,Papaver_setigerum_C:0.0000020652)99:0.0087151693)62:0.0034581745,(Papaver_setigerum_A:0.0000010000,Papaver_somniferum_A…
(Papaver_rhoeas:0.0285402839,(((Papaver_setigerum_C:0.0013834123,Papaver_somniferum_C:0.0000024448)100:0.0152167577,((((((Vitis_vinifera:0.2248503920,Prunus_persica:0.3547627195)70:0.0282574220,Coffea_canephora:0.4364158538)97:0.0868953620,Amborella_trichopoda:0.7762891036)49:0.0335868586,(((Aquilegia_coerulea:0.0085299706,Aquilegia_oxysepala:0.0044903445)100:0.2617715422,Coptis_chinensis:0.30461…
(Coptis_chinensis:0.1114377000,((((((Papaver_setigerum_D:0.0099856125,(((((Papaver_setigerum_A:0.0000021891,Papaver_somniferum_A:0.0025349584)81:0.0000022333,Papaver_bracteatum:0.0083423543)67:0.0050714840,Papaver_setigerum_B:0.0231805544)47:0.0025471547,(Papaver_somniferum_C:0.0000021891,Papaver_setigerum_C:0.0000021891)94:0.0051044789)58:0.0050967122,Papaver_rhoeas:0.0050870759)56:0.0054921938)…
(Papaver_somniferum_A:0.0000024254,((((((((Prunus_persica:0.2747290066,Coffea_canephora:0.4553514465)100:0.1015176264,Tetracentron_sinense:0.1728206629)98:0.0500313971,Amborella_trichopoda:0.6877818038)91:0.0302624590,((((Aquilegia_coerulea:0.0019226177,Aquilegia_oxysepala:0.0038816237)100:0.1737922155,Coptis_chinensis:0.1903389572)100:0.0753390298,Kingdonia_uniflora:0.3265361638)78:0.0174238954,…
(Prunus_persica:0.3888804819,(((Papaver_rhoeas:0.0230204663,((((Papaver_setigerum_C:0.0071360384,Papaver_somniferum_C:0.0000020078)99:0.0097898998,(Papaver_somniferum_A:0.0000021453,Papaver_setigerum_A:0.0000021453)100:0.0107116679)73:0.0008277178,Papaver_setigerum_B:0.0171558948)52:0.0067325106,Papaver_setigerum_D:0.0227574636)22:0.0000023963)100:0.3204298948,(((Aquilegia_coerulea:0.0051214384,A…
(Papaver_bracteatum:0.0000020424,((((Papaver_setigerum_B:0.0080475432,(Papaver_somniferum_A:0.0000010000,Papaver_setigerum_A:0.0000010000)97:0.0080686858)74:0.0039793984,Papaver_rhoeas:0.0080847417)69:0.0080908671,Papaver_setigerum_D:0.0163099528)19:0.0000021100,(Papaver_somniferum_C:0.0000010000,Papaver_setigerum_C:0.0000010000)97:0.0081585723)34:0.0040390161,(((((Aquilegia_oxysepala:0.000002996…
(Kingdonia_uniflora:0.1099847443,((((Trochodendron_aralioides:0.0730062524,(Vitis_vinifera:1.3876213456,(Prunus_persica:0.1373771665,Coffea_canephora:0.1906793829)60:0.0223118130)77:0.0217005196)52:0.0158881926,Amborella_trichopoda:0.3094755468)76:0.0164488889,(((((Papaver_rhoeas:0.0063910423,Papaver_setigerum_D:0.0179732339)74:0.0017741402,((Papaver_somniferum_A:0.0000024562,Papaver_setigerum_A:…
(Papaver_bracteatum:0.0113327975,(((((((Coptis_chinensis:0.0750454745,(Aquilegia_coerulea:0.0027779746,Aquilegia_oxysepala:0.0000023809)100:0.0378794850)100:0.0604667825,Tetracentron_sinense:0.0563128531)84:0.0133499444,(((Vitis_vinifera:0.0967568605,Amborella_trichopoda:0.2691908449)56:0.0173581400,Coffea_canephora:0.1233123487)54:0.0228892119,Nelumbo_nucifera:0.0795017852)99:0.0449066800)77:0.0…
(Prunus_persica:0.3858955546,(((((((((Papaver_somniferum_C:0.0000020370,Papaver_setigerum_C:0.0021159982)100:0.0141889711,((Papaver_somniferum_A:0.0000020370,Papaver_setigerum_A:0.0010523618)100:0.0175627992,Papaver_setigerum_B:0.0132327145)62:0.0014284604)100:0.0148870408,(Papaver_setigerum_D:0.0316455599,Papaver_rhoeas:0.0179827970)100:0.0210934695)97:0.0193128576,Papaver_bracteatum:0.042837093…
(Papaver_bracteatum:0.0061635216,((((((Vitis_vinifera:0.1019390127,Prunus_persica:0.1874884172)84:0.0190580966,Coffea_canephora:0.2882638092)90:0.0369465467,((Macadamia_integrifolia:0.1462622838,Nelumbo_nucifera:0.0994422821)37:0.0197906411,(Tetracentron_sinense:0.0758145603,Amborella_trichopoda:0.3074321903)64:0.0206078906)60:0.0106798897)89:0.0308517095,Akebia_trifoliata:0.1139712912)77:0.01510…
(Papaver_setigerum_C:0.0000020987,(((((((((Aquilegia_coerulea:0.0000026521,Aquilegia_oxysepala:0.0000026521)100:0.1939090746,(Tetracentron_sinense:0.0484977384,Amborella_trichopoda:0.2396023095)62:0.0325991940)41:0.0228215167,(((Coffea_canephora:0.2241680594,Prunus_persica:0.1762086546)93:0.0627867245,Vitis_vinifera:0.1053638436)60:0.0188711162,Kingdonia_uniflora:0.2106671270)39:0.0145327973)74:0…
(Aquilegia_oxysepala:0.0035886700,((Kingdonia_uniflora:0.2972658231,(((((Papaver_setigerum_A:0.0000021133,Papaver_somniferum_A:0.0009143940)100:0.0045255170,Papaver_setigerum_D:0.0045109550)42:0.0000021667,((Papaver_setigerum_C:0.0000020581,Papaver_somniferum_C:0.0000020581)99:0.0045192546,Papaver_setigerum_B:0.0063335240)77:0.0008902007)95:0.0057986001,Papaver_bracteatum:0.0041525860)100:0.23310…
(Papaver_setigerum_D:0.0343449899,((((Papaver_setigerum_C:0.0000020794,Papaver_somniferum_C:0.0074178460)69:0.0067457805,((((Vitis_vinifera:0.1810877667,(Prunus_persica:0.3655781478,Coffea_canephora:0.5333807832)91:0.0938394103)87:0.1026878425,Akebia_trifoliata:0.2376728286)53:0.0517174946,(((Aquilegia_coerulea:0.0129839163,Aquilegia_oxysepala:0.0210206121)100:0.1262779177,Coptis_chinensis:0.1951…
(Macleaya_cordata:0.0045980295,(((((((((Papaver_setigerum_A:0.0000000000,Papaver_somniferum_A:0.0000000000):0.0000000000,Papaver_setigerum_B:0.0000000000):0.0000021182,Papaver_rhoeas:0.0092882795)47:0.0000021182,Papaver_somniferum_C:0.0000021182)73:0.0000021182,Papaver_setigerum_D:0.0022352708)32:0.0000021182,Papaver_bracteatum:0.0000021182)49:0.0000020135,Papaver_setigerum_C:0.0360366056)84:0.00…
(Papaver_somniferum_C:0.0000029033,((((((((((Prunus_persica:0.0757498871,Coffea_canephora:0.2119051923)64:0.0019241993,Vitis_vinifera:0.0558159048)99:0.0633696075,((Nelumbo_nucifera:0.0419101346,Akebia_trifoliata:0.0781182173)51:0.0262184373,(Amborella_trichopoda:0.2404651495,Tetracentron_sinense:0.1494142758)60:0.0360285179)18:0.0000020270)48:0.0285728831,Coptis_chinensis:0.1792294788)51:0.01254…
(Papaver_setigerum_B:0.0083290730,((((((((((Coffea_canephora:0.2495735450,Vitis_vinifera:0.1309188547)53:0.0343693926,(Amborella_trichopoda:0.4809922815,Prunus_persica:0.1744894622)77:0.0413039448)53:0.0234434110,Macadamia_integrifolia:0.1797945110)72:0.0365460355,(Coptis_chinensis:0.1974437234,Akebia_trifoliata:0.1177878130)57:0.0164097014)45:0.0321484877,Kingdonia_uniflora:0.3372459306)93:0.051…
(Prunus_persica:0.3777240803,(((((Akebia_trifoliata:0.2227834380,(((((Papaver_setigerum_B:0.0246967149,(Papaver_somniferum_A:0.0008298125,Papaver_setigerum_A:0.0008230871)100:0.0189681749)54:0.0009422767,(Papaver_setigerum_C:0.0000010006,Papaver_somniferum_C:0.0000010006)100:0.0127930312)98:0.0132575768,Papaver_rhoeas:0.0242347128)83:0.0098817295,Papaver_bracteatum:0.0262850376)100:0.2201724678,M…
(Papaver_setigerum_B:0.0036380119,(((((((Aquilegia_coerulea:0.0097310398,Aquilegia_oxysepala:0.0009431697)100:0.2622099836,Coptis_chinensis:0.2435782329)96:0.0631091653,(((Tetracentron_sinense:0.1400310164,Prunus_persica:0.2305575569)85:0.0472702332,(Macadamia_integrifolia:0.3640556413,Amborella_trichopoda:0.5160341444)61:0.0415261229)86:0.0406678773,Akebia_trifoliata:0.1269203854)55:0.0101382325…
(Kingdonia_uniflora:0.1529387544,((((((Papaver_rhoeas:0.0068721664,Papaver_setigerum_D:0.0046201453)74:0.0045964052,(Papaver_setigerum_C:0.0000021030,Papaver_somniferum_C:0.0022769360)99:0.0209066978)38:0.0000020026,((Papaver_somniferum_A:0.0000021030,Papaver_setigerum_B:0.0092593688)30:0.0000021030,Papaver_setigerum_A:0.0000021030)99:0.0069010199)50:0.0029195522,Papaver_bracteatum:0.0062554036)1…
(Coffea_canephora:0.2825018041,(Prunus_persica:0.1549372412,Amborella_trichopoda:0.3139976199)69:0.0572059558,((((Macleaya_cordata:0.0439552471,(Papaver_setigerum_C:0.0516777135,((((Papaver_setigerum_B:0.0078183392,(Papaver_somniferum_A:0.0000028886,Papaver_setigerum_A:0.0000028886)95:0.0037942243)59:0.0000022642,Papaver_somniferum_C:0.0079165366)93:0.0075902661,Papaver_bracteatum:0.0167333606)31…
(Macadamia_integrifolia:0.2326770678,(Amborella_trichopoda:0.9742101640,(((((Aquilegia_oxysepala:0.0048325284,Aquilegia_coerulea:0.0071787628)100:0.6900076068,(((((Papaver_setigerum_C:0.0000023967,Papaver_somniferum_C:0.0000023967)100:0.0232839916,((Papaver_setigerum_A:0.0000023967,Papaver_somniferum_A:0.0000023967)100:0.0177149864,Papaver_setigerum_B:0.0300273511)81:0.0027273866)76:0.0030466803,…
(Trochodendron_aralioides:0.1026797363,(((Aquilegia_coerulea:0.0000020286,Aquilegia_oxysepala:0.0046586171)100:0.1730775419,(((((Papaver_setigerum_D:0.0022420758,Papaver_rhoeas:0.0173844875)88:0.0128701376,(Papaver_setigerum_B:0.0087982858,(Papaver_setigerum_A:0.0000020286,Papaver_somniferum_A:0.0000020286)99:0.0105507938)73:0.0062846661)52:0.0024641777,(Papaver_somniferum_C:0.0000020286,Papaver_…
(Coffea_canephora:0.1918415697,(((((Papaver_setigerum_B:0.0021861470,(((Papaver_somniferum_C:0.0000021055,Papaver_setigerum_C:0.0000021055)95:0.0067124707,(Papaver_setigerum_D:0.0175133840,Papaver_bracteatum:0.0051946686)76:0.0066583768)68:0.0020706553,Papaver_rhoeas:0.0065936856)17:0.0000020162)35:0.0000020466,(Papaver_setigerum_A:0.0000021055,Papaver_somniferum_A:0.0000021055)85:0.0021907699)10…
(Coffea_canephora:0.3367069185,(((((((Papaver_rhoeas:0.0229024853,((((Papaver_setigerum_C:0.0000021106,Papaver_somniferum_C:0.0000021106)100:0.0113837391,Papaver_setigerum_B:0.0022651897)82:0.0022521424,Papaver_somniferum_A:0.0068089657)82:0.0022609996,Papaver_setigerum_D:0.0139057632)41:0.0000020528)64:0.0018663735,Papaver_bracteatum:0.0188374045)100:0.0992849999,Eschscholzia_californica:0.15307…
(Papaver_setigerum_C:0.0000020756,((((((((Nelumbo_nucifera:0.1547641493,(Prunus_persica:0.1655760797,Coffea_canephora:0.3508406469)73:0.0867909288)44:0.0485787658,((Tetracentron_sinense:0.0298014335,Trochodendron_aralioides:0.1019737697)89:0.0875235400,((Macadamia_integrifolia:0.4227058991,Vitis_vinifera:0.3663339240)65:0.1162186946,Coptis_chinensis:0.4766240781)25:0.0799051338)27:0.0325001558)62…
(Papaver_setigerum_D:0.0173239348,((((((Macadamia_integrifolia:0.1791346431,Nelumbo_nucifera:0.2051352636)72:0.0237102402,((Coffea_canephora:0.4645468124,Prunus_persica:0.2267952375)87:0.0352443921,Vitis_vinifera:0.2007947315)100:0.1288211133)73:0.0402803578,((Aquilegia_coerulea:0.0000020865,Aquilegia_oxysepala:0.0072744226)100:0.1506868230,Coptis_chinensis:0.1529002523)100:0.1749958534)100:0.133…
(Papaver_bracteatum:0.0000000000,((Papaver_setigerum_C:0.0000028890,(Papaver_setigerum_B:0.0080840954,(((((((Macadamia_integrifolia:0.0372568817,(Nelumbo_nucifera:0.0247891943,(Coffea_canephora:0.0337777693,(Vitis_vinifera:0.0218548161,Amborella_trichopoda:0.0481714271)66:0.0032741346)55:0.0043201882)54:0.0041375439)55:0.0048497092,Prunus_persica:0.0380757855)42:0.0023027622,Kingdonia_uniflora:0.…
(Vitis_vinifera:0.1070831024,(((((((Papaver_bracteatum:0.0388836525,((Papaver_somniferum_C:0.0000020249,(Papaver_setigerum_A:0.0000020628,Papaver_somniferum_A:0.1594339621)100:0.8241826131)82:0.0403213244,Papaver_setigerum_C:0.0000026035)99:0.0493112383)100:0.1018568964,Macleaya_cordata:0.0313108948)100:0.0703520234,Akebia_trifoliata:0.1346849531)44:0.0144000415,(Kingdonia_uniflora:0.1846626759,(…
(Papaver_somniferum_C:0.0000028920,(((((((((Coffea_canephora:0.2303052829,Prunus_persica:0.1983924287)59:0.0327927614,Vitis_vinifera:0.1861681155)79:0.0433788748,Amborella_trichopoda:0.4478040187)43:0.0176060150,Trochodendron_aralioides:0.0860715886)17:0.0042021034,(Nelumbo_nucifera:0.1408419949,Akebia_trifoliata:0.0724085482)56:0.0087180879)52:0.0265796213,(Aquilegia_oxysepala:0.0000020306,Aquil…
(Aquilegia_coerulea:0.0016714185,((((((((Papaver_somniferum_C:0.0000027860,Papaver_setigerum_C:0.0000029707)95:0.0056446886,((Papaver_somniferum_A:0.0000010000,Papaver_setigerum_A:0.0000010000)100:0.0101604062,Papaver_setigerum_B:0.0212059574)75:0.0019734239)71:0.0018861385,Papaver_rhoeas:0.0076204149)96:0.0096215081,(Papaver_bracteatum:0.0057972507,Papaver_setigerum_D:0.0074459654)88:0.003770432…
(Papaver_somniferum_C:0.2928170055,(((Papaver_setigerum_B:0.0108416527,((Papaver_setigerum_A:0.0000027467,Papaver_somniferum_A:0.0000027467)92:0.0071892119,Papaver_bracteatum:0.0219611320)37:0.0000025304)35:0.0000026203,Papaver_setigerum_D:0.0072006547)75:0.0036873542,(((((Aquilegia_coerulea:0.0101226319,Aquilegia_oxysepala:0.0040284822)100:0.1613478404,Coptis_chinensis:0.1075054498)99:0.10663834…
(Aquilegia_coerulea:0.0079528509,((((((((Papaver_bracteatum:0.0197368070,Papaver_setigerum_D:0.0179697244)79:0.0061962622,((Papaver_setigerum_C:0.0026148450,Papaver_somniferum_C:0.0000022749)99:0.0227593500,(Papaver_setigerum_B:0.0329006155,(Papaver_somniferum_A:0.0026174092,Papaver_setigerum_A:0.0000022749)97:0.0135465261)73:0.0071654934)74:0.0121141846)100:0.2983131702,Amborella_trichopoda:0.44…
(Coffea_canephora:0.2454355445,(((((((((Papaver_setigerum_C:0.0000028233,Papaver_somniferum_C:0.0021658248)93:0.0089978662,(Papaver_setigerum_A:0.0022054024,Papaver_somniferum_A:0.0000024138)91:0.0064519034)36:0.0021540180,Papaver_bracteatum:0.0284855345)43:0.0023975312,(Papaver_rhoeas:0.0043892283,Papaver_setigerum_D:0.0132538363)97:0.0088205022)53:0.0094269468,Papaver_setigerum_B:0.0015717563)1…
(Kingdonia_uniflora:0.1728967981,(((((Papaver_rhoeas:0.0122102040,((((Papaver_setigerum_A:0.0000022299,Papaver_somniferum_A:0.0000022299)100:0.0055595169,(Papaver_setigerum_C:0.0000022299,Papaver_somniferum_C:0.0000022299)100:0.0055459700)45:0.0006057705,Papaver_setigerum_B:0.0043014876)46:0.0000020392,Papaver_bracteatum:0.0042981861)62:0.0037052165)52:0.0030286040,Papaver_setigerum_D:0.016341542…
(Papaver_rhoeas:0.0091221260,(((((((Coptis_chinensis:0.1104457220,((Aquilegia_coerulea:0.0000010000,Aquilegia_oxysepala:0.0000010000)100:0.1618461661,Kingdonia_uniflora:0.1697991398)78:0.0477880099)81:0.0416825695,(Amborella_trichopoda:0.3041014624,(Coffea_canephora:0.1565354564,Prunus_persica:0.1608721011)99:0.0715713941)86:0.0383384307)97:0.0631538380,Macleaya_cordata:0.0452925772)79:0.02495423…
(Papaver_rhoeas:0.0023111434,(((((((Aquilegia_coerulea:0.0000020074,Aquilegia_oxysepala:0.0034123714)100:0.0958992436,Kingdonia_uniflora:0.1133649413)49:0.0228008318,Akebia_trifoliata:0.0768865918)37:0.0126532224,((((Vitis_vinifera:0.0647596983,Coffea_canephora:0.1491377380)71:0.0135814438,Prunus_persica:0.0878004858)99:0.0342632351,Tetracentron_sinense:0.0854012796)100:0.0507742387,Amborella_tri…
(Papaver_somniferum_A:0.0000023601,(((Akebia_trifoliata:0.1825189476,((((Trochodendron_aralioides:0.0645868018,Tetracentron_sinense:0.0638152606)94:0.0948137195,(Nelumbo_nucifera:0.2345535526,Macadamia_integrifolia:0.2702030676)68:0.0669147337)67:0.0736069799,((Prunus_persica:0.2834355829,Vitis_vinifera:0.1845948515)94:0.0829334894,(Coffea_canephora:0.3378062660,Amborella_trichopoda:1.3549453237)…
(Nelumbo_nucifera:0.1218992612,((((((((((Papaver_setigerum_B:0.0285758268,(Papaver_setigerum_A:0.0000020989,Papaver_somniferum_A:0.0000026756)92:0.0016658301)39:0.0000020749,(Papaver_somniferum_C:0.0000010000,Papaver_setigerum_C:0.0000010000)100:0.0134664889)86:0.0034287230,Papaver_rhoeas:0.0067411886)80:0.0060839280,Papaver_bracteatum:0.0041123576)100:0.1416266918,Macleaya_cordata:0.0430562021)1…
(Papaver_bracteatum:0.0170258912,(((Papaver_setigerum_B:0.0154636458,(Papaver_setigerum_D:0.0179669745,Papaver_rhoeas:0.0095456839)84:0.0046168738)37:0.0000021764,(Papaver_setigerum_A:0.0023521184,Papaver_somniferum_A:0.0000021764)100:0.0094484891)57:0.0011708041,(Papaver_setigerum_C:0.0000021764,Papaver_somniferum_C:0.0000021764)79:0.0000021764)57:0.0020434041,((((Tetracentron_sinense:0.08960425…
(Aquilegia_coerulea:0.0000027281,((((((Macleaya_cordata:0.1234604115,Amborella_trichopoda:0.3514617383)90:0.0503073215,(((Papaver_rhoeas:0.0036400693,Papaver_setigerum_D:0.0072979264)87:0.0034678162,Papaver_bracteatum:0.0225802176)87:0.0123334087,(((Papaver_somniferum_A:0.0000027281,Papaver_setigerum_A:0.0000027281)89:0.0074004857,Papaver_setigerum_B:0.0111386735)53:0.0036607532,(Papaver_setigeru…
(Papaver_somniferum_A:0.0000010000,(((Papaver_somniferum_C:0.0000023841,Papaver_setigerum_C:0.0030861631)93:0.0061839567,Papaver_setigerum_B:0.0188077407)95:0.0148226460,(((((((Tetracentron_sinense:0.0190564935,Macadamia_integrifolia:0.0541321843)76:0.0088837471,Akebia_trifoliata:0.0646452828)47:0.0062716142,((Vitis_vinifera:0.0524356591,Amborella_trichopoda:0.2635120129)50:0.0396535335,(Aquilegi…
(Papaver_setigerum_D:0.0113099185,(((Papaver_setigerum_A:0.0013005472,Papaver_somniferum_A:0.0013015711)90:0.0034307269,Papaver_rhoeas:0.0137522270)74:0.0051407334,(((Macleaya_cordata:0.0387367422,((Aquilegia_oxysepala:0.0053248882,Aquilegia_coerulea:0.0040379345)100:0.1723834361,((((Prunus_persica:0.1238237455,Coffea_canephora:0.2237737938)96:0.0313670710,Vitis_vinifera:0.1103143663)100:0.058979…
(Amborella_trichopoda:1.0025747491,((((((Papaver_setigerum_D:0.0240612337,Papaver_rhoeas:0.0362016173)70:0.0147858795,((Papaver_somniferum_C:0.0000010000,Papaver_setigerum_C:0.0000010000)100:0.0151590591,(Papaver_setigerum_B:0.0210590883,(Papaver_somniferum_A:0.0014614190,Papaver_setigerum_A:0.0000022501)100:0.0210497183)63:0.0011362615)78:0.0161366105)100:0.2581994105,Macleaya_cordata:0.07392186…
(Aquilegia_oxysepala:0.0000022379,(((((((((Papaver_somniferum_A:0.0013883615,(Papaver_setigerum_B:0.0209624361,Papaver_setigerum_A:0.0000020819)74:0.0000020184)61:0.0011086949,(Papaver_somniferum_C:0.0000010000,Papaver_setigerum_C:0.0000010000)97:0.0035038590)41:0.0000022924,(Papaver_setigerum_D:0.0033654197,Papaver_rhoeas:0.0067374768)83:0.0022084304)52:0.0010770633,Papaver_bracteatum:0.00114550…
(Papaver_setigerum_C:0.0000025685,((((((((((Aquilegia_oxysepala:0.0127291733,Aquilegia_coerulea:0.0000025685)100:0.1395236934,Kingdonia_uniflora:0.2069393590)61:0.0201069867,Amborella_trichopoda:0.4067711941)16:0.0240991910,Nelumbo_nucifera:0.2045469610)18:0.0220266969,(Coptis_chinensis:0.1669943186,(Prunus_persica:0.3260513185,(Coffea_canephora:0.2987063722,Vitis_vinifera:0.1782528050)85:0.04346…
(Papaver_somniferum_A:0.0010011941,Papaver_setigerum_A:0.0000025480,((((((Coffea_canephora:0.7742268455,Prunus_persica:0.6392877606)90:0.1733079940,(Nelumbo_nucifera:0.3591365848,Amborella_trichopoda:1.2825020648)20:0.0037732718)30:0.0465710079,((((Aquilegia_coerulea:0.0112899990,Aquilegia_oxysepala:0.0041447376)100:0.2350531843,Coptis_chinensis:0.3801654995)100:0.1584952732,Kingdonia_uniflora:0.…
(Vitis_vinifera:0.1280089001,(((((((((Papaver_bracteatum:0.0065999522,Papaver_setigerum_D:0.0166081621)24:0.0000020182,(Papaver_setigerum_C:0.0000021608,Papaver_somniferum_C:0.0283557954)96:0.0070409255)45:0.0000020699,(Papaver_somniferum_A:0.0000021608,Papaver_setigerum_A:0.0000021608)98:0.0117264078)58:0.0049095800,Papaver_rhoeas:0.0067627044)100:0.1183898973,(Macleaya_cordata:0.0436131511,Esch…
(Papaver_setigerum_B:0.0329797092,((Papaver_setigerum_D:0.0374037086,(((Papaver_setigerum_C:0.0012529452,Papaver_somniferum_C:0.0000022693)100:0.0184532690,((((Nelumbo_nucifera:0.2350858077,Macadamia_integrifolia:0.2996302085)63:0.0346307182,(Amborella_trichopoda:0.8091413008,(Coffea_canephora:0.4886906698,Vitis_vinifera:0.1907122687)100:0.1135096720)51:0.0296118403)56:0.0269613540,((Aquilegia_co…
(Papaver_setigerum_D:0.0158210945,(Papaver_somniferum_A:0.0000021208,Papaver_setigerum_A:0.0000021208)99:0.0089954316,((Papaver_setigerum_B:0.0090376696,((((((Vitis_vinifera:0.0601065605,Coffea_canephora:0.1307826193)78:0.0086663164,Prunus_persica:0.1238311074)95:0.0511857084,(((Aquilegia_oxysepala:0.0000021208,Aquilegia_coerulea:0.0067214726)100:0.0522273686,Coptis_chinensis:0.1435314956)99:0.04…
(Macleaya_cordata:0.1148889662,(((Akebia_trifoliata:0.2120900934,(Aquilegia_coerulea:0.0024132156,Aquilegia_oxysepala:0.0081419462)100:0.3793115335)48:0.0129534053,Kingdonia_uniflora:0.3714919161)56:0.0298693772,((Coffea_canephora:0.5623123363,Prunus_persica:0.3785325043)100:0.1801794315,Amborella_trichopoda:0.7160804808)95:0.0840248789)100:0.1260276472,(((Papaver_rhoeas:0.0165835106,(Papaver_set…
(Aquilegia_oxysepala:0.0018669438,(((Eschscholzia_californica:0.2021368134,(((((Papaver_bracteatum:0.0099299380,Papaver_setigerum_D:0.0281049051)75:0.0025822123,Papaver_rhoeas:0.0258249577)79:0.0050228093,(Papaver_setigerum_C:0.0000010008,Papaver_somniferum_C:0.0000010008)99:0.0125931347)65:0.0008585983,(Papaver_setigerum_A:0.0000022268,Papaver_somniferum_A:0.0025035846)92:0.0067064193)60:0.00276…
(Aquilegia_coerulea:0.0014871622,(((((Papaver_setigerum_B:0.0145180419,((Papaver_rhoeas:0.0197635165,Papaver_setigerum_D:0.4263191594)98:0.0497423422,(Papaver_somniferum_A:0.0000010000,Papaver_setigerum_A:0.0000010000)100:0.0103079793)72:0.0057038340)57:0.0018669594,(Papaver_somniferum_C:0.0000010000,Papaver_setigerum_C:0.0000010000)91:0.0039398301)100:0.2422332795,Macleaya_cordata:0.0785032223)1…
(Aquilegia_oxysepala:0.0069451568,(((((((Papaver_setigerum_C:0.0000010000,Papaver_somniferum_C:0.0000010000)94:0.0024081478,Papaver_setigerum_A:0.0072725285)60:0.0000022111,Papaver_setigerum_B:0.0148906086)92:0.0024071204,(Papaver_rhoeas:0.0000022518,Papaver_setigerum_D:0.0244951993)48:0.0000021801)100:0.2456950586,((((Nelumbo_nucifera:0.1329963982,((Vitis_vinifera:0.0598422081,Coffea_canephora:0…
(Kingdonia_uniflora:0.4129296711,(((((((Papaver_setigerum_D:0.0067641052,(Papaver_setigerum_C:0.0000021257,Papaver_somniferum_C:0.0000021257)99:0.0067852866)79:0.0022695011,Papaver_bracteatum:0.0067207334)75:0.0045261578,(Papaver_setigerum_B:0.0090599950,(Papaver_somniferum_A:0.0000021273,Papaver_setigerum_A:0.0000021273)99:0.0067821346)59:0.0000020665)57:0.0051892485,Papaver_rhoeas:0.0037990186)…
(Papaver_setigerum_B:0.0152023537,(((((((Aquilegia_oxysepala:0.0000021121,Aquilegia_coerulea:0.0043923382)100:0.1483174933,(((Nelumbo_nucifera:0.1554992509,Akebia_trifoliata:0.1657981247)68:0.0877177775,Macadamia_integrifolia:0.2517205870)22:0.0719146980,((Amborella_trichopoda:0.8874838069,(Prunus_persica:0.2277085184,Coffea_canephora:0.2814641494)61:0.0178024181)34:0.0000023872,Vitis_vinifera:0.…
(Coptis_chinensis:0.0735602095,(Aquilegia_oxysepala:0.0030367872,Aquilegia_coerulea:0.0000024258)100:0.0765976404,(((((((Papaver_somniferum_C:0.0000010000,Papaver_setigerum_C:0.0000010000)98:0.0064057307,(((Papaver_somniferum_A:0.0000010000,Papaver_setigerum_A:0.0000010000)91:0.0030380159,Papaver_setigerum_B:0.0096153011)74:0.0018063775,Papaver_setigerum_D:0.0048150246)26:0.0000022880)53:0.001309…
(Eschscholzia_californica:0.1384792034,(Macleaya_cordata:0.0521934924,(((Kingdonia_uniflora:0.3606143189,(((Trochodendron_aralioides:0.0889924197,Tetracentron_sinense:0.7862161565)78:0.0426534104,(Macadamia_integrifolia:0.1360678182,Nelumbo_nucifera:0.0484733284)84:0.0195972037)65:0.0149575171,(Vitis_vinifera:0.1719650307,(Coffea_canephora:0.1456299519,Prunus_persica:0.1737498924)69:0.0280449816)…
(Papaver_setigerum_D:0.0073018136,((((((((Prunus_persica:0.0740526786,Coffea_canephora:0.1108181059)76:0.0279420402,Vitis_vinifera:0.1636678354)85:0.0324649410,(Coptis_chinensis:0.1300543148,(Aquilegia_coerulea:0.0000010000,Aquilegia_oxysepala:0.0000010000)100:0.0621747860)93:0.0442524400)70:0.0239852558,(Kingdonia_uniflora:0.1182648922,Amborella_trichopoda:0.2648554507)76:0.0251588400)99:0.06606…
(Papaver_setigerum_A:0.0000010001,((((((Macleaya_cordata:0.0752347782,(((((Coffea_canephora:0.3921976589,Vitis_vinifera:0.0983601790)57:0.0243652853,Prunus_persica:0.1660890722)99:0.0803641616,Amborella_trichopoda:0.6367192249)43:0.0024397639,Macadamia_integrifolia:0.1854931601)94:0.0576560293,(((Aquilegia_coerulea:0.0000024959,Aquilegia_oxysepala:0.0043938184)100:0.1195324642,Coptis_chinensis:0.…
(Papaver_setigerum_A:0.0000028242,((((((((Macadamia_integrifolia:0.1974944974,Nelumbo_nucifera:0.0223353280)99:0.0378137813,((Coffea_canephora:0.1509097756,Vitis_vinifera:0.0773804685)90:0.0220312029,Prunus_persica:0.1879201524)87:0.0292705839)59:0.0178974136,(Aquilegia_oxysepala:0.0000028789,Aquilegia_coerulea:0.0037841536)100:0.0803312076)44:0.0167861567,(Kingdonia_uniflora:0.1581184858,Coptis_…
(Kingdonia_uniflora:0.3694991157,(Coptis_chinensis:0.2775012366,(Aquilegia_coerulea:0.0047551492,Aquilegia_oxysepala:0.0130353131)100:0.2657646974)100:0.1335943860,(((((((((Papaver_somniferum_A:0.0584141810,Papaver_setigerum_A:0.0224947098)100:0.0844514811,(Papaver_somniferum_C:0.0000020570,Papaver_setigerum_C:0.0000020530)100:0.0140482330)90:0.0076143367,(Papaver_setigerum_D:0.0182546177,Papaver…
(Prunus_persica:0.2556351315,((((Macleaya_cordata:0.0404756980,((((Papaver_rhoeas:0.0076798491,Papaver_setigerum_D:0.0213497618)72:0.0018724598,(Papaver_setigerum_A:0.0000009995,Papaver_somniferum_A:0.0000009995)96:0.0057258736)32:0.0000022088,(Papaver_setigerum_C:0.0000009995,Papaver_somniferum_C:0.0000009995)99:0.0153841333)51:0.0008116212,Papaver_setigerum_B:0.0087435560)100:0.1751001472)100:0…
(Papaver_setigerum_C:0.0068909536,(((((((((Kingdonia_uniflora:0.1936458269,Amborella_trichopoda:0.2888175707)77:0.0443857761,((Coffea_canephora:0.2932151317,Nelumbo_nucifera:0.1031575933)63:0.0142040616,Akebia_trifoliata:0.1203088167)48:0.0092054818)57:0.0148585239,(Coptis_chinensis:0.1146950190,(Aquilegia_coerulea:0.0000022936,Aquilegia_oxysepala:0.0017844928)100:0.1015956378)100:0.0589146250)10…
(Aquilegia_coerulea:0.0000022748,((((((((Papaver_rhoeas:0.0000020087,Papaver_setigerum_D:0.1440169652)100:0.3163458761,(Papaver_somniferum_C:0.0000022857,Papaver_bracteatum:0.0128551099)76:0.0000025024)43:0.0519924615,Papaver_setigerum_C:0.0000021167)50:0.0181056090,((Papaver_somniferum_A:0.0000022748,Papaver_setigerum_A:0.0195006035)96:0.0251778663,Papaver_setigerum_B:0.0196906017)63:0.010073961…
(Papaver_setigerum_B:0.0195988491,((((((((Vitis_vinifera:0.2551311620,(Prunus_persica:0.4248861930,Coffea_canephora:0.3185570219)73:0.0462321105)96:0.0654959336,Trochodendron_aralioides:0.2249299015)79:0.0291161721,Macadamia_integrifolia:0.3872282624)95:0.0403265569,(Akebia_trifoliata:0.2247558298,Coptis_chinensis:0.3564133944)91:0.0529201870)92:0.0567618171,Kingdonia_uniflora:0.3651746592)100:0.…
(Akebia_trifoliata:0.1391507924,(((((((Papaver_rhoeas:0.0163721632,Papaver_setigerum_D:0.0094153603)99:0.0159125384,(Papaver_somniferum_A:0.0000027414,Papaver_setigerum_A:0.0000027414)100:0.0117037234)58:0.0016784922,Papaver_setigerum_B:0.0169094953)57:0.0000024577,(Papaver_setigerum_C:0.0000027414,Papaver_somniferum_C:0.0016609122)94:0.0033576754)100:0.1846346990,Macleaya_cordata:0.0530977414)10…
(Macadamia_integrifolia:1.2580172987,((Vitis_vinifera:0.2154951643,Prunus_persica:0.2718625779)65:0.0471643781,(((((Papaver_somniferum_A:0.0090273708,Papaver_setigerum_A:0.0032167415)97:0.0242640440,(Papaver_setigerum_D:0.0210941274,Papaver_setigerum_B:0.0292055961)72:0.0128405452)80:0.0155396655,(Papaver_somniferum_C:0.0000024997,Papaver_setigerum_C:0.0000024997)100:0.0473640944)100:0.3367470295…
(Papaver_setigerum_C:0.0000021954,(((Papaver_setigerum_D:0.0021350891,Papaver_rhoeas:0.0000021954)97:0.0042842421,((((((Amborella_trichopoda:0.2070994653,((Prunus_persica:0.2608818265,Vitis_vinifera:0.2782392294)82:0.0492132174,Coffea_canephora:0.2097981574)74:0.0801539584)55:0.0384395639,((Trochodendron_aralioides:0.1314209066,Macadamia_integrifolia:0.1906282076)68:0.0215381185,Kingdonia_uniflor…
(Aquilegia_coerulea:0.0022607093,(((Kingdonia_uniflora:0.2253379360,(((((Papaver_setigerum_D:0.0268750201,Papaver_rhoeas:0.0091116268)100:0.0328410825,Papaver_bracteatum:0.0000020593)52:0.0066723445,(((Papaver_setigerum_A:0.0000020553,Papaver_somniferum_A:0.0000020553)98:0.0063328086,Papaver_setigerum_B:0.0213058839)80:0.0020540320,(Papaver_setigerum_C:0.0020874275,Papaver_somniferum_C:0.00000205…
(Papaver_somniferum_C:0.0000027160,((((Kingdonia_uniflora:0.1619102915,((((Coffea_canephora:0.1559993191,Coptis_chinensis:0.0951233324)33:0.0084023476,(Macleaya_cordata:0.0559478283,(Vitis_vinifera:0.0804343401,Aquilegia_oxysepala:0.2166561960)41:0.0106891523)32:0.0216983984)38:0.0284730347,Tetracentron_sinense:0.0740617129)31:0.0109827660,(Prunus_persica:0.0995749475,Amborella_trichopoda:0.29357…
(Papaver_somniferum_C:0.0000020277,(((((Papaver_setigerum_A:0.0000020591,Papaver_somniferum_A:0.0043289893)98:0.0394513919,Papaver_setigerum_B:0.0188552547)25:0.0083431596,(((((((Prunus_persica:0.2560273617,Coffea_canephora:0.3767764727)88:0.1402866017,Tetracentron_sinense:0.1368460513)59:0.0811781892,(Akebia_trifoliata:0.1898990826,Amborella_trichopoda:1.0109633077)22:0.0000023546)51:0.053606464…
(Papaver_somniferum_C:0.0000021776,((((Papaver_somniferum_A:0.0000021776,Papaver_setigerum_A:0.0000021776)47:0.0000021776,((((((((Aquilegia_oxysepala:0.0023728296,Aquilegia_coerulea:0.0023648576)100:0.0899665417,Coptis_chinensis:0.2853753681)99:0.0774597143,(((Vitis_vinifera:0.1321040533,Prunus_persica:0.1529147645)78:0.0493779848,Coffea_canephora:0.1597088548)91:0.0513138909,Trochodendron_aralio…
(Coffea_canephora:0.2196691163,((((((((((Papaver_somniferum_A:0.0000019873,Papaver_setigerum_A:0.0000019873)51:0.0000019872,(Papaver_somniferum_C:0.0000019873,Papaver_setigerum_C:0.0000019873)99:0.0115755616)62:0.0022884839,Papaver_setigerum_B:0.0069214634)66:0.0022906789,Papaver_rhoeas:0.0045841469)74:0.0022917306,Papaver_setigerum_D:0.0069074130)82:0.0041724996,Papaver_bracteatum:0.0050662989)1…
(Macleaya_cordata:0.0909932594,(((Nelumbo_nucifera:0.3607136795,((Prunus_persica:0.5340604044,Vitis_vinifera:0.3193363700)100:0.1464287187,Amborella_trichopoda:1.5667349914)70:0.0660698377)93:0.0907640248,((Akebia_trifoliata:0.2449524744,Kingdonia_uniflora:0.5129610085)72:0.0301199673,(Aquilegia_coerulea:0.0128457930,Aquilegia_oxysepala:0.0087859264)100:0.5597009800)49:0.0147301129)100:0.13379283…
(Kingdonia_uniflora:0.3947600726,((((Prunus_persica:0.3300577155,Vitis_vinifera:0.2929449202)81:0.0458048557,Coffea_canephora:0.5633460229)100:0.2230456019,(((((Papaver_setigerum_B:0.0116478947,(Papaver_setigerum_A:0.0000024106,Papaver_somniferum_A:0.0000024106)86:0.0027615883)89:0.0096753542,((Papaver_somniferum_C:0.0000024106,Papaver_setigerum_C:0.0000024106)100:0.0311364739,Papaver_setigerum_D…
(Coptis_chinensis:0.1146469133,((((Vitis_vinifera:0.2404936736,(Prunus_persica:0.2609527544,Coffea_canephora:0.2693771013)57:0.0291954760)77:0.0488503504,Amborella_trichopoda:0.4828871796)40:0.0354691993,Kingdonia_uniflora:0.1351739300)27:0.0260153665,((((((Papaver_somniferum_A:0.0000010000,Papaver_setigerum_A:0.0000010000)91:0.0066661178,(Papaver_somniferum_C:0.0000010000,Papaver_setigerum_C:0.0…
(Aquilegia_coerulea:0.0044348500,(((((((Coffea_canephora:0.3449324021,(Vitis_vinifera:0.1715626079,Prunus_persica:0.3027427076)58:0.0426820834)60:0.0788227553,(((Papaver_setigerum_D:0.0175573426,(((Papaver_setigerum_A:0.0000025546,Papaver_somniferum_A:0.0000021169)94:0.0335579145,Papaver_rhoeas:0.0136246904)76:0.0092905586,(Papaver_bracteatum:0.0128285829,Papaver_setigerum_B:0.0159257825)64:0.025…
(Papaver_setigerum_A:0.0000023564,(((Papaver_setigerum_C:0.0067233279,Papaver_somniferum_C:0.0300978492)13:0.0000012610,(((((((((Prunus_persica:0.3104908966,Macadamia_integrifolia:0.2256252249)57:0.0233966319,(Tetracentron_sinense:0.0528929391,Trochodendron_aralioides:0.0419354040)100:0.0883773951)80:0.0269006175,Amborella_trichopoda:0.4919901464)91:0.0336115455,(Akebia_trifoliata:0.1419779983,Ki…
(Eschscholzia_californica:0.0440781482,Macleaya_cordata:0.0214512361,(((Amborella_trichopoda:0.4955029516,((Coffea_canephora:0.1087774153,(Vitis_vinifera:0.0553446615,Prunus_persica:0.1173059089)43:0.0088238006)99:0.0407636475,Macadamia_integrifolia:0.0905640382)77:0.0004928164)46:0.0316617463,((Aquilegia_coerulea:0.0014180755,Aquilegia_oxysepala:0.0000023545)100:0.0831873795,Kingdonia_uniflora:0…
(Papaver_rhoeas:0.0041722258,((((Papaver_setigerum_D:0.0000000000,Papaver_setigerum_B:0.0000000000):0.0000000000,Papaver_setigerum_A:0.0000000000):0.0000000000,Papaver_somniferum_C:0.0000000000):0.0000029259,Papaver_somniferum_A:0.0000029259)61:0.0000021298,(((((((Vitis_vinifera:0.0727295461,Coffea_canephora:0.2212175809)83:0.0452000183,Prunus_persica:0.1373505403)84:0.0440846660,((Aquilegia_coer…
(Papaver_setigerum_C:0.0400971591,((Papaver_bracteatum:0.0179814297,Papaver_setigerum_A:0.0348311042)63:0.0066533898,Papaver_setigerum_D:0.0556717163)75:0.0057699937,(((((((Macadamia_integrifolia:0.3019427052,Nelumbo_nucifera:0.2592888501)45:0.0429719089,(Trochodendron_aralioides:0.0549196295,Tetracentron_sinense:0.1056895496)100:0.1484497568)41:0.0545820095,((Coffea_canephora:0.5613209911,(Vitis…
(Papaver_setigerum_B:0.4905877097,((((((Macadamia_integrifolia:0.1432238467,(Trochodendron_aralioides:0.0881605805,Tetracentron_sinense:0.0530550129)100:0.0567815794)29:0.0132784823,((Vitis_vinifera:0.3221662951,(Amborella_trichopoda:0.3375899498,Coffea_canephora:0.2839956404)58:0.0355800230)64:0.0365236033,Nelumbo_nucifera:0.1470865575)47:0.0240517250)56:0.0229551071,(Kingdonia_uniflora:0.152936…
(Papaver_setigerum_A:0.0000010000,((Papaver_setigerum_C:0.0000010000,Papaver_somniferum_C:0.0000010000)93:0.0049734980,(((((((Trochodendron_aralioides:0.0260812693,Tetracentron_sinense:0.0312133616)97:0.0488493121,((Prunus_persica:0.1836584697,Coffea_canephora:0.2499102083)93:0.0475079833,Vitis_vinifera:0.1433045014)71:0.0402173859)48:0.0175950643,Nelumbo_nucifera:0.1664220964)51:0.0169788100,Mac…
(Macleaya_cordata:0.0335562916,((Aquilegia_oxysepala:0.0050695780,Aquilegia_coerulea:0.0089118783)100:0.1396688733,((Kingdonia_uniflora:1.1148193377,Akebia_trifoliata:0.0783518781)79:0.0410552839,((Nelumbo_nucifera:0.1235548397,((Prunus_persica:0.3451267304,Vitis_vinifera:0.1710378450)95:0.0758405043,Tetracentron_sinense:0.1288027099)81:0.0387460174)65:0.0292544356,(Amborella_trichopoda:0.4928714…
(Papaver_bracteatum:0.2700258910,((((((Coptis_chinensis:0.2257019299,((Aquilegia_oxysepala:0.0000027887,Aquilegia_coerulea:0.0078986445)97:0.1781190783,Coffea_canephora:0.3093522168)60:0.0708678643)22:0.0281709797,(Tetracentron_sinense:0.0685448253,Trochodendron_aralioides:0.0438625144)97:0.0589023066)16:0.0178371341,(Kingdonia_uniflora:0.3468113696,(Akebia_trifoliata:0.1415327964,(Macadamia_inte…
(Aquilegia_oxysepala:0.0037209832,(((((Coffea_canephora:0.4204096766,(Vitis_vinifera:0.2889806742,Prunus_persica:0.2631278308)97:0.0846677777)100:0.1216573609,(Trochodendron_aralioides:0.0408724282,Tetracentron_sinense:0.0571201769)100:0.0778914759)63:0.0158961028,Macadamia_integrifolia:0.3063575437)97:0.0448831257,((((((Papaver_somniferum_C:0.0034541070,Papaver_setigerum_C:0.0000020237)91:0.0034…
(Coptis_chinensis:0.1171864373,(((((((Papaver_setigerum_C:0.0000010000,Papaver_somniferum_C:0.0000010000)95:0.0038790751,Papaver_bracteatum:0.0039145631)48:0.0000021742,(Papaver_somniferum_A:0.0000021713,Papaver_setigerum_A:0.0019349818)96:0.0097531598)87:0.0055784454,Papaver_setigerum_B:0.0081915910)100:0.1485732753,Macleaya_cordata:0.0449039095)100:0.0652466222,(((Macadamia_integrifolia:0.13611…
(Papaver_somniferum_C:0.0000022157,Papaver_setigerum_C:0.0000022157,((((((((Coptis_chinensis:0.1444351611,(Aquilegia_coerulea:0.0000022157,Aquilegia_oxysepala:0.0024946279)100:0.0353975865)62:0.0170316492,Kingdonia_uniflora:0.0446379196)38:0.0097166043,Akebia_trifoliata:0.0409602593)31:0.0082884545,Amborella_trichopoda:0.1734359627)49:0.0105333477,(Prunus_persica:0.0778695922,Coffea_canephora:0.1…
(Kingdonia_uniflora:0.2107364078,(((Macadamia_integrifolia:0.1059716382,Coffea_canephora:0.0953193467)75:0.0188798413,Tetracentron_sinense:0.0538283240)76:0.0269634492,(((Aquilegia_oxysepala:0.0379057384,Aquilegia_coerulea:0.0000020573)100:0.1044530346,Akebia_trifoliata:0.0083671289)87:0.0206774092,Coptis_chinensis:0.0391437189)85:0.0188404291)63:0.0086750962,((((((((Papaver_somniferum_A:0.000000…
(Aquilegia_oxysepala:0.0000020015,(((((((((Papaver_setigerum_D:0.0199561075,Papaver_rhoeas:0.0148514500)68:0.0022305981,Papaver_bracteatum:0.0023733010)86:0.0072855918,(Papaver_setigerum_A:0.0000010011,Papaver_somniferum_A:0.0000010011)82:0.0024095172)75:0.0047676270,Papaver_setigerum_B:0.0172792810)69:0.0050413796,(Papaver_somniferum_C:0.0000010011,Papaver_setigerum_C:0.0000010011)83:0.004751586…
(Prunus_persica:0.3437209801,(((((Aquilegia_oxysepala:0.0093274468,Aquilegia_coerulea:0.0058691910)100:0.3399962954,Coptis_chinensis:0.7679249439)86:0.2129960761,(((Kingdonia_uniflora:0.7339543643,(Trochodendron_aralioides:0.1295715021,Tetracentron_sinense:0.1236577917)97:0.0701219060)38:0.0228386540,(Eschscholzia_californica:0.1939315457,(((Papaver_somniferum_A:0.0000021608,Papaver_setigerum_A:0…
(Aquilegia_oxysepala:0.0046279274,(((((((Papaver_setigerum_D:0.0071363779,((Papaver_setigerum_B:0.0355084930,Papaver_rhoeas:0.0016223650)40:0.0000152234,((Papaver_somniferum_A:0.0000010000,Papaver_setigerum_A:0.0000010000)94:0.0049472091,(Papaver_setigerum_C:0.0016389960,Papaver_somniferum_C:0.0000026843)93:0.0033009806)69:0.0016295587)51:0.0011067157)100:0.1498494381,Macleaya_cordata:0.040713407…
(Prunus_persica:0.3806941379,((((((((Papaver_setigerum_A:0.0000020538,Papaver_somniferum_A:0.0218082354)100:0.0225234656,(((Papaver_bracteatum:0.0173308673,Papaver_rhoeas:0.0223323014)49:0.0029975251,(Papaver_setigerum_C:0.0014016239,Papaver_somniferum_C:0.0028419653)100:0.0141910944)67:0.0054920975,Papaver_setigerum_B:0.0222262623)49:0.0012115026)100:0.2655807309,Eschscholzia_californica:0.28673…
(Eschscholzia_californica:0.2812278894,((((Aquilegia_oxysepala:0.0000023959,Aquilegia_coerulea:0.0062361168)100:0.1090833760,Coptis_chinensis:0.1066713374)100:0.0981080245,(((Trochodendron_aralioides:0.1117304074,Tetracentron_sinense:0.2245146883)53:0.0430262987,((Vitis_vinifera:0.2390102548,(Amborella_trichopoda:0.5071952205,(Coffea_canephora:0.4054180763,Prunus_persica:0.1962486114)50:0.0132099…
(Coffea_canephora:0.6355702894,((((((Macleaya_cordata:0.1758533379,((((Papaver_setigerum_A:0.0000010002,Papaver_somniferum_A:0.0000010002)100:0.0191648201,(Papaver_setigerum_C:0.0100384025,Papaver_setigerum_B:0.0149281667)94:0.0200026894)84:0.0170611588,(Papaver_setigerum_D:0.0222900886,Papaver_bracteatum:0.0123469744)63:0.0067693472)74:0.0194966610,Papaver_rhoeas:0.0621373454)100:0.4404253868)95…
(Papaver_somniferum_A:0.0000020723,(((((((((((Coffea_canephora:0.1969879538,Vitis_vinifera:0.1079083607)76:0.0262728374,Prunus_persica:0.1424268886)86:0.0449563188,Amborella_trichopoda:0.2139367144)75:0.0260160411,(Nelumbo_nucifera:0.1614611423,Macadamia_integrifolia:0.1608098401)71:0.0200194427)77:0.0298726986,Akebia_trifoliata:0.1102785771)57:0.0156953702,((Aquilegia_coerulea:0.0043847630,Aquil…
(Papaver_setigerum_D:0.0219792301,Papaver_rhoeas:0.0098713958,(((Papaver_somniferum_C:0.0032963956,Papaver_setigerum_C:0.0000025831)98:0.0049766466,((Papaver_somniferum_A:0.0000010000,Papaver_setigerum_A:0.0000010000)97:0.0049768867,Papaver_setigerum_B:0.0116433128)53:0.0016149324)55:0.0016265775,((Eschscholzia_californica:0.1574120673,Macleaya_cordata:0.0234887761)99:0.0858310104,((((Amborella_t…
(Kingdonia_uniflora:0.2737902357,((Macleaya_cordata:0.0876962969,Eschscholzia_californica:0.2180460700)93:0.0328364631,((Papaver_setigerum_A:0.0000021978,Papaver_somniferum_A:0.0024406352)99:0.0310319468,(((Papaver_setigerum_B:0.0460329622,Papaver_setigerum_C:0.0099268264)61:0.0087625094,Papaver_somniferum_C:0.0202628066)47:0.0105986598,Papaver_setigerum_D:0.0454109347)87:0.0241611393)100:0.24153…
(Prunus_persica:0.2791182791,(((((Aquilegia_coerulea:0.1204970351,Coptis_chinensis:0.4188373561)100:0.1149399776,Akebia_trifoliata:0.1401074807)84:0.0439700861,Kingdonia_uniflora:0.2755271477)37:0.0177039972,(((((Papaver_setigerum_C:0.0029083718,Papaver_somniferum_C:0.0030001985)93:0.0117851950,Papaver_setigerum_D:0.0277342739)100:0.0849679831,(Papaver_bracteatum:0.0391962286,Papaver_setigerum_B:…
(Coffea_canephora:0.0982919465,(((Coptis_chinensis:6.1368221763,Amborella_trichopoda:0.0000025019)78:0.2011094535,((Aquilegia_oxysepala:0.0100699112,Aquilegia_coerulea:0.0093111417)100:0.1642430721,(Kingdonia_uniflora:0.2213116016,Prunus_persica:0.0502633732)44:0.0125156855)36:0.0080997080)18:0.0211422071,((((((((Papaver_somniferum_C:0.0000024932,Papaver_setigerum_C:0.0000010000)51:0.0000021359,P…
(Papaver_setigerum_B:0.0047705261,(((((((Trochodendron_aralioides:0.0758588277,((Coffea_canephora:0.1590067608,Vitis_vinifera:0.0619021478)96:0.0488849444,Prunus_persica:0.1157804163)68:0.0299205587)47:0.0383635746,Akebia_trifoliata:0.0846750099)22:0.0095063967,((Aquilegia_oxysepala:0.0000025309,Aquilegia_coerulea:0.0000025309)100:0.0654873251,Coptis_chinensis:0.0958426593)100:0.0708187266)31:0.0…
(Papaver_setigerum_C:0.0059246881,(((((((((((Coffea_canephora:0.2538081241,Prunus_persica:0.1677259515)84:0.0198969435,Vitis_vinifera:0.1303127921)91:0.0981209292,(Amborella_trichopoda:0.4230200412,Nelumbo_nucifera:0.0847977357)65:0.0655075409)69:0.0366090911,Akebia_trifoliata:0.1005895249)41:0.0032925704,(Coptis_chinensis:0.1121186611,(Aquilegia_oxysepala:0.0091508188,Aquilegia_coerulea:0.000002…
(Aquilegia_oxysepala:0.0141355656,((((((((((Papaver_rhoeas:0.0060538184,Papaver_setigerum_D:0.0118744274)50:0.0000021210,(Papaver_somniferum_C:0.0000024445,Papaver_setigerum_C:0.0000024445)98:0.0059314228)78:0.0019625004,(Papaver_setigerum_A:0.0000024099,Papaver_somniferum_A:0.0019658454)86:0.0019661225)72:0.0029884348,Papaver_setigerum_B:0.0108066771)100:0.2587984665,Macleaya_cordata:0.057727503…
(Akebia_trifoliata:0.1396431097,((((((Papaver_bracteatum:0.0062304803,(Papaver_rhoeas:0.0161932117,Papaver_setigerum_B:0.0118450292)37:0.0032434606)37:0.0000025689,(Papaver_somniferum_C:0.0653829486,Papaver_setigerum_C:0.0000021344)92:0.0130010236)25:0.0000022015,(Papaver_somniferum_A:0.0000010000,Papaver_setigerum_A:0.0000010000)100:0.0248316412)100:0.1832510185,Macleaya_cordata:0.0501343793)70:…
(Papaver_rhoeas:0.0020449194,Papaver_setigerum_D:0.0060677477,((((((Aquilegia_coerulea:0.0010129956,Aquilegia_oxysepala:0.0000029208)98:0.0835362457,Akebia_trifoliata:0.4778517099)17:0.0166274355,((((Vitis_vinifera:0.0400893905,Coffea_canephora:0.0921365738)82:0.0177572777,Prunus_persica:0.0961466344)78:0.0146837740,Nelumbo_nucifera:0.0477591482)49:0.0043145103,((Trochodendron_aralioides:0.013924…
(Papaver_setigerum_C:0.0018087766,((((((((Trochodendron_aralioides:0.0482424628,Tetracentron_sinense:0.0590851261)100:0.0769809871,Nelumbo_nucifera:0.1986321529)47:0.0231402929,((Coffea_canephora:0.2330656151,Vitis_vinifera:0.1223354714)95:0.0535280006,(Amborella_trichopoda:0.6177304299,Prunus_persica:0.2352991470)80:0.0473386963)80:0.0377629676)52:0.0310602549,(Aquilegia_oxysepala:0.0000028017,A…
(Aquilegia_coerulea:0.0099231902,(((((Coffea_canephora:0.1398469419,Vitis_vinifera:0.0524182003)46:0.0233726081,Prunus_persica:0.0933325323)53:0.0456239109,Amborella_trichopoda:0.5808131291)99:0.0609681677,((((((Papaver_setigerum_A:0.0025058256,Papaver_somniferum_A:0.0000021250)99:0.0100200682,((Papaver_bracteatum:0.0088050448,(Papaver_setigerum_C:0.0000010000,Papaver_somniferum_C:0.0000010000)92…
(Papaver_somniferum_C:0.0070356831,(((Papaver_setigerum_D:0.0114819267,Papaver_bracteatum:0.0113960622)14:0.0000021364,(((Papaver_somniferum_A:0.0440145911,Papaver_setigerum_A:0.0021884215)83:0.0063962309,((((((((Prunus_persica:0.2460793508,Coffea_canephora:0.3214863109)57:0.0260498595,Vitis_vinifera:0.1552702027)84:0.0812083369,Amborella_trichopoda:1.1223478763)70:0.0511476907,Nelumbo_nucifera:0…
(Kingdonia_uniflora:0.2323529422,(((((((Papaver_somniferum_A:0.0000022237,Papaver_setigerum_A:0.0000010000)39:0.0000020676,Papaver_setigerum_D:0.0053283091)42:0.0000020973,(((Papaver_rhoeas:0.0107307644,(Papaver_somniferum_C:0.0000010000,Papaver_setigerum_C:0.0000010000)98:0.0106312255)43:0.0000020160,Papaver_setigerum_B:0.0160089715)80:0.0053767076,Papaver_bracteatum:0.0217260119)79:0.0053572679…
(Vitis_vinifera:0.2635359533,((((((((((((Papaver_somniferum_A:0.0000010000,Papaver_setigerum_A:0.0000010000)100:0.0145156966,(Papaver_setigerum_C:0.0000010000,Papaver_somniferum_C:0.0000010000)100:0.0255976873)75:0.0063779542,Papaver_setigerum_B:0.0204754303)57:0.0038050119,Papaver_bracteatum:0.0254096737)43:0.0057213068,Papaver_setigerum_D:0.0116563580)31:0.0020740824,Papaver_rhoeas:0.0424216396…
(Papaver_setigerum_D:0.0160245616,(((((Kingdonia_uniflora:0.1466324551,((((Trochodendron_aralioides:0.0216760766,Tetracentron_sinense:0.0505820459)98:0.0351464621,(Coffea_canephora:0.1508941409,(Prunus_persica:0.1146578454,Vitis_vinifera:0.1052847005)78:0.0317900544)97:0.0289225219)94:0.0274611522,(Nelumbo_nucifera:0.1537007945,Amborella_trichopoda:0.2437339988)66:0.0255840815)89:0.0380933606,(Ak…
(Prunus_persica:0.4228752072,((((((Aquilegia_coerulea:0.0131268123,Aquilegia_oxysepala:0.0027749222)100:0.2367813260,Coptis_chinensis:0.2339748934)100:0.1436179305,Akebia_trifoliata:0.1944316813)98:0.0335980266,(((Papaver_bracteatum:0.0160884133,((Papaver_rhoeas:0.0113880453,Papaver_setigerum_B:0.0166262403)51:0.0033370916,(Papaver_somniferum_A:0.0000024960,Papaver_setigerum_A:0.0008888376)96:0.0…
(Papaver_setigerum_C:0.0000027383,((((((((Coffea_canephora:0.2123248106,Amborella_trichopoda:0.3854903904)50:0.0339249603,(Trochodendron_aralioides:0.0309355585,Tetracentron_sinense:0.0213066650)96:0.0304954128)41:0.0160814554,Akebia_trifoliata:0.1199926470)31:0.0113714770,((Aquilegia_coerulea:0.0000020505,Aquilegia_oxysepala:0.0095261102)100:0.1201867856,(Macadamia_integrifolia:0.0341749741,Nelu…
(Coffea_canephora:0.2511404205,(((((((Aquilegia_oxysepala:0.0050560229,Aquilegia_coerulea:0.0029804408)100:0.1156882398,Coptis_chinensis:0.1450921043)100:0.0787292091,((((Papaver_setigerum_A:0.0087612541,(Papaver_setigerum_C:0.0000021607,Papaver_somniferum_C:0.0000025890)100:0.0077277419)62:0.0028683105,Papaver_setigerum_B:0.0169810037)44:0.0011033762,(Papaver_setigerum_D:0.0127441769,Papaver_rho…
(Amborella_trichopoda:0.6291551064,(((Akebia_trifoliata:0.1574832789,((((((Papaver_somniferum_C:0.0000020263,Papaver_setigerum_C:0.0045403283)95:0.0045089299,((Papaver_somniferum_A:0.0045184294,Papaver_setigerum_A:0.0045224083)88:0.0045095935,Papaver_setigerum_B:0.2793936538)32:0.0000020831)78:0.0092808386,(Papaver_setigerum_D:0.0370431602,Papaver_rhoeas:0.0181687322)75:0.0044911147)45:0.00000201…
(Macleaya_cordata:0.0574849076,((((((Trochodendron_aralioides:0.0171182067,Tetracentron_sinense:0.1153515234)92:0.0267258240,(Vitis_vinifera:0.1076724811,Prunus_persica:0.2325931181)92:0.1037980187)44:0.0240233586,((Amborella_trichopoda:0.3112206701,Coffea_canephora:0.3449766370)83:0.1337737373,(Kingdonia_uniflora:0.1937723153,Nelumbo_nucifera:0.1483790480)50:0.0386437317)14:0.0000021063)28:0.030…
(Papaver_rhoeas:0.0050100750,((((((Akebia_trifoliata:0.0883074241,Aquilegia_oxysepala:0.1643400205)27:0.0137807167,((((Coffea_canephora:0.2364463132,(Prunus_persica:0.0897989763,Vitis_vinifera:0.1853317552)97:0.0353739074)87:0.0321001313,Amborella_trichopoda:0.3763157686)63:0.0259609111,((Tetracentron_sinense:0.0380789983,Trochodendron_aralioides:0.0491229543)99:0.0451983014,(Coptis_chinensis:0.5…
(Nelumbo_nucifera:0.1432989519,((((Prunus_persica:0.1612426217,Vitis_vinifera:0.1571432195)97:0.0584818046,(Trochodendron_aralioides:0.2147122773,Amborella_trichopoda:0.3995412864)65:0.0188522908)64:0.0219546101,((Coptis_chinensis:0.0760171691,(Aquilegia_oxysepala:0.0065786070,Aquilegia_coerulea:0.0105247531)100:0.0858174997)99:0.0599670707,Kingdonia_uniflora:0.3355939697)62:0.0233745114)18:0.006…
(Papaver_setigerum_A:0.0000022436,(((Papaver_setigerum_D:0.0211550439,Papaver_rhoeas:0.0176001836)79:0.0043716432,(Papaver_setigerum_C:0.0000022436,Papaver_somniferum_C:0.0024444830)100:0.0216577170)64:0.0075420581,((((((Aquilegia_oxysepala:0.0038810819,Aquilegia_coerulea:0.0011742719)100:0.1892334233,Coptis_chinensis:0.1781841463)99:0.1583288612,((Amborella_trichopoda:1.0490635111,(Nelumbo_nucif…
(Prunus_persica:0.3046318640,((((Kingdonia_uniflora:0.3577552038,Akebia_trifoliata:0.1659791707)92:0.0306253914,(Coptis_chinensis:0.1986242846,Aquilegia_oxysepala:0.1646786866)100:0.1602315017)95:0.0368300347,((((Papaver_somniferum_C:0.0024866032,Papaver_setigerum_C:0.0033359797)98:0.0098106476,((Papaver_setigerum_D:0.0231535289,Papaver_rhoeas:0.0200118219)75:0.0050027713,Papaver_bracteatum:0.020…
(Papaver_setigerum_A:0.0000021012,(((Papaver_setigerum_B:0.0067321449,Papaver_somniferum_C:0.0146510440)75:0.0067491570,Papaver_setigerum_C:0.0077235846)76:0.0014378790,((((((Aquilegia_oxysepala:0.0013584741,Aquilegia_coerulea:0.0030567296)100:0.2212167492,(Akebia_trifoliata:0.1148756398,Kingdonia_uniflora:0.2683549587)85:0.0112157223)99:0.0145481359,(((Coffea_canephora:0.3471142825,Prunus_persic…
(Kingdonia_uniflora:0.4057387993,(((((((Papaver_somniferum_C:0.0000025248,Papaver_setigerum_C:0.0000020294)97:0.0129348515,(Papaver_setigerum_B:0.0358892415,(Papaver_bracteatum:0.0129551509,((Papaver_somniferum_A:0.0036076308,Papaver_setigerum_A:0.0300087123)100:0.0222371067,Papaver_rhoeas:0.0393405853)52:0.0033032054)36:0.0000025548)37:0.0000020164)71:0.0056549398,Papaver_setigerum_D:0.013942603…
(Papaver_somniferum_A:0.0000010000,(((((((Aquilegia_coerulea:0.0006644129,Aquilegia_oxysepala:0.0039651359)100:0.1750838340,Kingdonia_uniflora:0.2664751040)62:0.0174646270,Akebia_trifoliata:0.1035919167)78:0.0235349282,((Nelumbo_nucifera:0.1008909471,Macadamia_integrifolia:0.1305379685)96:0.0215782709,(Amborella_trichopoda:0.4883635903,(Vitis_vinifera:0.1323720884,Prunus_persica:0.1384229681)100:…
(Vitis_vinifera:0.1773210452,(((((Akebia_trifoliata:0.1756861470,Nelumbo_nucifera:0.1417125952)59:0.0304912216,Macadamia_integrifolia:0.2124867360)59:0.0318163835,(((Papaver_setigerum_C:0.0000010000,Papaver_somniferum_C:0.0000010000)92:0.0049721936,(((Papaver_setigerum_B:0.0167853407,Papaver_rhoeas:0.0070591040)17:0.0000021582,Papaver_setigerum_D:0.0141373045)38:0.0023771057,(Papaver_setigerum_A:…
(Macleaya_cordata:0.0647360008,((Papaver_somniferum_A:0.0053507259,Papaver_setigerum_A:0.0000020971)73:0.0000020971,(((Papaver_somniferum_C:0.0053935049,Papaver_setigerum_C:0.0067325868)89:0.0069859934,Papaver_setigerum_B:0.0233549261)51:0.0043243517,(Papaver_bracteatum:0.0229784089,Papaver_setigerum_D:0.0229443146)47:0.0044913691)78:0.0183789611)100:0.1983082537,((((Coffea_canephora:0.4874396048…
(Papaver_setigerum_D:0.0463291694,(((((((((Prunus_persica:0.2700368529,Vitis_vinifera:0.1070632522)90:0.0513142608,Coffea_canephora:0.2997357626)51:0.0959904689,(Trochodendron_aralioides:0.0898628172,Nelumbo_nucifera:0.1729275146)95:0.0296264490)49:0.0346014008,Amborella_trichopoda:0.7348183744)84:0.0161056457,Kingdonia_uniflora:0.2902785365)48:0.0056365274,(Coptis_chinensis:0.3523101629,Akebia_t…
(Papaver_setigerum_C:0.0022296045,((((Papaver_rhoeas:0.0111972906,(((((Coffea_canephora:0.2777621848,Vitis_vinifera:0.1219746728)33:0.0159592640,Prunus_persica:0.2732410888)100:0.2613339170,(((Aquilegia_oxysepala:0.0045350275,Aquilegia_coerulea:0.0000025694)100:0.0764770777,Coptis_chinensis:0.1491169989)100:0.1216832436,Kingdonia_uniflora:0.2783658170)89:0.0451519084)94:0.0621747346,Macleaya_cord…
(Papaver_bracteatum:0.0108997541,(((Macleaya_cordata:0.0343628897,Eschscholzia_californica:0.1588459346)92:0.0166635337,(((Vitis_vinifera:0.0946262064,Prunus_persica:0.1903333727)99:0.0892786621,Amborella_trichopoda:0.4160516077)87:0.0319193777,(((Coptis_chinensis:0.1231538031,(Aquilegia_oxysepala:0.0010306437,Aquilegia_coerulea:0.0070834851)100:0.0833608178)100:0.0649443334,Akebia_trifoliata:0.0…
(Kingdonia_uniflora:0.2302569776,(((Macleaya_cordata:0.0266128798,((((((Papaver_setigerum_A:0.0000010000,Papaver_somniferum_A:0.0000010000)84:0.0037413240,Papaver_setigerum_B:0.0118634965)99:0.0321940669,(Papaver_somniferum_C:0.0113050948,Papaver_setigerum_C:0.0000026156)62:0.0157390298)22:0.0000021750,Papaver_setigerum_D:0.0245482975)39:0.0039183325,Papaver_bracteatum:0.0116637018)51:0.003520525…
(Papaver_rhoeas:0.0000021149,((((Tetracentron_sinense:0.2038487181,(((Coffea_canephora:0.2599905712,(Prunus_persica:0.1449173219,Vitis_vinifera:0.2465236767)82:0.0400460526)79:0.0464538335,Nelumbo_nucifera:0.1377526501)60:0.0118149646,Macadamia_integrifolia:0.1311986035)53:0.0052143195)58:0.0001074114,Coptis_chinensis:0.3858978355)100:0.0589012456,Macleaya_cordata:0.0684931656)76:0.0078915467,Esc…
(Akebia_trifoliata:0.1591638718,((((((Aquilegia_coerulea:0.0076189705,Aquilegia_oxysepala:0.0035592135)100:0.0977311383,Coptis_chinensis:0.1221369575)94:0.0335716108,Amborella_trichopoda:0.3915614137)43:0.0272941752,Nelumbo_nucifera:0.2109676236)17:0.0163780630,(((((Papaver_setigerum_D:0.0508662314,(Papaver_setigerum_A:0.0000020662,Papaver_somniferum_A:0.0000020492)93:0.0000020497)26:0.0088056741…
(Papaver_setigerum_A:0.0391229694,((Papaver_somniferum_C:0.0133683884,Papaver_rhoeas:0.0320725795)42:0.0000022505,((((((Eschscholzia_californica:0.3459541621,(((Nelumbo_nucifera:0.3677991290,(Vitis_vinifera:0.2539237748,Prunus_persica:0.3699260897)100:0.2068391352)100:0.1068290777,Akebia_trifoliata:0.2823716700)54:0.0159049185,(Coptis_chinensis:0.2849991774,(Aquilegia_coerulea:0.0101886841,Aquile…
(Papaver_setigerum_D:0.0066183324,(((Papaver_setigerum_A:0.0000020201,Papaver_somniferum_A:0.0000020201)97:0.0021849120,(Papaver_somniferum_C:0.0000020201,Papaver_setigerum_C:0.0000020201)97:0.0021860948)90:0.0010907874,(((((((Coffea_canephora:0.1255802776,Vitis_vinifera:0.0429335462)93:0.0263095014,(Tetracentron_sinense:0.0129056528,Trochodendron_aralioides:0.0158134591)100:0.0252008834)45:0.005…
(Aquilegia_coerulea:0.0000029968,(((((((Coffea_canephora:0.3340371999,Vitis_vinifera:0.2010101702)73:0.0710323981,Nelumbo_nucifera:0.1674912682)35:0.0110054231,Amborella_trichopoda:0.6104568057)91:0.0520580962,(((((Papaver_setigerum_D:0.0122163392,Papaver_rhoeas:0.0210285721)98:0.0161833218,Papaver_setigerum_B:0.0162119030)78:0.0039840779,(Papaver_setigerum_A:0.0000021165,Papaver_somniferum_A:0.0…
(Macadamia_integrifolia:0.2668907862,(((Prunus_persica:0.2661396220,Vitis_vinifera:0.2224680700)59:0.0190155525,Coffea_canephora:0.4738261659)100:0.1428931784,((Kingdonia_uniflora:0.4004380053,((Aquilegia_oxysepala:0.0095226714,Aquilegia_coerulea:0.0131781600)100:0.1588643259,Coptis_chinensis:0.1436601645)100:0.0840544554)38:0.0139667111,(((((((Papaver_setigerum_B:0.0000023872,Papaver_somniferum_…
(Prunus_persica:0.0602817046,(Vitis_vinifera:0.0444984005,((((((((Papaver_setigerum_C:0.0000010000,Papaver_somniferum_C:0.0000010000)100:0.0068105446,(Papaver_setigerum_A:0.0000021949,Papaver_somniferum_A:0.0008742848)100:0.0069771492)71:0.0011719628,(Papaver_setigerum_B:0.0087848999,Papaver_setigerum_D:0.0098712794)41:0.0000020117)68:0.0008541102,Papaver_bracteatum:0.0053035395)100:0.0567400377,…
(Vitis_vinifera:0.1549629615,(((((((((((((Papaver_somniferum_C:0.0000010000,Papaver_setigerum_C:0.0000010000)99:0.0111022489,Papaver_bracteatum:0.0044385586)62:0.0022115455,Papaver_setigerum_B:0.0134308402)51:0.0000020795,Papaver_setigerum_D:0.0022195814)49:0.0000021304,Papaver_rhoeas:0.0044315670)79:0.0048595538,(Papaver_somniferum_A:0.0000010000,Papaver_setigerum_A:0.0000010000)89:0.0064058886)…
(Coptis_chinensis:0.2641530393,(((((Papaver_bracteatum:0.0153491388,(((Papaver_setigerum_D:0.0135271367,Papaver_rhoeas:0.0286019440)96:0.0043930468,((Papaver_setigerum_C:0.0012535215,Papaver_somniferum_C:0.0000022320)100:0.0088469903,(Papaver_setigerum_A:0.0000022320,Papaver_somniferum_A:0.0006254494)100:0.0056576125)99:0.0036669485)93:0.0030077193,Papaver_setigerum_B:0.0212797314)92:0.0065129509…
(Vitis_vinifera:0.1053334212,(((((((((Papaver_somniferum_A:0.0000021748,Papaver_setigerum_A:0.0000021748)91:0.0026301936,(Papaver_somniferum_C:0.0000021748,Papaver_setigerum_C:0.0000021748)91:0.0026343358)86:0.0026159155,Papaver_rhoeas:0.0187121756)28:0.0000020022,(Papaver_setigerum_B:0.0051936499,Papaver_setigerum_D:0.0354581335)45:0.0000421829)90:0.0026191770,Papaver_bracteatum:0.0000021748)100…
(Macadamia_integrifolia:0.2265050827,((((Coffea_canephora:0.3903642112,Prunus_persica:0.2010636759)46:0.0314793839,Vitis_vinifera:0.2309370241)79:0.0376720573,(Trochodendron_aralioides:0.1610485811,Tetracentron_sinense:0.7120987699)91:0.0750816475)56:0.0289659418,(((Aquilegia_oxysepala:0.0000021763,Aquilegia_coerulea:0.0114094429)100:0.1836761853,Coptis_chinensis:0.1525580793)100:0.1360916501,(((…
(Kingdonia_uniflora:0.4253586605,(((Nelumbo_nucifera:0.1517426959,Coptis_chinensis:0.2311243406)38:0.0145303854,(((Prunus_persica:0.1710577501,Coffea_canephora:0.3012310063)76:0.0316261812,Vitis_vinifera:0.1901435455)97:0.0625692813,(Trochodendron_aralioides:0.0422005996,Tetracentron_sinense:0.0676226583)100:0.1257425579)85:0.0450327924)53:0.0248252871,(((((Papaver_bracteatum:0.0267056342,Papaver…
(Papaver_setigerum_D:0.0174339025,(Papaver_bracteatum:0.0086174789,(Papaver_setigerum_A:0.0000020622,Papaver_somniferum_A:0.0000020622)94:0.0021410035)44:0.0000020247,(((((((Tetracentron_sinense:0.0279934410,Trochodendron_aralioides:0.0600881215)100:0.0623638118,((Macadamia_integrifolia:0.1493024761,Amborella_trichopoda:0.3038802073)52:0.0272988996,((Vitis_vinifera:0.1508173633,(Coffea_canephora:…
(Prunus_persica:0.2309459754,((Tetracentron_sinense:0.1498342799,(((Akebia_trifoliata:0.1341528253,((Aquilegia_coerulea:0.0098901327,Aquilegia_oxysepala:0.0018802358)100:0.2008701570,Coptis_chinensis:0.1642643021)100:0.0901492055)86:0.0289553298,((((((Papaver_somniferum_C:0.0000026557,Papaver_setigerum_C:0.0000026557)98:0.0126225748,(Papaver_setigerum_A:0.0080696473,Papaver_somniferum_A:0.0044329…
(Papaver_setigerum_C:0.0000010000,(Papaver_setigerum_D:0.0115490481,(((((((Coffea_canephora:0.3929977661,(Vitis_vinifera:0.1623007919,Prunus_persica:0.2187216431)79:0.0266262320)100:0.0920073994,Nelumbo_nucifera:0.2014783664)63:0.0218887534,Amborella_trichopoda:0.4343835357)87:0.0181047945,((Coptis_chinensis:0.1379361170,(Aquilegia_oxysepala:0.0053710428,Aquilegia_coerulea:0.0033959061)100:0.1124…
(Papaver_bracteatum:0.0122060041,((((((Aquilegia_oxysepala:0.0048184939,Aquilegia_coerulea:0.0000021071)100:0.2557328317,(((Nelumbo_nucifera:0.2423456855,Amborella_trichopoda:0.5408864700)44:0.0278373990,Macadamia_integrifolia:0.2572316812)44:0.0248056569,((Coffea_canephora:0.3913707488,Prunus_persica:0.2215698572)38:0.0111129511,Vitis_vinifera:0.1685363703)89:0.0944149164)74:0.0524469297)70:0.01…
(Coffea_canephora:0.1062001536,(((((((Papaver_bracteatum:0.0164763261,(Papaver_setigerum_B:0.0039660562,(((Papaver_setigerum_D:0.0317940433,Papaver_rhoeas:0.0398750933)65:0.0156360195,(Papaver_somniferum_C:0.0000022219,Papaver_setigerum_C:0.0000022344)97:0.0072945416)48:0.0016734189,(Papaver_somniferum_A:0.0029802408,Papaver_setigerum_A:0.0000022344)99:0.0149982558)21:0.0000021560)29:0.0000024640…
(Akebia_trifoliata:0.1710986724,((((((Papaver_setigerum_A:0.0000010000,Papaver_somniferum_A:0.0000010000)96:0.0090053423,Papaver_setigerum_B:0.0044895778)20:0.0000020391,(Papaver_bracteatum:0.0326313612,Papaver_rhoeas:0.0000021996)95:0.0045214870)56:0.0045199975,(Papaver_setigerum_C:0.0000021996,Papaver_somniferum_C:0.0045373703)75:0.0000020850)100:0.2494103450,(Eschscholzia_californica:0.2883552…
(Eschscholzia_californica:0.1663838704,((((((Papaver_setigerum_C:0.0000022381,Papaver_somniferum_C:0.0000027981)56:0.0000021095,((Papaver_setigerum_A:0.0000020316,(Papaver_setigerum_B:0.0073921019,Papaver_bracteatum:0.0073914876)34:0.0000021099)17:0.0000026551,Papaver_somniferum_A:0.0000027981)82:0.0036900299)100:0.1266243665,Macadamia_integrifolia:0.0000020324)82:0.0108262129,((Coffea_canephora:…
(Coptis_chinensis:0.1301283946,(Kingdonia_uniflora:0.1460102656,(((((((((Papaver_bracteatum:0.0055708784,Papaver_setigerum_D:0.0083948941)65:0.0027893564,Papaver_setigerum_B:0.0111642797)64:0.0000020569,(Papaver_setigerum_A:0.0000021955,Papaver_somniferum_A:0.0000021914)91:0.0027768064)94:0.0027792321,(Papaver_setigerum_C:0.0000024170,Papaver_somniferum_C:0.0000023589)61:0.0000023433)100:0.082999…
(Papaver_somniferum_A:0.0000023333,((Papaver_somniferum_C:0.0012790340,Papaver_setigerum_C:0.0000022503)91:0.0012778935,(((((((Aquilegia_coerulea:0.0000022503,Aquilegia_oxysepala:0.0012613075)100:0.1119357760,Coptis_chinensis:0.1029754190)100:0.0629593809,(((Prunus_persica:0.1895289894,Vitis_vinifera:0.1590739499)48:0.0271186903,Coffea_canephora:0.2991006629)100:0.1346101380,Akebia_trifoliata:0.0…
(Tetracentron_sinense:0.4666374739,(Macadamia_integrifolia:0.3327403685,((Vitis_vinifera:0.2482382175,Amborella_trichopoda:0.8223999439)59:0.0665097214,Coffea_canephora:0.9855554083)19:0.0342227292)19:0.0150324197,((((((Papaver_setigerum_B:0.0347572953,Papaver_setigerum_A:0.0355374561)57:0.0000020278,(Papaver_setigerum_C:0.0000029726,Papaver_somniferum_C:0.0042666275)98:0.0085765157)98:0.03240537…
(Aquilegia_oxysepala:0.0097244969,(((Kingdonia_uniflora:0.3349884775,(Akebia_trifoliata:0.1619178400,(Amborella_trichopoda:0.7350076030,((Vitis_vinifera:0.0930116866,Prunus_persica:0.3335732120)85:0.0568227204,Coffea_canephora:0.4470975453)97:0.1270342137)74:0.0513390018)66:0.0449521187)58:0.0538574059,((Papaver_setigerum_B:0.0315024995,(Papaver_bracteatum:0.0109312267,((((Papaver_somniferum_C:0.…
(Amborella_trichopoda:0.3033079380,(((((((Papaver_setigerum_B:0.1366463612,(Papaver_somniferum_A:0.0000010000,Papaver_setigerum_A:0.0000010000)63:0.0000022223)78:0.0078964365,Papaver_setigerum_C:0.0000010000)17:0.0000020907,Papaver_somniferum_C:0.0000010000)83:0.0089317411,((Papaver_bracteatum:0.0082499444,Papaver_rhoeas:0.0079911849)81:0.0079058173,Papaver_setigerum_D:0.0324916007)83:0.015360714…
(Amborella_trichopoda:0.8316230125,((((((Papaver_somniferum_A:0.0005836066,Papaver_setigerum_A:0.0000020611)100:0.0175002423,Papaver_setigerum_D:0.0209966915)67:0.0025220917,((Papaver_somniferum_C:0.0000020587,Papaver_setigerum_C:0.0000020587)99:0.0118352472,Papaver_setigerum_B:0.1145589153)54:0.0000024679)100:0.2080580413,Macleaya_cordata:0.0725110594)100:0.1348704266,((((Aquilegia_coerulea:0.00…
(Macleaya_cordata:0.0183531266,((Akebia_trifoliata:0.0351936463,((Aquilegia_coerulea:0.0773438159,Coptis_chinensis:0.1757087573)99:0.0620211651,Kingdonia_uniflora:0.1395665617)47:0.0000021515)87:0.0181504780,(((Vitis_vinifera:0.0552414683,(Coffea_canephora:0.1339906158,Prunus_persica:0.1090293586)70:0.0143090574)100:0.0579322787,(Macadamia_integrifolia:0.0770269911,Nelumbo_nucifera:0.1050759737)6…
(Papaver_setigerum_C:0.0000009998,((((((((Nelumbo_nucifera:0.3528442266,((Prunus_persica:0.3668635016,Vitis_vinifera:0.2472476024)75:0.0392958884,Coffea_canephora:0.7160095208)100:0.2201558262)97:0.0533844029,(Amborella_trichopoda:0.7382089458,Kingdonia_uniflora:0.5069020334)53:0.0534878553)93:0.0491843374,((Aquilegia_oxysepala:0.0070774506,Aquilegia_coerulea:0.0041294716)100:0.4706438057,Akebia_…
(Coffea_canephora:0.3275841716,(((((((((Papaver_somniferum_A:0.0000027508,Papaver_setigerum_A:0.0034637418)26:0.0000023220,Papaver_setigerum_B:0.0123558350)30:0.0017429831,(Papaver_setigerum_C:0.0017246281,Papaver_somniferum_C:0.0000020049)98:0.0052064395)34:0.0018941925,(Papaver_setigerum_D:0.0106015899,Papaver_rhoeas:0.0174040423)67:0.0020031254)37:0.0039318750,Papaver_bracteatum:0.0045612122)1…
(Coptis_chinensis:0.1018293798,(((Macleaya_cordata:0.0308246702,(((Papaver_setigerum_A:0.0000022299,Papaver_somniferum_A:0.0000021157)89:0.0024868111,(((Papaver_somniferum_C:0.0440293871,Papaver_setigerum_B:0.0053285032)74:0.0030685860,Papaver_setigerum_D:0.0096020789)74:0.0046450881,Papaver_bracteatum:0.0000020082)52:0.0000024916)100:0.1482149661,Eschscholzia_californica:0.0804616329)89:0.022921…
(Macleaya_cordata:0.0284114778,(((((Nelumbo_nucifera:0.1183181642,Macadamia_integrifolia:0.1511938135)45:0.0125476769,((Prunus_persica:0.1752898383,Coffea_canephora:0.1756259074)100:0.0537526195,Tetracentron_sinense:0.0979172980)69:0.0118614898)46:0.0144399977,Amborella_trichopoda:0.2748020365)91:0.0288493309,(Akebia_trifoliata:0.0942398772,Kingdonia_uniflora:0.1578222443)66:0.0129297182)48:0.008…
(Papaver_setigerum_D:0.0257160584,((((((Aquilegia_oxysepala:0.0052869173,Aquilegia_coerulea:0.0057067203)100:0.3194657335,Coptis_chinensis:0.4272587404)100:0.1474851425,(((((Vitis_vinifera:0.2997312722,Prunus_persica:0.2678911222)67:0.0460199987,Coffea_canephora:0.5105146632)100:0.1282780937,Trochodendron_aralioides:0.1654437689)89:0.0469865970,Amborella_trichopoda:0.7133331427)98:0.0733229054,Ak…
(Aquilegia_coerulea:0.0000010000,(((((Macleaya_cordata:0.0842800910,((((Papaver_rhoeas:0.0114865667,(Papaver_setigerum_D:0.0114802783,Papaver_bracteatum:0.0000024837)52:0.0000021513)89:0.0115813275,Papaver_setigerum_B:0.0118291314)70:0.0075370061,(Papaver_setigerum_C:0.0000010000,Papaver_somniferum_C:0.0000010000)54:0.0000021863)66:0.0038086869,(Papaver_somniferum_A:0.0000028250,Papaver_setigerum…
(Papaver_setigerum_A:0.0079117305,((Papaver_setigerum_C:0.0000021506,Papaver_somniferum_C:0.0000023444)89:0.0035366118,(((((Eschscholzia_californica:0.1767673850,Macleaya_cordata:0.0313430011)74:0.0078747442,(((Nelumbo_nucifera:0.0673870227,Macadamia_integrifolia:0.1493875075)45:0.0126229200,(((Vitis_vinifera:0.0528528882,Prunus_persica:0.1243291218)64:0.0104210853,Coffea_canephora:0.1822848651)1…
(Kingdonia_uniflora:0.2262080876,(((Nelumbo_nucifera:0.1492264859,((Trochodendron_aralioides:0.0223134010,Tetracentron_sinense:0.0308269425)100:0.0645434180,Prunus_persica:0.2592289531)84:0.0187575193)100:0.0304864374,(((((Papaver_somniferum_C:0.0012379958,Papaver_setigerum_C:0.0028734768)100:0.0085089762,(Papaver_setigerum_A:0.0005418592,Papaver_somniferum_A:0.0000023293)100:0.0148293154)41:0.00…
(Amborella_trichopoda:0.8578963221,((Tetracentron_sinense:0.0836542478,Trochodendron_aralioides:0.0784114015)100:0.2528651034,Macadamia_integrifolia:0.4590209873)69:0.0233641048,((((((((Papaver_somniferum_A:0.0070048949,Papaver_setigerum_A:0.0114129078)97:0.0104487701,(Papaver_bracteatum:0.0287341250,Papaver_setigerum_D:0.0337832935)41:0.0000022044)80:0.0065928872,((Papaver_setigerum_B:0.02368855…
(Vitis_vinifera:0.0437795111,Coffea_canephora:0.2487191413,(Tetracentron_sinense:0.0815912303,((((((((((Papaver_setigerum_C:0.0000000000,Papaver_somniferum_C:0.0000000000):0.0000000000,Papaver_setigerum_B:0.0000000000):0.0000028458,(Papaver_somniferum_A:0.0000023065,Papaver_setigerum_A:0.0000024553)96:0.0074888161)9:0.0000021257,Papaver_rhoeas:0.0000028203)39:0.0000021552,Papaver_setigerum_D:0.00…
(Akebia_trifoliata:0.0512502911,(((((((((Papaver_somniferum_A:0.0009959074,Papaver_setigerum_A:0.0000024451)95:0.0020158001,(Papaver_setigerum_C:0.0009519984,Papaver_somniferum_C:0.0000024451)99:0.0038075907)87:0.0021560993,(Papaver_bracteatum:0.0039117531,(Papaver_rhoeas:0.0019539375,Papaver_setigerum_D:0.0028770400)63:0.0025300603)46:0.0021797001)67:0.0077629455,Papaver_setigerum_B:0.0036701588…
(Aquilegia_coerulea:0.0000022067,(((((((Papaver_somniferum_A:0.0049617809,Papaver_setigerum_A:0.0024972520)100:0.0153524180,(Papaver_somniferum_C:0.0000022067,Papaver_setigerum_C:0.0000022067)100:0.0227468233)65:0.0039030853,Papaver_bracteatum:0.0162874879)55:0.0050724766,Papaver_setigerum_B:0.0317805588)97:0.0941238322,Macleaya_cordata:0.0513258659)74:0.0443084317,(Akebia_trifoliata:0.1139011916…
(Papaver_somniferum_C:0.0000021541,(((((((((Aquilegia_oxysepala:0.0012426834,Aquilegia_coerulea:0.0000021541)100:0.1834207203,Coptis_chinensis:0.2687112364)100:0.0722313449,Amborella_trichopoda:0.4536621110)62:0.0139696067,Kingdonia_uniflora:0.2974708251)48:0.0132642332,(((Coffea_canephora:0.2976244811,Prunus_persica:0.3025387020)81:0.0394834115,Vitis_vinifera:0.2322239220)94:0.0379207121,Tetrace…
(Macadamia_integrifolia:0.2014710856,((((((Eschscholzia_californica:0.0901888752,((Papaver_setigerum_A:0.0000026642,Papaver_somniferum_A:0.0000026642)99:0.0148798793,((Papaver_setigerum_B:0.0088604390,(Papaver_somniferum_C:0.0201938907,Papaver_setigerum_C:0.0000022509)93:0.0037991659)74:0.0018234908,Papaver_setigerum_D:0.0104737357)47:0.0000021254)100:0.1551010660)62:0.0287344848,Macleaya_cordata…
(Papaver_setigerum_B:0.0896290262,((((Papaver_setigerum_A:0.0799742460,Papaver_somniferum_C:0.0000016518)57:0.0000014737,(((((Coffea_canephora:0.2031130363,Prunus_persica:0.1509224067)95:0.0649075059,(Macadamia_integrifolia:0.5641662915,Nelumbo_nucifera:0.1075410481)65:0.0355782819)59:0.0447101075,Kingdonia_uniflora:0.1756969726)31:0.0075129821,((Amborella_trichopoda:0.3749058206,((Aquilegia_coer…
(Papaver_setigerum_D:0.0164960217,(((((((((Prunus_persica:0.3738458688,Vitis_vinifera:0.2158215263)63:0.0503265051,Coffea_canephora:0.5413211167)99:0.1323329162,Amborella_trichopoda:1.0687323861)64:0.0346471348,Nelumbo_nucifera:0.2336021571)71:0.0638187857,((Aquilegia_oxysepala:0.0019702149,Aquilegia_coerulea:0.0000027597)100:0.4496961923,Akebia_trifoliata:0.1418512506)69:0.0620462123)97:0.128421…
(Prunus_persica:0.1399264923,(((((((Papaver_somniferum_C:0.0000020932,Papaver_setigerum_C:0.0000020932)99:0.0087106017,(((Papaver_setigerum_D:0.0198060265,Papaver_rhoeas:0.0065348022)83:0.0021391121,Papaver_bracteatum:0.0108768541)89:0.0043324904,(Papaver_setigerum_A:0.0000020932,Papaver_somniferum_A:0.0000020932)100:0.0130469528)47:0.0000020653)100:0.1762928525,Macleaya_cordata:0.0765376949)66:0…
(Papaver_somniferum_A:0.0000010000,(((((((((Amborella_trichopoda:0.7351390127,(Nelumbo_nucifera:0.2614925489,(Vitis_vinifera:0.2667219387,Prunus_persica:0.4171396522)98:0.1181988829)70:0.0310161417)74:0.0508572083,(Aquilegia_coerulea:0.0000020374,Aquilegia_oxysepala:0.0042723715)100:0.3368062973)33:0.0144536437,Kingdonia_uniflora:0.8066801949)36:0.0164027592,Akebia_trifoliata:0.1721256094)98:0.12…
(Coffea_canephora:0.1191789211,(((((((Papaver_setigerum_A:0.0000025987,Papaver_somniferum_A:0.0000025987)100:0.0081831133,Papaver_setigerum_D:0.0000025987)96:0.0040433341,Papaver_bracteatum:0.0042716673)100:0.1022854775,Eschscholzia_californica:0.0536239608)55:0.0183205900,Macleaya_cordata:0.0376049361)89:0.0338285718,(((((Aquilegia_coerulea:0.0016350612,Aquilegia_oxysepala:0.0066669821)100:0.079…
(Akebia_trifoliata:0.0654561677,(Coptis_chinensis:0.1455197690,(Aquilegia_coerulea:0.0000023175,Aquilegia_oxysepala:0.0027496944)100:0.1259095269)99:0.0807022287,(((Macadamia_integrifolia:0.1095973112,Nelumbo_nucifera:0.1244234673)83:0.0366219031,(Eschscholzia_californica:0.1064880390,(Macleaya_cordata:0.0489245757,((Papaver_setigerum_C:0.0000023175,Papaver_somniferum_C:0.0000023175)98:0.01899068…
(Aquilegia_oxysepala:0.0028815609,((Kingdonia_uniflora:0.2952706327,Amborella_trichopoda:0.4530576502)57:0.0408481354,(((Vitis_vinifera:0.1752783801,(Prunus_persica:0.2154380711,Coffea_canephora:0.2280899129)90:0.0475179795)98:0.1378991023,Akebia_trifoliata:0.0812067536)60:0.0438591674,(((((Papaver_somniferum_C:0.0085121811,Papaver_setigerum_C:0.0000025137)69:0.0106005392,((Papaver_somniferum_A:0…
(Papaver_somniferum_A:0.0000023693,((((Papaver_rhoeas:0.0102468331,(Macleaya_cordata:0.1003765686,((((Coffea_canephora:0.6593905782,(Amborella_trichopoda:0.6258043095,Prunus_persica:0.4736566968)63:0.0908140471)94:0.1423872643,(Aquilegia_coerulea:0.0091685647,Aquilegia_oxysepala:0.0182845558)100:0.2890160583)38:0.0203995002,((Nelumbo_nucifera:0.1408228292,Macadamia_integrifolia:0.2111133200)69:0.…
(Prunus_persica:0.1973927140,(((((((((Papaver_setigerum_C:0.0011939923,Papaver_setigerum_B:0.0000021012)38:0.0000024407,Papaver_somniferum_C:0.0000021012)68:0.0175883979,Papaver_somniferum_A:0.0000021012)32:0.0000023043,(Papaver_setigerum_D:0.0150717277,Papaver_rhoeas:0.0532199492)75:0.0093832830)76:0.0218279043,Papaver_setigerum_A:0.0431301526)100:0.1011832894,Macleaya_cordata:0.0623582494)100:0…
(Papaver_somniferum_A:0.0000021956,(((((Macleaya_cordata:0.0323862448,(((Nelumbo_nucifera:0.0973892861,Amborella_trichopoda:0.2754146161)59:0.0106360984,((((Prunus_persica:0.1562409047,Vitis_vinifera:0.0755718035)83:0.0134132177,Coffea_canephora:0.1913030605)96:0.0236011040,Tetracentron_sinense:0.0943325065)74:0.0124153051,Macadamia_integrifolia:0.1293922468)39:0.0045411448)55:0.0127605209,(Aquil…
(Kingdonia_uniflora:0.2732594457,((Eschscholzia_californica:0.1216728167,(((Papaver_setigerum_A:0.0017320006,Papaver_somniferum_A:0.0000026379)98:0.0086424288,(Papaver_bracteatum:0.0177367047,Papaver_setigerum_D:0.0140476428)86:0.0052444951)67:0.0000020420,(Papaver_setigerum_B:0.0069484582,(Papaver_somniferum_C:0.0000025041,Papaver_setigerum_C:0.0017228113)92:0.0017229895)59:0.0000024408)100:0.19…
(Papaver_setigerum_A:0.0016713946,(((((((Eschscholzia_californica:0.1340058944,Macleaya_cordata:0.0409634752)50:0.0200819245,(((Coffea_canephora:0.3069612232,(Prunus_persica:0.1813056564,Vitis_vinifera:0.1361467884)94:0.0426405196)96:0.0619846380,Amborella_trichopoda:0.4287418887)74:0.0625593159,(Kingdonia_uniflora:0.2313422993,(Aquilegia_oxysepala:0.0020629807,Aquilegia_coerulea:0.0029475663)100…
(Papaver_setigerum_A:0.0054640545,((((Papaver_rhoeas:0.0162873271,Papaver_setigerum_D:0.0197962782)60:0.0021505281,((Macleaya_cordata:0.1048400322,(((Amborella_trichopoda:0.7364375975,((Prunus_persica:0.3815858240,Vitis_vinifera:0.2230058602)76:0.0646255324,Coffea_canephora:0.5714839012)93:0.0899198631)82:0.0401167893,(Kingdonia_uniflora:0.4639107337,(Coptis_chinensis:0.2758245017,(Aquilegia_oxys…
(Macleaya_cordata:0.0814595137,(((((Macadamia_integrifolia:0.2079193219,Nelumbo_nucifera:0.1530147911)90:0.0460316710,((Coffea_canephora:0.3225759142,Vitis_vinifera:0.0876879156)74:0.0612088046,Prunus_persica:0.2846684447)100:0.1285396686)68:0.0438127333,(Kingdonia_uniflora:0.4025928783,Akebia_trifoliata:0.0586629933)57:0.0584738082)59:0.0458530485,Amborella_trichopoda:0.5318225876)99:0.102126520…
(Amborella_trichopoda:0.4283566438,((((Aquilegia_oxysepala:0.0000010000,Aquilegia_coerulea:0.0000010000)100:0.0943595245,Coptis_chinensis:0.0903144341)100:0.1127845226,((((((Papaver_bracteatum:0.0252785543,(Papaver_setigerum_D:0.0123984487,Papaver_rhoeas:0.0017206052)99:0.0125933396)92:0.0109348064,Papaver_setigerum_B:0.0053418966)18:0.0000021201,(Papaver_somniferum_C:0.0000020487,Papaver_setiger…
(Papaver_somniferum_A:0.0000027404,((Eschscholzia_californica:0.0963632392,(((Trochodendron_aralioides:0.1171300805,(((Aquilegia_oxysepala:0.0036611538,Aquilegia_coerulea:0.0000027404)100:0.1206824932,Coptis_chinensis:0.2167383115)99:0.1180113436,(Amborella_trichopoda:0.7051062753,Prunus_persica:0.1597574523)55:0.0378343129)44:0.0352863664)24:0.0087133379,(Nelumbo_nucifera:0.1518097969,(Vitis_vin…
(Papaver_setigerum_B:0.4351625299,((((((Trochodendron_aralioides:0.0884737014,(Coffea_canephora:0.4622558322,(Vitis_vinifera:0.1802228021,Prunus_persica:0.2952460993)66:0.0304943449)100:0.0960038772)99:0.0515106368,Nelumbo_nucifera:0.1997092472)94:0.0423001908,(((Aquilegia_coerulea:0.0035941033,Aquilegia_oxysepala:0.0037982831)100:0.1247649017,Coptis_chinensis:0.2429067934)98:0.1273837279,(Kingdo…
(Papaver_setigerum_C:0.0213254420,(((((Akebia_trifoliata:0.1021580277,((((Vitis_vinifera:0.1234889774,Coffea_canephora:0.1607615014)74:0.0456620759,(Amborella_trichopoda:0.6388749891,Prunus_persica:0.1034994010)48:0.0538957642)59:0.0424777206,(Nelumbo_nucifera:0.0920010890,Macadamia_integrifolia:0.1721757173)87:0.0283688314)35:0.0138462530,(Tetracentron_sinense:0.0604167616,Trochodendron_aralioid…
(Papaver_setigerum_A:0.0000027743,(((((Coptis_chinensis:0.2136889671,(Aquilegia_oxysepala:0.0040198472,Aquilegia_coerulea:0.0000027743)100:0.3506566065)100:0.1728802340,(Nelumbo_nucifera:0.3593395932,((Coffea_canephora:0.7364839833,(Prunus_persica:0.4866659690,Vitis_vinifera:0.2035840277)78:0.0698147204)62:0.0520440445,Amborella_trichopoda:0.6589378563)48:0.0229217271)97:0.0871321738)100:0.112845…
(Kingdonia_uniflora:0.0814610509,(((((((Aquilegia_coerulea:0.0000020953,Aquilegia_oxysepala:0.0112438825)100:0.0651570701,Coptis_chinensis:0.1050512393)99:0.0513189827,(((Papaver_setigerum_D:0.1006951051,((Papaver_setigerum_B:0.0088193425,Papaver_rhoeas:0.0102348222)86:0.0129617915,Papaver_setigerum_C:0.0165126133)79:0.0098187296)34:0.0000020578,(Papaver_setigerum_A:0.0031178309,Papaver_somniferu…
(Prunus_persica:0.3243503071,((((Tetracentron_sinense:0.1211897278,Trochodendron_aralioides:0.0244442238)99:0.0962130885,(((((Papaver_setigerum_C:0.0290910676,((Papaver_setigerum_A:0.0416651020,Papaver_somniferum_A:0.0114355948)84:0.0103412842,Papaver_setigerum_B:0.0401704425)100:0.0261033860)87:0.0220011387,Papaver_setigerum_D:0.0584055169)100:0.2537067475,Eschscholzia_californica:0.2977512461)4…
(Papaver_somniferum_A:0.0378033114,(((((((((((Vitis_vinifera:0.1591116110,(Kingdonia_uniflora:0.1472296566,Prunus_persica:0.1921384356)72:0.0384583999)51:0.0188619498,Coffea_canephora:0.3768214331)65:0.0519334695,Tetracentron_sinense:0.1208740362)26:0.0163586930,Nelumbo_nucifera:0.1840919903)21:0.0047195394,Macadamia_integrifolia:0.1571047744)87:0.0265929621,((Aquilegia_coerulea:0.0062745514,Aqui…
(Akebia_trifoliata:0.1448773285,((((((Papaver_somniferum_C:0.0149836915,Papaver_setigerum_B:0.0323515140)47:0.0000021095,(Papaver_somniferum_A:0.0000020526,Papaver_setigerum_A:0.0505641306)100:0.0181129846)79:0.0097014456,Papaver_bracteatum:0.0131561841)59:0.0049431961,Papaver_setigerum_D:0.0327413997)47:0.0041443305,Papaver_rhoeas:0.0174479361)100:0.2254166891,Macleaya_cordata:0.0723696176)100:0…
(Aquilegia_coerulea:0.0065850307,(Coptis_chinensis:0.1043773973,(((Prunus_persica:0.2160182027,Coffea_canephora:0.3016120601)99:0.1254256932,Macadamia_integrifolia:0.1808864401)63:0.0306350805,((((((((Papaver_setigerum_B:0.0113157650,(Papaver_somniferum_A:0.0016133612,Papaver_setigerum_A:0.0000026613)77:0.0016772167)63:0.0016127798,(Papaver_setigerum_C:0.0000010000,Papaver_somniferum_C:0.00000100…
(Papaver_setigerum_D:0.0256306491,((((((Coffea_canephora:0.8842428913,Macadamia_integrifolia:0.5626869848)46:0.1463674159,Amborella_trichopoda:0.9488039840)24:0.0083730011,Prunus_persica:0.8562944968)81:0.0878336710,(Coptis_chinensis:0.3392323666,(Aquilegia_coerulea:0.0029230987,Aquilegia_oxysepala:0.0000027787)100:0.2744157439)99:0.1665196429)59:0.0257359639,Akebia_trifoliata:0.2204425836)100:0.…
(Papaver_somniferum_A:0.0000022496,Papaver_setigerum_A:0.0027545415,((((Papaver_setigerum_B:0.0663890279,((Eschscholzia_californica:0.2685449107,((Coptis_chinensis:0.1821090246,(Aquilegia_oxysepala:0.0000023796,Aquilegia_coerulea:0.0141097519)100:0.2105863706)100:0.1538125570,(((Vitis_vinifera:0.2457290841,Prunus_persica:0.3572438516)100:0.1932846464,Akebia_trifoliata:0.3158649442)51:0.0444473336…
(Vitis_vinifera:0.1216411613,((((((Papaver_setigerum_D:0.0267312536,((Papaver_somniferum_C:0.0000022597,Papaver_setigerum_C:0.0000022597)95:0.0073915988,((Papaver_somniferum_A:0.0078933229,Papaver_setigerum_A:0.0000022616)68:0.0103001934,Papaver_setigerum_B:0.0235639776)60:0.0035801417)51:0.0032816967)58:0.0000022616,Papaver_bracteatum:0.0244469858)100:0.1317082449,Macleaya_cordata:0.0815297464)1…
(Papaver_setigerum_C:0.0000025985,((((((((Nelumbo_nucifera:0.2252673347,Trochodendron_aralioides:0.2765841607)67:0.0309501520,(Vitis_vinifera:0.2223083741,(Prunus_persica:0.2798144680,Coffea_canephora:0.4486206073)88:0.0588318031)93:0.0964959620)68:0.0379208459,((((Aquilegia_oxysepala:0.0052384604,Aquilegia_coerulea:0.0067288416)100:0.1208077731,Coptis_chinensis:0.1393628865)99:0.0845428928,Ambor…
(Aquilegia_coerulea:0.0063094900,((((Trochodendron_aralioides:0.0884873151,Tetracentron_sinense:0.0605586808)100:0.1800377763,(Kingdonia_uniflora:0.8240815154,(Coffea_canephora:1.1851391590,Prunus_persica:0.5665254460)72:0.0980321402)62:0.0607105764)77:0.0682555692,((((((Papaver_setigerum_A:0.0051448994,Papaver_somniferum_A:0.0051306703)99:0.0129844887,(Papaver_setigerum_C:0.0000022724,Papaver_so…
(Aquilegia_coerulea:0.0034055144,((((Akebia_trifoliata:0.0746992144,Kingdonia_uniflora:0.2631846135)50:0.0160863463,(((Prunus_persica:0.0744834066,Vitis_vinifera:0.0722524511)90:0.0256476382,Macadamia_integrifolia:0.0899372840)78:0.0078752037,Amborella_trichopoda:0.1739989348)90:0.0225175724)37:0.0054094548,(((((((Papaver_somniferum_C:0.0000028300,Papaver_setigerum_C:0.0000022257)93:0.0033259799,…
(Aquilegia_coerulea:0.0024818032,(((((((((Papaver_somniferum_C:0.0000022008,Papaver_setigerum_C:0.0000022008)100:0.0265317691,Papaver_bracteatum:0.0181310442)50:0.0000023559,Papaver_rhoeas:0.0354830413)56:0.0059113319,((Papaver_setigerum_A:0.0000022008,Papaver_somniferum_A:0.0000022008)99:0.0146759531,Papaver_setigerum_B:0.0215561538)77:0.0023854216)100:0.2545627303,Macleaya_cordata:0.1172496546)…
(Kingdonia_uniflora:0.1835013459,((((Papaver_setigerum_D:0.0284489060,(Papaver_bracteatum:0.0173812659,Papaver_rhoeas:0.0320875748)50:0.0000020332)71:0.0087145579,((Papaver_setigerum_A:0.0000021333,Papaver_somniferum_A:0.0016990975)100:0.0195827620,(Papaver_somniferum_C:0.0000024704,Papaver_setigerum_C:0.0000024687)96:0.0077840098)94:0.0163273647)100:0.1672885791,(Macleaya_cordata:0.0946905190,Es…
(Macleaya_cordata:0.0669426688,((((((Macadamia_integrifolia:0.2037485509,(Nelumbo_nucifera:0.1289467016,Papaver_rhoeas:1.4955638915)54:0.0187182009)66:0.0357764152,Amborella_trichopoda:0.5812283890)54:0.0210862528,Tetracentron_sinense:0.3163093466)59:0.0280846054,((Coffea_canephora:0.3570688085,Prunus_persica:0.3019730532)55:0.0633323388,Vitis_vinifera:0.1357541473)96:0.1278426136)44:0.0137143239…
(Trochodendron_aralioides:0.1014151748,((Amborella_trichopoda:0.8263250807,Vitis_vinifera:0.1904386963)60:0.0558539576,(((((Macleaya_cordata:0.0155416078,(((Papaver_rhoeas:0.0635353264,Papaver_bracteatum:0.0229207091)26:0.0000023377,((Papaver_setigerum_D:0.0111636053,Papaver_setigerum_B:0.1292272983)25:0.0000023377,(Papaver_setigerum_C:0.0000023377,Papaver_somniferum_C:0.0000023377)95:0.011448632…
(Coptis_chinensis:0.1285022218,((((((((Papaver_somniferum_A:0.0000020066,Papaver_setigerum_A:0.0039200761)96:0.0120765369,Papaver_setigerum_D:0.0300898072)93:0.0076995829,Papaver_setigerum_C:0.0078910723)44:0.0000020066,Papaver_setigerum_B:0.0039253437)80:0.0039238373,Papaver_bracteatum:0.0000020066)100:0.1874117730,Eschscholzia_californica:0.1117010760)93:0.0310152625,Macleaya_cordata:0.05333505…
(Vitis_vinifera:0.3581384058,(((((((Papaver_setigerum_D:0.0261730403,Papaver_rhoeas:0.0058661437)46:0.0011379226,(((Papaver_somniferum_C:0.0000027779,Papaver_setigerum_C:0.0018086715)100:0.0130141095,(Papaver_setigerum_A:0.0018076077,Papaver_somniferum_A:0.0000020726)100:0.0146193462)94:0.0093234976,(Papaver_bracteatum:0.0183756688,Papaver_setigerum_B:0.0185022052)64:0.0069167198)32:0.0024909553)…
(Macadamia_integrifolia:0.1536423538,((((Vitis_vinifera:0.2383561417,Coffea_canephora:0.3944056036)88:0.0412569914,((Eschscholzia_californica:0.2461299809,(((((Papaver_somniferum_C:0.0000021131,Papaver_setigerum_C:0.0000021131)79:0.0045964726,(Papaver_somniferum_A:0.0000021131,Papaver_setigerum_A:0.0000021131)99:0.0118989744)60:0.0069409447,Papaver_bracteatum:0.0072047690)49:0.0065545353,Papaver_…
(Nelumbo_nucifera:0.0603469194,(((Macadamia_integrifolia:0.0821809601,((Aquilegia_oxysepala:0.0000020410,Aquilegia_coerulea:0.0086867453)100:0.1104842989,((((Papaver_rhoeas:0.0000020410,Papaver_setigerum_D:0.0000020410)43:0.0000020410,(Papaver_somniferum_C:0.0518452435,Papaver_setigerum_C:0.0000020435)91:0.0126267112)84:0.0041693880,(Papaver_setigerum_B:0.0083680968,Papaver_somniferum_A:0.0000020…
(Papaver_rhoeas:0.0175334536,(((((((Macadamia_integrifolia:0.5791021708,((Coffea_canephora:0.5877479620,Prunus_persica:0.3567669420)78:0.0637098572,Vitis_vinifera:0.2564024327)84:0.0819005445)83:0.0633668061,(Tetracentron_sinense:0.1201330849,Trochodendron_aralioides:0.1470780987)99:0.1481597903)81:0.1128251012,Amborella_trichopoda:1.0377738836)66:0.0759274255,Aquilegia_coerulea:0.5313605221)93:0…
(Macleaya_cordata:0.0439977708,(((((Aquilegia_oxysepala:0.0050157076,Aquilegia_coerulea:0.0000022373)100:0.1068287328,Coptis_chinensis:0.1389132877)100:0.1360375127,Akebia_trifoliata:0.2274394937)51:0.0297699024,(Amborella_trichopoda:0.6198404149,Macadamia_integrifolia:0.1277820351)50:0.0317593697)35:0.0208890612,(Vitis_vinifera:0.1846359139,(Prunus_persica:0.2052386503,Coffea_canephora:0.5772272…
(Trochodendron_aralioides:0.0533374247,(((((((Aquilegia_oxysepala:0.0027794392,Aquilegia_coerulea:0.0000021444)100:0.2367243344,Kingdonia_uniflora:0.3126684798)88:0.0484436540,(((((Papaver_setigerum_B:0.0096485684,Papaver_setigerum_D:0.0736627876)28:0.0000021444,(Papaver_somniferum_C:0.0000021444,Papaver_setigerum_C:0.0000021444)97:0.0072552680)22:0.0000021444,Papaver_somniferum_A:0.0321455807)87…
(Coffea_canephora:0.2714734098,Prunus_persica:0.1388672370,((((Macadamia_integrifolia:0.1211636232,Nelumbo_nucifera:0.0921753916)28:0.0150946455,(Akebia_trifoliata:0.1202759778,(Aquilegia_coerulea:0.1058092168,Coptis_chinensis:0.1323084423)63:0.0249157640)42:0.0167829019)21:0.0084784086,(Trochodendron_aralioides:0.0480330011,Tetracentron_sinense:0.0513543750)100:0.0918918832)56:0.0155605272,(((((…
(Papaver_bracteatum:0.0049067355,((((((((((Aquilegia_oxysepala:0.0000022256,Aquilegia_coerulea:0.0095417464)100:0.1016886596,Coptis_chinensis:0.1208176988)66:0.0309728888,Kingdonia_uniflora:0.3600625494)74:0.0391505980,Prunus_persica:0.2747945674)81:0.0429113328,Tetracentron_sinense:0.0744521516)63:0.0093954125,(Coffea_canephora:0.1937791609,Vitis_vinifera:0.1523041382)99:0.1002176230)92:0.053637…
(Prunus_persica:0.2573522840,(((((Aquilegia_coerulea:0.0055346342,Aquilegia_oxysepala:0.0090817486)100:0.1700903445,Coptis_chinensis:0.1396535822)100:0.1578370502,((Akebia_trifoliata:0.1988867918,Kingdonia_uniflora:0.4267269463)40:0.0370831372,Amborella_trichopoda:0.8447938113)21:0.0000026934)78:0.0492593528,(Macleaya_cordata:0.0533687878,((((Papaver_setigerum_A:0.0000009992,Papaver_somniferum_A:…
(Amborella_trichopoda:0.3770055011,((Trochodendron_aralioides:0.0727960567,Macadamia_integrifolia:0.3048949144)67:0.0187497239,Akebia_trifoliata:0.1702438997)76:0.0648250449,(((Papaver_bracteatum:0.0000024557,((((Papaver_setigerum_C:0.0000021290,Papaver_somniferum_C:0.0000022216)97:0.0209249079,(Papaver_setigerum_A:0.0000022216,Papaver_somniferum_A:0.0000022216)94:0.0135089801)67:0.0063377056,Pap…
(Papaver_rhoeas:0.0000023941,((Papaver_somniferum_C:0.0131844043,Papaver_setigerum_C:0.1931657998)77:0.0033370113,(Papaver_setigerum_D:0.0029701431,Papaver_setigerum_B:0.0000023941)65:0.0000020580)65:0.0000020523,(((((Prunus_persica:0.0578149662,((Vitis_vinifera:0.0530484355,((Macadamia_integrifolia:0.0501081891,Tetracentron_sinense:0.0361719209)64:0.0124373319,Coptis_chinensis:0.1045008900)48:0.…
(Trochodendron_aralioides:0.0383758160,((((((((((Papaver_setigerum_A:0.0068689160,Papaver_somniferum_A:0.0000021131)96:0.0108696428,(Papaver_setigerum_C:0.0000021131,Papaver_somniferum_C:0.0000021131)100:0.0264713438)95:0.0141803579,Papaver_setigerum_B:0.0334935403)82:0.0111108623,(Papaver_setigerum_D:0.0231082870,Papaver_bracteatum:0.0264922817)49:0.0048672242)70:0.0088459974,Papaver_rhoeas:0.02…
(Coptis_chinensis:0.0959629612,(((((((((Papaver_setigerum_D:0.0119383576,Papaver_setigerum_B:0.0283243160)70:0.0039832337,(((Papaver_somniferum_A:0.0000029278,Papaver_setigerum_A:0.0000021919)91:0.0079541367,(Papaver_somniferum_C:0.0000020927,Papaver_setigerum_C:0.0000028879)98:0.0120021513)74:0.0038985402,Papaver_rhoeas:0.0039431857)29:0.0000020411)71:0.0124412740,Papaver_bracteatum:0.0080302869…
(Coffea_canephora:0.1274223537,(((((((((Papaver_somniferum_A:0.0000021125,Papaver_setigerum_A:0.0238292912)91:0.0020802740,Papaver_setigerum_B:0.0062995529)82:0.0020880483,(Papaver_setigerum_C:0.0000010014,Papaver_somniferum_C:0.0000010014)84:0.0020867839)75:0.0020715613,(Papaver_setigerum_D:0.0041671109,Papaver_bracteatum:0.0041689020)38:0.0000020028)100:0.1339130047,Macleaya_cordata:0.065435230…
(Papaver_somniferum_C:0.3104520149,(((Papaver_setigerum_C:0.0164295638,(((((Coptis_chinensis:0.1956575213,(Aquilegia_coerulea:0.0043081788,Aquilegia_oxysepala:0.0029545506)100:0.2587737618)100:0.2306380726,((((Coffea_canephora:0.7011448889,Vitis_vinifera:0.4211388881)71:0.0665979007,Prunus_persica:0.5458685226)100:0.1928558402,Amborella_trichopoda:1.0201190663)71:0.0536105432,Kingdonia_uniflora:0…
(Papaver_somniferum_C:0.0000021117,((((((Eschscholzia_californica:0.1637222582,((((Kingdonia_uniflora:0.3044565236,Akebia_trifoliata:0.1161698464)63:0.0261333060,((Vitis_vinifera:0.1359302396,Prunus_persica:0.1912691597)100:0.1082774035,Macadamia_integrifolia:0.2015346936)91:0.0482015111)67:0.0178404840,(Coptis_chinensis:0.1251395483,Aquilegia_coerulea:0.2345244402)100:0.0972779402)100:0.08958644…
(Kingdonia_uniflora:0.1557546250,(((Macleaya_cordata:0.0683744964,((((Papaver_rhoeas:0.0104183227,((Papaver_somniferum_A:0.0000026577,Papaver_setigerum_A:0.0000021529)89:0.0034691565,Papaver_setigerum_B:0.0034630146)89:0.0034568383)56:0.0000023156,Papaver_setigerum_D:0.0104101628)22:0.0000022058,(Papaver_somniferum_C:0.0000021178,Papaver_setigerum_C:0.0000028822)96:0.0069173524)83:0.0034531321,Pa…
(Nelumbo_nucifera:0.3485832879,((Akebia_trifoliata:0.2063036029,(((((Papaver_setigerum_D:0.0358644099,(Papaver_setigerum_C:0.0000025024,Papaver_somniferum_C:0.0000025024)55:0.0000021219)77:0.0057900011,(Papaver_setigerum_A:0.0000024544,Papaver_somniferum_A:0.0000024518)74:0.0061177554)100:0.0373170219,Papaver_setigerum_B:0.0056744270)59:0.0000020460,Papaver_rhoeas:0.0487899985)100:0.1838536280,Es…
(Akebia_trifoliata:0.1422032396,((((Coffea_canephora:0.2289458639,Prunus_persica:0.2092544890)79:0.0137197620,Vitis_vinifera:0.1398882243)99:0.0699774174,Amborella_trichopoda:0.3094576019)59:0.0233295219,((((Papaver_setigerum_B:0.0105308809,((Papaver_somniferum_A:0.0034810009,Papaver_setigerum_A:0.0000020491)99:0.0069994675,(Papaver_somniferum_C:0.0000020121,Papaver_setigerum_C:0.0000027085)95:0.…
(Papaver_setigerum_A:0.0059991173,((((Kingdonia_uniflora:0.2156798173,((((Prunus_persica:0.1801973955,(Coffea_canephora:0.2541096704,Vitis_vinifera:0.1472283974)97:0.0360875657)100:0.0729017626,(Trochodendron_aralioides:0.0368664630,Tetracentron_sinense:0.0420546303)100:0.0902388506)75:0.0176690680,(Nelumbo_nucifera:0.1540219812,Amborella_trichopoda:0.6148642374)45:0.0263343828)81:0.0520589653,(C…
(Papaver_bracteatum:0.0172549959,(((((((Coffea_canephora:0.2619349169,Prunus_persica:0.1901948444)52:0.0410476828,Vitis_vinifera:0.1228360157)25:0.0431693986,((Amborella_trichopoda:0.4824475605,(Tetracentron_sinense:0.0223677711,Trochodendron_aralioides:0.0156831120)95:0.0218921536)22:0.0133794422,Nelumbo_nucifera:0.1637044653)17:0.0195741420)38:0.0166637302,Macleaya_cordata:0.0938295548)61:0.034…
(Vitis_vinifera:0.1756214320,((Trochodendron_aralioides:0.0680409789,Tetracentron_sinense:0.0651781526)100:0.0644796729,(((((((((Papaver_somniferum_A:0.0000029773,Papaver_setigerum_A:0.0000021950)94:0.0060826216,Papaver_setigerum_D:0.0122360282)27:0.0000022792,Papaver_bracteatum:0.0101060195)30:0.0011536359,Papaver_rhoeas:0.0130838572)39:0.0024423364,Papaver_setigerum_B:0.0419302196)45:0.00000206…
(Coffea_canephora:0.6334297876,(((((((Papaver_setigerum_A:0.0010861701,Papaver_somniferum_A:0.0000020753)100:0.0189156141,((Papaver_somniferum_C:0.0000020753,Papaver_setigerum_C:0.0010856744)100:0.0217275523,Papaver_setigerum_B:0.0360249290)52:0.0068102153)95:0.0100223384,((Papaver_setigerum_D:0.0284947541,Papaver_rhoeas:0.0316493060)98:0.0130864596,Papaver_bracteatum:0.0324661095)81:0.0078197625…
(Amborella_trichopoda:0.1854258492,((Eschscholzia_californica:0.0828307253,((((Papaver_somniferum_C:0.0000000000,Papaver_setigerum_C:0.0000000000):0.0000000000,Papaver_somniferum_A:0.0000000000):0.0000017437,Papaver_setigerum_A:0.0000017437)72:0.0000016698,(Papaver_setigerum_B:0.2844157119,(Papaver_setigerum_D:0.0063703416,(Papaver_rhoeas:0.0000017437,Papaver_bracteatum:0.0000017437)52:0.00000174…
(Macleaya_cordata:0.0901513577,((((Papaver_setigerum_A:0.0049610092,Papaver_somniferum_A:0.0030096204)100:0.0116487683,(Papaver_somniferum_C:0.0019807724,Papaver_setigerum_C:0.0009888399)100:0.0103501069)95:0.0066212914,Papaver_setigerum_B:0.0271121601)94:0.0079158132,(Papaver_rhoeas:0.0259727523,(Papaver_setigerum_D:0.0248531016,Papaver_bracteatum:0.0453709155)79:0.0138887180)83:0.0104079707)100…
(Kingdonia_uniflora:0.0836404294,((((Trochodendron_aralioides:0.0232989650,Tetracentron_sinense:0.0606104952)96:0.0210199474,Nelumbo_nucifera:0.0911790230)93:0.0259179224,(Macleaya_cordata:0.0129207563,((((Papaver_rhoeas:0.0045506768,Papaver_setigerum_D:0.0022610441)28:0.0000020806,(Papaver_setigerum_B:0.0022637201,(Papaver_setigerum_C:0.0000010000,Papaver_somniferum_C:0.0000010000)85:0.002267197…
(Aquilegia_oxysepala:0.0000027291,(((((((Papaver_setigerum_A:0.0034185857,Papaver_somniferum_A:0.0000027291)95:0.0080486853,Papaver_setigerum_B:0.0234195627)99:0.0130568611,((Papaver_setigerum_D:0.0173452187,Papaver_rhoeas:0.0167296475)59:0.0041224916,(Papaver_setigerum_C:0.0000027291,Papaver_somniferum_C:0.0000027291)100:0.0189199095)41:0.0028031294)100:0.1762638665,(Eschscholzia_californica:0.1…
(Eschscholzia_californica:0.2133211100,(((((Papaver_setigerum_C:0.0134553860,Papaver_somniferum_C:0.0038781663)100:0.0279954207,Papaver_setigerum_D:0.0439670356)46:0.0080547561,Papaver_setigerum_B:0.0277352954)49:0.0149031374,Papaver_somniferum_A:0.0763112867)100:0.2842170362,Macleaya_cordata:0.0531002292)54:0.0380439180,((((Aquilegia_coerulea:0.0000021894,Aquilegia_oxysepala:0.0313241436)100:0.4…
(Akebia_trifoliata:0.1762685204,((((((((((Papaver_somniferum_A:0.0047389367,Papaver_setigerum_A:0.0023574077)93:0.0095236060,(Papaver_bracteatum:0.0214575239,(Papaver_rhoeas:0.0443419024,Papaver_setigerum_D:0.0319084183)92:0.0045399628)75:0.0023881322)46:0.0023458690,Papaver_setigerum_B:0.0119014409)45:0.0071398542,Papaver_somniferum_C:0.0000021862)37:0.0023650402,Papaver_setigerum_C:0.0000021578…
(Papaver_somniferum_A:0.0057711542,(((((((Akebia_trifoliata:0.1738010606,(Coptis_chinensis:0.2385162062,(Aquilegia_coerulea:0.0030176560,Aquilegia_oxysepala:0.0002958931)100:0.1672416719)100:0.1602287557)85:0.0299612876,(((Prunus_persica:0.2555586498,Vitis_vinifera:0.1159106841)50:0.0286997249,Coffea_canephora:0.3447638801)100:0.2242310466,((Nelumbo_nucifera:0.2034116473,Amborella_trichopoda:0.84…
(Papaver_setigerum_A:0.0000020338,(((((Amborella_trichopoda:0.4968958823,(Macleaya_cordata:0.0511443785,((((Coffea_canephora:0.2337843092,Prunus_persica:0.2073193700)90:0.0618447540,Vitis_vinifera:0.1907227538)97:0.0768651279,Trochodendron_aralioides:0.1428711443)59:0.0242858105,((Aquilegia_oxysepala:0.0038911070,Aquilegia_coerulea:0.0055316874)100:0.1617389410,Akebia_trifoliata:0.1528037579)54:0…
(Amborella_trichopoda:0.2248770842,(((Aquilegia_coerulea:0.0909536850,Coptis_chinensis:0.0950340043)99:0.0439837285,Kingdonia_uniflora:0.1301629518)92:0.0390012874,(((((((Papaver_somniferum_A:0.0000009786,Papaver_setigerum_A:0.0016509904)100:0.0133018403,Papaver_setigerum_B:0.0054076801)68:0.0033132352,(Papaver_setigerum_D:0.0082853403,Papaver_rhoeas:0.0114124157)84:0.0049665044)68:0.0037370362,(…
(Amborella_trichopoda:0.5029249915,((((((((Papaver_setigerum_D:0.0224462038,(Papaver_somniferum_C:0.0000010000,Papaver_setigerum_C:0.0000010000)100:0.0102519734)67:0.0051849854,(Papaver_setigerum_A:0.0000010000,Papaver_somniferum_A:0.0000010000)93:0.0033987121)39:0.0014643449,Papaver_setigerum_B:0.0105134882)59:0.0118644154,Papaver_bracteatum:0.0132219784)100:0.1718471735,Eschscholzia_californica…
(Papaver_somniferum_A:0.0000022638,((((((Macadamia_integrifolia:0.3202057069,(((Prunus_persica:0.2270446722,Coffea_canephora:0.2912616237)67:0.0305453036,Vitis_vinifera:0.1192274922)73:0.0499135202,(Trochodendron_aralioides:0.0286524135,Tetracentron_sinense:0.0249155458)100:0.0777684973)40:0.0278058943)32:0.0117163289,Amborella_trichopoda:0.3794588500)71:0.0188539904,((((Aquilegia_coerulea:0.0051…
(Nelumbo_nucifera:0.3125094623,(((Coptis_chinensis:0.2208524386,(Aquilegia_oxysepala:0.0033281171,Aquilegia_coerulea:0.0077347201)100:0.1267490759)100:0.1144168396,((Amborella_trichopoda:0.5787779412,Akebia_trifoliata:0.1032662937)45:0.0197628923,(Macleaya_cordata:0.0981288579,(Eschscholzia_californica:0.1741049018,(((Papaver_bracteatum:0.0342052860,Papaver_setigerum_D:0.0348177701)72:0.005196466…
(Papaver_setigerum_C:0.0000023596,((Papaver_setigerum_A:0.0000028886,Papaver_somniferum_A:0.0038919714)98:0.0151937929,(((Papaver_setigerum_D:0.0158856662,((((Kingdonia_uniflora:0.4096657800,(((Amborella_trichopoda:0.8131324739,Nelumbo_nucifera:0.2189097010)50:0.0424832975,((Coffea_canephora:0.3603492617,Prunus_persica:0.3539169839)55:0.0622230202,Vitis_vinifera:0.1771475646)96:0.0717343294)48:0.…
(Tetracentron_sinense:0.1115609804,(Amborella_trichopoda:0.8839699327,((((((Prunus_persica:0.3743414074,Coffea_canephora:0.2865570813)71:0.0447823779,Vitis_vinifera:0.4995246090)70:0.0916420149,(Aquilegia_coerulea:0.0000022522,Aquilegia_oxysepala:0.0000022522)99:0.3918041349)35:0.0709363119,Kingdonia_uniflora:0.3985477089)28:0.0466436077,(((Papaver_rhoeas:0.0303204958,Papaver_setigerum_D:0.019361…
(Papaver_somniferum_C:0.0000023214,((((((Eschscholzia_californica:0.1013248266,(((((Aquilegia_oxysepala:0.0033920170,Aquilegia_coerulea:0.0034279351)100:0.1189451603,Coptis_chinensis:0.1039508868)99:0.0551655657,(Kingdonia_uniflora:0.1357197678,Macadamia_integrifolia:0.0836528810)53:0.0665411127)48:0.0290373923,(Amborella_trichopoda:0.4729382330,(Coffea_canephora:0.2656342211,Prunus_persica:0.152…
(Amborella_trichopoda:0.4346496415,(((Aquilegia_oxysepala:0.0771333633,Aquilegia_coerulea:0.0112696322)100:0.1545950643,Coptis_chinensis:0.2713395064)98:0.0778875576,((((((Papaver_setigerum_C:0.0000029660,Papaver_somniferum_C:0.0000029660)99:0.0293926406,Papaver_setigerum_A:0.0925036601)69:0.0045377454,Papaver_setigerum_B:0.0085602369)50:0.0092825385,(Papaver_somniferum_A:0.0360497382,(Papaver_rh…
(Tetracentron_sinense:0.1488225869,((Macadamia_integrifolia:0.4399701973,Amborella_trichopoda:1.1493340196)60:0.0379901833,(((((((Papaver_somniferum_A:0.0000010000,Papaver_setigerum_A:0.0000010000)100:0.0284767578,(Papaver_somniferum_C:0.0000010000,Papaver_setigerum_C:0.0000010000)100:0.0237770249)57:0.0024367177,Papaver_setigerum_D:0.0288854789)66:0.0058096489,Papaver_setigerum_B:0.0211810343)10…
(Papaver_setigerum_D:0.0229787403,(((((((Eschscholzia_californica:0.1987612970,((Akebia_trifoliata:0.1071124083,((Aquilegia_oxysepala:0.0000021224,Aquilegia_coerulea:0.0044966058)100:0.2780670018,Kingdonia_uniflora:0.4755333064)70:0.0763156332)64:0.0538607516,(((Tetracentron_sinense:0.0189418940,Trochodendron_aralioides:0.0351131285)99:0.0861085248,Coffea_canephora:0.3071267308)90:0.0711346800,Ne…
(Trochodendron_aralioides:0.1410584683,Tetracentron_sinense:0.2927964361,((((((Coffea_canephora:0.5238611264,Vitis_vinifera:0.3381906236)80:0.0633702629,Prunus_persica:0.6181413373)67:0.0664130902,Nelumbo_nucifera:0.3837024168)60:0.0573304699,((Macleaya_cordata:0.1177536638,((((Papaver_somniferum_A:0.0000024726,Papaver_setigerum_A:0.0000024726)98:0.0133889022,Papaver_setigerum_B:0.0418338353)99:0…
(Papaver_setigerum_B:0.0009392071,(((((((((Coffea_canephora:0.3759453621,Prunus_persica:0.2241008269)81:0.0349086113,Vitis_vinifera:0.1701426438)100:0.0978941303,Tetracentron_sinense:0.1154982949)78:0.0190055430,(Nelumbo_nucifera:0.1483845005,Macadamia_integrifolia:0.1604360499)96:0.0208117699)100:0.0441885825,(((Aquilegia_oxysepala:0.1358771135,Coptis_chinensis:0.1650225823)100:0.1096566533,King…
(Aquilegia_coerulea:0.0486262066,((((((Papaver_somniferum_C:0.0287968166,Papaver_setigerum_C:0.0000027915)97:0.0232217679,((Papaver_setigerum_A:0.0163574111,Papaver_somniferum_A:0.0000027953)97:0.0116036644,(Papaver_setigerum_B:0.0411380533,Papaver_setigerum_D:0.0136142186)87:0.0132557784)61:0.0037637649)40:0.0018595967,Papaver_rhoeas:0.0127702454)100:0.2352775271,Eschscholzia_californica:0.17558…
(Papaver_setigerum_C:0.0068523322,((((((((Aquilegia_oxysepala:0.0000022250,Aquilegia_coerulea:0.0131301761)99:0.1287477338,Coptis_chinensis:0.0920395181)98:0.1983403875,Kingdonia_uniflora:0.4136702710)54:0.0591138941,((((Coffea_canephora:0.3176496744,Vitis_vinifera:0.1195582827)56:0.0309918703,Prunus_persica:0.3596177316)71:0.1196345918,Amborella_trichopoda:1.1054950613)19:0.0000022607,(Nelumbo_n…
(Aquilegia_coerulea:0.0018855938,(((((((((Papaver_rhoeas:0.0087103662,((Papaver_somniferum_C:0.0018994125,Papaver_setigerum_C:0.0009444408)92:0.0018937169,(Papaver_somniferum_A:0.0011437996,Papaver_setigerum_A:0.0031423849)99:0.0063630468)88:0.0037614012)75:0.0028387411,(Papaver_setigerum_B:0.0107858626,Papaver_setigerum_D:0.0564919919)83:0.0020228652)79:0.0075230910,Papaver_bracteatum:0.01005903…
(Vitis_vinifera:0.0730303546,(Prunus_persica:0.1415567094,Coffea_canephora:0.2227070971)54:0.0196734160,((Nelumbo_nucifera:0.0916914447,(Tetracentron_sinense:0.0288337602,Trochodendron_aralioides:0.0230923210)98:0.0384169288)45:0.0105486491,(((((((Papaver_somniferum_C:0.0000021663,Papaver_setigerum_C:0.0000021663)86:0.0046833729,Papaver_bracteatum:0.0314491814)33:0.0000028825,(Papaver_setigerum_D…
(Amborella_trichopoda:0.4668145617,(((Papaver_setigerum_A:0.0000022762,Papaver_somniferum_A:0.0031063521)99:0.0230074848,(((Papaver_bracteatum:0.0057776997,(Papaver_rhoeas:0.0292392935,Papaver_setigerum_D:0.0116077768)71:0.0027489744)66:0.0029070278,Papaver_setigerum_B:0.0231418382)51:0.0023594855,(Papaver_somniferum_C:0.0000022762,Papaver_setigerum_C:0.0000022762)96:0.0090410144)50:0.0038752200)…
(Coffea_canephora:0.2687533969,((((((Macleaya_cordata:0.0329991777,(((((Papaver_somniferum_C:0.0000020063,Papaver_setigerum_C:0.0000020063)95:0.0060532332,(Papaver_setigerum_D:0.0174004483,Papaver_setigerum_B:0.0260264885)69:0.0009670124)35:0.0000020032,Papaver_somniferum_A:0.0081392275)28:0.0000031341,Papaver_setigerum_A:0.0258061437)63:0.0010901118,Papaver_bracteatum:0.0049789540)100:0.13028283…
(Trochodendron_aralioides:0.0495508005,((((((((Aquilegia_coerulea:0.0000010000,Aquilegia_oxysepala:0.0000010000)99:0.1062186832,Coptis_chinensis:0.3954843719)79:0.0805173327,Akebia_trifoliata:0.0878434542)30:0.0223024456,(Macleaya_cordata:0.0753853494,((Papaver_bracteatum:0.0404473610,((Papaver_setigerum_A:0.0000010000,Papaver_somniferum_A:0.0000010000)95:0.0088478754,Papaver_setigerum_D:0.012179…
(Papaver_somniferum_A:0.0000020919,(((((((((Tetracentron_sinense:0.1108348538,(Macadamia_integrifolia:0.1765745001,Nelumbo_nucifera:0.1838805394)94:0.0475527542)83:0.0319232210,(((Coptis_chinensis:0.1294415775,(Aquilegia_coerulea:0.0064737361,Aquilegia_oxysepala:0.0063173250)95:0.0432693229)100:0.1414521330,Coffea_canephora:0.4757435460)51:0.0469356405,(Prunus_persica:0.1510171385,Vitis_vinifera:…
(Papaver_setigerum_A:0.0000027502,((((Papaver_bracteatum:0.0000027502,Papaver_setigerum_D:0.0141073553)69:0.0070153153,(Papaver_setigerum_C:0.0000027140,Papaver_somniferum_C:0.0000027140)92:0.0070355493)30:0.0000026354,Papaver_rhoeas:0.0284722472)50:0.0070015163,(((((((Prunus_persica:0.1630965072,Coffea_canephora:0.2627838970)85:0.0236661769,(Vitis_vinifera:0.0821363873,Amborella_trichopoda:0.535…
(Vitis_vinifera:0.2078116608,((((((Papaver_bracteatum:0.0148757091,(((Papaver_somniferum_A:0.0000010000,Papaver_setigerum_A:0.0000010000)96:0.0186541401,Papaver_setigerum_D:0.0369702858)48:0.0000021250,Papaver_setigerum_B:0.0370518723)65:0.0152439834)74:0.0252216345,(Papaver_setigerum_C:0.0000010000,Papaver_somniferum_C:0.0000010000)62:0.0000020971)100:0.3506351221,Akebia_trifoliata:0.0842039671)…
(Kingdonia_uniflora:0.2440822035,((((((Papaver_somniferum_A:0.0000021774,Papaver_setigerum_A:0.0023569101)97:0.0073167782,(Papaver_bracteatum:0.0251853724,Papaver_rhoeas:0.0026656445)47:0.0024510906)65:0.0073083418,(Papaver_setigerum_B:0.0092041160,(Papaver_somniferum_C:0.0000021774,Papaver_setigerum_C:0.0000021774)94:0.0077561568)48:0.0047139686)52:0.0091512110,Papaver_setigerum_D:0.0035137234)1…
(Amborella_trichopoda:0.2064436296,((Kingdonia_uniflora:0.1058301805,Akebia_trifoliata:0.0696955389)69:0.0179671652,(((Papaver_bracteatum:0.0122768190,(((Papaver_rhoeas:0.0018489261,Papaver_setigerum_D:0.0096416295)21:0.0000155209,(Papaver_somniferum_C:0.0000027893,Papaver_setigerum_C:0.0000027893)91:0.0037338800)29:0.0000020018,Papaver_setigerum_B:0.0075043175)79:0.0048185116)100:0.0522626943,Ma…
(Papaver_setigerum_B:0.0036757934,(((((((Amborella_trichopoda:0.7137237598,Nelumbo_nucifera:0.1760596321)68:0.0858791406,((Aquilegia_coerulea:0.0075253501,Aquilegia_oxysepala:0.0000021571)100:0.4275214061,Prunus_persica:0.5011443226)90:0.0939451825)50:0.0406361988,Akebia_trifoliata:0.2276603206)30:0.0147087317,Macadamia_integrifolia:0.5683011831)54:0.0430369603,Kingdonia_uniflora:0.4486143803)98:…
(Aquilegia_coerulea:0.0000020278,((((Vitis_vinifera:0.1472144068,Coffea_canephora:0.1956990082)85:0.0805856644,(Nelumbo_nucifera:0.1142673013,Akebia_trifoliata:0.1211172211)53:0.0515553657)54:0.0199596825,((Macleaya_cordata:0.0128134359,Eschscholzia_californica:0.2946982046)93:0.0522281718,((((Papaver_setigerum_C:0.0000020278,Papaver_somniferum_C:0.0000020278)46:0.0000020278,Papaver_bracteatum:0.…
(Papaver_somniferum_A:0.0055900041,(((Papaver_rhoeas:0.0032662982,(Papaver_setigerum_D:0.0082538441,(((((Kingdonia_uniflora:0.2242543153,(Prunus_persica:0.1148245789,Amborella_trichopoda:0.2278182512)52:0.0116920253)35:0.0056270769,Macadamia_integrifolia:0.0784092816)38:0.0106547125,((Aquilegia_coerulea:0.0031217693,Aquilegia_oxysepala:0.0269444955)100:0.0964381119,Coptis_chinensis:0.1558003326)5…
(Papaver_setigerum_A:0.0065499322,((((((Prunus_persica:0.2316165866,Vitis_vinifera:0.0783910744)54:0.0158840078,(((((Coptis_chinensis:0.0526742759,(Aquilegia_oxysepala:0.0000024860,Aquilegia_coerulea:0.0033898053)100:0.1421763628)96:0.0487980131,Kingdonia_uniflora:0.2064100856)32:0.0157997167,Akebia_trifoliata:0.0738725799)27:0.0053825784,Amborella_trichopoda:0.3727462507)48:0.0251464769,Macadami…
(Vitis_vinifera:0.3078496078,((((Kingdonia_uniflora:0.6810624512,Macadamia_integrifolia:0.3651080162)46:0.0853196321,(Coptis_chinensis:0.2430785416,(Aquilegia_coerulea:0.0000020975,Aquilegia_oxysepala:0.0141549548)100:0.2325602198)97:0.1854903413)33:0.0528617726,((Macleaya_cordata:0.1921081968,((((Papaver_setigerum_C:0.0000027513,Papaver_somniferum_C:0.0000027513)80:0.0128343075,(Papaver_rhoeas:0…
(Papaver_setigerum_A:0.0000025184,(((((Aquilegia_coerulea:0.0000025184,Aquilegia_oxysepala:0.0000025184)100:0.2287864480,(Akebia_trifoliata:0.0851417160,((Nelumbo_nucifera:0.1541533444,(Tetracentron_sinense:0.0354417707,Trochodendron_aralioides:0.0342650734)99:0.0539601002)29:0.0009604788,(Coffea_canephora:0.2049793025,(Vitis_vinifera:0.0759209702,Prunus_persica:0.1817298906)70:0.0183941559)96:0.…
(Papaver_setigerum_D:0.0083701487,(((((((Akebia_trifoliata:0.1404334764,Kingdonia_uniflora:0.2230761641)34:0.0094530545,Aquilegia_coerulea:0.2273476075)42:0.0287566410,((Vitis_vinifera:0.1316927303,Coffea_canephora:0.3982636199)91:0.0724513479,Trochodendron_aralioides:0.1077131447)66:0.0255302514)55:0.0305849848,Amborella_trichopoda:0.4431236287)59:0.0382989429,(Macleaya_cordata:0.1311089502,Esch…
(Aquilegia_oxysepala:0.0000026640,((((((((Papaver_somniferum_C:0.0000010000,Papaver_setigerum_C:0.0000010000)100:0.0121241234,Papaver_setigerum_D:0.0103860174)54:0.0016630963,Papaver_bracteatum:0.0121500744)48:0.0018369127,(Papaver_setigerum_B:0.0104685478,(Papaver_somniferum_A:0.0000025952,Papaver_setigerum_A:0.0017267707)80:0.0052152250)74:0.0016302795)100:0.1653640957,Macleaya_cordata:0.050657…
(Papaver_bracteatum:0.0157281098,(((((Macadamia_integrifolia:0.1563823496,((Amborella_trichopoda:0.4816578920,Coffea_canephora:0.2205905902)82:0.0561384891,Prunus_persica:0.1882219605)76:0.0428938622)79:0.0259684443,Trochodendron_aralioides:0.1360431650)79:0.0232521359,(Kingdonia_uniflora:0.1814177572,Aquilegia_coerulea:0.1524737062)66:0.0144631399)100:0.0649894354,Macleaya_cordata:0.0410930293)8…
(Aquilegia_coerulea:0.0035806254,((((Amborella_trichopoda:0.3580440738,(Prunus_persica:0.2054148519,(Coffea_canephora:0.2746809765,Vitis_vinifera:0.1065389313)74:0.0242230851)99:0.0847098358)86:0.0404328117,Kingdonia_uniflora:0.2294666063)59:0.0233678589,((((((Papaver_setigerum_C:0.0000010000,Papaver_somniferum_C:0.0000010000)100:0.0110832035,((Papaver_somniferum_A:0.0000010000,Papaver_setigerum_…
(Prunus_persica:0.2499200434,((((Papaver_setigerum_D:0.0107480450,(Papaver_bracteatum:0.0107672961,(Papaver_somniferum_C:0.0000021327,Papaver_setigerum_C:0.0017730826)92:0.0017734537)52:0.0000021307)42:0.0017764570,((Papaver_rhoeas:0.0053833195,Papaver_setigerum_B:0.0197924005)52:0.0017400327,(Papaver_somniferum_A:0.0017793503,Papaver_setigerum_A:0.0000020435)96:0.0053770297)36:0.0000023242)100:0…
(Papaver_setigerum_B:0.0182022541,(((Papaver_setigerum_C:0.0000022500,Papaver_somniferum_C:0.0050144411)100:0.0177381047,Papaver_bracteatum:0.0048425973)47:0.0000023133,(((((((((Prunus_persica:0.1398831273,Coffea_canephora:0.2662531589)56:0.0236453099,Vitis_vinifera:0.2715947029)84:0.0750072587,Nelumbo_nucifera:0.1133974449)54:0.0207014493,Macadamia_integrifolia:0.2450647896)47:0.0257496289,Ambor…
(Amborella_trichopoda:0.1337477746,((((((Papaver_bracteatum:0.0117280884,(Papaver_somniferum_A:0.0000026785,Papaver_setigerum_A:0.0000026785)91:0.0033139791)15:0.0000021204,(Papaver_somniferum_C:0.0000020534,Papaver_setigerum_C:0.0016609163)95:0.0033246522)27:0.0000020729,(Papaver_rhoeas:0.0016544634,(Papaver_setigerum_B:0.0099915607,Papaver_setigerum_D:0.0049836285)47:0.0000026785)92:0.003333737…
(Eschscholzia_californica:0.0522909605,(((((((Prunus_persica:0.1030039909,Vitis_vinifera:0.1056394349)74:0.0389259918,(Amborella_trichopoda:0.4536427113,Coffea_canephora:0.0554033337)69:0.0633630106)54:0.0314765603,(Coptis_chinensis:0.0594473816,(Aquilegia_coerulea:0.0165840334,Aquilegia_oxysepala:0.0000020302)94:0.0609653298)68:0.0496865286)28:0.0113507545,Akebia_trifoliata:0.0551857888)28:0.015…
(Papaver_setigerum_B:0.0075817828,((((Macleaya_cordata:0.1266677581,(((Coptis_chinensis:0.1025859144,(Aquilegia_oxysepala:0.0000010000,Aquilegia_coerulea:0.0000010000)98:0.0642731432)89:0.0637607993,((((Vitis_vinifera:0.0611748462,Prunus_persica:0.0676041989)86:0.0484933066,Coffea_canephora:0.1164542668)47:0.0335885508,Kingdonia_uniflora:0.0936920161)21:0.0000020075,Amborella_trichopoda:0.1944967…
(Amborella_trichopoda:0.2219324974,Macadamia_integrifolia:0.0974177580,(((((Prunus_persica:0.0706103215,Coffea_canephora:0.1172065891)72:0.0204189081,Vitis_vinifera:0.0511494945)100:0.0415629120,((Aquilegia_coerulea:0.0024684487,Aquilegia_oxysepala:0.0026145542)100:0.0538248561,Coptis_chinensis:0.0647208049)100:0.0381871544)27:0.0028965150,Kingdonia_uniflora:0.1036571355)58:0.0129346765,(((((Papa…
(Trochodendron_aralioides:0.2975917977,(((((((Papaver_setigerum_A:0.0000020108,Papaver_somniferum_A:0.0130407447)99:0.0264304975,((Papaver_rhoeas:0.0222686668,Papaver_setigerum_B:0.0164919266)84:0.0044871794,Papaver_setigerum_D:0.0350298159)64:0.0083193170)78:0.0043952433,(Papaver_setigerum_C:0.0000020108,Papaver_somniferum_C:0.0000020108)89:0.0041771762)100:0.1482617872,Eschscholzia_californica:…
(Papaver_setigerum_B:0.0115192988,((((((((Coptis_chinensis:0.1212845701,(Aquilegia_coerulea:0.0058334679,Aquilegia_oxysepala:0.0000029009)100:0.1046546877)96:0.0552146349,Kingdonia_uniflora:0.1427255260)19:0.0069456374,((Vitis_vinifera:0.0778892564,(Coffea_canephora:0.2358773737,Prunus_persica:0.1123338543)46:0.0047556915)100:0.0748345706,(Trochodendron_aralioides:0.0224894360,Tetracentron_sinens…
(Kingdonia_uniflora:0.2061464355,(((Prunus_persica:0.1644426849,Coffea_canephora:0.2023872464)91:0.0343697949,Vitis_vinifera:0.1009310891)100:0.0645067851,(((((Aquilegia_coerulea:0.0014039011,Aquilegia_oxysepala:0.0013144658)100:0.1076603509,Coptis_chinensis:0.1302943772)99:0.0378567654,Amborella_trichopoda:0.2925701453)54:0.0227303682,Macadamia_integrifolia:0.1038033557)20:0.0157125904,(Nelumbo_…
(Coffea_canephora:0.5103083961,Prunus_persica:0.2302220219,((((((Eschscholzia_californica:0.1818219413,Macleaya_cordata:0.1378149736)58:0.0118342272,((Papaver_bracteatum:0.0452672383,Papaver_setigerum_D:0.0380644774)79:0.0032224167,Papaver_somniferum_A:0.0456526191)100:0.2168426875)100:0.0597866902,Akebia_trifoliata:0.1666454526)46:0.0198667913,((Amborella_trichopoda:0.7195478711,Kingdonia_uniflo…
(Papaver_setigerum_C:0.0056940854,((((((((Akebia_trifoliata:0.1294524971,(Coptis_chinensis:0.1359703010,(Aquilegia_oxysepala:0.0046176214,Aquilegia_coerulea:0.0038841729)100:0.0683051105)100:0.0809590063)74:0.0411546759,Amborella_trichopoda:0.3164099696)61:0.0331229736,(Vitis_vinifera:0.1603501694,Prunus_persica:0.1770149974)61:0.0418515648)72:0.0273972654,Coffea_canephora:0.2436980881)100:0.1251…
(Kingdonia_uniflora:0.2164094549,((((Vitis_vinifera:0.1630209467,Coffea_canephora:0.3196603434)77:0.0857961632,Prunus_persica:0.2441787767)96:0.1365356679,(Amborella_trichopoda:0.5408955984,Macadamia_integrifolia:0.1722428121)91:0.1209377236)46:0.0237348735,(((((((Papaver_somniferum_A:0.0000020915,Papaver_setigerum_A:0.0000021172)93:0.0124786445,Papaver_bracteatum:0.0062134958)28:0.0000022347,(Pa…
(Papaver_rhoeas:0.0036953780,(((((((((Trochodendron_aralioides:0.0561633938,Tetracentron_sinense:0.0180812865)99:0.0410248106,((Vitis_vinifera:0.0987260558,Coffea_canephora:0.1843152307)65:0.0110970106,Prunus_persica:0.1265741990)94:0.0378543131)98:0.0319622473,Aquilegia_oxysepala:0.1278323843)39:0.0104779559,Akebia_trifoliata:0.0660309488)88:0.0240133915,Eschscholzia_californica:0.1058462683)84:…
(Aquilegia_oxysepala:0.0044818835,(((((((Papaver_somniferum_A:0.0010331407,Papaver_setigerum_A:0.0000029759)100:0.0130125048,Papaver_setigerum_B:0.0167935519)99:0.0116135502,(Papaver_somniferum_C:0.0010112460,Papaver_setigerum_C:0.0031066184)100:0.0309808566)80:0.0069245974,((Papaver_setigerum_D:0.0283549382,Papaver_rhoeas:0.0354073501)80:0.0081855573,Papaver_bracteatum:0.0367373801)46:0.00183490…
(Aquilegia_coerulea:0.0028549256,(((((((Papaver_bracteatum:0.0112172907,(Papaver_setigerum_D:0.0152560827,Papaver_setigerum_B:0.0066674039)74:0.0050333470)44:0.0000020401,(Papaver_setigerum_C:0.0108091347,(Papaver_somniferum_A:0.0000022583,Papaver_setigerum_A:0.0000022583)99:0.0063498712)100:0.0187057040)100:0.1160600440,Macleaya_cordata:0.0598955048)83:0.0170908944,Eschscholzia_californica:0.158…
(Macadamia_integrifolia:0.0956311592,((((((((Papaver_setigerum_C:0.0000022010,Papaver_somniferum_C:0.0000022010)97:0.0112149316,Papaver_setigerum_B:0.0082330757)48:0.0027826368,Papaver_bracteatum:0.0108319477)65:0.0017115559,(Papaver_setigerum_A:0.0000022010,Papaver_somniferum_A:0.0000022010)94:0.0046982268)70:0.0021228056,Papaver_rhoeas:0.0122873209)100:0.0641578774,Macleaya_cordata:0.0340289058…
(Amborella_trichopoda:0.4779474895,(((((((((Papaver_setigerum_B:0.0187265338,(Papaver_somniferum_A:0.0000010018,Papaver_setigerum_A:0.0000010018)100:0.0085526165)72:0.0013815659,(Papaver_somniferum_C:0.0000029384,Papaver_setigerum_C:0.0028255535)100:0.0085543761)75:0.0014082905,Papaver_setigerum_D:0.0189870818)67:0.0013598130,Papaver_rhoeas:0.0085877680)91:0.0074079230,Papaver_bracteatum:0.006983…
(Papaver_setigerum_D:0.0067874662,((Papaver_somniferum_A:0.0045252970,(Papaver_somniferum_C:0.0000021177,Papaver_setigerum_C:0.0000021177)97:0.0050864399)9:0.0000020290,(Papaver_rhoeas:0.0034704195,(Papaver_setigerum_B:0.0096615145,Papaver_bracteatum:0.0073680006)74:0.0005766471)28:0.0000021190)31:0.0000021218,((((Amborella_trichopoda:0.2449549016,((((Tetracentron_sinense:0.0195976917,Trochodendr…
(Prunus_persica:0.0539048642,(((((Macleaya_cordata:0.0387793617,(((((Papaver_setigerum_A:0.0000000000,Papaver_somniferum_C:0.0000000000):0.0000027593,(Papaver_setigerum_D:0.0034446828,Papaver_setigerum_B:0.0105513118)30:0.0000023780)25:0.0000020140,Papaver_setigerum_C:0.0000027593)54:0.0000020603,Papaver_bracteatum:0.0105120052)75:0.0034501767,Papaver_somniferum_A:0.0000020191)100:0.1201788023)92…
(Kingdonia_uniflora:0.1026544722,(((Macadamia_integrifolia:0.0833023018,Tetracentron_sinense:0.0655263788)87:0.0131030616,(((Coffea_canephora:0.1633283105,Prunus_persica:0.1582893492)43:0.0401918935,Vitis_vinifera:0.1215646467)39:0.0026481565,Amborella_trichopoda:0.2691831673)99:0.0446065634)99:0.0299055335,(((((Papaver_setigerum_D:0.0098892790,Papaver_bracteatum:0.0116912616)78:0.0012285695,Papa…
(Papaver_somniferum_C:0.0000023654,(((((((Amborella_trichopoda:0.3664025670,(Prunus_persica:0.2481853600,(Vitis_vinifera:0.1624598861,Coffea_canephora:0.3163516774)40:0.0351590102)36:0.0263877285)39:0.0188245520,Macadamia_integrifolia:0.1725994757)64:0.0224096138,Coptis_chinensis:0.2432754682)58:0.0111025848,((Aquilegia_oxysepala:0.0057885903,Aquilegia_coerulea:0.0000023654)100:0.1597841757,Kingd…
(Papaver_setigerum_A:0.0000010000,(((((((((Prunus_persica:0.1323743296,Coffea_canephora:0.2410364912)75:0.0287327931,Vitis_vinifera:0.1204392267)100:0.0903263384,(Amborella_trichopoda:0.4440372056,Nelumbo_nucifera:0.1224916799)51:0.0135566679)99:0.0433864435,(Akebia_trifoliata:0.0597671792,Aquilegia_coerulea:0.2266494734)98:0.0280650903)100:0.0463642701,Macleaya_cordata:0.0701465226)43:0.01437553…
(Papaver_somniferum_A:0.0520835968,((((((((((Amborella_trichopoda:0.6949437715,Nelumbo_nucifera:0.2061577695)55:0.0336462380,Macadamia_integrifolia:0.2430848280)47:0.0186232403,((Trochodendron_aralioides:0.0347969839,Tetracentron_sinense:0.0364079793)100:0.1094322381,(Coffea_canephora:0.4574223170,Prunus_persica:0.3307136231)100:0.1184336418)81:0.0232186147)93:0.0394815171,Aquilegia_coerulea:0.34…
(Vitis_vinifera:0.2664361292,Coffea_canephora:0.3492799711,(((((((((Papaver_setigerum_B:0.2694955996,(Papaver_setigerum_A:0.0000028741,Papaver_somniferum_A:0.0038646794)89:0.0066894544)70:0.0072640840,Papaver_setigerum_D:0.0131215137)53:0.0039344387,(Papaver_setigerum_C:0.0000028741,Papaver_somniferum_C:0.0000028741)81:0.0061680279)83:0.0054334261,Papaver_rhoeas:0.0000028741)100:0.1578866297,Macl…
(Aquilegia_oxysepala:0.0052034643,((((((Papaver_bracteatum:0.0175458564,(((Papaver_somniferum_C:0.1386572905,Papaver_setigerum_C:0.0000023801)94:0.0125992625,(Papaver_somniferum_A:0.0000010000,Papaver_setigerum_A:0.0000010000)51:0.0000023590)75:0.0151293982,Papaver_setigerum_D:0.0199953118)68:0.0085882831)100:0.1150983085,(Eschscholzia_californica:0.0711144382,Macleaya_cordata:0.0496558380)67:0.0…
(Macleaya_cordata:0.0771330744,((((Akebia_trifoliata:0.2205786826,(Coptis_chinensis:0.3077747586,Aquilegia_oxysepala:0.1691588688)96:0.1277200776)41:0.0485511618,((Macadamia_integrifolia:0.0718874004,Nelumbo_nucifera:0.3279911789)71:0.0225727913,Kingdonia_uniflora:0.4923311408)36:0.0438680793)20:0.0174250397,Amborella_trichopoda:0.3085502367)24:0.0316443536,((Coffea_canephora:0.4490535395,(Vitis_…
(Prunus_persica:0.2415179710,(((Amborella_trichopoda:0.4977315581,((((Aquilegia_oxysepala:0.0029947899,Aquilegia_coerulea:0.0049426927)100:0.2445453761,Kingdonia_uniflora:0.2085303313)57:0.0159095463,(((Papaver_rhoeas:0.0258333392,((Papaver_somniferum_A:0.0799749287,Papaver_somniferum_C:0.0228705890)85:0.0113567409,Papaver_setigerum_B:0.0217833574)98:0.0140694578)44:0.0000020044,((Papaver_setiger…
(Papaver_setigerum_A:0.0054958565,(((Papaver_setigerum_C:0.0079598062,Papaver_somniferum_C:0.0466985130)76:0.0106029009,Papaver_setigerum_B:0.0277784627)82:0.0067421481,((Papaver_rhoeas:0.0450585800,Papaver_setigerum_D:0.0209830517)97:0.0116189308,(((Macleaya_cordata:0.1272410873,Eschscholzia_californica:0.6540647832)53:0.0282965915,(((Prunus_persica:0.5345769868,Vitis_vinifera:0.3138050914)100:0…
(Papaver_setigerum_B:0.0300577277,(Papaver_somniferum_A:0.0000024731,Papaver_setigerum_A:0.0000024731)92:0.0053501971,((((((((Macadamia_integrifolia:0.2753825689,(Tetracentron_sinense:0.0663002420,Trochodendron_aralioides:0.0418982161)100:0.0807301795)83:0.0339275982,((Vitis_vinifera:0.1966145841,Prunus_persica:0.3695304736)39:0.0268183378,(Coffea_canephora:0.3926389165,Amborella_trichopoda:0.610…
(Nelumbo_nucifera:0.0686883862,(((((Eschscholzia_californica:0.3571567642,(Papaver_somniferum_C:0.5300248615,((((Papaver_bracteatum:0.0075302088,Papaver_setigerum_D:0.0050143835)30:0.0000021833,(Papaver_rhoeas:0.0050253255,Papaver_setigerum_C:0.0075154801)39:0.0000021833)63:0.0024999179,(Papaver_setigerum_A:0.0000021833,Papaver_somniferum_A:0.0658649018)86:0.0024997134)39:0.0033089723,Papaver_set…
(Papaver_setigerum_D:0.0018563384,(((((Papaver_rhoeas:0.0019459302,Papaver_setigerum_B:0.0112474531)67:0.0017889714,Papaver_bracteatum:0.0092690031)57:0.0019215336,(Papaver_setigerum_C:0.0000024759,Papaver_somniferum_C:0.0000024759)96:0.0036388863)41:0.0000022193,Papaver_setigerum_A:0.0000024759)17:0.0000020091,Papaver_somniferum_A:0.0000024759)66:0.0056161825,(((Trochodendron_aralioides:0.014887…
(Papaver_setigerum_B:0.0086430372,(((Papaver_bracteatum:0.0000020307,(((((Nelumbo_nucifera:0.2518081358,Macadamia_integrifolia:0.1892960482)82:0.1091848017,((Prunus_persica:0.3350607285,Coffea_canephora:0.3484967344)71:0.0719056866,Amborella_trichopoda:0.4533564551)23:0.0000020661)49:0.0371663075,(((Aquilegia_oxysepala:0.0000021938,Aquilegia_coerulea:0.0106956254)100:0.1615856188,Coptis_chinensis…
(Kingdonia_uniflora:0.4514711018,((Aquilegia_coerulea:0.0098685717,Aquilegia_oxysepala:0.0000023268)100:0.2812076382,Akebia_trifoliata:0.1727655737)76:0.0268775020,(((((((Papaver_rhoeas:0.0302647665,Papaver_setigerum_D:0.0255691064)98:0.0130242363,(((Papaver_somniferum_C:0.0014458172,Papaver_setigerum_C:0.0000023232)100:0.0194101604,(Papaver_setigerum_A:0.0000023232,Papaver_somniferum_A:0.0015016…
(Akebia_trifoliata:0.1983309625,((Aquilegia_oxysepala:0.0067844080,Aquilegia_coerulea:0.0096206678)100:0.2116844362,(((Nelumbo_nucifera:0.1885898479,(Trochodendron_aralioides:0.0460343489,Tetracentron_sinense:0.0616623414)99:0.0563054710)62:0.0137021487,Macadamia_integrifolia:0.2648998789)51:0.0118379200,(Coffea_canephora:0.3090429837,Prunus_persica:0.3328785550)95:0.1051394245)79:0.0313565042)53…
(Nelumbo_nucifera:0.1611548930,((((Coptis_chinensis:0.3943350519,Aquilegia_coerulea:0.0656934978)91:0.1459062153,Kingdonia_uniflora:0.2501480317)58:0.0139747024,Akebia_trifoliata:0.1783996410)45:0.0278168945,(Amborella_trichopoda:0.4280803480,((Papaver_setigerum_D:0.0392791019,(Papaver_setigerum_B:0.0080875431,((Papaver_somniferum_A:0.0000025572,Papaver_setigerum_A:0.0000025572)91:0.0065225230,Pa…
(Coptis_chinensis:0.1988551623,(((Akebia_trifoliata:0.1897269895,Kingdonia_uniflora:0.2789816543)62:0.0188162969,((((((Papaver_somniferum_A:0.0000022405,Papaver_setigerum_A:0.0000022405)100:0.0200064017,Papaver_setigerum_B:0.0187301271)96:0.0318855125,Papaver_rhoeas:0.0146332327)66:0.0089137124,Papaver_setigerum_D:0.0301847802)100:0.2614546286,(Eschscholzia_californica:0.1560354054,Macleaya_corda…
(Vitis_vinifera:0.2065029978,(Coffea_canephora:0.5486559655,Prunus_persica:0.2847745612)81:0.0459066181,(Trochodendron_aralioides:0.1775081798,((((((Papaver_setigerum_C:0.0000020871,Papaver_somniferum_C:0.0028410833)100:0.0171951399,((Papaver_somniferum_A:0.0000024325,Papaver_setigerum_A:0.0014200104)100:0.0128646689,((Papaver_bracteatum:0.0183006852,Papaver_setigerum_D:0.0233827545)46:0.00158826…
(Akebia_trifoliata:0.1390189153,(((Amborella_trichopoda:0.6707129258,((Prunus_persica:0.3054262401,Vitis_vinifera:0.1516690835)85:0.0276744077,Coffea_canephora:0.3672611789)99:0.1012260632)51:0.0559404233,Tetracentron_sinense:0.1499123793)47:0.0330160600,Nelumbo_nucifera:0.2317720467)75:0.0428595516,((((((Papaver_bracteatum:0.0000010680,Papaver_setigerum_D:0.0133338631)90:0.0026463880,((Papaver_s…
(Papaver_somniferum_C:0.0650379463,((((Nelumbo_nucifera:0.0904296585,(((Coffea_canephora:0.1857003639,Prunus_persica:0.2087111824)42:0.0154131157,Macleaya_cordata:0.0882876096)6:0.0071217903,Vitis_vinifera:0.0628191760)49:0.0530433290)25:0.0097940819,(Macadamia_integrifolia:0.1205134782,Trochodendron_aralioides:0.0805393349)48:0.0142624546)63:0.0268376603,(Kingdonia_uniflora:0.2328435437,Akebia_t…
(Nelumbo_nucifera:0.1222096633,(((((((((Papaver_setigerum_D:0.0111438289,Papaver_setigerum_C:0.0238442660)100:0.0281192799,Papaver_somniferum_C:0.0000029709)97:0.0027920979,Papaver_bracteatum:0.0013580736)100:0.0794742359,Macleaya_cordata:0.0209310938)100:0.0466361985,Kingdonia_uniflora:0.1259409295)50:0.0077648604,Akebia_trifoliata:0.0740810181)36:0.0031253646,((Aquilegia_coerulea:0.0027308204,A…
(Vitis_vinifera:0.0751073450,(Prunus_persica:0.1117063102,Coffea_canephora:0.1858776472)79:0.0351294516,((Kingdonia_uniflora:0.2465120006,(((((Papaver_setigerum_D:0.0060400481,Papaver_rhoeas:0.0080395232)44:0.0000020244,(Papaver_setigerum_C:0.0000029158,Papaver_somniferum_C:0.0000029158)94:0.0040032275)93:0.0040083313,((Papaver_somniferum_A:0.0020012786,Papaver_setigerum_A:0.0019931526)98:0.00601…
(Vitis_vinifera:0.2993216972,((((Aquilegia_oxysepala:0.0117641018,Aquilegia_coerulea:0.0000023115)100:0.2114192117,Coptis_chinensis:0.3374810730)73:0.0781848736,Amborella_trichopoda:1.2588816598)29:0.1828438932,(Macadamia_integrifolia:0.5245046767,(((((Papaver_setigerum_A:0.0000024489,Papaver_somniferum_A:0.0000010000)44:0.0000020113,((Papaver_setigerum_C:0.0000010000,Papaver_somniferum_C:0.00000…
(Papaver_bracteatum:0.0000000000,(((((((((Vitis_vinifera:0.0403469716,(((Coffea_canephora:0.0956288825,Amborella_trichopoda:0.0949369728)82:0.0187440924,Macadamia_integrifolia:0.0875086980)73:0.0299195865,Prunus_persica:0.0521728756)51:0.0158153027)73:0.0208851322,(Coptis_chinensis:0.0239886218,(Aquilegia_coerulea:0.0000028813,Aquilegia_oxysepala:0.0000028813)100:0.0782431170)59:0.0296654262)84:0…
(Vitis_vinifera:0.1306991167,(((Amborella_trichopoda:0.3373730632,Kingdonia_uniflora:0.2190136948)34:0.0000023950,((((((Papaver_setigerum_C:0.0000010000,Papaver_somniferum_C:0.0000010000)100:0.0133163342,((Papaver_setigerum_A:0.0000010000,Papaver_somniferum_A:0.0000010000)99:0.0155385439,Papaver_setigerum_B:0.0197305137)59:0.0021920474)63:0.0049664611,(Papaver_rhoeas:0.0096560736,Papaver_setigeru…
(Macleaya_cordata:0.0504142194,(((Akebia_trifoliata:0.1191733488,((Aquilegia_coerulea:0.0038657463,Aquilegia_oxysepala:0.0010541491)100:0.1098654886,Coptis_chinensis:0.0991377168)100:0.0961554753)67:0.0150448571,((Vitis_vinifera:0.1289693908,Prunus_persica:0.1965074105)100:0.0670333057,Amborella_trichopoda:0.3204107371)88:0.0364566670)66:0.0192768717,Kingdonia_uniflora:0.1975902996)100:0.07048438…
(Nelumbo_nucifera:0.1097493365,Amborella_trichopoda:0.2881954812,(((((Aquilegia_oxysepala:0.0000021894,Aquilegia_coerulea:0.0009981442)100:0.1235084870,Akebia_trifoliata:0.0902059998)42:0.0077966474,((((((Papaver_somniferum_C:0.0097147433,Papaver_setigerum_D:0.0154943157)65:0.0016817898,Papaver_somniferum_A:0.0105450340)100:0.1421755694,Papaver_bracteatum:0.0658456615)98:0.0424316429,Macleaya_cor…
(Macleaya_cordata:0.0429222772,((((Amborella_trichopoda:0.4059593675,(Prunus_persica:0.2734360539,Coffea_canephora:0.1346614323)51:0.0327870727)52:0.0448416389,Vitis_vinifera:0.1099718261)69:0.0671351301,(Trochodendron_aralioides:0.0290247965,Tetracentron_sinense:0.0323239510)99:0.0280542430)32:0.0215455969,(((Aquilegia_oxysepala:0.0042015291,Aquilegia_coerulea:0.0024776134)100:0.1129541450,(King…
(Vitis_vinifera:0.0436909273,((Nelumbo_nucifera:0.0598529449,(((Macleaya_cordata:0.0172820829,(((((Papaver_setigerum_C:0.0000009970,Papaver_somniferum_C:0.0000009970)100:0.0046381101,(Papaver_somniferum_A:0.0005042312,Papaver_setigerum_A:0.0007698170)100:0.0054195202)57:0.0005357180,Papaver_bracteatum:0.0070848296)78:0.0017953101,Papaver_rhoeas:0.0021675382)55:0.0012528243,Papaver_setigerum_D:0.0…
(Amborella_trichopoda:0.1517642321,((((((((Papaver_somniferum_A:0.0000027510,Papaver_setigerum_A:0.0000027510)100:0.0082421417,((Papaver_somniferum_C:0.0604436220,Papaver_setigerum_C:0.0000021146)56:0.0102540945,Papaver_rhoeas:0.0287039045)35:0.0014817317)29:0.0032579160,(Papaver_setigerum_D:0.0078532777,Papaver_bracteatum:0.0134965438)79:0.0070140154)38:0.0019197527,Papaver_setigerum_B:0.0031682…
(Papaver_setigerum_A:0.0000020749,((((Papaver_somniferum_C:0.0000020749,Papaver_setigerum_C:0.0000020749)100:0.0136438446,Papaver_bracteatum:0.0157800419)78:0.0028606127,(Papaver_rhoeas:0.0141081015,Papaver_setigerum_D:0.0104197209)84:0.0066670662)87:0.0030445558,((((((Vitis_vinifera:0.1100796242,Prunus_persica:0.1726628798)36:0.0325239353,(Coffea_canephora:0.1754714478,Nelumbo_nucifera:0.0991315…
(Papaver_somniferum_C:0.0152804531,((((((((((Vitis_vinifera:0.1393447169,Prunus_persica:0.1244166065)92:0.0459081707,Coffea_canephora:0.2619127070)94:0.0517346988,Nelumbo_nucifera:0.1161184339)89:0.0374206962,(Tetracentron_sinense:0.4344977671,Akebia_trifoliata:0.2806022139)61:0.0215241022)66:0.0175903476,(Kingdonia_uniflora:0.1915811523,Coptis_chinensis:0.1552259247)69:0.0162439663)100:0.0662045…
(Papaver_setigerum_B:0.0042378448,((((((Papaver_setigerum_A:0.0000021305,Papaver_somniferum_A:0.0084710987)90:0.0048301193,(((Coffea_canephora:0.0521280242,Macleaya_cordata:0.3177812381)41:0.0252795803,(Vitis_vinifera:0.0305618399,Prunus_persica:0.0882764916)88:0.0362388200)41:0.0359095461,(((Akebia_trifoliata:0.0326669127,Amborella_trichopoda:0.1919155608)71:0.0164618885,(Aquilegia_oxysepala:0.0…
(Macleaya_cordata:0.0285648296,(((Papaver_setigerum_B:0.0088206191,(Papaver_somniferum_C:0.0000024253,Papaver_setigerum_C:0.0000024253)89:0.0029384974)60:0.0000020283,(Papaver_somniferum_A:0.0000020731,Papaver_setigerum_A:0.0000020129)99:0.0177257416)64:0.0028819129,(Papaver_rhoeas:0.0116717444,Papaver_setigerum_D:0.0178920701)48:0.0030408572)100:0.1662122167,((((Prunus_persica:0.1709904442,Coffe…
(Papaver_somniferum_A:0.0000021183,(((((((Kingdonia_uniflora:0.1697073132,Akebia_trifoliata:0.1768642363)80:0.0178907442,((Coptis_chinensis:0.2286005042,(Aquilegia_oxysepala:0.0016225115,Aquilegia_coerulea:0.0000025697)100:0.0956179777)99:0.1072143180,((Trochodendron_aralioides:0.0337386542,Tetracentron_sinense:0.0393449115)100:0.0629497865,(Vitis_vinifera:0.1513540579,Prunus_persica:0.1413234847…
(Akebia_trifoliata:0.1437569953,((((((Papaver_setigerum_B:0.0213137677,Papaver_setigerum_D:0.0313120961)57:0.0089896468,(Papaver_setigerum_A:0.0000026818,Papaver_somniferum_A:0.0018753517)99:0.0106300762)37:0.0034123691,(Papaver_setigerum_C:0.0000026818,Papaver_somniferum_C:0.0000026818)100:0.0129960116)33:0.0017759819,Papaver_rhoeas:0.0075781804)100:0.1549731618,Macleaya_cordata:0.0486451728)100…
(Tetracentron_sinense:0.0924991134,((((((((Papaver_setigerum_C:0.0000020730,Papaver_somniferum_C:0.0000010000)85:0.0040759256,(Papaver_setigerum_A:0.0000020730,Papaver_somniferum_A:0.0050341618)99:0.0172203828)82:0.0145970167,Papaver_setigerum_D:0.0211083856)100:0.1534501678,Eschscholzia_californica:0.1908945185)90:0.0487130899,Macleaya_cordata:0.1171022574)99:0.1049767013,((Coptis_chinensis:0.31…
(Macleaya_cordata:0.0513604240,((((((Papaver_somniferum_A:0.0000010000,Papaver_setigerum_A:0.0000010000)98:0.0053338451,Papaver_setigerum_B:0.0219073039)74:0.0031599899,(Papaver_setigerum_C:0.0000010000,Papaver_somniferum_C:0.0000010000)98:0.0052887219)74:0.0020389488,(Papaver_rhoeas:0.0100112311,Papaver_setigerum_D:0.0305735825)55:0.0032659843)78:0.0041651477,Papaver_bracteatum:0.0059755331)100:…
(Papaver_setigerum_A:0.0032412704,Papaver_somniferum_A:0.0032477456,(((Papaver_setigerum_C:0.0000022880,Papaver_somniferum_C:0.0000023020)98:0.0064215990,Papaver_setigerum_B:0.0130582477)86:0.0049020092,((((((((Aquilegia_coerulea:0.0000025953,Aquilegia_oxysepala:0.0049526537)100:0.1583667618,Coptis_chinensis:0.1736705630)100:0.1107193385,Akebia_trifoliata:0.1366846754)54:0.0198095766,(Amborella_t…
(Papaver_somniferum_A:0.0037091831,(((Papaver_setigerum_C:0.0000024005,Papaver_somniferum_C:0.0000021330)88:0.0068179917,(Papaver_setigerum_D:0.0037058639,Papaver_rhoeas:0.0111571634)86:0.0069272837)55:0.0048615110,(((((((Aquilegia_coerulea:0.0043714896,Aquilegia_oxysepala:0.0172702438)100:0.1534358894,Amborella_trichopoda:0.5681143437)77:0.0436594538,Kingdonia_uniflora:0.1374990286)54:0.01602613…
(Coffea_canephora:0.7315017138,(((((((Papaver_setigerum_D:0.0149682147,Papaver_rhoeas:0.0048068319)82:0.0049107435,Papaver_setigerum_B:0.0097670018)66:0.0048008867,(((Papaver_somniferum_A:0.0000010000,Papaver_setigerum_A:0.0000010000)95:0.0097032292,(Papaver_somniferum_C:0.0048513637,Papaver_setigerum_C:0.0000021024)90:0.0048489997)20:0.0000021681,Papaver_bracteatum:0.0097084625)35:0.0000020040)1…
(Vitis_vinifera:0.1513567235,(((((((Aquilegia_oxysepala:0.1423339301,Coptis_chinensis:0.1466109762)100:0.1341831359,Akebia_trifoliata:0.1139979171)75:0.0343627408,(Macleaya_cordata:0.0588568004,((Papaver_rhoeas:0.0347817503,Papaver_setigerum_D:0.1112582192)51:0.0023294160,((Papaver_somniferum_C:0.0000022532,Papaver_setigerum_C:0.0102112773)98:0.0147509460,((Papaver_somniferum_A:0.0000022552,Papav…
(Akebia_trifoliata:0.1280521704,((((Papaver_bracteatum:0.0199228455,((((Papaver_somniferum_C:0.0009929589,Papaver_setigerum_C:0.0000021125)94:0.0025098399,Papaver_rhoeas:0.0824803742)60:0.0028289718,Papaver_setigerum_B:0.0066603423)51:0.0054073541,(Papaver_setigerum_D:0.0949208526,(Papaver_somniferum_A:0.0000029581,Papaver_setigerum_A:0.0000010000)84:0.0000020165)21:0.0083240954)64:0.0124205075)1…
(Eschscholzia_californica:0.1906090775,((((Papaver_setigerum_A:0.0000028457,Papaver_somniferum_A:0.0000028457)95:0.0095056843,Papaver_setigerum_B:0.0170153065)96:0.0356789750,(Papaver_rhoeas:0.0130907600,Papaver_setigerum_D:0.0249876822)97:0.0089375960)48:0.0097776787,Papaver_bracteatum:0.0221494456)100:0.1680442188,(((((Coptis_chinensis:0.2366429197,(Aquilegia_coerulea:0.0032440381,Aquilegia_oxy…
(Prunus_persica:0.0565947658,(((((((((Papaver_rhoeas:0.0000000000,Papaver_setigerum_B:0.0000000000):0.0000022691,Papaver_somniferum_C:0.0000022691)52:0.0000022691,Papaver_bracteatum:0.0000022691)24:0.0000022691,(Papaver_somniferum_A:0.0000022691,Papaver_setigerum_A:0.0000022691)92:0.0041468088)29:0.0000022691,Papaver_setigerum_D:0.0084111616)44:0.0000022691,Papaver_setigerum_C:0.0041464052)100:0.…
(Papaver_somniferum_C:0.0014699144,((((((((((Prunus_persica:0.2493393197,Coffea_canephora:0.4388561282)57:0.0389965649,Vitis_vinifera:0.2356892096)100:0.1955772806,(Tetracentron_sinense:0.0370237072,Trochodendron_aralioides:0.0353633991)100:0.1357842486)85:0.0312406662,(Nelumbo_nucifera:0.1666534834,Macadamia_integrifolia:0.3689113596)89:0.0415466573)92:0.0464942643,Amborella_trichopoda:0.9320374…
(Papaver_somniferum_C:0.0000010000,((((((Kingdonia_uniflora:0.3101171497,(Akebia_trifoliata:0.1015220107,Coptis_chinensis:0.4394462959)48:0.0270609725)41:0.0367325566,((((Tetracentron_sinense:0.1571091660,Trochodendron_aralioides:0.0222861000)100:0.1516424365,Prunus_persica:0.5409422734)41:0.0243842397,Coffea_canephora:0.3088280747)43:0.0245719823,(Nelumbo_nucifera:0.1519233515,Macadamia_integrif…
(Prunus_persica:0.1490353816,((((((((Papaver_bracteatum:0.0000023629,Papaver_setigerum_B:0.0127264518)45:0.0042186186,Papaver_setigerum_D:0.0056070835)19:0.0000023075,(Papaver_setigerum_C:0.0034503888,Papaver_somniferum_C:0.0000020029)96:0.0051535317)61:0.0050321245,(Papaver_somniferum_A:0.0000026851,Papaver_setigerum_A:0.0000026851)95:0.0056276671)100:0.0654541535,Macleaya_cordata:0.0363935031)1…
(Prunus_persica:0.3106206647,((((((((((Papaver_somniferum_C:0.0000010013,Papaver_setigerum_C:0.0000010013)100:0.0883963136,(Papaver_setigerum_D:0.0427235298,(Papaver_bracteatum:0.0453970491,(Papaver_setigerum_B:0.0154537162,Papaver_setigerum_A:0.0099323135)91:0.0140426090)95:0.0328259920)98:0.0571322126)100:0.3176964390,Eschscholzia_californica:0.2229680903)88:0.0628737342,Macleaya_cordata:0.0986…
(Papaver_somniferum_C:0.0023093852,(((((((Kingdonia_uniflora:0.1836487856,Akebia_trifoliata:0.0401838133)75:0.0296645884,((Aquilegia_oxysepala:0.0000010000,Aquilegia_coerulea:0.0000010000)100:0.0365853425,(Amborella_trichopoda:0.1837726449,Coptis_chinensis:0.2002581931)82:0.0247182218)62:0.0208045962)53:0.0049061931,((Prunus_persica:0.1715301481,Vitis_vinifera:0.1381394681)100:0.0737365948,Macada…
(Papaver_bracteatum:0.0115937821,((((Papaver_somniferum_A:0.0000024489,Papaver_setigerum_A:0.0000024489)90:0.0100907685,((Coptis_chinensis:0.1045635261,(Aquilegia_coerulea:0.0000024489,Aquilegia_oxysepala:0.0056983273)94:0.0316999912)99:0.0863639924,((((Coffea_canephora:0.2138789574,(Prunus_persica:0.0516691364,Vitis_vinifera:0.1221830679)92:0.0492127279)41:0.0258024114,((Amborella_trichopoda:0.1…
(Papaver_setigerum_B:0.0062476999,(((((Macadamia_integrifolia:0.1627108364,Vitis_vinifera:0.0900331967)61:0.0298035154,((Prunus_persica:0.1221024733,Coffea_canephora:0.2113303648)59:0.0417834089,Amborella_trichopoda:0.4813392707)57:0.0371961104)99:0.1506709171,(Kingdonia_uniflora:0.2698165996,((Aquilegia_oxysepala:0.0062141265,Aquilegia_coerulea:0.0000024752)96:0.0446147614,Coptis_chinensis:0.091…
(Eschscholzia_californica:0.1850418071,(((((Papaver_setigerum_C:0.0348977332,Papaver_bracteatum:0.0331337735)82:0.0263810192,Papaver_somniferum_A:0.2563108687)52:0.0156364413,Papaver_setigerum_A:0.3452065714)76:0.0507700584,Papaver_setigerum_B:1.2458358294)98:0.1711540551,Macleaya_cordata:0.0625048434)67:0.0227490861,(((((Prunus_persica:0.2890853576,Coffea_canephora:0.4387049233)77:0.0425178620,V…
(Papaver_setigerum_A:0.0000025887,(((((((((Nelumbo_nucifera:0.0831164633,(Trochodendron_aralioides:0.0265780651,Tetracentron_sinense:0.0161002872)100:0.0555321693)32:0.0062285735,(Amborella_trichopoda:0.2411301033,(Prunus_persica:0.1611693268,Vitis_vinifera:0.0774753923)100:0.0611294707)44:0.0083086771)96:0.0167572028,((Aquilegia_coerulea:0.0000024286,Aquilegia_oxysepala:0.0043843329)100:0.135195…
(Macadamia_integrifolia:0.2950670145,((((((Papaver_setigerum_D:0.0469194152,Papaver_rhoeas:0.0326205193)93:0.0121689141,Papaver_setigerum_C:0.0222876806)74:0.0069952855,((Papaver_somniferum_A:0.0000010001,Papaver_setigerum_A:0.0000010001)100:0.0230469512,Papaver_setigerum_B:0.0334072335)58:0.0080894923)100:0.3553447422,Macleaya_cordata:0.0607876007)100:0.1842146579,(((Aquilegia_coerulea:0.0158092…
(Papaver_setigerum_D:0.0250986687,((Papaver_somniferum_C:0.0000020822,(((((((((Vitis_vinifera:0.0507316399,Prunus_persica:0.1398604008)71:0.0254928604,Coffea_canephora:0.2482960425)100:0.0702981236,(Amborella_trichopoda:0.3332151910,Macadamia_integrifolia:0.1046822045)53:0.0244867540)58:0.0238337327,(Aquilegia_oxysepala:0.0000021765,Aquilegia_coerulea:0.0069065785)100:0.1825293810)67:0.0144900974…
(Coffea_canephora:0.4229588775,((((((((Papaver_somniferum_A:0.0036842453,Papaver_setigerum_A:0.0000021407)99:0.0138262935,(Papaver_setigerum_D:0.0157741868,(Papaver_setigerum_B:0.0144458734,(Papaver_setigerum_C:0.0000022900,Papaver_somniferum_C:0.0000022900)100:0.0119279914)34:0.0000020690)32:0.0000020670)71:0.0012728321,Papaver_rhoeas:0.0158949325)100:0.1747776545,(Macleaya_cordata:0.0541980270,…
(Akebia_trifoliata:0.0688833462,(Kingdonia_uniflora:0.0999161244,Nelumbo_nucifera:0.0940200074)61:0.0251326199,((((Vitis_vinifera:0.0524532852,(Prunus_persica:0.0598053817,(Aquilegia_oxysepala:0.0000021418,Aquilegia_coerulea:0.0000021418)100:0.0952646917)51:0.0261042653)30:0.0111549562,Coffea_canephora:0.1406772616)50:0.0203434428,(Tetracentron_sinense:0.0554525953,Amborella_trichopoda:0.18862744…
(Amborella_trichopoda:0.4986145758,((((Kingdonia_uniflora:0.2335776615,(Coptis_chinensis:0.1074321855,(Aquilegia_oxysepala:0.0047600462,Aquilegia_coerulea:0.0020962347)100:0.0856644672)100:0.1552219161)68:0.0260033943,Akebia_trifoliata:0.0991341187)78:0.0368400648,((((Papaver_somniferum_A:0.0000020748,Papaver_setigerum_A:0.0000020380)100:0.0152860039,Papaver_setigerum_B:0.0108496767)98:0.01734072…
(Amborella_trichopoda:0.2327190191,(((Macadamia_integrifolia:0.1150259330,((Prunus_persica:0.0912542561,Coffea_canephora:0.1167713551)99:0.0621901221,Vitis_vinifera:0.1904718337)50:0.0264634886)34:0.0189615449,((((((Papaver_somniferum_C:0.0000023034,Papaver_setigerum_C:0.0000021820)98:0.0109044230,(Papaver_somniferum_A:0.0000023138,Papaver_setigerum_A:0.0000022671)100:0.0107520523)47:0.0000020319…
(Papaver_bracteatum:0.0000000000,((Papaver_rhoeas:0.0000010000,((((Papaver_setigerum_C:0.0000000000,Papaver_somniferum_C:0.0000000000):0.0000020922,Papaver_setigerum_B:0.0000010000)74:0.0000021140,((((((Nelumbo_nucifera:0.0989958121,(Macadamia_integrifolia:0.1328760939,Coffea_canephora:0.0688402115)44:0.0224191117)20:0.0071073422,Prunus_persica:0.0763483063)46:0.0277005503,(Amborella_trichopoda:0…
(Akebia_trifoliata:0.1130301198,(((((Coffea_canephora:0.2112087278,Vitis_vinifera:0.0969551297)86:0.0345677910,(Nelumbo_nucifera:0.0857393126,Macadamia_integrifolia:0.1401163490)66:0.0168792969)52:0.0071834581,Tetracentron_sinense:0.0948539586)45:0.0101724619,(((((((Papaver_setigerum_A:0.0000020137,Papaver_somniferum_A:0.0000020137)100:0.0167995783,(Papaver_setigerum_D:0.0147713345,Papaver_bracte…
(Aquilegia_coerulea:0.0000024299,(Coptis_chinensis:0.0946528026,(((((Papaver_bracteatum:0.0058337434,(((Papaver_somniferum_C:0.0000025396,Papaver_setigerum_C:0.0000020746)98:0.0064906728,(Papaver_somniferum_A:0.0000024299,Papaver_setigerum_A:0.0014496536)100:0.0087838325)69:0.0011972156,((Papaver_rhoeas:0.0131511332,Papaver_setigerum_D:0.0145620470)97:0.0061587386,Papaver_setigerum_B:0.0318237278…
(Aquilegia_coerulea:0.0040080458,((((((Papaver_somniferum_C:0.0000022213,Papaver_setigerum_C:0.0324866621)91:0.0198466877,(Papaver_setigerum_D:0.0192416551,Papaver_bracteatum:0.0096715211)41:0.0044047423)58:0.0104479256,(Papaver_setigerum_A:0.0000023813,Papaver_somniferum_A:0.0027254726)99:0.0124898120)100:0.2478292051,(Eschscholzia_californica:0.1438648124,Macleaya_cordata:0.0826685985)78:0.0410…
(Akebia_trifoliata:0.2182113364,((((((Papaver_setigerum_A:0.0012204864,Papaver_somniferum_A:0.0012112122)100:0.0139048935,(Papaver_rhoeas:0.0390619174,Papaver_setigerum_D:0.0207293242)95:0.0343550215)48:0.0068814927,(Papaver_setigerum_B:0.0428798691,(Papaver_setigerum_C:0.0036584385,Papaver_somniferum_C:0.0061193821)100:0.0174117759)63:0.0014563664)100:0.4661050940,Macleaya_cordata:0.1714773006)9…
(Papaver_setigerum_D:0.0139384752,((Papaver_bracteatum:0.0000020750,((Papaver_somniferum_C:0.0000010000,Papaver_setigerum_C:0.0000010000)94:0.0089022800,Papaver_rhoeas:0.0088868134)81:0.0044601035)82:0.0089823378,((Papaver_setigerum_A:0.0044087715,Papaver_somniferum_A:0.0044195572)95:0.0133085680,Papaver_setigerum_B:0.0182923107)88:0.0136848633)56:0.0045398930,(((((((Aquilegia_oxysepala:0.0000010…
(Papaver_rhoeas:0.0046134195,((((((Eschscholzia_californica:0.1253756333,((((Coptis_chinensis:0.1661033794,Akebia_trifoliata:0.0997192258)81:0.0271904565,(Amborella_trichopoda:0.3279647382,Kingdonia_uniflora:0.1651323846)68:0.0238471675)56:0.0150084595,((Vitis_vinifera:0.0595648607,Prunus_persica:0.2070826478)100:0.0492410848,Tetracentron_sinense:0.1098236532)62:0.0191698972)100:0.0565770479,Macl…
(Vitis_vinifera:0.2536997646,(((((((((((((Papaver_setigerum_C:0.0092941628,Papaver_somniferum_C:0.0000020135)94:0.0092994054,(Papaver_setigerum_B:0.0233240748,Papaver_rhoeas:0.0139586723)85:0.0046272853)20:0.0000020922,(Papaver_somniferum_A:0.0000020922,Papaver_setigerum_A:0.0000020922)48:0.0000020922)44:0.0000020922,Papaver_setigerum_D:0.0092508969)85:0.0100546698,Papaver_bracteatum:0.0133456192…
(Papaver_setigerum_C:0.0000000000,((((Papaver_setigerum_D:0.0000010000,((((((Aquilegia_oxysepala:0.0000010000,Aquilegia_coerulea:0.0000010000)100:0.2352835989,Coptis_chinensis:0.1507927277)45:0.0074573932,(Macadamia_integrifolia:0.0764200166,Amborella_trichopoda:0.1949392354)94:0.0614916551)52:0.0258864822,(Vitis_vinifera:0.1588076027,(Akebia_trifoliata:0.0586204695,(Trochodendron_aralioides:0.03…
(Coffea_canephora:0.2301779683,(((Tetracentron_sinense:0.0202321671,Trochodendron_aralioides:0.0184962327)100:0.0501688573,((((((((Papaver_setigerum_A:0.0000021140,Papaver_somniferum_A:0.0000021140)100:0.0139953287,(Papaver_setigerum_B:0.0068688137,(Papaver_somniferum_C:0.0000021140,Papaver_setigerum_C:0.0000021140)91:0.0022734012)82:0.0020522910)93:0.0103646723,((Papaver_bracteatum:0.0063831213,…
(Amborella_trichopoda:0.1521985036,(Vitis_vinifera:0.1001524175,((Coffea_canephora:0.1429002849,Prunus_persica:0.1293238263)82:0.0394216080,Kingdonia_uniflora:0.1075108366)36:0.0128291949)36:0.0055309822,((((((((Papaver_setigerum_A:0.0000010000,Papaver_somniferum_A:0.0000010000)98:0.0059496741,(Papaver_somniferum_C:0.0000010000,Papaver_setigerum_C:0.0000010000)99:0.0061586426)81:0.0029715330,Papa…
(Coptis_chinensis:0.2207675039,((Eschscholzia_californica:0.0965844409,(((((Papaver_setigerum_C:0.0000028407,Papaver_somniferum_C:0.0000028407)94:0.0076367695,(Papaver_rhoeas:0.0038018246,(Papaver_bracteatum:0.0153212178,(Papaver_setigerum_A:0.0000024603,Papaver_somniferum_A:0.0000023593)92:0.0038540485)26:0.0000022335)30:0.0000021629)67:0.0047982087,Papaver_setigerum_B:0.0222162195)34:0.00000208…
(Papaver_somniferum_A:0.0000025051,Papaver_setigerum_A:0.0000024800,((((Papaver_setigerum_D:0.0463017655,Papaver_rhoeas:0.0186305434)76:0.0059344100,(Papaver_somniferum_C:0.0000026010,Papaver_setigerum_C:0.0000026010)95:0.0183647055)29:0.0000021761,Papaver_bracteatum:0.0183614472)44:0.0000025046,(((((((((Aquilegia_coerulea:0.0000026010,Aquilegia_oxysepala:0.0000026010)100:0.3298051365,Coptis_chin…
(Aquilegia_oxysepala:0.0068207005,(((((Amborella_trichopoda:0.2287633266,Nelumbo_nucifera:0.0909601916)75:0.0290001191,Akebia_trifoliata:0.1000236026)45:0.0112279856,(((Trochodendron_aralioides:0.0202354821,Tetracentron_sinense:0.0440808903)100:0.0563671216,(Prunus_persica:0.1451853152,Vitis_vinifera:0.0871594617)76:0.0270337394)37:0.0225042107,(Coffea_canephora:0.1825974851,Macadamia_integrifoli…
(Nelumbo_nucifera:0.1122128578,(((((Papaver_rhoeas:0.0081612181,(((Papaver_setigerum_B:0.0102439546,Papaver_bracteatum:0.0047707065)53:0.0000020328,Papaver_setigerum_A:0.0000021985)25:0.0000020027,(Papaver_setigerum_D:0.0122827580,(Papaver_somniferum_C:0.0000022500,Papaver_setigerum_C:0.0057601871)97:0.0082186091)61:0.0000023124)81:0.0042316944)100:0.1068918738,Eschscholzia_californica:0.12837531…
(Papaver_rhoeas:0.0110735631,((((Papaver_setigerum_A:0.0000025476,Papaver_somniferum_A:0.0018305269)100:0.0109766944,Papaver_setigerum_D:0.0036166577)60:0.0000024705,((((((Coffea_canephora:0.3040822337,Nelumbo_nucifera:0.1231381009)29:0.0139869146,Amborella_trichopoda:0.2627363668)46:0.0425945207,Kingdonia_uniflora:0.3340857683)42:0.0218676586,(Coptis_chinensis:0.3212841188,(Aquilegia_coerulea:0.…
(Trochodendron_aralioides:0.0448361193,((((((Papaver_setigerum_D:0.0098908664,(((Papaver_setigerum_C:0.0000025773,Papaver_somniferum_C:0.0000025773)97:0.0100291146,((Papaver_somniferum_A:0.0000025773,Papaver_setigerum_A:0.0000025773)96:0.0066103475,Papaver_setigerum_B:0.0065839303)86:0.0033211480)68:0.0099488677,Papaver_bracteatum:0.0066931444)63:0.0032064672)53:0.0003368280,Papaver_rhoeas:0.0129…
(Aquilegia_oxysepala:0.0000026577,(Kingdonia_uniflora:0.1936769746,((((((((Papaver_somniferum_C:0.0000026577,Papaver_setigerum_C:0.0000023901)42:0.0000021246,((Papaver_somniferum_A:0.0000020827,Papaver_setigerum_A:0.0000022881)100:0.0235696170,Papaver_setigerum_D:0.0099341636)31:0.0000020087)49:0.0000021331,Papaver_rhoeas:0.0099139847)63:0.0032993787,Papaver_bracteatum:0.0099865229)60:0.000002325…
(Kingdonia_uniflora:0.1907902989,(((((Papaver_setigerum_B:0.0038673971,(Papaver_somniferum_A:0.0222746474,Papaver_setigerum_A:0.6513414079)82:0.0148870787)61:0.0039967451,Papaver_setigerum_D:0.0079314563)59:0.0070156469,Papaver_rhoeas:0.0251626176)58:0.0145174668,(Papaver_somniferum_C:0.0000028388,Papaver_setigerum_C:0.0039839185)98:0.0238652409)100:0.1958692572,Macleaya_cordata:0.0726987171)98:0…
(Tetracentron_sinense:0.0247211702,((((((((Macleaya_cordata:0.0088766356,Eschscholzia_californica:0.1142873995)89:0.0240979921,((Papaver_bracteatum:0.0075346696,Papaver_somniferum_C:0.0127275356)29:0.0000021421,(((Papaver_setigerum_D:0.0202110499,Papaver_setigerum_B:0.0127711243)31:0.0000021961,(Papaver_rhoeas:0.0024842531,(Papaver_setigerum_A:0.0101563230,Papaver_somniferum_A:0.0024820306)57:0.0…
(Eschscholzia_californica:0.1166501437,((Papaver_setigerum_C:0.0064560224,Papaver_setigerum_B:0.0107554316)95:0.0127618340,(Papaver_bracteatum:0.0042560983,Papaver_setigerum_D:0.0096694717)93:0.0090513449)100:0.1398471181,(((((Trochodendron_aralioides:0.0140080596,Tetracentron_sinense:0.0084893636)92:0.0284698055,((Nelumbo_nucifera:0.0565819978,Amborella_trichopoda:0.4899772551)51:0.0367968342,Ma…
(Nelumbo_nucifera:0.1003409331,((Amborella_trichopoda:0.3061865322,(Akebia_trifoliata:0.0682545733,((((Aquilegia_oxysepala:0.0000010000,Aquilegia_coerulea:0.0000010000)100:0.1185504060,Coptis_chinensis:0.1246664595)84:0.0459419497,((Papaver_bracteatum:0.2189800348,Papaver_setigerum_A:0.0073281762)100:0.3770740793,Kingdonia_uniflora:0.3999579905)77:0.0430173674)87:0.0379532035,(Macleaya_cordata:0.…
(Aquilegia_oxysepala:0.0064936487,((((((((Papaver_setigerum_D:0.0095208145,(Papaver_bracteatum:0.0000023489,Papaver_setigerum_B:0.0091835087)64:0.0000021042)95:0.0061043630,(Papaver_setigerum_A:0.0092214688,Papaver_setigerum_C:0.0000021349)57:0.0000021837)100:0.1344595976,Macleaya_cordata:0.0155672182)58:0.0243407677,Eschscholzia_californica:0.1012504198)100:0.0985682966,((((Coffea_canephora:0.15…
(Coffea_canephora:0.1846003281,((((((((Papaver_somniferum_A:0.0000023146,Papaver_setigerum_A:0.1825886509)28:0.0000024416,(((Papaver_bracteatum:0.0030298619,Papaver_setigerum_D:0.0152746373)78:0.0029630508,Papaver_rhoeas:0.0030261149)84:0.0060559551,(Papaver_setigerum_B:0.0030107590,(Papaver_setigerum_C:0.0000020141,Papaver_somniferum_C:0.0000026872)94:0.0030100790)48:0.0000023434)36:0.0000020607…
(Coffea_canephora:0.1257493759,(((((((Aquilegia_oxysepala:0.0070236103,Aquilegia_coerulea:0.0000020066)100:0.0814356309,Coptis_chinensis:0.1030712061)97:0.0552948971,Kingdonia_uniflora:0.2097703849)41:0.0034218013,Akebia_trifoliata:0.0726299461)43:0.0033355719,(((((Papaver_somniferum_A:0.0023874115,Papaver_setigerum_A:0.0000020914)47:0.0000020185,Papaver_setigerum_B:0.0095432280)78:0.0047251526,(…
(Vitis_vinifera:0.2113103201,((((((((Papaver_setigerum_D:0.0223275684,Papaver_rhoeas:0.0133120041)85:0.0043678476,(Papaver_somniferum_C:0.0253149959,Papaver_setigerum_C:0.0000028228)69:0.0043925191)88:0.0044237381,(Papaver_setigerum_A:0.0000023313,Papaver_somniferum_A:0.0000020454)99:0.0178010553)36:0.0000021435,Papaver_setigerum_B:0.0357961612)100:0.2275066096,(Aquilegia_coerulea:0.0052826751,Aq…
(Papaver_setigerum_B:0.0082564852,(((Macleaya_cordata:0.0214253845,((Amborella_trichopoda:0.2556433402,((Coffea_canephora:0.1733351480,Prunus_persica:0.1792510210)73:0.0229670305,Vitis_vinifera:0.1420585159)92:0.0399235639)38:0.0172139044,((((Aquilegia_oxysepala:0.0042687380,Aquilegia_coerulea:0.0000020221)100:0.0917435867,Kingdonia_uniflora:0.1227481171)57:0.0251973346,Akebia_trifoliata:0.059686…
(Papaver_setigerum_A:0.0014695133,((((((((Aquilegia_coerulea:0.0014280136,Aquilegia_oxysepala:0.0029350129)100:0.0607408720,Coptis_chinensis:0.0975541217)100:0.0875295814,(Kingdonia_uniflora:0.1614059362,Akebia_trifoliata:0.1238554927)44:0.0141806818)56:0.0158930551,(((Tetracentron_sinense:0.0453586679,Trochodendron_aralioides:0.1124786040)100:0.0474893338,(Prunus_persica:0.1729277961,Coffea_cane…
(Papaver_setigerum_A:0.0044261534,((Papaver_setigerum_B:0.0022102974,((((((((((Coffea_canephora:0.2006939083,Vitis_vinifera:0.0716445283)82:0.0230640191,Prunus_persica:0.1129255275)91:0.0331486226,Amborella_trichopoda:0.3765394324)61:0.0103847219,Nelumbo_nucifera:0.0866464090)91:0.0172618768,Akebia_trifoliata:0.0397505730)89:0.0133781660,Coptis_chinensis:0.0962375086)98:0.0346638033,Macleaya_cord…
(Papaver_setigerum_D:0.0036394854,((((Macleaya_cordata:0.3356461010,Eschscholzia_californica:0.2432021480)47:0.0003470818,((Coptis_chinensis:0.3026733161,(Aquilegia_oxysepala:0.0000021060,Aquilegia_coerulea:0.0206012132)100:0.2284990490)99:0.1336255777,(((((Coffea_canephora:0.5877572260,(Prunus_persica:0.2289878594,Vitis_vinifera:0.1906948594)95:0.0713801269)60:0.0793304008,Nelumbo_nucifera:0.172…
(Papaver_setigerum_C:0.0000025090,((((Eschscholzia_californica:0.4431211723,((((Akebia_trifoliata:0.1466009997,((Amborella_trichopoda:0.4484238953,Coffea_canephora:0.5138592435)68:0.0552724205,Prunus_persica:0.3676613687)64:0.0579365914)28:0.0081678964,Nelumbo_nucifera:0.1366620582)33:0.0135821152,(Coptis_chinensis:0.1192643668,(Aquilegia_oxysepala:0.0000025090,Aquilegia_coerulea:0.0030318396)100…
(Kingdonia_uniflora:0.1424434750,((((((((Papaver_setigerum_C:0.0000010000,Papaver_somniferum_C:0.0000010000)100:0.0065160015,(Papaver_somniferum_A:0.0018526374,Papaver_setigerum_A:0.0009228556)100:0.0055836917)37:0.0000020536,Papaver_setigerum_B:0.0055580700)80:0.0033918688,(Papaver_rhoeas:0.0105173952,Papaver_setigerum_D:0.0122327200)80:0.0022702069)100:0.0828781989,Macleaya_cordata:0.0367511115…
(Coptis_chinensis:0.0714174230,(((((((((Papaver_somniferum_A:0.0000026604,Papaver_setigerum_B:0.4012180811)89:0.0067904120,Papaver_setigerum_A:0.0000020325)82:0.0136364091,(Papaver_setigerum_D:0.1333428525,((Papaver_setigerum_C:0.0000026385,Papaver_somniferum_C:0.0000021892)88:0.0068117767,Papaver_rhoeas:0.0140174544)61:0.0000022397)34:0.0000022378)94:0.0895794215,(Amborella_trichopoda:0.35980720…
(Papaver_setigerum_C:0.0000028741,((((((((((Trochodendron_aralioides:0.0078624341,Tetracentron_sinense:0.2084925822)100:0.0749117978,Nelumbo_nucifera:0.1098153206)49:0.0073313403,((Coffea_canephora:0.2271231780,Prunus_persica:0.1758920668)79:0.0413732457,Vitis_vinifera:0.1033817563)95:0.0484757194)59:0.0320885978,((Amborella_trichopoda:0.2392471367,Akebia_trifoliata:0.0595591683)72:0.0336818570,(…
(Kingdonia_uniflora:0.3697045080,((((((Papaver_setigerum_B:0.0171694715,Papaver_bracteatum:0.0228937143)37:0.0015646187,(((Papaver_somniferum_C:0.0000028365,Papaver_setigerum_C:0.0000028365)95:0.0040271422,Papaver_setigerum_D:0.0149232810)45:0.0000022556,(Papaver_somniferum_A:0.0000021004,Papaver_setigerum_A:0.0000020412)100:0.0111633573)50:0.0000024426)51:0.0040965287,Papaver_rhoeas:0.0070812426…
(Aquilegia_coerulea:0.0000021635,((Akebia_trifoliata:0.0753060089,((((((Papaver_rhoeas:0.0078551187,Papaver_setigerum_D:0.0026171893)89:0.0026104312,((Papaver_setigerum_A:0.0000010000,Papaver_somniferum_A:0.0000010000)94:0.0026079290,(Papaver_somniferum_C:0.0000010000,Papaver_setigerum_C:0.0000010000)93:0.0026048361)48:0.0000021110)90:0.0026062827,(Papaver_bracteatum:0.0839823704,Papaver_setigeru…
(Papaver_setigerum_D:0.0296119123,(((((((Aquilegia_oxysepala:0.0093150701,Aquilegia_coerulea:0.0078115801)100:0.1743671447,Kingdonia_uniflora:0.1784736149)58:0.0265697581,Akebia_trifoliata:0.1102604110)40:0.0142073198,(((Prunus_persica:0.2485877350,Vitis_vinifera:0.1078116456)83:0.0307958266,Amborella_trichopoda:0.3172141996)50:0.0332464253,((Trochodendron_aralioides:0.0749036689,Tetracentron_sin…
(Papaver_somniferum_C:0.0000027959,((Papaver_somniferum_A:0.0121416019,((((((Coffea_canephora:0.4266618397,Prunus_persica:0.2442629509)96:0.0927560592,(Coptis_chinensis:0.1691976926,(Aquilegia_coerulea:0.0086418688,Aquilegia_oxysepala:0.0020645480)100:0.1257376928)99:0.0527113935)50:0.0246905083,(Kingdonia_uniflora:0.1905014328,Macadamia_integrifolia:0.2068090590)24:0.0081920398)28:0.0115780952,(…
(Papaver_somniferum_C:0.0000020534,(((((Aquilegia_oxysepala:0.0000020264,Aquilegia_coerulea:0.0000020264)100:0.1797679937,((((((Prunus_persica:0.1280304212,Vitis_vinifera:0.1269277507)95:0.0224919433,Coffea_canephora:0.1887037469)99:0.0576941548,Kingdonia_uniflora:0.1618085283)43:0.0106268249,Akebia_trifoliata:0.1274661601)49:0.0154449257,(Nelumbo_nucifera:0.1012126779,Macadamia_integrifolia:0.13…
(Eschscholzia_californica:0.1093007046,((Papaver_setigerum_C:0.0046864032,(Papaver_somniferum_C:0.0000020825,(Papaver_setigerum_B:0.0134912716,(Papaver_somniferum_A:0.0000020825,Papaver_setigerum_A:0.0000020825)93:0.0044144917)71:0.0000020825)85:0.0044256091)95:0.0188867593,(Papaver_setigerum_D:0.0120122288,Papaver_bracteatum:0.0039229322)78:0.0000020825)100:0.0747659715,((((Nelumbo_nucifera:0.11…
(Trochodendron_aralioides:0.0389792087,(((((Amborella_trichopoda:0.4886396402,Akebia_trifoliata:0.1348494625)8:0.0089352870,(((Papaver_setigerum_C:0.0154679303,((Papaver_somniferum_A:0.5840689460,Papaver_setigerum_A:0.0076310323)85:0.0893857260,Papaver_bracteatum:0.0149588193)72:0.0034539293)88:0.0541044042,Papaver_setigerum_B:0.1141847326)98:0.1354255484,Macleaya_cordata:0.1246916847)91:0.050876…
(Akebia_trifoliata:0.1216222113,(((((((Papaver_somniferum_A:0.0000026222,Papaver_setigerum_A:0.0000026222)53:0.0000021093,(Papaver_setigerum_B:0.0000021957,(Papaver_rhoeas:0.0073235928,(Papaver_somniferum_C:0.0000026222,Papaver_setigerum_C:0.0000026222)52:0.0000026222)83:0.0074207883)86:0.0073975292)80:0.0072713155,Papaver_setigerum_D:0.0075931231)100:0.1537892086,Macleaya_cordata:0.0533629733)98…
(Papaver_setigerum_A:0.0505242456,Papaver_setigerum_B:0.0190318340,((Papaver_somniferum_C:0.0000026931,Papaver_setigerum_C:0.0000026931)87:0.0031510423,(((Papaver_bracteatum:0.0343380092,((((((Aquilegia_oxysepala:0.0068629578,Aquilegia_coerulea:0.0000026931)100:0.2274721453,Akebia_trifoliata:0.1439449680)56:0.0225445521,Amborella_trichopoda:0.5629578324)42:0.0109604340,((Tetracentron_sinense:0.04…
(Papaver_somniferum_A:0.0000026410,(Papaver_rhoeas:0.0256800577,(((((Macleaya_cordata:0.1254986633,(((Kingdonia_uniflora:0.2197177461,(Aquilegia_coerulea:0.0000028458,Aquilegia_oxysepala:0.0000028458)100:0.1768652935)78:0.0356772676,Nelumbo_nucifera:0.0946444276)47:0.0102378336,Akebia_trifoliata:0.1128087249)47:0.0343688246)21:0.0131399657,(((Coffea_canephora:0.2739524685,Prunus_persica:0.1356789…
(Eschscholzia_californica:0.2575326225,(((Papaver_somniferum_A:0.0004608732,Papaver_setigerum_A:0.0004615918)100:0.0060363442,((Papaver_setigerum_C:0.0000022416,Papaver_somniferum_C:0.0000022416)100:0.0051161176,Papaver_setigerum_B:0.0107245693)70:0.0004202537)97:0.0033196597,(Papaver_setigerum_D:0.0142261828,Papaver_bracteatum:0.0101981460)70:0.0014318420)100:0.1472613665,((((Coptis_chinensis:0.…
(Akebia_trifoliata:0.0961820094,(((((Vitis_vinifera:0.1574024915,(Coffea_canephora:0.2496693439,Prunus_persica:0.1734181862)84:0.0357403182)97:0.0534200097,Tetracentron_sinense:0.0961286628)52:0.0159180922,Nelumbo_nucifera:0.1195452900)47:0.0173309778,(Macadamia_integrifolia:0.1749103948,Amborella_trichopoda:0.3322533071)52:0.0481435734)82:0.0284628514,((((Papaver_setigerum_C:0.0019008150,Papaver…
(Papaver_setigerum_C:0.0000010000,((((((((((((Coffea_canephora:0.2162561135,Vitis_vinifera:0.1094965612)77:0.0329892275,Prunus_persica:0.1738465675)89:0.0746019382,Macadamia_integrifolia:0.1472822622)46:0.0002970612,Akebia_trifoliata:0.1194080210)82:0.0243348251,Kingdonia_uniflora:0.4402797849)44:0.0165686766,(Aquilegia_oxysepala:0.0000010000,Aquilegia_coerulea:0.0000010000)100:0.2232588042)100:0…
(Tetracentron_sinense:0.0637104458,(Kingdonia_uniflora:0.0683655008,((((((((((Papaver_somniferum_C:0.0000027603,Papaver_setigerum_C:0.0000027603)96:0.0036121219,Papaver_rhoeas:0.0036453604)79:0.0017760314,(Papaver_somniferum_A:0.0000028194,(Papaver_setigerum_D:0.0090456272,Papaver_setigerum_A:0.0000022083)92:0.0132289383)54:0.0018177182)59:0.0036552691,Papaver_bracteatum:0.0054037825)48:0.0005862…
(Akebia_trifoliata:0.2689774432,((((Prunus_persica:0.3901278583,Coffea_canephora:0.5533158741)87:0.1778735124,Kingdonia_uniflora:0.2273690644)36:0.0882591688,((Coptis_chinensis:0.2219238294,(Aquilegia_oxysepala:0.0159975097,Aquilegia_coerulea:0.0081876705)100:0.1781081959)91:0.0454361126,Amborella_trichopoda:1.0461231790)30:0.0363543941)33:0.0252213642,(Macleaya_cordata:0.0945475314,((((Papaver_s…
(Papaver_setigerum_B:0.0195235555,(((((Macleaya_cordata:0.0691094916,((Trochodendron_aralioides:0.1187218062,(((Coffea_canephora:0.4557433988,(Akebia_trifoliata:0.1157863716,Kingdonia_uniflora:0.6238809245)43:0.0000022623)57:0.0497289073,((Coptis_chinensis:0.1794349879,(Aquilegia_coerulea:0.0000026666,Aquilegia_oxysepala:0.0000026666)100:0.1758267942)98:0.1414280003,Prunus_persica:0.2510281239)63…
(Coffea_canephora:0.7038676829,(((Coptis_chinensis:0.3627030696,(Aquilegia_oxysepala:0.0000021087,Aquilegia_coerulea:0.0142257935)100:0.2801313414)100:0.2047577780,(((Papaver_rhoeas:0.0096463981,(((Papaver_somniferum_C:0.0000027134,Papaver_setigerum_C:0.0000027134)97:0.0036778396,Papaver_setigerum_B:0.0368025736)47:0.0017457476,((Papaver_setigerum_A:0.0018811433,Papaver_somniferum_A:0.0000027134)…
(Papaver_setigerum_D:0.0239524399,(((((Trochodendron_aralioides:0.0464336138,Tetracentron_sinense:0.0303835877)100:0.1359865102,Nelumbo_nucifera:0.3200774139)81:0.0483760903,((Aquilegia_coerulea:0.0000026764,Aquilegia_oxysepala:0.0115724339)100:0.1772421798,Coptis_chinensis:0.2118571333)98:0.1149720283)52:0.0420232886,(Prunus_persica:0.3808320646,Coffea_canephora:0.5298773252)79:0.1252427619)95:0…
(Aquilegia_oxysepala:0.0159683853,(((((Macadamia_integrifolia:0.1106230202,(((Papaver_setigerum_C:0.0285958862,Papaver_somniferum_A:0.0171017165)93:0.0327783224,Papaver_setigerum_D:0.0320769740)75:0.0502101106,Eschscholzia_californica:0.0000022089)93:0.0634460075)34:0.0309068576,((Prunus_persica:0.0982044080,Coffea_canephora:0.1204304210)71:0.0647367882,Vitis_vinifera:0.2453348213)11:0.0000026586…
(Papaver_somniferum_A:0.0000021003,((((((((Prunus_persica:0.2347204213,Coffea_canephora:0.3754795298)54:0.0332570766,Vitis_vinifera:0.1187000157)100:0.1311938011,((Macadamia_integrifolia:0.1241032231,Amborella_trichopoda:0.7215412131)73:0.0324366989,Nelumbo_nucifera:0.1707937837)68:0.0161909565)96:0.0638712852,(Aquilegia_oxysepala:0.2515476058,Akebia_trifoliata:0.0924870669)78:0.0314378160)98:0.0…
(Kingdonia_uniflora:0.1721250936,(((((((((Papaver_rhoeas:0.0148206742,(Papaver_setigerum_C:0.0000022237,Papaver_somniferum_C:0.0000022237)90:0.0093028930)50:0.0014867112,(Papaver_somniferum_A:0.0000022237,Papaver_setigerum_A:0.0000022237)100:0.2138979110)28:0.0000020024,Papaver_setigerum_D:0.0150305692)60:0.0050130841,Papaver_bracteatum:0.0101100465)46:0.0000022190,Papaver_setigerum_B:0.015205882…
(Papaver_rhoeas:0.0123352100,((((((Prunus_persica:0.2505466640,(Coffea_canephora:0.3304722247,Vitis_vinifera:0.1658587096)75:0.0238033836)100:0.1263556522,Amborella_trichopoda:0.5619536143)98:0.0567234239,((Coptis_chinensis:0.1549334352,(Aquilegia_oxysepala:0.0035525322,Aquilegia_coerulea:0.0016925280)100:0.1325066155)100:0.1036731693,Kingdonia_uniflora:0.3072780124)85:0.0395858449)100:0.09250762…
(Coffea_canephora:0.1123146597,(((((((Kingdonia_uniflora:0.1481665315,(Aquilegia_oxysepala:0.0014465739,Aquilegia_coerulea:0.0000021878)100:0.1084153317)81:0.0184744520,Akebia_trifoliata:0.0493839413)69:0.0114000123,(Macleaya_cordata:0.0194084353,(((Papaver_setigerum_C:0.0000021019,Papaver_somniferum_C:0.0012566930)97:0.0103229501,(Papaver_bracteatum:0.0000025837,Papaver_setigerum_B:0.0602950245)…
(Eschscholzia_californica:0.1498096295,(((((Papaver_setigerum_A:0.0000010000,Papaver_somniferum_A:0.0000010000)99:0.0102843076,(Papaver_setigerum_C:0.0000020221,Papaver_somniferum_C:0.0020420042)98:0.0061504141)44:0.0000022034,Papaver_setigerum_B:0.0186174996)99:0.0172426380,((Papaver_setigerum_D:0.0147056872,Papaver_rhoeas:0.0191582403)95:0.0101552903,Papaver_bracteatum:0.0061825695)63:0.0014210…
(Papaver_somniferum_A:0.0000026863,(((((((((Amborella_trichopoda:0.6108660588,Coffea_canephora:0.4987728668)67:0.0803372231,(Prunus_persica:0.5070086714,Vitis_vinifera:0.2073052239)44:0.0743513183)91:0.0866145202,Trochodendron_aralioides:0.1526105482)68:0.0487637266,(((Aquilegia_coerulea:0.0152629411,Aquilegia_oxysepala:0.0719029107)100:0.4278804282,Macleaya_cordata:0.4263384687)63:0.0267510437,A…
(Macleaya_cordata:0.0389553003,(Papaver_setigerum_D:0.0130513283,((((Papaver_somniferum_A:0.0000010000,Papaver_setigerum_A:0.0000010000)99:0.0104312355,Papaver_setigerum_B:0.0262219916)86:0.0069932082,((Papaver_somniferum_C:0.0000020286,Papaver_setigerum_C:0.0000020531)94:0.0086420564,Papaver_bracteatum:0.0131803408)68:0.0021668459)49:0.0021456689,Papaver_rhoeas:0.0130419706)36:0.0000020618)100:0…
(Papaver_somniferum_C:0.0000024692,(((Papaver_setigerum_A:0.0000021895,Papaver_somniferum_A:0.0000021636)92:0.0103082264,(((((((Nelumbo_nucifera:0.0417520578,(Amborella_trichopoda:0.2279662687,Coffea_canephora:0.0738708425)64:0.0358586574)53:0.0100054210,(Prunus_persica:0.1059841530,Vitis_vinifera:0.0474937660)33:0.0124326207)47:0.0165014476,(Tetracentron_sinense:0.1127639958,Trochodendron_aralio…
(Vitis_vinifera:0.1127381642,((((((((((Papaver_setigerum_A:0.0000025375,Papaver_somniferum_A:0.0000025375)97:0.0094024503,((Papaver_somniferum_C:0.0000025375,Papaver_setigerum_C:0.0000025375)99:0.0124940459,Papaver_setigerum_B:0.0192148695)42:0.0000020822)78:0.0032218060,Papaver_rhoeas:0.0160175569)68:0.0031725396,(Papaver_bracteatum:0.0115896340,Papaver_setigerum_D:0.0841600830)74:0.0041842274)1…
(Aquilegia_coerulea:0.0008080743,(((((((Prunus_persica:0.0367903370,Coffea_canephora:0.0635631372)65:0.0061578526,Vitis_vinifera:0.0106770992)100:0.0462656410,((((((Papaver_somniferum_A:0.0008125547,(Papaver_setigerum_A:0.0000024133,Papaver_setigerum_C:0.0122595418)100:0.0357636295)87:0.0016198873,Papaver_somniferum_C:0.0065823121)55:0.0000021260,Papaver_setigerum_B:0.0040718455)96:0.0016235560,(…
(Akebia_trifoliata:0.1282011023,((Trochodendron_aralioides:0.0791269157,(((Vitis_vinifera:0.1046581955,Prunus_persica:0.1686245628)98:0.0343754297,Amborella_trichopoda:0.2912594774)58:0.0153089212,Nelumbo_nucifera:0.1278752753)50:0.0077217731)88:0.0202309599,((((Papaver_rhoeas:0.0163472427,Papaver_bracteatum:0.0102154204)32:0.0006535405,(((Papaver_setigerum_C:0.0015780891,Papaver_somniferum_C:0.0…
(Eschscholzia_californica:0.1105429534,((((((Prunus_persica:0.1899477884,Coffea_canephora:0.2444651086)93:0.0579301153,Vitis_vinifera:0.1424677279)98:0.0669423996,((Tetracentron_sinense:0.0414686392,Trochodendron_aralioides:0.0401307251)97:0.0309866674,Amborella_trichopoda:0.4782344635)81:0.0303436489)56:0.0145058006,(Nelumbo_nucifera:0.1129171663,Macadamia_integrifolia:0.1868319002)67:0.01993244…
(Papaver_setigerum_C:0.0000022748,(((((Coptis_chinensis:0.1657016874,(Aquilegia_oxysepala:0.0026275856,Aquilegia_coerulea:0.0000022748)100:0.1670287810)100:0.1585219218,((Kingdonia_uniflora:0.3560325760,Amborella_trichopoda:0.5697508538)58:0.0060864547,Macadamia_integrifolia:1.6055167912)57:0.0228735330)24:0.0073451818,(Akebia_trifoliata:0.1698310578,(Nelumbo_nucifera:0.1873576420,((Coffea_caneph…
(Kingdonia_uniflora:0.4532372115,(((Macleaya_cordata:0.2942176998,((((((Papaver_somniferum_A:0.0000010000,Papaver_setigerum_A:0.0000010000)98:0.0178483891,Papaver_somniferum_C:0.0000025501)17:0.0000020743,Papaver_setigerum_C:0.0000010000)41:0.0000020167,(Papaver_rhoeas:0.0238072671,Papaver_setigerum_D:0.0618795516)94:0.0298201251)48:0.0000021994,Papaver_setigerum_B:0.0185268313)100:0.2545357108,E…
(Eschscholzia_californica:0.0939716860,(((((Aquilegia_coerulea:0.0000026595,Aquilegia_oxysepala:0.0045454082)100:0.1056346313,Coptis_chinensis:0.1223858661)100:0.0814432292,(((Prunus_persica:0.1274792338,Coffea_canephora:0.1926429735)65:0.0217385092,Vitis_vinifera:0.0910708270)100:0.0779902332,Amborella_trichopoda:0.3590493296)74:0.0238530008)30:0.0120828239,(Kingdonia_uniflora:0.1968482409,Akebi…
(Vitis_vinifera:0.2212852980,((((((((Papaver_setigerum_D:0.0175516321,Papaver_bracteatum:0.0102404649)75:0.0028292394,((Papaver_somniferum_C:0.0000010000,Papaver_setigerum_C:0.0000010000)97:0.0063909653,(Papaver_setigerum_A:0.0000010000,Papaver_somniferum_A:0.0000010000)100:0.0151299028)82:0.0040409031)100:0.3057962206,Macleaya_cordata:0.1031379703)100:0.1544064858,((Coptis_chinensis:0.2493727014…
(Prunus_persica:0.3196443154,((((((((Papaver_setigerum_D:0.0433162559,Papaver_rhoeas:0.0174857743)53:0.0044993871,((((Papaver_somniferum_C:0.0151433591,Papaver_setigerum_C:0.0000022045)92:0.0116991672,Papaver_setigerum_B:0.0150932513)79:0.0021743046,(Papaver_somniferum_A:0.0000021484,Papaver_setigerum_A:0.0000023163)100:0.0336165843)72:0.0160722951,Papaver_bracteatum:0.0401669206)28:0.0025148292)…
(Vitis_vinifera:0.1356377204,(((((Papaver_rhoeas:0.0382180937,Papaver_setigerum_B:0.0617277133)56:0.0057457527,(Papaver_bracteatum:0.0095165815,(Papaver_somniferum_C:0.0000025117,Papaver_setigerum_C:0.0000025117)100:0.0473278362)92:0.0314046594)100:0.1178335217,Eschscholzia_californica:0.1030730510)42:0.0379101942,(Tetracentron_sinense:0.0837597853,Trochodendron_aralioides:0.0242145061)81:0.06243…
(Papaver_somniferum_C:0.0000020613,(((((((((Vitis_vinifera:0.1966391767,Prunus_persica:0.2469769798)69:0.0322106078,Coffea_canephora:0.3776385727)100:0.1335049663,(Akebia_trifoliata:0.1479055459,(((Aquilegia_coerulea:0.0165018312,Aquilegia_oxysepala:0.0143471986)100:0.2799346530,Coptis_chinensis:0.2922294155)100:0.0790946189,Kingdonia_uniflora:0.3414249066)73:0.0168406078)65:0.0286540541)100:0.19…
(Akebia_trifoliata:0.0711363347,((((Eschscholzia_californica:0.0643650049,((((Papaver_rhoeas:0.0000021514,(Papaver_setigerum_C:0.0000024815,Papaver_somniferum_C:0.0000024815)98:0.0055393548)90:0.0027546604,((Papaver_setigerum_D:0.0000000000,Papaver_setigerum_A:0.0000000000):0.0000024815,Papaver_somniferum_A:0.0000024815)35:0.0000020574)21:0.0000022379,Papaver_bracteatum:0.0027540174)69:0.00274650…
(Macadamia_integrifolia:0.3644744577,(((((((((Papaver_setigerum_B:0.0360331421,(Papaver_somniferum_C:0.0000029341,Papaver_setigerum_C:0.0000029341)94:0.0053315841)71:0.0020005988,(Papaver_somniferum_A:0.0000029341,Papaver_setigerum_A:0.0019773988)100:0.0172163724)54:0.0000021393,(Papaver_bracteatum:0.0355371282,(Papaver_setigerum_D:0.0340732179,Papaver_rhoeas:0.0404325386)92:0.0087157410)90:0.042…
(Trochodendron_aralioides:0.0167524982,(((((Akebia_trifoliata:0.0638048488,((Aquilegia_coerulea:0.0014942452,Aquilegia_oxysepala:0.0025475670)100:0.0732773180,Coptis_chinensis:0.0959244111)74:0.0163470716)70:0.0070647216,((((Papaver_somniferum_C:0.0000029660,Papaver_setigerum_C:0.0000029660)95:0.0020546054,(Papaver_setigerum_A:0.0000020162,Papaver_somniferum_A:0.0000020051)97:0.0040845737)60:0.00…
(Nelumbo_nucifera:0.1820809075,(Macadamia_integrifolia:0.1864157898,(Vitis_vinifera:0.1487511109,(Prunus_persica:0.1911723867,Coffea_canephora:0.2617905021)77:0.0413989931)97:0.0426864900)52:0.0226141938,((Akebia_trifoliata:0.1542181322,((Macleaya_cordata:0.0400569813,((((Papaver_rhoeas:0.0136357805,Papaver_setigerum_D:0.0060443818)82:0.0029923733,(Papaver_setigerum_A:0.0015036781,Papaver_somnife…
(Coptis_chinensis:0.0888109003,((((((((((Papaver_setigerum_A:0.0000010000,Papaver_somniferum_A:0.0000010000)90:0.0080442983,(Papaver_setigerum_D:0.3284014045,Papaver_rhoeas:0.0000029479)83:0.0079686277)10:0.0000022633,Papaver_setigerum_B:0.0000024238)26:0.0000021017,(Papaver_setigerum_C:0.0000010000,Papaver_somniferum_C:0.0000010000)94:0.0160725754)83:0.0079615454,Papaver_bracteatum:0.0000020304)…
(Macadamia_integrifolia:0.0570020675,((((((((((Papaver_setigerum_A:0.0000027099,Papaver_somniferum_A:0.0070990008)97:0.0071524779,Papaver_setigerum_B:0.0254555117)51:0.0000020024,(Papaver_setigerum_C:0.0000010000,Papaver_somniferum_C:0.0000010000)98:0.0106775503)80:0.0067854283,(Papaver_rhoeas:0.0224244756,Papaver_setigerum_D:0.0000026590)74:0.0039617257)60:0.0066991410,Papaver_bracteatum:0.01534…
(Papaver_setigerum_B:0.0056035468,(((((((((Prunus_persica:0.1365599776,Vitis_vinifera:0.1065954306)94:0.0297371923,Coffea_canephora:0.1639649429)99:0.0508249852,Macadamia_integrifolia:0.1574884024)76:0.0211076354,Amborella_trichopoda:0.4511902100)89:0.0477524964,(Akebia_trifoliata:0.1247766947,((Coptis_chinensis:0.1062142236,(Aquilegia_coerulea:0.0000024027,Aquilegia_oxysepala:0.0013862495)100:0.…
(Amborella_trichopoda:0.6682720389,((((Akebia_trifoliata:0.4366914000,((((((Papaver_setigerum_A:0.0000027850,Papaver_somniferum_A:0.0000027850)100:0.0234149063,Papaver_setigerum_B:0.0480775052)91:0.0141245397,(Papaver_rhoeas:0.0280489864,Papaver_setigerum_D:0.0319658867)73:0.0154254309)91:0.0327709841,(Papaver_setigerum_C:0.0040745595,Papaver_somniferum_C:0.0040219985)100:0.0607336078)100:0.47747…
(Papaver_setigerum_C:0.0000021172,((((((((Tetracentron_sinense:0.1375801359,(((Vitis_vinifera:0.1124539188,Prunus_persica:0.1377003615)72:0.0502416486,Nelumbo_nucifera:0.1651350720)34:0.0241326510,Macadamia_integrifolia:0.3149072690)36:0.0235795798)34:0.0327670788,Coptis_chinensis:0.1354507062)29:0.0096920405,(Aquilegia_oxysepala:0.0046755463,Aquilegia_coerulea:0.0000021172)100:0.1082257333)42:0.…
(Trochodendron_aralioides:0.1139070986,((((((((Papaver_somniferum_A:0.0000023797,Papaver_setigerum_A:0.0000023797)98:0.0174829076,((Papaver_bracteatum:0.0052761725,Papaver_setigerum_D:0.0214840533)56:0.0000025859,Papaver_rhoeas:0.0000025350)29:0.0012736766)46:0.0031179271,(Papaver_setigerum_B:0.0285407374,(Papaver_somniferum_C:0.0000022300,Papaver_setigerum_C:0.0061394692)52:0.0062715109)69:0.015…
(Trochodendron_aralioides:0.0241581205,(((Macleaya_cordata:0.0123487509,(((((Papaver_setigerum_D:0.0031364383,Papaver_setigerum_B:0.0108887284)80:0.0014326216,((Papaver_somniferum_C:0.0000010636,Papaver_setigerum_C:0.0000010636)99:0.0061346614,Papaver_setigerum_A:0.0061214322)37:0.0000021761)7:0.0000021304,Papaver_bracteatum:0.0000026971)21:0.0000024084,Papaver_rhoeas:0.0000022675)100:0.034601658…
(Papaver_setigerum_C:0.0000010002,((Papaver_bracteatum:0.0275949909,(((((Kingdonia_uniflora:0.3821846616,((Aquilegia_coerulea:0.0039231511,Aquilegia_oxysepala:0.0016591237)100:0.1888201404,Coptis_chinensis:0.1810768471)100:0.1253935539)99:0.0391881855,(((Prunus_persica:0.2007260746,Vitis_vinifera:0.1702967400)60:0.0321393869,Coffea_canephora:0.3560178650)100:0.1139312998,Amborella_trichopoda:0.52…
(Papaver_somniferum_A:0.0000022640,((((((((Aquilegia_oxysepala:0.1655867493,Coptis_chinensis:0.3840984677)98:0.1615514251,(((Trochodendron_aralioides:0.0435057584,Tetracentron_sinense:0.0441936402)100:0.1062970229,Nelumbo_nucifera:0.1363819876)46:0.0123943106,((Prunus_persica:0.2245275559,Coffea_canephora:0.3016203710)63:0.0425229963,Amborella_trichopoda:0.2263858830)42:0.0269013504)17:0.01135028…
(Akebia_trifoliata:0.1963841920,((Kingdonia_uniflora:0.2891139974,((((((Papaver_setigerum_A:0.0000021806,Papaver_somniferum_A:0.0000021806)100:0.0657366577,Papaver_setigerum_B:0.0171032818)99:0.0147566100,(Papaver_somniferum_C:0.0012849903,Papaver_setigerum_C:0.0012288780)100:0.0213293249)100:0.0145906693,(Papaver_setigerum_D:0.0346181007,Papaver_bracteatum:0.0163985333)67:0.0039786179)100:0.2762…
(Trochodendron_aralioides:0.0342840470,(((((((Aquilegia_coerulea:0.0159369792,Aquilegia_oxysepala:0.0000020874)100:0.0960587974,Coptis_chinensis:0.1646147396)100:0.1170394697,Kingdonia_uniflora:0.1984089675)67:0.0235292831,Akebia_trifoliata:0.0999609915)58:0.0124061615,((((Papaver_setigerum_B:0.0184743179,Papaver_bracteatum:0.0092532076)80:0.0019531419,((Papaver_setigerum_C:0.0000020859,Papaver_s…
(Tetracentron_sinense:0.2192548412,(((((((Macleaya_cordata:0.0625953164,Aquilegia_oxysepala:0.4981326504)56:0.0222460888,((Papaver_somniferum_C:0.0000020683,Papaver_setigerum_C:0.0000020683)98:0.0136954471,(((Papaver_rhoeas:0.0000020683,Papaver_setigerum_D:0.0174066538)80:0.0081414304,(Papaver_bracteatum:0.0261958513,Papaver_setigerum_B:0.0128620204)81:0.0055973445)73:0.0131171340,(Papaver_setige…
(Coffea_canephora:0.5349943909,(((Amborella_trichopoda:0.7986024137,((((((Papaver_setigerum_D:0.0137405292,Papaver_rhoeas:0.0099432841)93:0.0062213336,((Papaver_somniferum_A:0.0000027985,Papaver_setigerum_A:0.0000027985)100:0.0054568994,(Papaver_setigerum_C:0.0054819324,Papaver_setigerum_B:0.0164899501)80:0.0008907535)100:0.0153288655)47:0.0054776161,Papaver_bracteatum:0.0092759442)100:0.18854215…
(Vitis_vinifera:0.1028755568,((((Macleaya_cordata:0.0218603654,((((Papaver_setigerum_A:0.0000010000,Papaver_somniferum_A:0.0000010000)94:0.0067020162,(Papaver_rhoeas:0.0066933335,Papaver_setigerum_B:0.0134499927)41:0.0000021506)22:0.0000020787,((Papaver_setigerum_C:0.0000000000,Papaver_setigerum_D:0.0000000000):0.0000026633,Papaver_somniferum_C:0.0000010000)44:0.0000027975)83:0.0033589265,Papaver…
(Papaver_setigerum_C:0.0249280317,(((Papaver_setigerum_A:0.0000026633,Papaver_somniferum_A:0.0000026633)64:0.0000026633,(Papaver_bracteatum:0.0034085227,Papaver_setigerum_B:0.0034217859)9:0.0000026633)8:0.0000026164,Papaver_setigerum_D:0.0103272001)24:0.0000024516,(((((((Vitis_vinifera:0.0481514389,(Prunus_persica:0.1053070850,Coffea_canephora:0.1522701736)72:0.0251837215)93:0.0467666806,Nelumbo_…
(Papaver_setigerum_B:0.0312924410,(((((Kingdonia_uniflora:0.2243855226,Akebia_trifoliata:0.0928252528)83:0.0335690721,(((Coffea_canephora:0.3297234783,Prunus_persica:0.1151453363)71:0.0775150214,Macadamia_integrifolia:0.1758686355)35:0.0000028919,Amborella_trichopoda:0.4987744756)91:0.0387706637)74:0.0152378522,((Aquilegia_coerulea:0.0066038162,Aquilegia_oxysepala:0.0000024568)100:0.1686162711,Co…
(Aquilegia_coerulea:0.0000021597,(((((Nelumbo_nucifera:0.0409119005,Tetracentron_sinense:0.0388902735)60:0.0065557898,(((((((Papaver_setigerum_B:0.0093646151,(Papaver_somniferum_C:0.0000021597,Papaver_setigerum_C:0.0000021597)89:0.0045622110)66:0.0046456613,(Papaver_setigerum_A:0.0000021597,Papaver_somniferum_A:0.0000021597)92:0.0092893649)51:0.0000020584,Papaver_bracteatum:0.0000021597)39:0.0000…
(Akebia_trifoliata:0.3158212523,((Coffea_canephora:0.3977330736,((Nelumbo_nucifera:0.1312319461,(Amborella_trichopoda:0.5185811770,Prunus_persica:0.4197284222)58:0.0666037139)46:0.0352456166,Trochodendron_aralioides:0.2168277234)55:0.0231205343)79:0.0661804319,(((((Papaver_rhoeas:0.2089360027,Papaver_setigerum_D:0.0000020807)90:0.0115881875,(Papaver_setigerum_C:0.0000024319,Papaver_somniferum_C:0…
(Aquilegia_oxysepala:0.0075721227,((((Coffea_canephora:0.2042670258,(Vitis_vinifera:0.0869064877,Prunus_persica:0.1691037762)69:0.0200888257)82:0.0395941614,Amborella_trichopoda:0.6056880354)52:0.0379812351,((((Papaver_setigerum_D:0.0322466728,Papaver_bracteatum:0.0122970599)51:0.0000020121,(Papaver_setigerum_B:0.0122875130,((Papaver_setigerum_A:0.0000010000,Papaver_somniferum_A:0.0000010000)99:0…
(Papaver_bracteatum:0.0158723447,((((Macleaya_cordata:0.0612571921,((((Kingdonia_uniflora:0.1725575129,(Aquilegia_coerulea:0.0047417499,Aquilegia_oxysepala:0.0040720536)100:0.1286637048)45:0.0124690200,Amborella_trichopoda:0.3542266494)70:0.0180936110,Akebia_trifoliata:0.1242200271)48:0.0107794583,((Vitis_vinifera:0.1507197734,(Coffea_canephora:0.2538932329,Prunus_persica:0.1998458757)83:0.045601…
(Papaver_somniferum_A:0.0030354202,((((((((Aquilegia_oxysepala:0.0000024507,Aquilegia_coerulea:0.0030590025)98:0.0402791290,Amborella_trichopoda:0.1077391317)65:0.0131409394,Coptis_chinensis:1.2100811157)30:0.0000020028,((Vitis_vinifera:0.0178799743,Coffea_canephora:0.0578184559)46:0.0043796319,(Tetracentron_sinense:0.0323043510,Trochodendron_aralioides:0.0946464589)97:0.0303492187)43:0.003409157…
(Papaver_setigerum_B:0.0000020922,(((((((Prunus_persica:0.0512503153,Coffea_canephora:0.0843905291)74:0.0097984604,Vitis_vinifera:0.0712199875)83:0.0282447121,(Macadamia_integrifolia:0.0571077342,Amborella_trichopoda:0.1212715758)25:0.0058659551)24:0.0225640060,(Nelumbo_nucifera:0.0925777291,(Akebia_trifoliata:0.1961227322,(Aquilegia_coerulea:0.0047326175,Aquilegia_oxysepala:0.0000020922)98:0.049…
(Papaver_setigerum_C:0.0000026441,(((((((((((((Aquilegia_coerulea:0.0068249356,Aquilegia_oxysepala:0.0000026441)99:0.1138248703,Coptis_chinensis:0.1653800182)68:0.0441145677,Akebia_trifoliata:0.1213319857)43:0.0129344457,Kingdonia_uniflora:0.3582689863)34:0.0117940296,Coffea_canephora:0.3658752071)34:0.0332231837,Prunus_persica:0.2511481857)33:0.0073886397,Trochodendron_aralioides:0.0927254547)45…
(Macadamia_integrifolia:0.3165605305,((((Kingdonia_uniflora:0.3594566141,(Aquilegia_coerulea:0.2301774001,Coptis_chinensis:0.1983752816)100:0.1605093563)68:0.0273915751,Akebia_trifoliata:0.1601953863)76:0.0274334273,((((((Papaver_setigerum_B:0.0597062636,((Papaver_somniferum_A:0.0000026107,Papaver_setigerum_A:0.0000026107)99:0.0083115801,Papaver_somniferum_C:0.0085746635)76:0.0043545189)32:0.0019…
(Macleaya_cordata:0.2136423447,((((((((((Papaver_somniferum_A:0.0000025911,Papaver_setigerum_A:0.0000025912)100:0.2000273524,(Papaver_somniferum_C:0.0000014726,Papaver_setigerum_C:0.0000014726)52:0.0000020805)86:0.0135382996,Papaver_setigerum_B:0.0266013599)99:0.0475106634,Papaver_bracteatum:0.0000014726)61:0.0000028599,Papaver_setigerum_D:0.0207166905)100:0.1954589384,Eschscholzia_californica:0.…
(Papaver_bracteatum:0.0021912333,(((((((Amborella_trichopoda:0.1917341849,(Nelumbo_nucifera:0.0762429900,((Tetracentron_sinense:0.0617581090,Coffea_canephora:0.2397085427)84:0.0201704820,Macadamia_integrifolia:0.1055768573)44:0.0025733754)57:0.0125382825)59:0.0085889649,Kingdonia_uniflora:0.1310709783)64:0.0133198961,(Coptis_chinensis:0.0719469195,(Aquilegia_coerulea:0.0000025824,Aquilegia_oxysep…
(Aquilegia_coerulea:0.0052778902,((((((Prunus_persica:0.2241613282,Coffea_canephora:0.3288720974)100:0.1865959014,((Amborella_trichopoda:0.5505130448,(Eschscholzia_californica:0.3857234774,Macleaya_cordata:0.1069672481)100:0.1764373122)37:0.0094123583,Macadamia_integrifolia:0.1869088073)42:0.0128225101)89:0.0432740784,((((Papaver_setigerum_A:0.0000023833,Papaver_somniferum_A:0.0013890261)100:0.01…
(Vitis_vinifera:0.0915037780,((Amborella_trichopoda:0.2010046603,Coffea_canephora:0.1329777893)38:0.0122950191,Prunus_persica:0.1174750041)50:0.0182624747,((((((((((Papaver_setigerum_A:0.0000028262,Papaver_somniferum_A:0.0000028262)80:0.0018475405,Papaver_setigerum_B:0.0093390320)79:0.0055857606,Papaver_rhoeas:0.0076747387)42:0.0000020093,((Papaver_somniferum_C:0.0404671181,Papaver_setigerum_C:0.…
(Macadamia_integrifolia:0.1728728198,(Prunus_persica:0.2112512888,(Coffea_canephora:0.3075296384,Vitis_vinifera:0.1176165383)83:0.0283109390)96:0.0515900508,(((((((Papaver_bracteatum:0.0036887431,(Papaver_somniferum_C:0.0000020248,Papaver_setigerum_C:0.0000020882)97:0.0111048114)41:0.0000020606,((Papaver_setigerum_D:0.0111582955,Papaver_rhoeas:0.0149495762)93:0.0074929963,(Papaver_somniferum_A:0.…
(Vitis_vinifera:0.1507423042,((((((Papaver_setigerum_D:0.0074626919,Papaver_rhoeas:0.0049397515)92:0.0049838752,Papaver_bracteatum:0.0049579902)76:0.0030890334,(((Papaver_somniferum_A:0.0000021949,Papaver_setigerum_A:0.0000021949)100:0.0175475881,(Papaver_setigerum_C:0.0049828439,Papaver_somniferum_C:0.0000021949)98:0.0075149139)61:0.0000021461,Papaver_setigerum_B:0.0074265405)72:0.0043678578)100…
(Macadamia_integrifolia:0.1424148662,((((((((((((Papaver_setigerum_D:0.0121601621,Papaver_bracteatum:0.0123210083)7:0.0000020931,Papaver_setigerum_C:0.0000025307)5:0.0000021819,Papaver_somniferum_C:0.0000025307)6:0.0000022655,(Papaver_somniferum_A:0.0000024632,Papaver_setigerum_A:0.0060934550)92:0.0060744146)12:0.0000022965,Papaver_rhoeas:0.0184980062)56:0.0125539794,Papaver_setigerum_B:0.0000020…
(Papaver_somniferum_C:0.0000026901,((((Papaver_somniferum_A:0.0000026901,Papaver_setigerum_A:0.0000026901)98:0.0058870501,(Papaver_setigerum_D:0.0056327637,Papaver_rhoeas:0.0056965904)89:0.0054070470)66:0.0018909419,Papaver_setigerum_B:0.0207786157)50:0.0000021738,(((((((Coffea_canephora:0.2277864437,Prunus_persica:0.1234341531)56:0.0292702357,Macadamia_integrifolia:0.1041501407)27:0.0175583744,(…
(Papaver_setigerum_D:0.0519035997,(((((((((Coffea_canephora:0.2087478674,Vitis_vinifera:0.1422018872)87:0.0367931333,Prunus_persica:0.3948286208)93:0.0664005801,Tetracentron_sinense:0.1074657205)58:0.0212307895,(Macadamia_integrifolia:0.2388335079,Nelumbo_nucifera:0.1428967118)94:0.0456324446)47:0.0147712710,Amborella_trichopoda:0.5470042815)82:0.0246756518,(((Aquilegia_coerulea:0.0013415931,Aqui…
(Papaver_somniferum_A:0.0000010023,(((((((Trochodendron_aralioides:0.1026119282,((Amborella_trichopoda:0.4565067563,Macadamia_integrifolia:0.1183522032)44:0.0282153430,((Vitis_vinifera:0.0801094874,Coffea_canephora:0.2144002439)59:0.0137573762,Prunus_persica:0.1396404461)100:0.0628661078)37:0.0098183181)79:0.0292339058,Kingdonia_uniflora:0.2505335759)78:0.0240956354,((Aquilegia_coerulea:0.0047938…
(Trochodendron_aralioides:0.2717377801,(((Amborella_trichopoda:0.5208618566,Coffea_canephora:0.5120788945)45:0.0603817457,(((((((Papaver_setigerum_A:0.0000026010,Papaver_somniferum_A:0.0000026010)47:0.0000026010,Papaver_setigerum_C:0.0066047409)90:0.0066104206,(Papaver_bracteatum:0.0131942677,Papaver_setigerum_D:0.0131451736)47:0.0000025307)89:0.0065625949,Papaver_setigerum_B:0.0000020019)99:0.10…
(Papaver_rhoeas:0.0135852692,(((((((((Aquilegia_oxysepala:0.0000022280,Aquilegia_coerulea:0.0048780231)100:0.1386084186,Coptis_chinensis:0.3197463118)94:0.1413267425,((Coffea_canephora:0.3681943333,Prunus_persica:0.2812833728)74:0.0504269290,Vitis_vinifera:0.1553686287)99:0.0980985694)58:0.0451153488,(Macadamia_integrifolia:0.1503064382,Nelumbo_nucifera:0.1471224757)66:0.0341135372)79:0.052541963…
(Amborella_trichopoda:0.9834978678,(((((((((Papaver_bracteatum:0.0081693582,(Papaver_somniferum_C:0.0020143513,Papaver_setigerum_C:0.0000020264)100:0.0225667060)59:0.0019298260,Papaver_setigerum_B:0.0266952081)23:0.0000020264,(Papaver_rhoeas:0.0060523565,Papaver_setigerum_D:0.0195956548)79:0.0020041645)31:0.0000020278,(Papaver_somniferum_A:0.0000020264,Papaver_setigerum_A:0.0000020264)99:0.010087…
(Coffea_canephora:0.4412745857,(((((((((Papaver_setigerum_D:0.0090457170,(Papaver_bracteatum:0.0033565606,Papaver_rhoeas:0.0181721652)87:0.0011035186)64:0.0017992720,(Papaver_somniferum_C:0.0000010000,Papaver_setigerum_C:0.0000010000)99:0.0049214106)45:0.0034743995,Papaver_setigerum_B:0.0104658703)35:0.0020012077,(Papaver_setigerum_A:0.0017556374,Papaver_somniferum_A:0.0681193823)98:0.0117727093)…
(Akebia_trifoliata:0.0378789971,((((((Coffea_canephora:0.0457050606,Amborella_trichopoda:0.2318616075)63:0.0312129206,Vitis_vinifera:0.1430672282)39:0.0347239587,(Nelumbo_nucifera:0.0647506667,Macadamia_integrifolia:0.1454676639)62:0.0167437902)34:0.0250830372,(Trochodendron_aralioides:0.0315144495,Tetracentron_sinense:0.1947409752)76:0.0175151282)31:0.0143479472,((Aquilegia_oxysepala:0.011175781…
(Vitis_vinifera:0.0755371243,(Prunus_persica:0.0910640586,Coffea_canephora:0.3246443455)92:0.0540747811,(((Kingdonia_uniflora:0.0599452407,(Tetracentron_sinense:0.1596281520,((Aquilegia_coerulea:0.0000020874,Aquilegia_oxysepala:0.0043899556)100:0.1150415357,Akebia_trifoliata:0.0645743488)70:0.0165978816)43:0.0267429919)57:0.0470986478,(Macleaya_cordata:0.0166609351,Eschscholzia_californica:0.0608…
(Papaver_setigerum_C:0.0000025792,((((((((((Coffea_canephora:0.4337384491,Vitis_vinifera:0.1496092631)78:0.0341570804,Prunus_persica:0.3719098676)65:0.0296939288,Amborella_trichopoda:0.7086669804)53:0.0126042586,Macadamia_integrifolia:0.1753169426)26:0.0169960280,((Tetracentron_sinense:0.0736898229,Trochodendron_aralioides:0.0232326332)98:0.0845546983,Nelumbo_nucifera:0.1499849438)32:0.0186779395…
(Aquilegia_oxysepala:0.0062436574,((((((((Papaver_setigerum_B:0.0319337732,Papaver_bracteatum:0.0097084703)34:0.0000020538,Papaver_rhoeas:0.0101515826)54:0.0081590450,((Papaver_setigerum_A:0.0000029621,Papaver_somniferum_A:0.0000022690)77:0.0000022451,Papaver_somniferum_C:0.0238284888)28:0.0051271117)100:0.2565394851,Macleaya_cordata:0.0596467199)100:0.0797106264,(Nelumbo_nucifera:0.1627754115,((…
(Akebia_trifoliata:0.2207756502,((((((Papaver_setigerum_B:0.0244809805,(Papaver_somniferum_A:0.0000020692,Papaver_setigerum_A:0.0044007003)73:0.0022196353)40:0.0022419936,(Papaver_somniferum_C:0.0000020692,Papaver_setigerum_C:0.0000020692)98:0.0133625336)54:0.0113741946,(Papaver_rhoeas:0.0353544127,Papaver_setigerum_D:0.0145877398)98:0.0224884537)100:0.4479104964,Macleaya_cordata:0.0644504728)69:…
(Papaver_setigerum_B:0.4527753827,(((((((Nelumbo_nucifera:0.1622612941,((Trochodendron_aralioides:0.0792181153,Tetracentron_sinense:0.2352511445)83:0.0632160387,((Vitis_vinifera:0.2274593811,Prunus_persica:0.2089959993)43:0.0383309009,Coffea_canephora:0.1714364916)38:0.0378981886)25:0.0151985608)62:0.0287357179,Papaver_bracteatum:0.2412230171)49:0.0166903904,Amborella_trichopoda:0.3746490313)36:0…
(Papaver_somniferum_C:0.0000023693,((((Papaver_rhoeas:0.0098457374,Papaver_setigerum_D:0.0061601142)92:0.0057326584,(((((Akebia_trifoliata:0.1518161833,Kingdonia_uniflora:0.2250785903)50:0.0253641643,(((Prunus_persica:0.2338270160,Coffea_canephora:0.3841005288)55:0.0300823658,Vitis_vinifera:0.1655659787)98:0.0865346600,Amborella_trichopoda:0.4533505308)82:0.0442266203)47:0.0192611371,((Aquilegia_…
(Papaver_setigerum_C:0.0010755634,((((Macleaya_cordata:0.0732571928,(((((Coptis_chinensis:0.2426331450,(Aquilegia_coerulea:0.0000022718,Aquilegia_oxysepala:0.0021845057)100:0.2238926892)100:0.2115624082,(Kingdonia_uniflora:0.2843840004,Akebia_trifoliata:0.1622473601)65:0.0179268010)49:0.0220961118,(Trochodendron_aralioides:0.1347337563,Nelumbo_nucifera:0.1570884105)95:0.0445137599)27:0.0198272442…
(Papaver_somniferum_A:0.0000023544,(((((((((((Coffea_canephora:0.9095465754,Prunus_persica:0.4588369701)100:0.1663613737,Trochodendron_aralioides:0.1628859457)93:0.0519425791,Nelumbo_nucifera:0.3337667088)100:0.0822098098,(Kingdonia_uniflora:0.8162696650,Akebia_trifoliata:0.2267177049)61:0.0388902752)36:0.0187069859,(Aquilegia_coerulea:0.0080624240,Aquilegia_oxysepala:0.0041625804)100:0.538715900…
(Papaver_setigerum_A:0.0088652179,((((((Vitis_vinifera:0.2466971747,(Coffea_canephora:0.4606861777,Prunus_persica:0.3504566922)67:0.0785955868)98:0.1309957096,((Nelumbo_nucifera:0.2088033158,Amborella_trichopoda:0.9862600881)61:0.0707746568,Macadamia_integrifolia:0.3012056803)56:0.0596818919)98:0.0795606642,(Kingdonia_uniflora:0.4811674736,(Aquilegia_coerulea:0.0043413659,Aquilegia_oxysepala:0.00…
(Nelumbo_nucifera:0.1416097632,(((((Papaver_setigerum_B:0.0242523253,(Papaver_somniferum_C:0.0171305865,Papaver_setigerum_C:0.0000021258)53:0.0098539926)25:0.0020477659,((Papaver_somniferum_A:0.0000024997,Papaver_rhoeas:0.0420534102)42:0.0112030296,Papaver_setigerum_A:0.0000029495)39:0.0062204597)47:0.0031303799,Papaver_setigerum_D:0.0045130670)100:0.1456227019,Macleaya_cordata:0.0496425975)100:0…
(Aquilegia_oxysepala:0.0017811196,((((Vitis_vinifera:0.3079000181,Prunus_persica:0.3402386436)78:0.0576658017,Coffea_canephora:0.4923929708)92:0.0551748004,Amborella_trichopoda:0.6830061938)42:0.0443752673,(((((((((Papaver_setigerum_C:0.0000027199,Papaver_somniferum_C:0.0000027199)100:0.0299972263,(Papaver_rhoeas:0.0628131703,Papaver_setigerum_D:0.0154950610)68:0.0052163291)66:0.0044635068,Papave…
(Coffea_canephora:0.5284775267,(Trochodendron_aralioides:0.1167926656,((((((((Papaver_somniferum_A:0.0241870590,Papaver_setigerum_A:0.0000028700)85:0.0063090061,Papaver_setigerum_D:0.0154165525)44:0.0027250091,Papaver_bracteatum:0.0201451335)50:0.0096052967,(Papaver_somniferum_C:0.0000026419,Papaver_setigerum_C:0.0000026419)100:0.0335479567)68:0.0121889872,Papaver_rhoeas:0.0217412791)100:0.183206…
(Aquilegia_oxysepala:0.0000024659,((((((((((Papaver_setigerum_C:0.0014831310,Papaver_somniferum_C:0.0014806068)95:0.0040788247,(Papaver_setigerum_A:0.0044363729,Papaver_somniferum_A:0.0015811914)99:0.0078356541)76:0.0035737429,Papaver_setigerum_B:0.0170077404)84:0.0040334351,Papaver_rhoeas:0.0104086842)70:0.0037928880,Papaver_setigerum_D:0.0072045659)88:0.0043835966,Papaver_bracteatum:0.007869006…
(Eschscholzia_californica:0.1906159233,(Macleaya_cordata:0.0130487132,(((((Papaver_rhoeas:0.0136590449,Papaver_setigerum_D:0.0108272696)78:0.0026619243,Papaver_bracteatum:0.0026802345)51:0.0000023074,Papaver_setigerum_B:0.0135214087)36:0.0026722720,(Papaver_setigerum_C:0.0000010000,Papaver_somniferum_C:0.0000010000)99:0.0081064775)43:0.0026906662,(Papaver_setigerum_A:0.0000010000,Papaver_somnifer…
(Aquilegia_oxysepala:0.0000023967,((((((((Papaver_setigerum_A:0.0029781035,(Papaver_setigerum_B:0.0188407745,Papaver_setigerum_C:0.0000023967)30:0.0029723560)11:0.0000021872,(Papaver_somniferum_A:0.0000020675,Papaver_somniferum_C:0.0029684667)53:0.0071728146)70:0.0109221645,((Papaver_setigerum_D:0.0089725218,Papaver_rhoeas:0.0029982051)85:0.0029209383,Papaver_bracteatum:0.0060214834)87:0.00905355…
(Macleaya_cordata:0.1411059642,((((Macadamia_integrifolia:0.4300152164,((Nelumbo_nucifera:0.4607356038,Kingdonia_uniflora:0.6994064994)37:0.0780751784,(Prunus_persica:0.7439240516,Vitis_vinifera:0.1840564334)97:0.1509492422)34:0.0142586883)44:0.0155540587,Tetracentron_sinense:0.2191844037)42:0.0557038144,((Aquilegia_oxysepala:0.4059196825,Coptis_chinensis:0.3302488964)100:0.4621807361,Akebia_trif…
(Eschscholzia_californica:0.1637903670,(((((Tetracentron_sinense:0.2169894268,Vitis_vinifera:0.1746852014)78:0.0495232613,(Coffea_canephora:0.4515157449,Prunus_persica:0.2474238869)94:0.0765206028)99:0.0942180520,(((Aquilegia_oxysepala:0.0000024262,Aquilegia_coerulea:0.0281099913)100:0.2414816035,Coptis_chinensis:0.1968764318)99:0.1100718271,Akebia_trifoliata:0.1316583521)48:0.0375543299)73:0.033…
(Papaver_setigerum_D:0.0224054762,(((((((Kingdonia_uniflora:0.3626810925,((Aquilegia_coerulea:0.0000028598,Aquilegia_oxysepala:0.0036863286)100:0.1633564666,Coptis_chinensis:0.1070834777)96:0.0724218134)62:0.0284011849,Akebia_trifoliata:0.1522566553)48:0.0247686561,(Amborella_trichopoda:0.6958033249,((Coffea_canephora:0.3677695271,Prunus_persica:0.2355472325)55:0.0299493252,Vitis_vinifera:0.18136…
(Papaver_setigerum_B:0.0094943146,(((((((Prunus_persica:0.1753231345,Coffea_canephora:0.1856329332)91:0.0419572615,Vitis_vinifera:0.1452828240)64:0.0200138475,Amborella_trichopoda:0.6043870166)74:0.0364615011,(((Aquilegia_coerulea:0.0049012449,Aquilegia_oxysepala:0.0015867702)100:0.0778506552,Coptis_chinensis:0.1811222028)100:0.0738771735,Macadamia_integrifolia:0.3712962162)70:0.0184852911)83:0.0…
(Papaver_somniferum_C:0.0000025633,(((Eschscholzia_californica:0.0481231598,(((((((Prunus_persica:0.0794102699,Vitis_vinifera:0.0493766174)78:0.0121460823,Coffea_canephora:0.1862843450)100:0.0526532048,Macadamia_integrifolia:0.1175433406)86:0.0306849356,Amborella_trichopoda:0.2087093461)63:0.0173962511,Kingdonia_uniflora:0.1377807294)65:0.0169247485,(Aquilegia_oxysepala:0.0043022267,Aquilegia_coe…
(Papaver_bracteatum:0.0165943507,((((((((((Prunus_persica:0.3301063447,Coffea_canephora:0.6032620896)100:0.2562269384,Macadamia_integrifolia:0.1328330873)37:0.0386057992,Amborella_trichopoda:0.6039699540)15:0.0088997152,((Tetracentron_sinense:0.6175268617,Trochodendron_aralioides:0.2074109656)88:0.0316190963,Nelumbo_nucifera:0.1670513636)56:0.0439314236)35:0.0223224659,((Aquilegia_coerulea:0.0066…
(Akebia_trifoliata:0.1008689069,((((((((Papaver_setigerum_A:0.0000026066,Papaver_somniferum_A:0.0000026066)91:0.0038094849,Papaver_setigerum_B:0.0984708164)76:0.0023018643,(Papaver_setigerum_C:0.0000028211,Papaver_somniferum_C:0.0000024227)100:0.1270805830)74:0.0054889479,((Papaver_setigerum_D:0.0170391671,Papaver_rhoeas:0.0058953911)75:0.0040004151,Papaver_bracteatum:0.0353762813)71:0.0036700663…
(Akebia_trifoliata:0.1244851390,(((Aquilegia_coerulea:0.0000020066,Aquilegia_oxysepala:0.0094980547)100:0.1599786505,((Macleaya_cordata:0.0059832049,(((((Papaver_bracteatum:0.0000000000,Papaver_somniferum_A:0.0000000000):0.0000020066,Papaver_setigerum_A:0.0000020066)43:0.0000020066,Papaver_setigerum_D:0.0080738601)52:0.0000020066,Papaver_rhoeas:0.0127294628)62:0.0040229024,((Papaver_somniferum_C:…
(Papaver_somniferum_A:0.0000020243,((((((((Coptis_chinensis:0.0753046768,(Aquilegia_coerulea:0.0000020243,Aquilegia_oxysepala:0.0000020243)100:0.1722924028)100:0.1211991492,Kingdonia_uniflora:0.1752907589)86:0.0230063188,((Tetracentron_sinense:0.0126079780,Trochodendron_aralioides:0.3064290985)99:0.0609867606,(Vitis_vinifera:0.0926898424,(Prunus_persica:0.1331889712,Coffea_canephora:0.1523933620)…
(Papaver_setigerum_B:0.0208205478,((((((((Coptis_chinensis:0.1630369300,(Aquilegia_oxysepala:0.0000022682,Aquilegia_coerulea:0.0153795142)100:0.2200848401)44:0.0682976397,Coffea_canephora:0.3360926297)27:0.0155376669,Akebia_trifoliata:0.1941713358)18:0.0084204949,Macadamia_integrifolia:0.4122541946)48:0.0896306967,Macleaya_cordata:0.0066337819)36:0.0306273093,Eschscholzia_californica:0.1326133852…
(Akebia_trifoliata:0.0813059952,(((((Papaver_rhoeas:0.0250800298,((Papaver_somniferum_C:0.0000022532,Papaver_setigerum_C:0.0000022532)97:0.0073822381,Papaver_setigerum_D:0.0123088542)74:0.0024127721)32:0.0000021371,Papaver_setigerum_B:0.0172171849)69:0.0026988259,(Papaver_somniferum_A:0.0000021457,Papaver_setigerum_A:0.0000022532)86:0.0046425916)100:0.0681671454,Macleaya_cordata:0.0645929622)100:…
(Papaver_somniferum_C:0.0000020200,((((((((((Prunus_persica:0.1541421608,Vitis_vinifera:0.1282853261)85:0.0074385706,Coffea_canephora:0.1883539740)100:0.0542953440,Trochodendron_aralioides:0.0609839089)84:0.0208723024,Macadamia_integrifolia:0.2295544642)48:0.0062390294,(Coptis_chinensis:0.0998078268,(Aquilegia_coerulea:0.0026661531,Aquilegia_oxysepala:0.0100748081)100:0.1132154934)95:0.0432405544…
(Papaver_setigerum_D:0.0308214506,(((((((Vitis_vinifera:0.2372355889,Nelumbo_nucifera:0.1020609321)25:0.0000021408,(Prunus_persica:0.1715361571,Coffea_canephora:0.1619397614)40:0.0099411603)46:0.0103961296,Tetracentron_sinense:0.0804307689)28:0.0003995289,(Aquilegia_coerulea:0.0000020048,Aquilegia_oxysepala:0.0000020048)100:0.1278638541)56:0.0281358643,(Amborella_trichopoda:0.1107599277,Akebia_tr…
(Macleaya_cordata:0.1309866719,(((((Papaver_setigerum_A:0.0000010000,Papaver_somniferum_A:0.0000010000)91:0.0031102699,(Papaver_somniferum_C:0.0000010000,Papaver_setigerum_C:0.0000010000)98:0.0093937563)84:0.0031117290,Papaver_rhoeas:0.0062362736)88:0.0030978708,Papaver_setigerum_B:0.0093671114)63:0.0000024030,Papaver_setigerum_D:0.0062189403)100:0.1319300863,((Kingdonia_uniflora:0.3103948141,(Ne…
(Eschscholzia_californica:0.1886536309,((Papaver_setigerum_C:0.0038915618,Papaver_somniferum_C:0.0078245318)70:0.0029675000,((Papaver_setigerum_D:0.0198456427,(Papaver_setigerum_A:0.0000029272,Papaver_somniferum_A:0.0019365345)100:0.0116786846)96:0.0078862797,Papaver_setigerum_B:0.0197575675)77:0.0029223949)100:0.1743184802,((((Macadamia_integrifolia:0.1384715972,Amborella_trichopoda:0.5348799359…
(Eschscholzia_californica:0.2285143695,((((Papaver_setigerum_A:0.0000021324,Papaver_somniferum_A:0.0000021324)85:0.0023847057,Papaver_setigerum_B:0.0048012617)37:0.0000021324,(Papaver_somniferum_C:0.0000021324,Papaver_setigerum_C:0.0000021324)92:0.0023853063)90:0.0079754906,(Papaver_setigerum_D:0.0072377235,Papaver_rhoeas:0.0048044093)78:0.0041087464)100:0.1921056540,((((Aquilegia_oxysepala:0.000…
(Prunus_persica:0.3488262873,((((((Aquilegia_oxysepala:0.0025612955,Aquilegia_coerulea:0.0065367185)100:0.3716893524,Akebia_trifoliata:0.1981009971)60:0.0296291742,((((Papaver_setigerum_D:0.0243071078,(((Papaver_somniferum_C:0.0234074203,(Papaver_somniferum_A:0.0024733667,Papaver_setigerum_A:0.0000025957)96:0.0124042893)79:0.0034436528,Papaver_rhoeas:0.0166787726)21:0.0000012051,Papaver_bracteatu…
(Akebia_trifoliata:0.1448927447,(((((Papaver_rhoeas:0.0045865497,((Papaver_setigerum_B:0.0040540867,((Papaver_setigerum_A:0.0000010000,Papaver_somniferum_A:0.0000010000)99:0.0040473693,(Papaver_somniferum_C:0.0000010000,Papaver_setigerum_C:0.0000010000)95:0.0013471152)45:0.0000020141)98:0.0050749606,Papaver_bracteatum:0.0087650000)80:0.0027777531)59:0.0000022917,Papaver_setigerum_D:0.0177554622)1…
(Coffea_canephora:0.5064024362,(((Nelumbo_nucifera:0.1460855965,Macadamia_integrifolia:0.1947446999)83:0.0276663697,((((((((Papaver_setigerum_A:0.0000028899,Papaver_somniferum_A:0.0000028899)100:0.0111227697,Papaver_somniferum_C:0.0078835884)92:0.0074873736,Papaver_setigerum_B:0.0553439171)84:0.0129685369,(Papaver_rhoeas:0.0377447461,Papaver_setigerum_D:0.0231598108)96:0.0084668927)74:0.015050529…
(Vitis_vinifera:0.1559120196,(((((((Papaver_setigerum_B:0.0179323914,(Papaver_somniferum_C:0.0000020591,Papaver_setigerum_C:0.0000020591)86:0.0089511002)54:0.0044758689,(Papaver_rhoeas:0.0045719792,(Papaver_setigerum_A:0.0314771727,Papaver_setigerum_D:0.0224355941)89:0.0133497172)56:0.0044006861)67:0.0133851681,Papaver_bracteatum:0.0000020591)100:0.4578396213,(Eschscholzia_californica:0.135779523…
(Papaver_setigerum_D:0.0048573234,((((((((((Vitis_vinifera:0.1038685740,Coffea_canephora:0.2258214841)76:0.0213418463,Prunus_persica:0.2338007128)71:0.0320535694,Nelumbo_nucifera:0.1137964967)63:0.0138958143,(Tetracentron_sinense:0.0302192692,Trochodendron_aralioides:0.0233870084)100:0.0497313124)89:0.0263065004,(Akebia_trifoliata:0.0847236247,Kingdonia_uniflora:0.2252358228)100:0.0435770497)100:…
(Macleaya_cordata:0.0772371989,(((((Tetracentron_sinense:0.0396065420,Trochodendron_aralioides:0.2527007882)98:0.1205170848,Nelumbo_nucifera:0.2033840696)64:0.0324913903,Amborella_trichopoda:0.9629286573)31:0.0121507568,((Coffea_canephora:0.3104783651,Vitis_vinifera:0.2717297756)72:0.0350581675,Prunus_persica:0.4349838689)95:0.1656181033)66:0.0817393284,((Aquilegia_coerulea:0.0052251961,Aquilegia…
(Prunus_persica:0.3269756986,((((((Papaver_somniferum_C:0.0113637044,(((Papaver_setigerum_A:0.0000021194,Papaver_somniferum_A:0.0338049643)99:0.0174474642,Papaver_setigerum_D:0.0336127712)65:0.0016344663,Papaver_rhoeas:0.1034874655)40:0.0000023794)100:0.2310359679,Macleaya_cordata:0.0962718442)100:0.1482517439,(((Coptis_chinensis:0.2768282609,(Aquilegia_oxysepala:0.0053957748,Aquilegia_coerulea:0…
(Papaver_somniferum_A:0.0126102631,(((((Akebia_trifoliata:0.2101767840,(((((Prunus_persica:0.2911989782,Vitis_vinifera:0.1842584325)91:0.0565343348,Coffea_canephora:0.5838067804)99:0.1163911911,Tetracentron_sinense:0.2113431475)56:0.0237676804,(Nelumbo_nucifera:0.3253598938,Macadamia_integrifolia:0.4394717521)79:0.0530181029)99:0.0737070510,Kingdonia_uniflora:0.2871689545)55:0.0170197970)75:0.019…
(Papaver_somniferum_C:0.0030504277,Papaver_setigerum_B:0.0128232431,(((Papaver_setigerum_A:0.0000025275,Papaver_somniferum_A:0.0000025275)90:0.0063486247,(((((Akebia_trifoliata:0.0502712347,(Vitis_vinifera:0.0712808714,(Coffea_canephora:0.1354361174,Prunus_persica:0.0727410028)61:0.0083162697)87:0.0303030491)57:0.0090836977,(Kingdonia_uniflora:0.0977089509,(Aquilegia_oxysepala:0.0000025275,Aquile…
(Tetracentron_sinense:0.0437717630,(((((Kingdonia_uniflora:0.0000020004,Papaver_setigerum_D:7.1525100299)68:0.3734312727,((Papaver_setigerum_B:0.0173216945,(((Papaver_somniferum_A:0.0000023848,Papaver_setigerum_A:0.0028409813)100:0.0204284091,Papaver_rhoeas:0.0176400332)76:0.0054257343,(Papaver_setigerum_C:0.0000023848,Papaver_somniferum_C:0.0028267099)91:0.0060880445)79:0.0087171289)93:0.1538364…
(Amborella_trichopoda:0.3765120912,(((((((Prunus_persica:0.1937082907,Coffea_canephora:0.2540994413)82:0.0394125120,Vitis_vinifera:0.1081706062)98:0.0733279923,Macadamia_integrifolia:0.2269725670)67:0.0286200783,Tetracentron_sinense:0.1379191627)57:0.0117877555,Nelumbo_nucifera:0.1458514096)65:0.0189832334,(Aquilegia_oxysepala:0.0046837862,Aquilegia_coerulea:0.0000021608)100:0.2044135681)49:0.014…
(Vitis_vinifera:0.1384154987,((((((((Papaver_somniferum_C:0.0000020469,(Papaver_setigerum_A:0.0078931405,Papaver_somniferum_A:0.0000026456)88:0.0155203895)98:0.0133933785,Papaver_setigerum_C:0.0103356975)98:0.0237833552,(Papaver_bracteatum:0.0179490670,Papaver_setigerum_D:0.0193408488)74:0.0081827695)46:0.0050947710,(Papaver_rhoeas:0.0156505485,Papaver_setigerum_B:0.0520944023)40:0.0033172427)100…
(Macadamia_integrifolia:0.0335334196,((((Papaver_setigerum_B:0.0057172082,Papaver_bracteatum:0.0115156346)75:0.0056543718,(Papaver_setigerum_D:0.0172139868,(((Papaver_somniferum_C:0.0000000000,Papaver_rhoeas:0.0000000000):0.0000000000,Papaver_setigerum_C:0.0000000000):0.0000023677,Papaver_setigerum_A:0.0000023677)52:0.0000020419)51:0.0000020400)79:0.0118739273,Eschscholzia_californica:0.030853511…
(Papaver_setigerum_A:0.0000020949,(((((((((Vitis_vinifera:0.1299847437,Coffea_canephora:0.4611101383)83:0.0344252679,Prunus_persica:0.2727077984)95:0.1071860532,Nelumbo_nucifera:0.1902015305)34:0.0210764836,(((Aquilegia_coerulea:0.0000020949,Aquilegia_oxysepala:0.0171535239)100:0.0988335365,(Coptis_chinensis:0.0000029032,Amborella_trichopoda:1.3596182522)87:0.1073115199)83:0.0905244653,Kingdonia_…
(Aquilegia_oxysepala:0.0047949004,(Coptis_chinensis:0.0562570235,((((Macleaya_cordata:0.0135822342,((Papaver_bracteatum:0.0047888350,((((Papaver_setigerum_A:0.0000000000,Papaver_setigerum_C:0.0000000000):0.0000000000,Papaver_rhoeas:0.0000000000):0.0000000000,Papaver_setigerum_B:0.0000000000):0.0000021996,Papaver_somniferum_A:0.0000021996)53:0.0000021996)51:0.0000021265,Papaver_setigerum_D:0.00477…
(Amborella_trichopoda:0.1621956620,((Prunus_persica:0.0919561333,(Vitis_vinifera:0.0492297646,Coffea_canephora:0.1104796273)68:0.0089153945)93:0.0246898272,(((((((Papaver_setigerum_D:0.0026470482,Papaver_rhoeas:0.0039756385)80:0.0014455085,((Papaver_setigerum_A:0.0000010162,Papaver_somniferum_A:0.0000010162)56:0.0000025875,Papaver_setigerum_B:0.0026400559)78:0.0025117623)49:0.0013280005,Papaver_b…
(Papaver_somniferum_A:0.0000025824,(((Papaver_bracteatum:0.0138495772,Papaver_setigerum_B:0.0067422002)66:0.0000025824,(Papaver_somniferum_C:0.0000025824,Papaver_setigerum_C:0.0034966236)99:0.0101624632)81:0.0035511734,((((Akebia_trifoliata:0.0881078523,((Aquilegia_coerulea:0.0101475661,Aquilegia_oxysepala:0.0132853988)100:0.1554899199,(((Coffea_canephora:0.2634909987,(Prunus_persica:0.1448023159…
(Amborella_trichopoda:0.5074895108,((((((Papaver_somniferum_A:0.0000028006,Papaver_setigerum_A:0.0038393245)91:0.0051768134,(Papaver_setigerum_D:0.0181241344,(Papaver_rhoeas:0.0091468420,Papaver_somniferum_C:0.0065830328)53:0.0029758304)53:0.0042303307)41:0.0014481574,Papaver_setigerum_B:0.0169508858)99:0.1871815721,Eschscholzia_californica:0.3461538645)73:0.0722278751,Macleaya_cordata:0.05615642…
(Akebia_trifoliata:0.0768729012,(((Aquilegia_coerulea:0.0017939440,Aquilegia_oxysepala:0.0037543471)100:0.0527776123,(Kingdonia_uniflora:0.0849285817,Prunus_persica:0.0731869397)80:0.0105679044)86:0.0214421873,(Macleaya_cordata:0.0288122459,((((((Papaver_setigerum_C:0.0018277968,Papaver_somniferum_C:0.0000019800)90:0.0018252199,(Papaver_setigerum_A:0.0000010000,Papaver_somniferum_A:0.0000010000)9…
(Papaver_bracteatum:0.0000000000,(((Papaver_setigerum_B:0.0065639529,(Eschscholzia_californica:0.0802750343,(((((Coffea_canephora:0.2686545345,Prunus_persica:0.3324157243)41:0.0047266582,Vitis_vinifera:0.1277452671)73:0.0600022403,((Trochodendron_aralioides:0.0455633119,Amborella_trichopoda:0.3279536766)52:0.0086525706,Tetracentron_sinense:0.1148333183)56:0.0253702062)86:0.0905749927,(Akebia_trif…
(Coffea_canephora:0.2244164765,(((((((((Papaver_setigerum_A:0.0000026980,Papaver_somniferum_A:0.0000026980)98:0.0188162627,Papaver_setigerum_B:0.0189354291)78:0.0112677210,(Papaver_setigerum_D:0.0230904036,Papaver_rhoeas:0.0037350244)68:0.0038505466)54:0.0038291795,(Papaver_setigerum_C:0.0000026980,Papaver_somniferum_C:0.0000026980)97:0.0185346952)80:0.1568209404,Macleaya_cordata:0.0660154821)59:…
(Papaver_setigerum_C:0.0000020335,Papaver_somniferum_C:0.0021062266,(((((((((Coptis_chinensis:0.2333014050,(Aquilegia_coerulea:0.0046119797,Aquilegia_oxysepala:0.0000020335)100:0.1606737804)90:0.0754334381,Kingdonia_uniflora:0.3738705226)86:0.0730652052,Akebia_trifoliata:0.2440741984)87:0.0535980909,((Prunus_persica:0.4736151954,Vitis_vinifera:0.2956727050)90:0.0654157097,Coffea_canephora:0.61008…
(Aquilegia_coerulea:0.0042031009,((((Amborella_trichopoda:0.3368647287,(Tetracentron_sinense:0.0140344940,Trochodendron_aralioides:0.0152136279)99:0.0334967125)16:0.0050163337,(((Nelumbo_nucifera:0.0392864829,Kingdonia_uniflora:0.2123091060)66:0.0327766199,Macadamia_integrifolia:0.0917179627)47:0.0126509554,(Vitis_vinifera:0.0627239338,Prunus_persica:0.1819064699)59:0.0442342977)19:0.0128637600)2…
(Vitis_vinifera:0.1145620167,((((((((Papaver_setigerum_C:0.0000020949,Papaver_somniferum_C:0.0000020949)90:0.0176680825,(((Papaver_somniferum_A:0.0000020949,Papaver_setigerum_A:0.0000020949)93:0.0085104507,Papaver_setigerum_B:0.0089249209)65:0.0000020949,Papaver_bracteatum:0.0170148241)56:0.0085583797)68:0.0150103727,(Papaver_setigerum_D:0.0174563066,Papaver_rhoeas:0.0000020949)65:0.0022208956)10…
(Papaver_somniferum_A:0.0034572505,(((Macleaya_cordata:0.0649949055,(((Kingdonia_uniflora:0.6311790444,(Coptis_chinensis:0.3003958887,(Aquilegia_coerulea:0.0000024939,Aquilegia_oxysepala:0.0034750105)100:0.2582180988)100:0.1704964187)96:0.0957901796,(((Coffea_canephora:0.7036821171,Prunus_persica:0.4760970530)63:0.0352231131,Vitis_vinifera:0.2646877526)100:0.1682498053,Nelumbo_nucifera:0.28606139…
(Amborella_trichopoda:0.2468449232,((Eschscholzia_californica:0.2555995077,(((((Papaver_setigerum_B:0.0250378123,((Papaver_somniferum_C:0.0000023770,Papaver_setigerum_C:0.0000023770)90:0.0027635795,(Papaver_somniferum_A:0.0000023249,Papaver_setigerum_A:0.0000023228)92:0.0027608292)41:0.0000023491)94:0.0055371815,Papaver_setigerum_D:0.0252660564)41:0.0000023770,Papaver_bracteatum:0.0055284084)48:0…
(Papaver_setigerum_A:0.0000021967,((((((((Aquilegia_oxysepala:0.0040364187,Aquilegia_coerulea:0.0037474308)100:0.1151683168,Coptis_chinensis:0.2129803779)86:0.0285813848,Kingdonia_uniflora:0.3114861607)78:0.0283708127,Akebia_trifoliata:0.0907698871)80:0.0380854916,(((Tetracentron_sinense:0.0944732049,Trochodendron_aralioides:0.0353117177)100:0.0913070143,(Vitis_vinifera:0.1786773718,Prunus_persic…
(Akebia_trifoliata:0.1352233715,(((((Papaver_bracteatum:0.0085697774,(Papaver_setigerum_A:0.0042740672,Papaver_somniferum_A:0.0000020591)95:0.0085938126)81:0.0043019454,((Papaver_setigerum_B:0.0216314721,Papaver_rhoeas:0.0085129724)41:0.0000020591,(Papaver_setigerum_C:0.0000020591,Papaver_somniferum_C:0.0000020591)99:0.0128059255)85:0.0042910028)52:0.0000020513,Papaver_setigerum_D:0.0218659431)10…
(Prunus_persica:0.1864426933,(((((Coptis_chinensis:0.1505134703,(Aquilegia_oxysepala:0.0037680562,Aquilegia_coerulea:0.0036996594)100:0.0630313296)100:0.1321446511,((((((Papaver_setigerum_A:0.0000010000,Papaver_somniferum_A:0.0000010000)100:0.0309289024,Papaver_rhoeas:0.0194561279)64:0.0030461847,Papaver_bracteatum:0.0150824819)30:0.0000023017,Papaver_setigerum_D:0.0037238369)75:0.0037234155,Papa…
(Papaver_somniferum_A:0.0000022878,(((((((((Amborella_trichopoda:0.5645411604,(((Prunus_persica:0.3185197737,Coffea_canephora:0.3838831630)83:0.0710326989,Macadamia_integrifolia:2.1143476325)68:0.0352524989,Tetracentron_sinense:0.3125975519)89:0.0492489893)52:0.0267034529,Kingdonia_uniflora:0.3831739858)37:0.0258495058,Akebia_trifoliata:0.1772105968)48:0.0529301848,(Aquilegia_coerulea:0.009956533…
(Prunus_persica:0.0977258711,((((((((Papaver_rhoeas:0.0000026010,((Papaver_setigerum_B:0.0062489037,Papaver_somniferum_C:0.0255051342)17:0.0000020631,((Papaver_setigerum_A:0.1516584861,Papaver_somniferum_A:0.0000022667)100:0.0257658614,Papaver_bracteatum:0.0062681902)82:0.0062698638)3:0.0000020850)36:0.0000020320,Papaver_setigerum_D:0.0062491589)100:0.0890423693,(Macleaya_cordata:0.0205800595,Esc…
(Coffea_canephora:0.1302493221,((((((Papaver_rhoeas:0.0104231605,((Papaver_setigerum_C:0.0000022920,Papaver_somniferum_C:0.0000022920)78:0.0000020825,(Papaver_setigerum_B:0.0102539447,(Papaver_somniferum_A:0.0000022920,Papaver_setigerum_A:0.0000022920)86:0.0000020552)90:0.0103355375)84:0.0103677414)34:0.0000021716,Papaver_bracteatum:0.0000022920)62:0.0000020479,Papaver_setigerum_D:0.0315169055)10…
(Papaver_somniferum_A:0.0000022682,(((((((((((Coffea_canephora:0.1950655372,Vitis_vinifera:0.1423566725)87:0.0320028848,Prunus_persica:0.1561556143)72:0.0559435268,Amborella_trichopoda:0.5075082655)66:0.0507261443,((Aquilegia_coerulea:0.0000022682,Aquilegia_oxysepala:0.0048665887)100:0.2030459674,Coptis_chinensis:0.1534301097)84:0.0682404969)64:0.0204965231,((Macadamia_integrifolia:0.1405905027,N…
(Akebia_trifoliata:0.0800317242,(Kingdonia_uniflora:0.1375664283,(((((Coffea_canephora:0.1702876154,Prunus_persica:0.1410944741)82:0.0298562397,Vitis_vinifera:0.1058802133)81:0.0290725820,Trochodendron_aralioides:0.0617374019)67:0.0145638924,Amborella_trichopoda:0.1829131748)61:0.0156823850,(((((Papaver_somniferum_C:0.0000021778,Papaver_setigerum_C:0.0000021778)98:0.0055958876,((Papaver_setigerum…
(Aquilegia_coerulea:0.0033720240,((((((((Papaver_somniferum_C:0.0000026008,Papaver_setigerum_C:0.0000025883)96:0.0032868335,((Papaver_setigerum_A:0.0000021829,Papaver_somniferum_A:0.0098118304)91:0.0016411299,Papaver_setigerum_B:0.0032988262)80:0.0016480856)93:0.0049475692,Papaver_rhoeas:0.0016439790)74:0.0016282586,Papaver_bracteatum:0.0032939006)78:0.0031057024,Papaver_setigerum_D:0.0167963844)…
(Papaver_setigerum_A:0.0009880204,((((((Kingdonia_uniflora:0.1451647597,((Aquilegia_oxysepala:0.0052229284,Aquilegia_coerulea:0.0047711967)100:0.1616687288,Coptis_chinensis:0.2170839084)95:0.0605907009)65:0.0134423531,Papaver_bracteatum:1.9676409646)45:0.0216173615,((((Vitis_vinifera:0.1385621197,Prunus_persica:0.1770673273)61:0.0145224299,Trochodendron_aralioides:0.0671442722)55:0.0093194399,(Am…
(Papaver_setigerum_A:0.0000010000,((((((Kingdonia_uniflora:0.0954528609,((Coptis_chinensis:0.0705924423,(Aquilegia_coerulea:0.0016186280,Aquilegia_oxysepala:0.0020526453)100:0.0964069901)72:0.0258248159,Amborella_trichopoda:0.3208587837)62:0.0172249153)35:0.0151549769,((Tetracentron_sinense:0.0549505965,Trochodendron_aralioides:0.0388684257)100:0.0286333912,(Vitis_vinifera:0.1141037608,Prunus_per…
(Papaver_setigerum_B:0.0174311432,(((((Macadamia_integrifolia:0.0670435965,(((((Aquilegia_oxysepala:0.0000020302,Aquilegia_coerulea:0.0000020302)91:0.0178991551,Coptis_chinensis:0.0000020302)70:0.0089276345,Tetracentron_sinense:0.0000020302)18:0.0000020302,Trochodendron_aralioides:0.0000020302)31:0.0000020302,Nelumbo_nucifera:0.0092743137)35:0.0000020686)57:0.0089158222,((Coffea_canephora:0.05781…
(Papaver_setigerum_A:0.0000029770,((((((((((Aquilegia_coerulea:0.0000029770,Aquilegia_oxysepala:0.0000029770)96:0.1950703108,Coptis_chinensis:0.1211704168)54:0.0339972395,Akebia_trifoliata:0.2792209986)36:0.0330022315,((Coffea_canephora:0.4198494024,(Prunus_persica:0.2375379258,Vitis_vinifera:0.1107161783)98:0.0973018472)90:0.0797924468,Tetracentron_sinense:0.1730967163)86:0.0765231805)23:0.02640…
(Vitis_vinifera:0.1192792007,(((((Kingdonia_uniflora:0.1637026472,((((Papaver_rhoeas:0.0099657284,Papaver_setigerum_D:0.0192558467)73:0.0036250154,(Papaver_setigerum_A:0.0000024873,Papaver_setigerum_C:0.1258216321)91:0.0108424060)32:0.0000020237,Papaver_bracteatum:0.0138428205)79:0.0312200032,(Papaver_somniferum_C:0.0095464270,Papaver_somniferum_A:0.0000021613)100:0.2758591843)100:0.3170497264)51…
(Coffea_canephora:0.0542326601,(((Coptis_chinensis:0.0000020109,((Kingdonia_uniflora:0.1292561613,Akebia_trifoliata:0.0527975133)21:0.0000020295,(Aquilegia_oxysepala:0.0000024732,Aquilegia_coerulea:0.0000029150)59:0.0000026987)45:0.0083254902)53:0.0224974726,(Vitis_vinifera:0.0400040359,(Amborella_trichopoda:0.1030433612,Macadamia_integrifolia:0.0913938377)51:0.0309285822)54:0.0248401763)20:0.008…
(Papaver_setigerum_A:0.0000024637,(((Papaver_somniferum_C:0.0060681316,Papaver_setigerum_C:0.0000024637)95:0.0118172878,((((Aquilegia_oxysepala:0.0000010000,Aquilegia_coerulea:0.0000010000)100:0.0463901110,Coptis_chinensis:0.0715802193)99:0.0471579194,((Nelumbo_nucifera:0.0690357654,(Amborella_trichopoda:0.1795334776,Tetracentron_sinense:0.0810590747)57:0.0162516862)49:0.0131289508,((Vitis_vinife…
(Vitis_vinifera:0.1303546947,((((((((Papaver_setigerum_C:0.0000010000,Papaver_somniferum_C:0.0000010000)92:0.0074095006,(((Papaver_somniferum_A:0.0000020048,Papaver_setigerum_A:0.0074371709)96:0.0149110243,Papaver_setigerum_D:0.0150729853)25:0.0000024602,Papaver_rhoeas:0.0224611462)60:0.0074222104)31:0.0000020252,Papaver_setigerum_B:0.0074020993)100:0.3597477363,Macleaya_cordata:0.3007445889)54:0…
(Aquilegia_coerulea:0.0161242779,(((((Kingdonia_uniflora:0.2814946363,Macadamia_integrifolia:0.2877328167)63:0.0085026966,(((Papaver_setigerum_D:0.0036046542,(((Papaver_setigerum_C:0.0000010006,Papaver_somniferum_C:0.0000010006)88:0.0036405072,Papaver_rhoeas:0.0110226748)28:0.0000021293,(Papaver_setigerum_B:0.0222056888,(Papaver_setigerum_A:0.0000010006,Papaver_somniferum_A:0.0000010006)94:0.0109…
(Kingdonia_uniflora:0.1770702494,(((Eschscholzia_californica:0.1090471788,((((Papaver_somniferum_A:0.0000027720,Papaver_setigerum_A:0.0000027720)86:0.0035383604,Papaver_bracteatum:0.0000027720)16:0.0000016512,(Papaver_somniferum_C:0.0035385260,Papaver_setigerum_C:0.0000022578)84:0.0070973014)57:0.0035718567,(Papaver_setigerum_B:0.0132404559,(Papaver_rhoeas:0.0105037305,Papaver_setigerum_D:0.00635…
(Papaver_bracteatum:0.0041641380,((Papaver_setigerum_B:0.0216149974,(Papaver_somniferum_A:0.0000021917,Papaver_setigerum_A:0.0000020445)94:0.0113865968)77:0.0009863334,(Papaver_setigerum_D:0.0040108261,(Papaver_somniferum_C:0.0000021654,Papaver_setigerum_C:0.0000025277)94:0.0080222497)21:0.0000021651)56:0.0000022472,(((((Aquilegia_oxysepala:0.0080575557,Aquilegia_coerulea:0.0079531655)96:0.041291…
(Akebia_trifoliata:0.1371143959,((((Tetracentron_sinense:0.0419353390,Trochodendron_aralioides:0.0575008827)100:0.0672216694,(((Coffea_canephora:0.2329113477,Prunus_persica:0.2429434174)79:0.0253449393,Vitis_vinifera:0.1550942664)93:0.0549998004,Amborella_trichopoda:0.5655432463)22:0.0131585104)34:0.0113563026,(Nelumbo_nucifera:0.1589822002,Macadamia_integrifolia:0.1995740405)60:0.0203958293)71:0…
(Kingdonia_uniflora:0.2788484350,((((Aquilegia_coerulea:0.0064009155,Aquilegia_oxysepala:0.0000026032)100:0.1099052692,Coptis_chinensis:0.1169830029)94:0.0631272447,((((((Papaver_somniferum_A:0.0000010000,Papaver_setigerum_A:0.0000010000)91:0.0032437970,Papaver_setigerum_D:0.0065393439)41:0.0000021568,Papaver_rhoeas:0.0131102150)78:0.0032451177,(Papaver_somniferum_C:0.0000010000,Papaver_setigerum…
(Macleaya_cordata:0.2163182374,((Nelumbo_nucifera:0.0963795486,(((Vitis_vinifera:0.1452817613,Coffea_canephora:0.2017580683)86:0.0456983603,Prunus_persica:0.1750045291)79:0.0322505721,(Tetracentron_sinense:0.0180457109,Trochodendron_aralioides:0.0348697737)98:0.0307930951)57:0.0105847767)73:0.0327634292,(((((Aquilegia_oxysepala:0.1091452593,Aquilegia_coerulea:0.0000021530)100:0.1147936187,Coptis_…
(Coffea_canephora:0.1979434354,(((((((((((Papaver_somniferum_A:0.0000022862,Papaver_setigerum_A:0.0000022862)63:0.0000020287,(Papaver_bracteatum:0.0313672918,Papaver_setigerum_D:0.0079453213)67:0.0041816897)60:0.0036400690,((Papaver_setigerum_C:0.0442253101,Papaver_somniferum_C:0.0000022862)99:0.0160124045,Papaver_setigerum_B:0.0082315849)98:0.0153328739)100:0.1210455955,Eschscholzia_californica:…
(Kingdonia_uniflora:0.2279723891,((Aquilegia_coerulea:0.0077364638,Aquilegia_oxysepala:0.0116058362)100:0.0839017203,Coptis_chinensis:0.1001979930)98:0.0690423761,((((((Papaver_setigerum_D:0.0212306056,(Papaver_bracteatum:0.0221174621,Papaver_rhoeas:0.0112486161)55:0.0018953640)74:0.0023289708,(Papaver_setigerum_C:0.0000026418,Papaver_somniferum_C:0.0000026418)100:0.0154652418)69:0.0030366017,(Pa…
(Papaver_setigerum_D:0.0617005768,((Macleaya_cordata:0.0248844121,Eschscholzia_californica:0.3559631874)82:0.0632814971,(((Aquilegia_oxysepala:0.0000026955,Aquilegia_coerulea:0.0146060755)100:0.6255926646,Akebia_trifoliata:0.3004508300)68:0.0183512383,(Nelumbo_nucifera:0.2050212828,((Coffea_canephora:0.4280907187,(Prunus_persica:0.2719315066,Vitis_vinifera:0.1082713854)82:0.0416135517)95:0.074121…
(Papaver_setigerum_D:0.0683240515,(((((((((Coffea_canephora:0.3050363626,Vitis_vinifera:0.1300281402)47:0.0214788709,Prunus_persica:0.1996561072)82:0.1011231296,(Tetracentron_sinense:0.1079412592,Trochodendron_aralioides:0.0577639379)98:0.0728723161)61:0.0273145439,(Akebia_trifoliata:0.0890075573,(Aquilegia_coerulea:0.0257606191,Aquilegia_oxysepala:0.0081176036)100:0.2767713888)95:0.0660297342)54…
(Papaver_somniferum_A:0.0000023258,(((((((Tetracentron_sinense:0.0245295455,(((Nelumbo_nucifera:0.0264597138,Macadamia_integrifolia:0.0804513957)61:0.0000021620,(Trochodendron_aralioides:0.3037250738,Coptis_chinensis:0.2350396481)87:0.0670773031)39:0.0173248665,(Vitis_vinifera:0.1292492170,Coffea_canephora:0.1734030566)49:0.0173256867)25:0.0068212274)27:0.0141952974,(((Aquilegia_coerulea:0.000002…
(Macleaya_cordata:0.0201786015,((((Papaver_rhoeas:0.0024466256,(Papaver_setigerum_B:0.0024496010,Papaver_setigerum_D:0.0000021286)55:0.0000021286)75:0.0024449334,(Papaver_setigerum_C:0.0000021286,Papaver_somniferum_C:0.0000021286)72:0.0000020056)50:0.0000016244,Papaver_bracteatum:0.0905786237)56:0.0024416026,(Papaver_setigerum_A:0.0000021286,Papaver_somniferum_A:0.0024426753)59:0.0000021286)100:0…
(Macleaya_cordata:0.0837282456,((((Aquilegia_coerulea:0.0019388731,Aquilegia_oxysepala:0.0000026850)100:0.1513279379,Akebia_trifoliata:0.1389277257)59:0.0161454109,(((Vitis_vinifera:0.1327915408,(Coffea_canephora:0.2541959998,Prunus_persica:0.1106539367)76:0.0368075498)100:0.0687371978,Nelumbo_nucifera:0.1182718894)89:0.0249868233,Amborella_trichopoda:0.4103814553)61:0.0132144104)77:0.0164591020,…
(Coptis_chinensis:0.0906686105,(Akebia_trifoliata:0.1125818299,(((((Papaver_bracteatum:0.0064386259,Papaver_setigerum_D:0.0151002213)81:0.0021138727,((Papaver_setigerum_C:0.0000010000,Papaver_somniferum_C:0.0000010000)97:0.0064159213,Papaver_rhoeas:0.0019266559)71:0.0023618827)30:0.0000020202,((Papaver_somniferum_A:0.0000010000,Papaver_setigerum_A:0.0000010000)97:0.0064670699,Papaver_setigerum_B:…
(Papaver_bracteatum:0.0293751072,((Papaver_setigerum_D:0.0180430499,Papaver_rhoeas:0.0148613921)85:0.0051866845,((Macleaya_cordata:0.0756527889,((((Aquilegia_oxysepala:0.0055159202,Aquilegia_coerulea:0.0088840540)100:0.1812537186,Coptis_chinensis:0.2791715601)100:0.1340290778,(Akebia_trifoliata:0.1381061543,Kingdonia_uniflora:0.4482796389)84:0.0220844753)99:0.0434395523,(((Prunus_persica:0.294402…
(Papaver_somniferum_C:0.0074823902,((Papaver_somniferum_A:0.0024748174,Papaver_setigerum_A:0.0000022662)99:0.0151014597,(((((((Vitis_vinifera:0.1469526179,Prunus_persica:0.1240362315)98:0.0697223265,Akebia_trifoliata:0.2567761021)48:0.0200156395,(Amborella_trichopoda:0.4580577785,Nelumbo_nucifera:0.1336968577)30:0.0103339229)54:0.0193285862,((Aquilegia_coerulea:0.0000022662,Aquilegia_oxysepala:0.…
(Coffea_canephora:0.1889361326,(((((((Papaver_setigerum_A:0.0083643465,(Papaver_setigerum_B:0.0000022138,((Papaver_somniferum_C:0.0038662158,Papaver_setigerum_C:0.0000024165)96:0.0119505266,Papaver_setigerum_D:0.0201720121)68:0.0034963444)50:0.0000027289)85:0.0150071259,(Papaver_bracteatum:0.0152912266,Papaver_somniferum_A:0.0049221999)98:0.0325316567)100:0.1462517527,Macleaya_cordata:0.064506425…
(Prunus_persica:0.1494512483,(((((((Papaver_setigerum_C:0.0000020645,Papaver_somniferum_C:0.0000020645)40:0.0000020374,(Papaver_rhoeas:0.0021815401,(Papaver_somniferum_A:0.0000020645,Papaver_setigerum_A:0.0000020645)95:0.0043699888)15:0.0000020123)9:0.0000020645,Papaver_bracteatum:0.0043611359)47:0.0000020645,Papaver_setigerum_B:0.0088319109)100:0.2001712761,Macleaya_cordata:0.0682333657)82:0.036…
(Kingdonia_uniflora:0.3310701505,(((((((Papaver_setigerum_C:0.0000010000,Papaver_somniferum_C:0.0000010000)99:0.0099069667,((Papaver_setigerum_A:0.0000010000,Papaver_somniferum_A:0.0000010000)99:0.0134907874,Papaver_setigerum_B:0.0175927963)55:0.0000026087)88:0.0091425625,Papaver_setigerum_D:0.0179974464)75:0.0073143582,Papaver_rhoeas:0.0081070379)100:0.1974199632,Macleaya_cordata:0.0595630386)52…
(Papaver_setigerum_B:0.0216268641,(((((((((Trochodendron_aralioides:0.0879645412,((Prunus_persica:0.1334903733,Vitis_vinifera:0.1741176866)76:0.0193778456,Coffea_canephora:0.1599809626)91:0.0348406135)73:0.0138033735,Nelumbo_nucifera:0.1180496513)89:0.0263425081,Kingdonia_uniflora:0.1688640052)58:0.0103033115,Amborella_trichopoda:0.2640381726)58:0.0134558931,((Aquilegia_coerulea:0.0027954977,Aqui…
(Tetracentron_sinense:0.0556406939,((((((((Papaver_setigerum_B:0.0167431006,Papaver_setigerum_D:0.0148757410)57:0.0150120878,((Papaver_setigerum_A:0.0000027757,Papaver_somniferum_A:0.0000023153)93:0.0246409211,(Papaver_somniferum_C:0.0350415328,Papaver_setigerum_C:0.0000020835)100:0.1226101996)78:0.0106469982)25:0.0000020251,Papaver_rhoeas:0.0211586095)56:0.0050664335,Papaver_bracteatum:0.0158651…
(Macadamia_integrifolia:1.0211274193,((((Aquilegia_oxysepala:0.0043946696,Aquilegia_coerulea:0.0079812848)100:0.3012574216,Kingdonia_uniflora:0.3005506926)73:0.0337257524,(((Papaver_setigerum_D:0.0108240131,((Papaver_setigerum_A:0.0036601916,Papaver_somniferum_A:0.0046078238)100:0.0158976937,(Papaver_somniferum_C:0.0000022218,Papaver_setigerum_C:0.0000020177)100:0.0280532591)74:0.0024755983)82:0.…
(Papaver_setigerum_D:0.0071055934,(((((((((Vitis_vinifera:0.1103256006,Coffea_canephora:0.2526063911)93:0.0234117580,Prunus_persica:0.1333843174)100:0.0536220720,(Macadamia_integrifolia:0.1235105921,Nelumbo_nucifera:0.0949143524)94:0.0187878759)50:0.0043063728,Amborella_trichopoda:0.3922253346)53:0.0104722281,((Coptis_chinensis:0.1185178442,(Aquilegia_oxysepala:0.0022523478,Aquilegia_coerulea:0.0…
(Macleaya_cordata:0.0571764045,(((((Papaver_bracteatum:0.0038692149,(Papaver_somniferum_C:0.0000022144,Papaver_setigerum_C:0.0012909096)95:0.0025820012)21:0.0000022144,(Papaver_somniferum_A:0.0000022144,Papaver_setigerum_A:0.0000022144)94:0.0038729871)21:0.0000022144,Papaver_setigerum_B:0.0285602455)65:0.0029451714,Papaver_setigerum_D:0.0074471781)100:0.1115724505,Eschscholzia_californica:0.07307…
(Vitis_vinifera:0.1628859929,((((((((((((Papaver_setigerum_C:0.0000020883,Papaver_somniferum_C:0.0000020883)100:0.0125098703,Papaver_rhoeas:0.0161424758)72:0.0044943171,Papaver_setigerum_D:0.0436763333)86:0.0044167426,Papaver_bracteatum:0.0174821952)91:0.0132461913,(Papaver_somniferum_A:0.0000020883,Papaver_setigerum_A:0.0000020883)98:0.0093041322)69:0.0062801759,Papaver_setigerum_B:0.0067842671)…
(Papaver_rhoeas:0.0020860185,((((((((((Vitis_vinifera:0.1171531789,Prunus_persica:0.1153135834)69:0.0125921386,Coffea_canephora:0.1572479201)68:0.0375155160,((Amborella_trichopoda:0.1513235830,Macadamia_integrifolia:0.1299136504)59:0.0174179648,Nelumbo_nucifera:0.0755016911)45:0.0072640700)64:0.0184933424,Akebia_trifoliata:0.0736091805)66:0.0153638230,Kingdonia_uniflora:0.1023396472)48:0.00710283…
(Macleaya_cordata:0.0865982023,(((Aquilegia_coerulea:0.1696701258,Coptis_chinensis:0.2776629674)98:0.0841183444,(((Macadamia_integrifolia:0.1746321583,Nelumbo_nucifera:0.1161445696)88:0.1011148435,(Vitis_vinifera:0.1922979893,(Prunus_persica:0.3059934427,Coffea_canephora:0.4994494924)84:0.0280929231)94:0.0981800377)64:0.0272292312,Amborella_trichopoda:0.6169215116)56:0.0339822632)49:0.0290946764,…
(Nelumbo_nucifera:0.0941975519,(((Amborella_trichopoda:0.5849614615,((Vitis_vinifera:0.1401808465,Prunus_persica:0.2595286571)70:0.0237405051,Coffea_canephora:0.2212914888)85:0.0453405202)70:0.0450917536,((Coptis_chinensis:0.1398534164,Aquilegia_coerulea:0.1076856249)99:0.0710048195,((((Papaver_bracteatum:0.0200734245,((Papaver_setigerum_C:0.0016163749,Papaver_somniferum_C:0.0016237880)99:0.01002…
(Papaver_setigerum_C:0.0000020614,(((((((Amborella_trichopoda:0.2686838291,Kingdonia_uniflora:0.0747685085)36:0.0170726065,((((Vitis_vinifera:0.1998164871,Prunus_persica:0.1460283681)66:0.0144936056,Coffea_canephora:0.2028546141)86:0.0304070361,Nelumbo_nucifera:0.0733814019)54:0.0183341374,Macadamia_integrifolia:0.1057788086)67:0.0188859279)36:0.0134501046,(Coptis_chinensis:0.0521114789,(Aquilegi…
(Aquilegia_oxysepala:0.0000020983,(((((((((Papaver_setigerum_A:0.0000028164,Papaver_somniferum_A:0.0000028164)53:0.0000021313,(Papaver_bracteatum:0.0038522845,(Papaver_somniferum_C:0.0019168742,Papaver_setigerum_C:0.0000021464)99:0.0077347415)83:0.0019303395)88:0.0019170007,Papaver_setigerum_B:0.0058079965)41:0.0000026291,Papaver_setigerum_D:0.0096833492)88:0.0044223628,Papaver_rhoeas:0.011425771…
(Prunus_persica:0.2749156593,(((Amborella_trichopoda:0.8110033248,Macadamia_integrifolia:0.1175427431)57:0.1223093637,(((Aquilegia_coerulea:0.0140806691,Aquilegia_oxysepala:0.0030205830)99:0.2243860484,Akebia_trifoliata:0.1132982799)66:0.0383201443,(((Papaver_setigerum_C:0.0373352191,Tetracentron_sinense:0.3508409253)100:0.3085762207,Papaver_somniferum_C:0.0000021126)75:0.0056186660,((Papaver_set…
(Papaver_somniferum_C:0.0020044632,(((Papaver_somniferum_A:0.0000020200,Papaver_setigerum_A:0.0009983743)100:0.0060210762,(((Akebia_trifoliata:0.0759745269,((((Prunus_persica:0.1359632140,Vitis_vinifera:0.0733371148)100:0.0561864712,(Tetracentron_sinense:0.0184238999,Trochodendron_aralioides:0.0107216178)100:0.0537453942)74:0.0109384021,(Nelumbo_nucifera:0.0760188778,Macadamia_integrifolia:0.0861…
(Macadamia_integrifolia:0.0706478109,((((((Papaver_bracteatum:0.0094920716,(((Papaver_setigerum_A:0.0034535321,Papaver_somniferum_A:0.0000024129)99:0.0158514990,Papaver_setigerum_B:0.0063135668)64:0.0000024129,Papaver_setigerum_D:0.0126387020)53:0.0031504429)80:0.0070718813,Papaver_somniferum_C:0.0424380092)100:0.1007235395,Eschscholzia_californica:0.1093601234)84:0.0232671080,Macleaya_cordata:0.…
(Papaver_setigerum_A:0.0044845770,(((((((((Coffea_canephora:0.2255590909,Amborella_trichopoda:0.3752699641)57:0.0505957950,(Vitis_vinifera:0.1115761364,Prunus_persica:0.2072557782)84:0.0200408952)92:0.0783245725,(((Aquilegia_oxysepala:0.0021670853,Aquilegia_coerulea:0.0068957191)100:0.2155737843,Akebia_trifoliata:0.0789848010)69:0.0107623618,Kingdonia_uniflora:0.2467289315)73:0.0290808981)100:0.0…
(Papaver_bracteatum:0.0116414023,(((((((Coffea_canephora:0.8031636444,Prunus_persica:0.6548234783)49:0.1787542376,Vitis_vinifera:0.5515287133)43:0.1139759502,((Amborella_trichopoda:1.1554067376,Nelumbo_nucifera:0.2627111521)42:0.0925824512,Macadamia_integrifolia:0.3984258369)46:0.1035378429)48:0.0453646868,((Aquilegia_coerulea:0.0000023094,Aquilegia_oxysepala:0.0115548087)100:0.3077619491,Coptis_…
(Eschscholzia_californica:0.1911003499,(((((Papaver_somniferum_A:0.0000024330,Papaver_setigerum_A:0.0056056856)91:0.0145806285,((Papaver_setigerum_B:0.0211752696,Papaver_setigerum_D:0.0637991343)84:0.0132895277,(Papaver_rhoeas:0.1486376281,Papaver_bracteatum:0.0089804433)60:0.0080398015)82:0.0081272552)92:0.0367964103,(Papaver_somniferum_C:0.0000024330,Papaver_setigerum_C:0.0000024330)100:0.06748…
(Papaver_bracteatum:0.0000023355,((((((Amborella_trichopoda:0.3153722537,(Vitis_vinifera:0.1825984405,Prunus_persica:0.1208266586)81:0.0314398488)74:0.0287421384,Kingdonia_uniflora:0.1636120546)33:0.0095806478,Akebia_trifoliata:0.0846736627)63:0.0165717410,(Coptis_chinensis:0.2133029819,(Aquilegia_oxysepala:0.0000023355,Aquilegia_coerulea:0.0026216806)100:0.1351490902)97:0.0567049229)92:0.0262512…
(Vitis_vinifera:0.2409250293,((((((((Papaver_rhoeas:0.0104361160,(Papaver_setigerum_D:0.0364812419,((Papaver_somniferum_C:0.0000021828,Papaver_setigerum_C:0.0000021835)100:0.1502831594,(Papaver_setigerum_A:0.0000024692,Papaver_somniferum_A:0.0000022460)98:0.0213484514)73:0.0039255940)75:0.0032094879)64:0.0035870937,(Papaver_bracteatum:0.0213518004,Papaver_setigerum_B:0.0151491767)61:0.0047308622)…
(Papaver_setigerum_A:0.0051948148,((((((Aquilegia_coerulea:0.0018919810,Aquilegia_oxysepala:0.0006332372)97:0.0458457268,Coptis_chinensis:0.3893883147)89:0.0413839424,((Coffea_canephora:0.1616001613,(Prunus_persica:0.1029323700,Vitis_vinifera:0.0767650948)100:0.0255808197)100:0.0460904628,(Kingdonia_uniflora:0.1727143818,Nelumbo_nucifera:0.0718253751)62:0.0151088065)82:0.0231019223)100:0.04301253…
(Coffea_canephora:0.3080627645,(((((Macleaya_cordata:0.0688259492,(((Papaver_setigerum_A:0.0000027720,Papaver_somniferum_A:0.0037342723)87:0.0037556382,(Papaver_setigerum_C:0.0000027720,Papaver_somniferum_C:0.0000027720)99:0.0150855390)80:0.0025194641,(Papaver_rhoeas:0.0142832445,Papaver_setigerum_D:0.4348089331)65:0.0132978357)100:0.1618926853)100:0.0918207284,Nelumbo_nucifera:0.1879776914)61:0.…
(Coffea_canephora:0.2830624746,((((Nelumbo_nucifera:0.1100482173,Macadamia_integrifolia:0.1714120176)43:0.0244233575,(((((((Papaver_setigerum_C:0.0000024231,Papaver_somniferum_C:0.0000024231)100:0.0090642494,Papaver_rhoeas:0.0395574970)79:0.0015141394,Papaver_setigerum_A:0.0046925637)76:0.0015511614,Papaver_setigerum_D:0.0110299209)88:0.0056082529,Papaver_setigerum_B:0.0118439207)100:0.1337446105…
(Papaver_somniferum_A:0.0000010002,(((((Eschscholzia_californica:0.4134088418,Macleaya_cordata:0.1590446746)59:0.0167631607,(((Coptis_chinensis:0.3300343551,(Aquilegia_coerulea:0.0000026676,Aquilegia_oxysepala:0.0172243512)100:0.3783318611)80:0.0769201753,(Macadamia_integrifolia:0.3471965643,(Nelumbo_nucifera:0.2510819050,(Coffea_canephora:0.7575343080,Amborella_trichopoda:0.9679712610)68:0.14148…
(Coffea_canephora:0.1783794614,((((Papaver_bracteatum:0.0124922980,(Papaver_somniferum_A:0.0000020066,((Papaver_somniferum_C:0.0000020066,Papaver_setigerum_C:0.0000020066)98:0.0083127892,Papaver_setigerum_A:0.0000020066)56:0.0000029664)60:0.0041182479)46:0.0042287060,((Papaver_setigerum_D:0.0082529700,Papaver_setigerum_B:0.0720215643)68:0.0042047745,Papaver_rhoeas:0.0083063646)49:0.0000020066)97:…
(Papaver_somniferum_A:0.0000026837,(((((((Aquilegia_coerulea:0.0129243651,Aquilegia_oxysepala:0.0092888709)100:0.1862310793,((((Prunus_persica:0.1812928098,Amborella_trichopoda:0.2513685392)77:0.0848399448,(Macadamia_integrifolia:0.2216609935,(Tetracentron_sinense:0.0221234058,Trochodendron_aralioides:0.0245962588)100:0.0859567518)44:0.0177138511)52:0.0136834990,Coffea_canephora:0.2174731424)49:0…
(Papaver_rhoeas:0.0129618319,((((((Trochodendron_aralioides:0.1606425222,((Prunus_persica:0.2366534101,Coffea_canephora:0.2614391354)49:0.0313211597,Vitis_vinifera:0.1576478858)100:0.0556391377)100:0.0426384458,((Akebia_trifoliata:0.1171948813,Kingdonia_uniflora:0.2173810011)68:0.0190040716,(Aquilegia_oxysepala:0.0011729712,Aquilegia_coerulea:0.0038586345)100:0.2100459044)63:0.0107841085)100:0.10…
(Tetracentron_sinense:0.0866260569,((((((Aquilegia_coerulea:0.0011801112,Aquilegia_oxysepala:0.0009172126)100:0.1079703825,Coptis_chinensis:0.1057526651)99:0.0326036297,(Akebia_trifoliata:0.0910507326,Kingdonia_uniflora:0.1280550795)74:0.0121165339)47:0.0143780932,((Eschscholzia_californica:0.0910104409,(((((Papaver_somniferum_A:0.0000020346,Papaver_setigerum_A:0.0000020298)99:0.0111191756,Papave…
(Eschscholzia_californica:0.1591310087,((((Coffea_canephora:0.3671833772,Prunus_persica:0.2310734050)100:0.1068282358,(Tetracentron_sinense:0.0413704313,Trochodendron_aralioides:0.0543080784)100:0.0724759864)51:0.0055798865,(Nelumbo_nucifera:0.1360909684,Amborella_trichopoda:0.5370861236)42:0.0254302324)68:0.0300881045,(Akebia_trifoliata:0.1585308610,((Aquilegia_coerulea:0.0059262609,Aquilegia_ox…
(Kingdonia_uniflora:0.2799466820,((((((((((Papaver_somniferum_A:0.0000010000,Papaver_setigerum_A:0.0000010000)100:0.0106087675,Papaver_setigerum_B:0.0130418715)91:0.0041959980,Papaver_somniferum_C:0.0128151224)78:0.0040162382,Papaver_setigerum_D:0.0146154779)38:0.0000021747,Papaver_bracteatum:0.0164073771)64:0.0032044812,Papaver_rhoeas:0.0134576580)100:0.2370287977,Macleaya_cordata:0.0801817527)9…
(Prunus_persica:0.1085784290,((((((((((((Papaver_setigerum_B:0.0118434538,Papaver_setigerum_C:0.0327236102)82:0.0046059845,Papaver_setigerum_D:0.0046017129)34:0.0000020739,Papaver_somniferum_C:0.0000020739)28:0.0000020094,Papaver_bracteatum:0.0023005996)45:0.0000020154,(Papaver_setigerum_A:0.0022939005,Papaver_somniferum_A:0.0000020495)100:0.0092452203)93:0.0046118637,Papaver_rhoeas:0.0000020739)…
(Vitis_vinifera:0.3055325504,(((((((Papaver_somniferum_C:0.0000023012,Papaver_setigerum_C:0.0170553602)97:0.0178615299,((Papaver_setigerum_A:0.0000023061,Papaver_somniferum_A:0.0033038816)98:0.0110419427,Papaver_setigerum_B:0.0191623189)68:0.0033834546)83:0.0062193889,Papaver_setigerum_D:0.0128901071)100:0.1929463019,Macleaya_cordata:0.0753834985)100:0.1578185578,((Aquilegia_oxysepala:0.010225367…
(Akebia_trifoliata:0.0577164306,((((Trochodendron_aralioides:0.0322206196,(Vitis_vinifera:0.0385730802,(Prunus_persica:0.1423743769,Coffea_canephora:0.1377397164)73:0.0244079735)55:0.0177931381)66:0.0446035591,Eschscholzia_californica:0.0746784031)36:0.0000020596,((((((Papaver_somniferum_C:0.0000026013,Papaver_setigerum_C:0.0077643568)51:0.0000021039,Papaver_setigerum_D:0.0077274558)88:0.00774918…
(Papaver_setigerum_A:0.0000023676,((Papaver_setigerum_B:0.0114649673,Papaver_setigerum_D:0.0418304362)81:0.0060238317,(((((((Akebia_trifoliata:0.0689173999,Macadamia_integrifolia:0.1718525146)69:0.0367853482,(Aquilegia_oxysepala:0.0000022550,Aquilegia_coerulea:0.0184871607)100:0.2086885979)46:0.0151510277,((Tetracentron_sinense:0.3031620159,((Coffea_canephora:0.2060522482,Prunus_persica:0.2032626…
(Nelumbo_nucifera:0.1140983211,((((Aquilegia_oxysepala:0.0834159696,Aquilegia_coerulea:0.0252306260)100:0.0500076996,Coptis_chinensis:0.1156231593)88:0.0276622561,Amborella_trichopoda:0.2774476670)69:0.0259296131,((Eschscholzia_californica:0.0953251801,(Papaver_bracteatum:0.0353765707,(Papaver_setigerum_D:0.0383751051,((Papaver_setigerum_A:0.0014642192,Papaver_somniferum_A:0.0000024534)96:0.00438…
(Papaver_setigerum_C:0.0000023247,((Papaver_setigerum_D:0.0168800823,(((((Amborella_trichopoda:0.3421360608,((Vitis_vinifera:0.1228140358,Prunus_persica:0.2009538651)52:0.0298528200,Coffea_canephora:0.2104941233)94:0.0617822634)46:0.0190315608,(Aquilegia_oxysepala:0.0080734542,Aquilegia_coerulea:0.0093922984)100:0.1489995709)51:0.0148332023,(Akebia_trifoliata:0.1074411272,(Nelumbo_nucifera:0.0824…
(Papaver_rhoeas:0.0104491150,((((Papaver_somniferum_A:0.0023225887,Papaver_setigerum_A:0.0000021778)100:0.0105257289,(Papaver_somniferum_C:0.0011652569,Papaver_setigerum_C:0.0012770595)100:0.0058319694)84:0.0012915403,(((((((Prunus_persica:0.3596663090,Coffea_canephora:0.4112596676)72:0.0307287074,Vitis_vinifera:0.1918593697)100:0.1258304627,Macadamia_integrifolia:0.1482550673)53:0.0157490149,Amb…
(Aquilegia_oxysepala:0.1144308384,((Eschscholzia_californica:0.4655089874,(Akebia_trifoliata:0.0904778843,Kingdonia_uniflora:0.1770189776)77:0.0170927095)66:0.0274922903,((Trochodendron_aralioides:0.0350920738,Tetracentron_sinense:0.0354042971)78:0.0398326428,((((Vitis_vinifera:0.1096374976,Macadamia_integrifolia:0.1841569241)85:0.0945370444,Coffea_canephora:0.1244055150)65:0.0143655293,Prunus_pe…
(Papaver_somniferum_C:0.0000027022,((((Papaver_setigerum_A:0.0068529457,Papaver_somniferum_A:0.0217038938)91:0.0143141182,Papaver_bracteatum:0.1411967369)68:0.0061350524,(((((Trochodendron_aralioides:0.0349865149,Tetracentron_sinense:0.0328668305)99:0.0406810432,(Vitis_vinifera:0.0932811072,Prunus_persica:0.1403851858)83:0.0325199182)27:0.0052210872,((Aquilegia_oxysepala:0.0000027022,Aquilegia_co…
(Akebia_trifoliata:0.1166290577,((((((Papaver_bracteatum:0.0022069496,((Papaver_setigerum_A:0.0000020622,Papaver_somniferum_A:0.0000020622)54:0.0000020622,(Papaver_setigerum_B:0.0044401170,(Papaver_setigerum_C:0.0000020622,Papaver_somniferum_C:0.0000020622)95:0.0044514870)87:0.0022209100)46:0.0000020622)86:0.0027148883,Papaver_setigerum_D:0.0017056062)100:0.1346266269,Eschscholzia_californica:0.0…
(Papaver_setigerum_B:0.0106337643,((((Papaver_setigerum_D:0.0107726681,Papaver_rhoeas:0.0162746769)80:0.0024406978,((((((((Coffea_canephora:0.3654653636,Amborella_trichopoda:0.6562886105)58:0.0420938756,Vitis_vinifera:0.2243167002)59:0.0653132958,Macadamia_integrifolia:0.2911979768)58:0.0315772425,Nelumbo_nucifera:0.1824423506)64:0.0272485902,(Tetracentron_sinense:0.0408782698,Trochodendron_arali…
(Amborella_trichopoda:0.6055749718,(((((((Aquilegia_coerulea:0.0108388704,Aquilegia_oxysepala:0.0036526641)100:0.0669671896,Coptis_chinensis:0.1355083312)100:0.0822988069,Akebia_trifoliata:0.0799344795)59:0.0171885614,(((((Papaver_setigerum_A:0.0023928873,Papaver_somniferum_A:0.0000020617)92:0.0023949646,((Papaver_rhoeas:0.0023849804,Papaver_bracteatum:0.0072252631)46:0.0000020723,Papaver_setiger…
(Kingdonia_uniflora:0.3593542700,(((((((Papaver_setigerum_C:0.0000029620,Papaver_somniferum_C:0.0009916473)98:0.0101716769,Papaver_setigerum_D:0.0195818154)39:0.0035033447,(Papaver_somniferum_A:0.0128368773,Papaver_setigerum_B:0.0108903351)91:0.0044900386)62:0.0079516256,Papaver_rhoeas:0.0136718922)100:0.2303675459,Macleaya_cordata:0.0778574371)100:0.1755047802,((Macadamia_integrifolia:0.35573621…
(Tetracentron_sinense:0.0877557598,((((Kingdonia_uniflora:0.2313603282,Akebia_trifoliata:0.0940808503)73:0.0178525429,((Aquilegia_oxysepala:0.0059092443,Aquilegia_coerulea:0.0000020166)100:0.1329918153,Coptis_chinensis:0.0846995350)100:0.0645748796)64:0.0162658056,(Nelumbo_nucifera:0.0782560495,Amborella_trichopoda:0.4226945046)76:0.0394094426)44:0.0120754305,((((((Papaver_setigerum_A:0.000001000…
(Papaver_setigerum_D:0.0196353423,((Papaver_rhoeas:0.0046568082,(((Akebia_trifoliata:0.1271927801,(((Nelumbo_nucifera:0.1160209909,Macadamia_integrifolia:0.1560986050)47:0.0132155228,(((Coffea_canephora:0.2111887320,Prunus_persica:0.1515275216)91:0.0402030882,Vitis_vinifera:0.0786219310)98:0.0481136308,Amborella_trichopoda:0.3170174130)50:0.0255447497)47:0.0067024259,(Tetracentron_sinense:0.08433…
(Papaver_rhoeas:0.0000020192,((((Papaver_somniferum_A:0.0252216946,Papaver_somniferum_C:0.0000024850)76:0.0442302401,Papaver_setigerum_C:0.0054454971)72:0.0105639157,Papaver_bracteatum:0.0000020192)58:0.0039695048,Papaver_setigerum_B:0.0079760599)13:0.0000020192,(((((((((Coffea_canephora:0.5203623638,Prunus_persica:0.3378070915)78:0.0329385829,Vitis_vinifera:0.2393516227)68:0.0403651933,Kingdonia…
(Aquilegia_oxysepala:0.0055063013,((((((Macleaya_cordata:0.0721675225,((Papaver_setigerum_D:0.0215701328,((Papaver_setigerum_C:0.0000027271,((Papaver_setigerum_A:0.0000010000,Papaver_somniferum_A:0.0000010000)100:1.4284416170,Papaver_setigerum_B:0.0000027919)43:0.1469634306)49:0.0388445501,Papaver_somniferum_C:0.0000023796)56:0.0238912469)56:0.0074907041,Papaver_bracteatum:0.0000026671)99:0.29389…
(Papaver_setigerum_C:0.0012088027,((((((((Vitis_vinifera:0.1441925351,(Prunus_persica:0.1899228730,Coffea_canephora:0.2314595823)58:0.0260507049)79:0.0560313396,Amborella_trichopoda:0.4244475215)53:0.0336138696,((Nelumbo_nucifera:0.1020072701,Macadamia_integrifolia:0.1740543446)86:0.0332418353,Tetracentron_sinense:0.0955229841)45:0.0184261159)70:0.0226658435,(((Aquilegia_oxysepala:0.0053173006,Aq…
(Papaver_somniferum_C:0.0000000000,(Papaver_bracteatum:0.0000022152,((((((((((Tetracentron_sinense:1.4871771963,Prunus_persica:0.1064165795)66:0.0778032931,Coffea_canephora:0.1138986452)68:0.1481142610,(Nelumbo_nucifera:0.0439442789,(Amborella_trichopoda:0.1250502547,Macadamia_integrifolia:1.7145082878)73:0.0589308168)41:0.0000021248)58:0.0803822120,(Kingdonia_uniflora:0.2057037611,Coptis_chinens…
(Papaver_bracteatum:0.0036844116,((((((((((Amborella_trichopoda:0.1811878968,Akebia_trifoliata:1.1799977813)90:0.1005292458,Macadamia_integrifolia:0.1015158794)55:0.0198052040,Nelumbo_nucifera:0.0630080580)42:0.0178686130,((Vitis_vinifera:0.0579840256,Coffea_canephora:0.1156024803)84:0.0135248899,Prunus_persica:0.0510076934)77:0.0179286589)44:0.0086543476,(Macleaya_cordata:0.0596231455,Kingdonia_…
(Macadamia_integrifolia:0.0558746779,(((Kingdonia_uniflora:0.0663515038,Coptis_chinensis:0.0337617244)58:0.0167943053,((((Papaver_bracteatum:0.0000021276,(Papaver_setigerum_B:0.0000021276,((Papaver_setigerum_D:0.0138069501,(Papaver_setigerum_C:0.0000021276,Papaver_somniferum_C:0.0000021276)98:0.0140033921)37:0.0000021276,(Papaver_somniferum_A:0.0000021276,Papaver_setigerum_A:0.0046672021)92:0.004…
(Papaver_setigerum_B:0.0000023795,((Coptis_chinensis:0.1138221828,((Aquilegia_coerulea:0.0000023758,Aquilegia_oxysepala:0.0000021946)100:0.0548738950,((((Tetracentron_sinense:0.0199931682,Trochodendron_aralioides:0.0134410871)50:0.0128438342,Akebia_trifoliata:0.0264663189)51:0.0000020590,((Prunus_persica:0.1181150019,Amborella_trichopoda:0.0671862739)82:0.0319398470,Nelumbo_nucifera:0.0101422471)…
(Vitis_vinifera:0.1618450578,((((((Aquilegia_coerulea:0.0011146910,Aquilegia_oxysepala:0.0054755623)100:0.2059802066,Coptis_chinensis:0.1306586790)100:0.1127680871,(Akebia_trifoliata:0.1149872233,Kingdonia_uniflora:0.2255715172)45:0.0128044115)46:0.0079785960,(((((Papaver_somniferum_C:0.0013147276,Papaver_setigerum_C:0.0026138637)100:0.0147163126,(((Papaver_somniferum_A:0.0000023268,Papaver_setig…
(Aquilegia_oxysepala:0.0027725163,((((((((((Papaver_setigerum_B:0.0527084516,((Papaver_setigerum_D:0.0084230036,Papaver_rhoeas:0.0140011361)48:0.0027430338,((Papaver_setigerum_A:0.0027087769,Papaver_somniferum_A:0.0000021745)100:0.0392551574,(Papaver_setigerum_C:0.0000024281,Papaver_somniferum_C:0.0000024281)98:0.0113057975)42:0.0024817183)66:0.0084963344)86:0.0044715961,Papaver_bracteatum:0.0039…
(Coptis_chinensis:0.3021137390,((((((Prunus_persica:0.2697780779,Vitis_vinifera:0.0985540710)79:0.0871798336,Coffea_canephora:0.3486620259)97:0.1291382098,(Trochodendron_aralioides:0.0514378277,Tetracentron_sinense:0.0831990833)99:0.1287824437)68:0.0441179331,Macadamia_integrifolia:0.2011706260)96:0.1731812790,Akebia_trifoliata:0.1938813348)90:0.0997731222,((((Papaver_bracteatum:0.0223184896,(((P…
(Coffea_canephora:0.4154904286,(Prunus_persica:0.2338074312,Vitis_vinifera:0.1656334228)85:0.0694693994,(((((Eschscholzia_californica:0.2288800351,(Macleaya_cordata:0.0300611591,((((Papaver_setigerum_A:0.0000020454,Papaver_somniferum_A:0.0000020454)92:0.0041961368,(Papaver_somniferum_C:0.0000020454,Papaver_setigerum_C:0.0000020454)99:0.0169082248)70:0.0037783284,Papaver_bracteatum:0.0173647819)51…
(Eschscholzia_californica:0.0785519799,((Papaver_bracteatum:0.0056369495,((((Papaver_somniferum_A:0.0000021283,Papaver_setigerum_A:0.0000023226)99:0.0066582281,Papaver_somniferum_C:0.0016561671)17:0.0000020746,Papaver_setigerum_C:0.0016552680)25:0.0000026163,Papaver_setigerum_B:0.0134028509)86:0.0059608414)68:0.0058645999,(Papaver_rhoeas:0.0082679629,Papaver_setigerum_D:0.0134192085)64:0.00196012…
(Macadamia_integrifolia:0.2210113375,(((((((Papaver_setigerum_D:0.0126473397,Papaver_rhoeas:0.0295435900)82:0.0045475973,(((Papaver_somniferum_A:0.0071272011,Papaver_setigerum_A:0.0000021262)100:0.0068510459,Papaver_setigerum_B:0.0143414420)45:0.0000020179,(Papaver_somniferum_C:0.0005658321,Papaver_setigerum_C:0.0005672504)100:0.0086087726)89:0.0014455123)40:0.0001116396,Papaver_bracteatum:0.0105…
(Macadamia_integrifolia:0.1866939280,((((Aquilegia_coerulea:0.0038150767,Aquilegia_oxysepala:0.0018371635)100:0.3190805269,((((((((Papaver_somniferum_A:0.0000020101,Papaver_setigerum_A:0.0133641199)98:0.0094675477,(Papaver_somniferum_C:0.0553159627,Papaver_setigerum_C:0.0000020401)96:0.0113324715)65:0.0000021155,Papaver_setigerum_B:0.0307011584)71:0.0125146118,Papaver_setigerum_D:0.0248765268)65:…
(Papaver_setigerum_C:0.0000022762,((((((((((Vitis_vinifera:0.2101006881,Coffea_canephora:0.5274953249)61:0.0748054397,Prunus_persica:0.3576144034)58:0.0744581065,Macadamia_integrifolia:0.3883619709)34:0.0267886756,((Aquilegia_coerulea:0.0077336679,Aquilegia_oxysepala:0.0027364503)100:0.3408594105,Kingdonia_uniflora:0.3988078104)54:0.0729068790)39:0.0386562164,Amborella_trichopoda:0.5254976591)90:…
(Prunus_persica:0.3056155494,((((Tetracentron_sinense:0.0555165696,Trochodendron_aralioides:0.2934633370)100:0.1592586208,Nelumbo_nucifera:0.1645012627)68:0.0250288314,((((((((Papaver_rhoeas:0.0753352642,Papaver_setigerum_D:0.0382545235)91:0.0446164624,((Papaver_somniferum_C:0.0000021328,Papaver_setigerum_C:0.0000021328)100:0.0768012479,(Papaver_setigerum_A:0.0000021357,Papaver_somniferum_A:0.056…
(Akebia_trifoliata:0.1213566894,(((((Coffea_canephora:0.1675691001,Prunus_persica:0.0660914027)97:0.0516007302,(Tetracentron_sinense:0.0234433753,Trochodendron_aralioides:0.0084483325)100:0.1144502168)58:0.0177955045,((((Papaver_rhoeas:0.0073994006,(((Papaver_setigerum_A:0.0000022012,Papaver_somniferum_A:0.0000027099)87:0.0000421819,Papaver_somniferum_C:0.0799680182)44:0.0110919261,Papaver_setige…
(Eschscholzia_californica:0.0970377475,(((((Papaver_setigerum_D:0.0134259906,Papaver_rhoeas:0.0022310018)82:0.0022056887,Papaver_bracteatum:0.0044579541)53:0.0022225298,((Papaver_somniferum_A:0.0000021498,Papaver_setigerum_A:0.0000021498)99:0.0066916262,Papaver_setigerum_B:0.0179896553)47:0.0000020197)48:0.0014275453,(Papaver_somniferum_C:0.0044196831,Papaver_setigerum_C:0.0000021498)99:0.0119535…
(Papaver_somniferum_A:0.0000000000,(((((((((((((Aquilegia_oxysepala:0.0058539624,Aquilegia_coerulea:0.0000021460)99:0.0865584548,Macleaya_cordata:0.0366555700)46:0.0400837893,Coptis_chinensis:0.0892641689)40:0.0547696828,Kingdonia_uniflora:0.2881940177)28:0.0364072796,(Eschscholzia_californica:0.1214287894,Amborella_trichopoda:0.4841573736)10:0.0000021405)26:0.0158513253,((Nelumbo_nucifera:0.1117…
(Vitis_vinifera:0.1787009448,((((((Akebia_trifoliata:0.0859988937,Kingdonia_uniflora:0.3549477074)68:0.0174887991,(Coptis_chinensis:0.2974799525,(Aquilegia_coerulea:0.0000024942,Aquilegia_oxysepala:0.0142061329)100:0.0953320597)100:0.1065822257)83:0.0449934571,((((((Papaver_somniferum_A:0.0000022927,Papaver_setigerum_A:0.0000022927)96:0.0070704816,(Papaver_setigerum_D:0.0253325478,Papaver_rhoeas:…
(Papaver_bracteatum:0.0026240570,(((Papaver_setigerum_A:0.0052179397,Papaver_somniferum_A:0.0051038015)97:0.0093620234,Papaver_setigerum_B:0.0090325039)70:0.0077968647,Papaver_setigerum_D:0.0115698783)83:0.0041186918,((((((Nelumbo_nucifera:0.1028815063,(Akebia_trifoliata:0.0611293568,(((Amborella_trichopoda:0.2312409094,Coffea_canephora:0.2751154728)50:0.0500669770,Prunus_persica:0.1349338034)85:…
(Vitis_vinifera:0.1444056839,(((((((Papaver_rhoeas:0.0260046245,Papaver_bracteatum:0.0280127516)76:0.0042410222,((Papaver_setigerum_B:0.2530075726,Papaver_setigerum_D:0.0160150738)13:0.0000022882,(Papaver_somniferum_A:0.0000022485,Papaver_setigerum_A:0.0000022487)99:0.0200294919)5:0.0000021760)36:0.0039330730,(Papaver_somniferum_C:0.0000027663,Papaver_setigerum_C:0.0000023157)81:0.0000022942)100:…
(Eschscholzia_californica:0.1040257643,(((((Aquilegia_oxysepala:0.0032065196,Aquilegia_coerulea:0.0055172653)100:0.0861623951,Coptis_chinensis:0.1251414969)85:0.0479192742,Kingdonia_uniflora:0.2696134789)96:0.0795471749,(Amborella_trichopoda:0.4395713918,((Coffea_canephora:0.1791920282,Prunus_persica:0.1822058364)81:0.0467934818,Vitis_vinifera:0.1201125106)97:0.0520282037)84:0.0491406530)98:0.051…
(Eschscholzia_californica:0.2862806719,(((((Aquilegia_oxysepala:0.0039045386,Aquilegia_coerulea:0.0000021423)98:0.0502384957,Coptis_chinensis:0.0853582234)98:0.0704213692,(((Prunus_persica:0.0957086073,Coffea_canephora:0.1572398649)99:0.0709176940,Amborella_trichopoda:0.1321348413)21:0.0119079428,Nelumbo_nucifera:0.0333025549)37:0.0146120553)52:0.0181465834,Kingdonia_uniflora:0.1123693833)47:0.00…
(Prunus_persica:0.2759434873,(((Tetracentron_sinense:0.1981223196,(((Aquilegia_oxysepala:0.0020315120,Aquilegia_coerulea:0.0073585653)100:0.2956663644,((Akebia_trifoliata:0.1618821880,Kingdonia_uniflora:0.3771790935)82:0.0239962543,Amborella_trichopoda:0.7857922873)57:0.0133956573)55:0.0088198918,(((((Papaver_setigerum_A:0.0000029209,Papaver_somniferum_A:0.0000029209)99:0.0127520563,Papaver_setig…
(Kingdonia_uniflora:0.1665688273,(((((((Papaver_setigerum_C:0.0000020063,Papaver_somniferum_C:0.0036795099)87:0.0018449187,Papaver_setigerum_B:0.0586828349)50:0.0000028145,Papaver_setigerum_A:0.0254895054)65:0.0024138691,Papaver_bracteatum:0.0068646464)66:0.0014691710,Papaver_setigerum_D:0.0636307880)100:0.0824759307,(Macleaya_cordata:0.1175565471,Eschscholzia_californica:0.1529353249)58:0.029587…
(Macadamia_integrifolia:0.1119916085,((Vitis_vinifera:0.0787053042,(Tetracentron_sinense:0.0691995404,Trochodendron_aralioides:0.0143637626)99:0.0411724122)92:0.0190345207,(((((Papaver_setigerum_A:0.1180860054,Papaver_rhoeas:0.0000022310)28:0.0026416833,Papaver_setigerum_D:0.0079646796)34:0.0013909601,(((Papaver_setigerum_C:0.0000009969,Papaver_somniferum_C:0.0000009969)98:0.0122091959,Papaver_se…
(Eschscholzia_californica:0.2452640035,((Papaver_somniferum_C:0.0173446985,(Papaver_setigerum_B:0.0872035365,Papaver_bracteatum:0.0240948498)95:0.0248011405)75:0.0037012262,Papaver_setigerum_D:0.0470624239)100:0.2031870201,(Macleaya_cordata:0.0731002560,((Akebia_trifoliata:0.1542689019,(Coptis_chinensis:0.4055897897,(Aquilegia_oxysepala:0.0000024416,Aquilegia_coerulea:0.0086717142)100:0.196399003…
(Vitis_vinifera:0.1041122435,(((((((((Papaver_setigerum_A:0.0000022886,Papaver_somniferum_A:0.0000022887)97:0.0056620976,(((Papaver_setigerum_C:0.0000021240,Papaver_somniferum_C:0.0344071542)95:0.0028073179,Papaver_setigerum_B:0.0070525854)35:0.0000020205,(Papaver_setigerum_D:0.0070616101,Papaver_rhoeas:0.0042091244)89:0.0028251499)16:0.0000020926)62:0.0075083821,Papaver_bracteatum:0.0054581298)1…
(Papaver_setigerum_A:0.0004556284,((Papaver_setigerum_C:0.0000027746,Papaver_somniferum_C:0.0000027746)100:0.0078024908,((((((((Coffea_canephora:0.3335818280,Prunus_persica:0.1905905842)61:0.0275878109,Vitis_vinifera:0.1634401331)100:0.1209937002,Amborella_trichopoda:0.6187549469)93:0.0397104112,(Kingdonia_uniflora:0.3058636645,(((Aquilegia_oxysepala:0.0069674528,Aquilegia_coerulea:0.0042221921)1…
(Prunus_persica:0.2219393210,((((Akebia_trifoliata:0.1235894595,(Coptis_chinensis:0.2926799143,(Aquilegia_coerulea:0.0064589269,Aquilegia_oxysepala:0.0061768906)100:0.1424229542)99:0.0773958660)93:0.0298840447,(((((((Papaver_setigerum_A:0.0000022862,Papaver_somniferum_A:0.0000029134)100:0.0131297323,Papaver_setigerum_B:0.0243238112)44:0.0000020470,(Papaver_setigerum_C:0.0000010000,Papaver_somnife…
(Prunus_persica:0.3181379380,((((Papaver_setigerum_A:0.0434779534,(((((Papaver_somniferum_A:0.0588060250,Papaver_somniferum_C:0.0000025498)95:0.0971371542,Papaver_setigerum_C:0.0000021014)88:0.0140055642,Papaver_rhoeas:0.0140049899)41:0.0000021721,Papaver_bracteatum:0.0176564318)69:0.0034457397,Papaver_setigerum_B:0.0247633085)51:0.0000023250)80:0.0473350851,Papaver_setigerum_D:0.1734930007)100:0…
(Macleaya_cordata:0.2208494774,((((((Aquilegia_coerulea:0.0058029053,Aquilegia_oxysepala:0.0041042940)100:0.2810748021,Coptis_chinensis:0.1153699307)100:0.1105706450,Kingdonia_uniflora:0.1179555201)81:0.0319395140,Akebia_trifoliata:0.1040912581)75:0.0320189307,(((Prunus_persica:0.2250128138,Vitis_vinifera:0.1763982569)77:0.0319300542,Coffea_canephora:0.4296887770)79:0.0539087901,((Tetracentron_si…
(Papaver_setigerum_D:0.0351031319,((((((Eschscholzia_californica:0.2877808471,((((Trochodendron_aralioides:0.1681535190,((Coffea_canephora:0.4489517850,Vitis_vinifera:0.2639002369)57:0.0268022415,Prunus_persica:0.3702215776)97:0.1292208862)35:0.0223275492,Macadamia_integrifolia:0.6831150156)30:0.0182554417,(Coptis_chinensis:0.4496116393,Amborella_trichopoda:0.9151343312)67:0.1133703546)66:0.04725…
(Papaver_setigerum_A:0.0000025758,(((((Papaver_setigerum_C:0.0000021708,Papaver_somniferum_C:0.0016161595)99:0.0064837029,((((((Trochodendron_aralioides:0.0546365159,Prunus_persica:0.1868110703)73:0.0188446761,Amborella_trichopoda:0.2370491681)96:0.0194482047,Akebia_trifoliata:0.0485023706)68:0.0078155584,Kingdonia_uniflora:0.1579072203)60:0.0035297478,(Coptis_chinensis:0.0696031373,(Aquilegia_ox…
(Prunus_persica:0.1683122947,((Amborella_trichopoda:0.3327424242,Macadamia_integrifolia:0.1037550664)54:0.0275730761,((Macleaya_cordata:0.0603476763,((Papaver_setigerum_B:0.0078445094,Papaver_bracteatum:0.0029510309)60:0.0008775197,(((Papaver_rhoeas:0.0178452110,Papaver_setigerum_D:0.0137958868)53:0.0009085741,(Papaver_setigerum_C:0.0640499426,Papaver_somniferum_C:0.0005480551)97:0.0033294313)66:…
(Amborella_trichopoda:0.3863426127,(((((((Aquilegia_oxysepala:0.0145973121,Aquilegia_coerulea:0.0000026238)100:0.1600708091,Coptis_chinensis:0.1280804359)97:0.0566218953,Kingdonia_uniflora:0.2448981820)55:0.0244516219,(((((Papaver_setigerum_A:0.0000019793,Papaver_somniferum_A:0.0018608273)100:0.0360352983,Papaver_setigerum_B:0.0308927367)100:0.2564311594,(Papaver_rhoeas:0.1280133303,Papaver_setig…
(Akebia_trifoliata:0.0774325710,(Aquilegia_oxysepala:0.1224105297,(((((Coffea_canephora:0.1177942986,Prunus_persica:0.1217983151)97:0.0645073702,Vitis_vinifera:0.0791653655)36:0.0083080387,Nelumbo_nucifera:0.0892053618)41:0.0159415555,((Macadamia_integrifolia:0.0908960840,Tetracentron_sinense:0.0961981392)54:0.0098006222,Amborella_trichopoda:0.3034656855)43:0.0050543341)52:0.0321594753,((((Papave…
(Aquilegia_oxysepala:0.0066092388,((((((((Papaver_somniferum_C:0.0000020279,(Papaver_setigerum_D:0.0317422357,Papaver_setigerum_B:0.0189983703)58:0.0085150481)100:0.0215067207,Papaver_setigerum_C:0.0000021312)73:0.0098725327,((Papaver_setigerum_A:0.0012264648,Papaver_somniferum_A:0.0012284423)100:0.0111900551,Papaver_rhoeas:0.0447784084)61:0.0000518200)58:0.0006331608,Papaver_bracteatum:0.0230549…
(Kingdonia_uniflora:0.2912983305,(((Vitis_vinifera:0.1804481186,Prunus_persica:0.1211106431)61:0.0701613922,(Coffea_canephora:0.2000105230,(((((((Papaver_setigerum_A:0.0000022298,Papaver_somniferum_A:0.0000022298)94:0.0000040573,Papaver_setigerum_D:2.1010484446)24:0.0110126566,Papaver_setigerum_C:0.0054766962)38:0.0000023523,Papaver_rhoeas:0.0839288352)99:0.2719474370,Macleaya_cordata:0.053491068…
(Amborella_trichopoda:0.2159647009,(((Kingdonia_uniflora:0.1757555340,(Aquilegia_oxysepala:0.0000020599,Aquilegia_coerulea:0.0071235943)100:0.1207451652)47:0.0226838564,Akebia_trifoliata:0.0807671213)36:0.0137448135,((((((Papaver_somniferum_A:0.0000021930,Papaver_setigerum_A:0.0000023644)96:0.0055776490,Papaver_setigerum_D:0.0055784554)26:0.0000010727,(((Papaver_somniferum_C:0.0463648972,Papaver_…
(Vitis_vinifera:0.0581343043,(Eschscholzia_californica:0.0631012327,(((Macadamia_integrifolia:1.1557778188,Akebia_trifoliata:0.1306607311)42:0.0000023264,Macleaya_cordata:0.0618468538)46:0.0261967673,((((Papaver_setigerum_C:0.0114631003,((Papaver_somniferum_A:0.0000000000,Papaver_somniferum_C:0.0000000000):0.0000000000,Papaver_rhoeas:0.0000000000):0.0000022522)23:0.0000022522,Papaver_setigerum_A:…
(Amborella_trichopoda:0.3997445428,(((((((Aquilegia_oxysepala:0.0000020038,Aquilegia_coerulea:0.0052403628)100:0.1397535145,Coptis_chinensis:0.2005707573)52:0.0403592723,((Papaver_setigerum_D:0.0074071280,(((Papaver_setigerum_C:0.0051010291,Papaver_somniferum_C:0.0000029386)90:0.0052028233,(Papaver_setigerum_B:0.0102861080,(Papaver_somniferum_A:0.0000009985,Papaver_setigerum_A:0.0000009985)98:0.0…
(Vitis_vinifera:0.1843190779,((((Trochodendron_aralioides:0.0444921975,Tetracentron_sinense:0.0516719426)100:0.0647819386,Macadamia_integrifolia:0.2120049634)35:0.0232646003,((((Eschscholzia_californica:0.1423479837,Macleaya_cordata:0.0553224390)63:0.0284169988,((Papaver_somniferum_A:0.0000025431,Papaver_setigerum_A:0.0000025431)100:0.0186358391,(Papaver_rhoeas:0.0361319657,Papaver_setigerum_D:0.…
(Papaver_setigerum_C:0.0000010000,(((((((Akebia_trifoliata:0.1021589224,Kingdonia_uniflora:0.1379456563)49:0.0094773407,(Aquilegia_oxysepala:0.0028698063,Aquilegia_coerulea:0.0031227136)100:0.1468740470)55:0.0163965839,(((Nelumbo_nucifera:0.0826949522,Macadamia_integrifolia:0.0915950437)90:0.0280133109,(Trochodendron_aralioides:0.0325985740,Tetracentron_sinense:0.0326072774)100:0.0610277541)84:0.…
(Papaver_somniferum_C:0.0064501407,(((Prunus_persica:0.1206585301,(((((Tetracentron_sinense:0.0279333012,Trochodendron_aralioides:0.0292946133)99:0.1005981213,Nelumbo_nucifera:0.8381206711)55:0.0117237589,(((Aquilegia_oxysepala:0.0000021801,Aquilegia_coerulea:0.0000021801)99:0.0807924733,Coptis_chinensis:0.4201080309)52:0.0149870675,Akebia_trifoliata:0.0318670112)60:0.0222306328)25:0.0093073076,M…
(Papaver_setigerum_B:0.0000000000,((((((((((Nelumbo_nucifera:0.1076144018,Macadamia_integrifolia:0.1401807540)36:0.0104836861,((Prunus_persica:0.1766061852,Vitis_vinifera:0.1149852976)89:0.0296048652,Coffea_canephora:0.2243463753)95:0.0499668545)70:0.0449931959,(((Aquilegia_oxysepala:0.0655331764,Coptis_chinensis:0.1002729825)100:0.0778765346,Kingdonia_uniflora:0.2003949324)65:0.0094824663,Akebia…
(Papaver_rhoeas:0.0204824933,((((((((Trochodendron_aralioides:0.0180632426,Tetracentron_sinense:0.0550992981)82:0.0281867970,(Prunus_persica:0.1659977617,Vitis_vinifera:0.0992173284)100:0.0781244696)71:0.0176799997,Macadamia_integrifolia:0.3317149075)66:0.0224450875,(((Aquilegia_coerulea:0.0000021182,Aquilegia_oxysepala:0.0045314928)100:0.0746341028,Coptis_chinensis:0.2040683882)96:0.0431045735,A…
(Trochodendron_aralioides:0.0248989785,((((((((((Papaver_setigerum_C:0.0000020939,Papaver_somniferum_C:0.0929573429)93:0.0107445531,(Papaver_somniferum_A:0.0000027342,Papaver_setigerum_A:0.0058442906)100:0.0426177703)84:0.0033779778,Papaver_setigerum_B:0.0117397182)92:0.0070358180,Papaver_setigerum_D:0.0420661254)87:0.0043196664,Papaver_bracteatum:0.0090115308)100:0.1173371651,Macleaya_cordata:0.…
(Vitis_vinifera:0.1438118189,((((((((((((Papaver_setigerum_A:0.0000000000,Papaver_setigerum_B:0.0000000000):0.0000000000,Papaver_somniferum_A:0.0000000000):0.0000000000,Papaver_somniferum_C:0.0000000000):0.0000022682,Papaver_setigerum_C:0.0000022682)48:0.0000022682,(Papaver_rhoeas:0.0236784492,Papaver_setigerum_D:0.0056198414)28:0.0000021730)29:0.0000022809,Papaver_bracteatum:0.0112082518)100:0.1…
(Papaver_setigerum_C:0.0000010000,Papaver_somniferum_C:0.0000010000,(((((((Coffea_canephora:0.7970257070,Prunus_persica:0.4318988712)74:0.1670891731,((Coptis_chinensis:0.2520961235,(Aquilegia_coerulea:0.0000010000,Aquilegia_oxysepala:0.0000010000)98:0.1745362709)84:0.2002778649,Kingdonia_uniflora:0.8404702207)55:0.0712564900)71:0.0596978814,Nelumbo_nucifera:0.5528840713)51:0.1174014339,Vitis_vini…
(Papaver_somniferum_A:0.0000000000,((Papaver_setigerum_A:0.0000024294,((Papaver_bracteatum:0.0000020590,(((((((Coffea_canephora:0.0825364086,Vitis_vinifera:0.0577590494)73:0.0172562076,Amborella_trichopoda:0.1477414138)60:0.0212236583,(Tetracentron_sinense:0.0876391531,Macadamia_integrifolia:0.0527589525)70:0.0179971819)74:0.0215198367,(Coptis_chinensis:0.0358502222,(Aquilegia_coerulea:0.00296458…
(Papaver_setigerum_D:0.0541365509,(((((Papaver_setigerum_A:0.0021248784,Papaver_somniferum_A:0.0000020553)100:0.0200349835,Papaver_setigerum_B:0.0191428216)83:0.0082307024,Papaver_bracteatum:0.0172050871)59:0.0030473098,(Papaver_setigerum_C:0.0000010000,Papaver_somniferum_C:0.0000010000)100:0.0208518191)72:0.0030568319,(((Kingdonia_uniflora:0.4525416480,(((Prunus_persica:0.3824881361,(Amborella_t…
(Papaver_rhoeas:0.0074712251,(((Papaver_setigerum_C:0.0014874226,Papaver_somniferum_C:0.0014820145)90:0.0038772796,Papaver_bracteatum:0.0026777931)80:0.0035012894,(((((Aquilegia_coerulea:0.0015325166,Aquilegia_oxysepala:0.0000024731)100:0.0759775275,Coptis_chinensis:0.1049114670)100:0.0930668200,((((Prunus_persica:0.1963396468,Vitis_vinifera:0.1538646208)99:0.0941160906,(Nelumbo_nucifera:0.124500…
(Macadamia_integrifolia:0.1572535638,((((((((((Papaver_setigerum_D:0.0000000000,Papaver_setigerum_A:0.0000000000):0.0000000000,Papaver_bracteatum:0.0000000000):0.0000025523,(Papaver_somniferum_C:0.0000028669,Papaver_setigerum_C:0.0000020574)95:0.0036910095)38:0.0000021402,Papaver_somniferum_A:0.0000028669)50:0.0000020382,Papaver_setigerum_B:0.0036921753)100:0.1471965335,Macleaya_cordata:0.0199410…
(Papaver_setigerum_A:0.0000022436,(((Papaver_setigerum_B:0.0000020063,((Papaver_setigerum_C:0.0000026439,Papaver_somniferum_C:0.0000026439)96:0.0068997965,Papaver_bracteatum:0.0069775326)16:0.0000021539)13:0.0000023406,(((((((((Macadamia_integrifolia:0.0785885622,Amborella_trichopoda:0.0779027202)75:0.0218027744,Kingdonia_uniflora:0.1608490980)50:0.0188637993,Nelumbo_nucifera:0.0431861960)33:0.00…
(Papaver_setigerum_D:0.0121740198,(Papaver_setigerum_C:0.0000024072,Papaver_somniferum_C:0.0000024072)100:0.0137323396,((((((((Prunus_persica:0.2467648057,Coffea_canephora:0.3675255509)99:0.0839886923,(Macadamia_integrifolia:0.2046406951,Amborella_trichopoda:0.4017582749)40:0.0243964119)32:0.0245358279,((Tetracentron_sinense:0.0463465106,Trochodendron_aralioides:0.0421405830)100:0.0889219428,Nelu…
(Coffea_canephora:0.3231492704,((((((((((Papaver_setigerum_A:0.0000010002,Papaver_somniferum_A:0.0000010002)99:0.0094962079,Papaver_setigerum_B:0.0097741626)80:0.0031715470,(Papaver_setigerum_C:0.0000020414,Papaver_somniferum_C:0.0025901607)96:0.0083690423)87:0.0041689779,Papaver_rhoeas:0.0041573487)81:0.0040377352,Papaver_setigerum_D:0.0107883529)100:0.1579981385,Eschscholzia_californica:0.12623…
(Macleaya_cordata:0.0365363797,(((Kingdonia_uniflora:0.1779931863,((Amborella_trichopoda:0.2814223331,Akebia_trifoliata:0.0610023748)82:0.0231630337,Aquilegia_coerulea:0.1144038750)36:0.0086569599)48:0.0065777381,(Vitis_vinifera:0.0874250925,(Prunus_persica:0.1030864860,Coffea_canephora:0.1728259490)94:0.0432825785)95:0.0391240310)100:0.0665503165,Eschscholzia_californica:0.0811549701)55:0.015487…
(Papaver_setigerum_A:0.0022670578,(((((((((((Prunus_persica:0.2560935934,Vitis_vinifera:0.1227848094)81:0.0533719979,Tetracentron_sinense:0.3069237758)74:0.0305449253,((Aquilegia_oxysepala:0.0000021434,Aquilegia_coerulea:0.0098060553)100:0.2039950724,Coptis_chinensis:0.3004733014)100:0.1204349760)41:0.0080548455,Amborella_trichopoda:0.5828033224)50:0.0263150028,(Macadamia_integrifolia:0.314220552…
(Nelumbo_nucifera:0.0702111676,(((((((Papaver_somniferum_C:0.0000020825,Papaver_setigerum_C:0.0085889916)98:0.0086244201,Papaver_setigerum_D:0.0173033727)50:0.0000020825,(Papaver_setigerum_B:0.0276945559,(Papaver_rhoeas:0.0878695535,Papaver_bracteatum:0.0053978996)74:0.0084281044)87:0.0078719914)100:0.1469892071,Macleaya_cordata:0.0650847402)83:0.0337062049,Amborella_trichopoda:0.3996963821)77:0.…
(Papaver_setigerum_C:0.0022125287,(((((((((Amborella_trichopoda:0.3710997560,(Nelumbo_nucifera:0.1061362427,Prunus_persica:0.1859270531)66:0.0124441272)89:0.0200739654,Akebia_trifoliata:0.0928694699)49:0.0152089232,(Kingdonia_uniflora:0.1374877738,((Aquilegia_oxysepala:0.0041470677,Aquilegia_coerulea:0.0047781241)100:0.0674514486,Coptis_chinensis:0.1020491905)100:0.0548310662)45:0.0075241026)100:…
(Coptis_chinensis:0.1123105351,(((((((Papaver_setigerum_C:0.0000010000,Papaver_somniferum_C:0.0000010000)99:0.0081252420,(Papaver_somniferum_A:0.0000010000,Papaver_setigerum_A:0.0000010000)99:0.0064007699)29:0.0000021268,Papaver_setigerum_B:0.0128916505)58:0.0025598850,(Papaver_rhoeas:0.0032331462,Papaver_setigerum_D:0.0195544241)81:0.0022161593)100:0.1355321874,Macleaya_cordata:0.0307180131)71:0…
(Eschscholzia_californica:0.1877445499,((((Aquilegia_oxysepala:0.0032762246,Aquilegia_coerulea:0.0077072406)100:0.1728571359,Coptis_chinensis:0.1042774958)100:0.0688954538,Kingdonia_uniflora:0.2511717022)87:0.0210670907,(((Amborella_trichopoda:0.3553366208,Prunus_persica:0.1932789144)43:0.0401427663,(Coffea_canephora:0.2871268204,Vitis_vinifera:0.1170325939)75:0.0404298062)54:0.0352802498,Trochod…
(Amborella_trichopoda:0.9582539596,(((((Eschscholzia_californica:0.0240956284,(((Papaver_somniferum_C:0.0015525279,(((Papaver_somniferum_A:0.0050606212,Papaver_setigerum_A:0.0000021526)97:0.0047934044,Papaver_rhoeas:0.0015478623)49:0.0000021856,Papaver_setigerum_D:0.0062331756)84:0.0015474296)85:0.0029017918,Papaver_bracteatum:0.0064431327)100:0.0601093114,Macleaya_cordata:0.0232715964)87:0.01545…
(Papaver_setigerum_C:0.0000020192,((((((Eschscholzia_californica:0.0762626366,Macleaya_cordata:0.0251367461)74:0.0087375449,((((Trochodendron_aralioides:0.1157675982,Tetracentron_sinense:0.0460450287)79:0.0176128761,((Prunus_persica:0.1717641088,Macadamia_integrifolia:0.0989078448)61:0.0072195248,Nelumbo_nucifera:0.0821199956)57:0.0224903990)59:0.0148047064,(Amborella_trichopoda:0.1847674938,Viti…
(Papaver_rhoeas:0.0022054593,(((Eschscholzia_californica:0.0652179418,((((Macadamia_integrifolia:0.0740402055,Amborella_trichopoda:0.2375378035)74:0.0296975922,Nelumbo_nucifera:0.1141678198)22:0.0029028650,((((Coptis_chinensis:0.0798730867,Aquilegia_oxysepala:0.0546069242)47:0.0127465159,Coffea_canephora:0.1389171814)21:0.0061090536,Akebia_trifoliata:0.0683727237)27:0.0039451383,Kingdonia_uniflor…
(Aquilegia_oxysepala:0.0048475863,(((((((Tetracentron_sinense:0.0907375947,(Vitis_vinifera:0.1041843157,(Coffea_canephora:0.2722424278,Prunus_persica:0.1989973574)88:0.0274053235)100:0.0696508369)52:0.0247579603,Nelumbo_nucifera:0.1145237257)53:0.0147495642,(Amborella_trichopoda:0.3625359976,Macadamia_integrifolia:0.1652096857)53:0.0365737575)64:0.0338005872,(((Papaver_somniferum_A:0.0169008034,P…
(Coffea_canephora:0.1739710180,(((((((Papaver_setigerum_B:0.0144413643,(Papaver_somniferum_A:0.0000023770,Papaver_setigerum_A:0.0085273259)52:0.0000023141)96:0.0056224185,(((Papaver_setigerum_D:0.0056341873,Papaver_rhoeas:0.0028034967)39:0.0000021748,(Papaver_setigerum_C:0.0000020767,Papaver_somniferum_C:0.0000023770)95:0.0028031425)92:0.0028058609,Papaver_bracteatum:0.0028339356)59:0.0000021353)…
(Papaver_somniferum_C:0.0000027014,(((((((((Coffea_canephora:0.3023844283,(Prunus_persica:0.2225747951,Vitis_vinifera:0.1632367089)56:0.0387842976)97:0.1040891776,Nelumbo_nucifera:0.1724303895)58:0.0357391951,(Kingdonia_uniflora:0.2838299188,((Aquilegia_oxysepala:0.0000023028,Aquilegia_coerulea:0.0063370068)97:0.0618159287,Coptis_chinensis:0.1402987381)81:0.0288458918)61:0.0249140299)57:0.0180061…
(Papaver_bracteatum:0.0099335253,((Papaver_rhoeas:0.0172666978,((Papaver_setigerum_A:0.0000022931,Papaver_somniferum_A:0.0025792109)97:0.0094423554,Papaver_setigerum_B:0.0115729701)54:0.0025813837)24:0.0000020454,((((((((Coffea_canephora:0.2223226823,Vitis_vinifera:0.0931576405)67:0.0328396050,Prunus_persica:0.1805899912)71:0.0393336223,Amborella_trichopoda:0.5574483558)67:0.0357604351,(Macadamia…
(Coptis_chinensis:0.1319409183,(((((Papaver_setigerum_A:0.0017215795,Papaver_setigerum_C:0.0088621992)79:0.0031753309,(Papaver_setigerum_B:0.0078061880,(Papaver_rhoeas:0.0152354140,Papaver_setigerum_D:0.1547055517)25:0.0000020720)47:0.0013436934)100:0.1374383641,Eschscholzia_californica:0.0720744121)94:0.0275901335,Macleaya_cordata:0.0719576288)100:0.0461330804,((((Amborella_trichopoda:0.33640038…
(Coffea_canephora:0.4223814705,((((((Papaver_setigerum_D:0.0126028024,Papaver_bracteatum:0.0142432049)74:0.0016418818,(((Papaver_setigerum_C:0.0000010000,Papaver_somniferum_C:0.0000010000)95:0.0022639008,(Papaver_somniferum_A:0.0000010000,Papaver_setigerum_A:0.0000010000)99:0.0045263468)49:0.0000020484,Papaver_setigerum_B:0.0125477168)75:0.0048350675)100:0.1820846930,Macleaya_cordata:0.0548736246…
(Aquilegia_coerulea:0.0000024906,((((Amborella_trichopoda:0.2663158957,Coffea_canephora:0.1660699366)31:0.0242139357,(Vitis_vinifera:0.1193900959,Prunus_persica:0.1570035158)28:0.0160376248)91:0.0563698840,((Akebia_trifoliata:0.1234857974,((((Papaver_rhoeas:0.0066820096,(Papaver_somniferum_C:0.0000022036,Papaver_setigerum_C:0.0000024486)96:0.0233942952)48:0.0031755257,(Papaver_setigerum_B:0.01671…
(Aquilegia_coerulea:0.0020522130,((((((((Papaver_somniferum_A:0.0000010004,Papaver_setigerum_A:0.0000010004)99:0.0096462583,(Papaver_somniferum_C:0.0186104265,Papaver_setigerum_C:0.0000024211)100:0.0193831765)41:0.0000020243,Papaver_setigerum_B:0.0174069474)97:0.0186270510,(Papaver_setigerum_D:0.0335366740,Papaver_rhoeas:0.0284141205)78:0.0113568340)72:0.0077718621,Papaver_bracteatum:0.0266870482…
(Papaver_somniferum_A:0.0000010000,((((((((((((Prunus_persica:0.0726678078,Coffea_canephora:0.1470606330)68:0.0339276012,Vitis_vinifera:0.0731927255)50:0.0233383192,((Tetracentron_sinense:0.0504839911,Trochodendron_aralioides:0.0260188884)93:0.0293774656,Macadamia_integrifolia:0.1974777008)56:0.0109952583)47:0.0211611278,Amborella_trichopoda:0.3199932025)59:0.0079056366,((Aquilegia_coerulea:0.004…
(Coffea_canephora:0.1615358700,(((((Eschscholzia_californica:0.0936690720,((Papaver_setigerum_D:0.0112049703,((Papaver_setigerum_A:0.0000020553,Papaver_somniferum_A:0.0000020553)98:0.0068978069,(Papaver_rhoeas:0.0089457660,((Papaver_somniferum_C:0.0000020553,Papaver_setigerum_C:0.0000020553)97:0.0066820696,(Papaver_setigerum_B:0.0089230330,Papaver_bracteatum:0.0089628381)29:0.0000020058)54:0.0000…
(Papaver_setigerum_C:0.0000010000,((((((Vitis_vinifera:0.1511821386,Prunus_persica:0.1592425041)98:0.0643371523,(Nelumbo_nucifera:0.1068685758,(Amborella_trichopoda:0.3617455774,Macadamia_integrifolia:0.1373717593)48:0.0233425246)53:0.0173542180)59:0.0267410469,((((Aquilegia_coerulea:0.0049293915,Aquilegia_oxysepala:0.0072995855)100:0.0936545844,Coptis_chinensis:0.1676918931)100:0.0659624199,King…
(Prunus_persica:0.3011803279,((((Macleaya_cordata:0.0623860937,(((Papaver_setigerum_B:0.0130331762,(Papaver_somniferum_A:0.0018734533,Papaver_setigerum_A:0.0037252735)100:0.0251600400)61:0.0033696370,((Papaver_rhoeas:0.0185042181,Papaver_setigerum_D:0.0236519930)100:0.0155717377,(Papaver_setigerum_C:0.0000023785,Papaver_somniferum_C:0.0000023785)100:0.0187765696)58:0.0040912532)74:0.0023777243,Pa…
(Papaver_somniferum_A:0.0024986076,Papaver_setigerum_A:0.0000022896,((((Papaver_setigerum_C:0.0025045311,Papaver_somniferum_C:0.0025103816)98:0.0100974144,((((((Vitis_vinifera:0.1848348526,Prunus_persica:0.3044227857)58:0.0456188214,Coffea_canephora:0.3852518639)88:0.1598261656,((((Aquilegia_coerulea:0.0024286680,Aquilegia_oxysepala:0.0000025686)100:0.1745474736,Coptis_chinensis:0.1888348403)100:…
(Papaver_setigerum_C:0.0000025572,((((((((Coptis_chinensis:0.4411939966,Kingdonia_uniflora:0.4267414277)46:0.0362279757,Akebia_trifoliata:0.2072213522)32:0.0059902418,((((Prunus_persica:0.2816660435,Coffea_canephora:0.6389560066)92:0.1042583121,Vitis_vinifera:0.2385743926)99:0.1256244407,(Tetracentron_sinense:0.1651087402,Trochodendron_aralioides:0.0484524853)100:0.0854956292)96:0.0645784622,Ambo…
(Coffea_canephora:0.2364902904,(((((Papaver_bracteatum:0.0029532109,((Papaver_setigerum_A:0.0000024047,Papaver_somniferum_A:0.0028819136)96:0.0057451623,Papaver_setigerum_B:0.0116022835)97:0.0086008227)72:0.0030517477,(Papaver_rhoeas:0.0114928585,Papaver_setigerum_D:0.0113825767)82:0.0060461916)100:0.1261719210,Macleaya_cordata:0.0494449757)100:0.1191551627,((((Coptis_chinensis:0.1049753368,(Aqui…
(Papaver_setigerum_C:0.0020739530,Papaver_somniferum_C:0.0000020055,((Papaver_somniferum_A:0.0041463263,Papaver_setigerum_A:0.0000023761)98:0.0062421127,((Papaver_bracteatum:0.0256665383,(((((Akebia_trifoliata:0.0783055128,(Kingdonia_uniflora:0.1511213505,(Coptis_chinensis:0.0675342149,(Aquilegia_coerulea:0.0020684605,Aquilegia_oxysepala:0.0041426335)100:0.0738346220)100:0.0684750068)70:0.0107368…
(Amborella_trichopoda:0.7473464650,((((((((Papaver_somniferum_C:0.0000020302,Papaver_setigerum_C:0.0000020642)35:0.0000020085,Papaver_rhoeas:0.0087977033)83:0.0085358068,(Papaver_setigerum_B:0.0170783398,(Papaver_setigerum_A:0.0000020302,Papaver_somniferum_A:0.0000023215)80:0.0256350014)43:0.0000020114)68:0.0095871292,Papaver_setigerum_D:0.0173849242)100:0.1646759758,Macleaya_cordata:0.1302622182…
(Papaver_setigerum_B:0.0207427476,((Papaver_setigerum_A:0.0000025375,Papaver_somniferum_A:0.0000025375)99:0.0206503520,(((Akebia_trifoliata:0.2244468372,(((Coptis_chinensis:0.1523281896,(Aquilegia_coerulea:0.0000025375,Aquilegia_oxysepala:0.0030220481)94:0.0832094025)68:0.0256075040,Kingdonia_uniflora:0.7134066102)46:0.0228250761,((Coffea_canephora:0.2959572954,(Prunus_persica:0.2555652791,Vitis_…
(Papaver_setigerum_D:0.0064216130,((((Amborella_trichopoda:0.3270396059,(((Aquilegia_oxysepala:0.0000021261,Aquilegia_coerulea:0.0022670433)100:0.1209597751,(((Coffea_canephora:0.1715448049,Prunus_persica:0.2314861609)54:0.0167217963,Vitis_vinifera:0.0836148264)99:0.0388425908,Macadamia_integrifolia:0.1090191469)80:0.0331780427)20:0.0079323725,(Akebia_trifoliata:0.0541947641,Kingdonia_uniflora:0.…
(Papaver_setigerum_D:0.0151430625,(((Papaver_somniferum_A:0.0000029011,Papaver_setigerum_A:0.0000029011)81:0.0000025306,(((((Kingdonia_uniflora:0.1137616684,Amborella_trichopoda:0.4151699169)46:0.0438345808,((Tetracentron_sinense:0.2103770574,((Vitis_vinifera:0.2432160719,Coffea_canephora:0.2839154402)64:0.0734683560,Prunus_persica:0.1177182553)35:0.0422933522)10:0.0054342299,(Nelumbo_nucifera:0.…
(Papaver_rhoeas:2.3398906074,((((((((((Prunus_persica:0.2124800211,Coffea_canephora:0.4116546785)34:0.0278736226,Vitis_vinifera:0.1093573451)54:0.0580722769,((Coptis_chinensis:0.1445535925,Amborella_trichopoda:0.4338092435)65:0.0603229304,Akebia_trifoliata:0.0715970946)13:0.0163544297)33:0.0138105625,(Trochodendron_aralioides:0.0770322054,Tetracentron_sinense:0.0539328203)97:0.0676037439)40:0.011…
(Papaver_rhoeas:0.0051750100,((((Macleaya_cordata:0.1112174512,(((Amborella_trichopoda:0.5673550335,((Coffea_canephora:0.3618631318,(Prunus_persica:0.2573688171,Vitis_vinifera:0.1980268794)56:0.0296859893)73:0.0412533198,Macadamia_integrifolia:0.3010105909)68:0.0217107719)91:0.0499487694,Kingdonia_uniflora:0.7291842549)63:0.0160686471,((Aquilegia_coerulea:0.0056770274,Aquilegia_oxysepala:0.007226…
(Prunus_persica:0.1872279508,(((((((((Papaver_rhoeas:0.0000020150,((Papaver_setigerum_A:0.0000020150,Papaver_somniferum_A:0.0000020150)94:0.0040079500,(Papaver_setigerum_D:0.0248181415,Papaver_bracteatum:0.0122020258)81:0.0039265580)16:0.0000020150)14:0.0000020150,(Papaver_setigerum_C:0.0000020150,Papaver_somniferum_C:0.0000020150)96:0.0040073760)82:0.0038818580,Papaver_setigerum_B:0.0164189371)1…
(Eschscholzia_californica:0.1721439564,(((((Nelumbo_nucifera:0.1573787417,(Tetracentron_sinense:0.0614157556,Trochodendron_aralioides:0.0880730642)100:0.0803028424)69:0.0314472248,(Vitis_vinifera:0.3270281720,(Prunus_persica:0.6054413245,Coffea_canephora:0.4898236014)91:0.0929669903)100:0.2923902838)71:0.0399384241,Akebia_trifoliata:0.3058468934)22:0.0138404191,(Coptis_chinensis:0.3745511417,(Aqu…
(Papaver_setigerum_C:0.0000022127,((((Papaver_somniferum_A:0.0000022127,Papaver_setigerum_A:0.0024524458)98:0.0074047780,((((Kingdonia_uniflora:0.2013369820,(((((Vitis_vinifera:0.0565815905,Coffea_canephora:0.1443657041)84:0.0427983389,(Prunus_persica:0.1917247676,Amborella_trichopoda:0.1544398421)86:0.0538897342)73:0.0541206586,Macadamia_integrifolia:0.1622655607)48:0.0173364740,Akebia_trifoliat…
(Papaver_bracteatum:0.0032619335,(((Papaver_somniferum_C:0.0000000000,Papaver_setigerum_C:0.0000000000):0.0000025676,(Papaver_setigerum_B:0.0065742710,Papaver_setigerum_D:0.0032520141)19:0.0000022739)3:0.0000020852,Papaver_somniferum_A:0.0000025676)7:0.0000020146,((((((Aquilegia_coerulea:0.0502169259,(((Tetracentron_sinense:0.0257351147,Trochodendron_aralioides:0.0133471998)82:0.0312416336,Ambore…
(Coffea_canephora:0.3331784379,((((((Eschscholzia_californica:0.1494578993,(((((Papaver_rhoeas:0.0907691933,Papaver_bracteatum:0.0090579258)47:0.0000026266,Papaver_setigerum_D:0.0061207111)97:0.0122738311,Papaver_setigerum_B:0.0160329569)57:0.0008924386,(Papaver_setigerum_A:0.0028395139,Papaver_somniferum_A:0.0048174703)95:0.0064726434)64:0.0015877308,Papaver_somniferum_C:0.0101480036)100:0.14150…
(Amborella_trichopoda:0.2153716209,((((((((((Papaver_setigerum_A:0.0000010000,Papaver_somniferum_A:0.0000010000)95:0.0087700043,Papaver_setigerum_B:0.0000020699)86:0.0043693618,(((Papaver_bracteatum:0.0000000000,Papaver_somniferum_C:0.0000000000):0.0000000000,Papaver_setigerum_D:0.0000000000):0.0000020108,Papaver_setigerum_C:0.0000020108)29:0.0000020700)46:0.0000020672,Papaver_rhoeas:0.0380005604…
(Papaver_somniferum_C:0.0000020554,(((Papaver_rhoeas:0.0158080242,((((((Tetracentron_sinense:0.0687046507,(Vitis_vinifera:0.0563221750,(Prunus_persica:0.0876994363,Coffea_canephora:0.1454822546)84:0.0126034418)100:0.0467456753)97:0.0148352227,Amborella_trichopoda:0.2647914296)64:0.0033090622,Macadamia_integrifolia:0.1955706100)54:0.0160442501,((((Aquilegia_coerulea:0.0011237117,Aquilegia_oxysepal…
(Papaver_somniferum_C:0.0000021357,((((((Papaver_bracteatum:0.0000000000,Papaver_setigerum_B:0.0000000000):0.0000000000,Papaver_setigerum_D:0.0000000000):0.0000000000,Papaver_somniferum_A:0.0000000000):0.0000000000,Papaver_setigerum_A:0.0000000000):0.0000021357,Papaver_rhoeas:0.0000021357)66:0.0000021357,(((Aquilegia_oxysepala:0.0102942568,Aquilegia_coerulea:0.0000021357)98:0.0764847567,Coptis_ch…
(Eschscholzia_californica:0.0912130028,((((((((Prunus_persica:0.0826448951,Vitis_vinifera:0.0871437587)79:0.0185828729,Coffea_canephora:0.1226380469)56:0.0030739261,Amborella_trichopoda:0.1353977167)87:0.0144328046,Nelumbo_nucifera:0.0634787930)16:0.0096905830,(Macadamia_integrifolia:0.0601260917,(Tetracentron_sinense:0.0936995839,Trochodendron_aralioides:0.0089485322)100:0.0342951398)32:0.009359…
(Papaver_setigerum_B:0.0131047496,(((Papaver_somniferum_C:0.0000029064,Papaver_setigerum_C:0.0009932089)92:0.0027713708,((((((((Tetracentron_sinense:0.0558728843,Trochodendron_aralioides:0.0348982309)100:0.0847545284,(Prunus_persica:0.2841740827,(Coffea_canephora:0.3427347047,Vitis_vinifera:0.2866666284)66:0.0328103469)100:0.0898693634)65:0.0184951640,Macadamia_integrifolia:0.2502786234)100:0.049…
(Akebia_trifoliata:0.0670429024,((Coffea_canephora:0.1161938036,Vitis_vinifera:0.1040830326)45:0.0128982723,(((Tetracentron_sinense:0.0230176492,Trochodendron_aralioides:0.0175298922)94:0.0259218159,Macadamia_integrifolia:0.1007298213)67:0.0152435678,Amborella_trichopoda:0.2087923365)30:0.0065767800)54:0.0176218518,((((((((Papaver_somniferum_A:0.0016059632,Papaver_setigerum_A:0.0016122333)98:0.02…
[truncated: 2,887 more rows]
