# Supplementary material for: Subgenome-aware analyses suggest a reticulate allopolyploidization origin in three Papaver genomes
Source: Nat Commun. 2023 Apr 19;14:2204. doi: 10.1038/s41467-023-37939-2 (PMC10115784; doi:10.1038/s41467-023-37939-2)
Supplement: Supplementary file 3 — Source Data [file 41467_2023_37939_MOESM3_ESM.zip › Supplementary Fig. 9 Gene trees for ASTRAL.txt]

(Papaver_alboroseum:0.1336820578,(((((Papaver_dubium:0.0000020075,(((Papaver_somniferum2:0.0000020075,(Papaver_somniferum_C:0.0000020075,Papaver_setigerum_C:0.0000020075)67:0.0000027720)98:0.0091265676,(Papaver_setigerum_A:0.0010357378,Papaver_somniferum_A:0.0000020075)91:0.0024557758)97:0.0078339704,Papaver_setigerum_B:0.0240858642)68:0.0047157521)46:0.0023461685,(Papaver_rhoeas:0.0222377841,Pap…
(Papaver_alboroseum:0.0245060739,((((Papaver_dubium:0.0442833457,Papaver_pseudo_orientale:0.0692016912)86:0.0215399335,((((Papaver_somniferum2:0.0373825313,(Papaver_setigerum_C:0.0001404931,Papaver_somniferum_C:0.0002887040)98:0.0037087800)72:0.0061501631,Papaver_setigerum_D:0.0139473645)44:0.0005791826,(Papaver_setigerum_A:0.0055659082,Papaver_somniferum_A:0.0353831874)51:0.0072962252)36:0.00074…
(Papaver_alboroseum:0.0658986386,(((((Papaver_dubium:0.0061316321,Papaver_pseudo_orientale:0.0735116273)93:0.0398761773,((Papaver_keelei:0.0115458956,(Papaver_mcconnellii:0.0114322641,Papaver_radicatum_subsp__dahlianum:0.0000027077)80:0.0165272292)82:0.0211970472,(Papaver_lapponicum:0.0109653139,(Papaver_nudicaule:0.0000023133,Papaver_radicatum_subsp__macrostigmum:0.0248489776)90:0.0220984282)73:…
(Papaver_dubium:0.1083201511,((((Papaver_keelei:0.0701084242,(Papaver_bracteatum:0.0707321148,Papaver_rhoeas:0.0152106171)81:0.0227899913)51:0.0130442582,Papaver_setigerum_A:0.1227721200)25:0.0242925682,((Papaver_lapponicum:0.0042697693,Papaver_radicatum_subsp__laestadianum:0.0229809194)91:0.0382137196,(Papaver_radicatum_subsp__dahlianum:0.0762797478,Papaver_radicatum_subsp__macrostigmum:0.000002…
(Papaver_alboroseum:0.0394507250,(Papaver_dubium:0.0271922329,(((((Papaver_keelei:0.0154276867,Papaver_lapponicum:0.0062091786)99:0.0286791547,Papaver_radicatum_subsp__macrostigmum:0.0518056009)88:0.0226351956,Papaver_pseudo_orientale:0.0677387489)69:0.0165013974,Papaver_setigerum_B:0.0614205608)92:0.0270584883,Papaver_radicatum_subsp__laestadianum:0.0945193494)87:0.0274516596)95:0.1182568012,(((…
(Papaver_alboroseum:0.0984288055,(((((Papaver_dubium:0.0100695103,Papaver_rhoeas:0.0203205370)52:0.0039478471,Papaver_setigerum_D:0.0158417585)59:0.0054090827,Papaver_somniferum2:0.0164828160)45:0.0033471877,(Papaver_somniferum_A:0.0000023770,Papaver_setigerum_A:0.0000023770)99:0.0166319466)51:0.0069479755,(Papaver_pseudo_orientale:0.0205019897,Papaver_setigerum_B:0.0436904066)60:0.0051777264)52:…
(Papaver_alboroseum:0.0136626734,(((((Papaver_dubium:0.0075029300,(Papaver_somniferum_A:0.0000020594,Papaver_setigerum_A:0.0000020595)96:0.0022493197)14:0.0000020950,Papaver_setigerum_B:0.0022462205)38:0.0011244457,(Papaver_somniferum_C:0.0000020859,Papaver_setigerum_C:0.0000020859)96:0.0028066807)69:0.0075432374,((((Papaver_mcconnellii:0.0000020859,Papaver_radicatum_subsp__dahlianum:0.0000020859…
(Papaver_alboroseum:0.0150480937,(((((((((Papaver_dubium:0.0201099829,Papaver_rhoeas:0.0139721830)70:0.0063420653,Papaver_setigerum_D:0.0138419330)67:0.0050413781,(Papaver_somniferum2:0.0099908009,Papaver_setigerum_A:0.0050069298)99:0.0101115409)67:0.0053693638,((Papaver_pseudo_orientale:0.0063828663,Papaver_bracteatum:0.0000027578)97:0.0145465175,(Papaver_setigerum_C:0.0007804397,Papaver_somnife…
(Papaver_alboroseum:0.0080255066,((((((Papaver_dubium:0.0687772053,(Papaver_pseudo_orientale:0.0360884455,Papaver_setigerum_B:0.0077522285)60:0.0006026680)81:0.0074639968,Papaver_somniferum_C:0.0240221803)41:0.0032314065,(Papaver_somniferum2:0.0392484628,(Papaver_setigerum_A:0.0008619939,Papaver_somniferum_A:0.0109061408)97:0.0068749834)97:0.0134385998)61:0.0061886761,Papaver_setigerum_C:0.099598…
(Papaver_alboroseum:0.0000022355,((((Papaver_dubium:0.0198327682,((Papaver_setigerum_C:0.0000022813,Papaver_somniferum_C:0.0004963417)100:0.0076628943,Papaver_setigerum_D:0.0109574048)87:0.0019062233)71:0.0012549323,((Papaver_pseudo_orientale:0.2532046387,(Papaver_somniferum2:0.0000021342,Papaver_rhoeas:0.0000022125)41:0.0144105196)15:0.0000026563,((Papaver_somniferum_A:0.0004962030,Papaver_setig…
(Papaver_alboroseum:0.0000024624,(((((Papaver_dubium:0.0093922870,((Papaver_setigerum_C:0.0007884607,Papaver_somniferum_C:0.0015091680)82:0.0046143577,Papaver_setigerum_B:0.0168038505)77:0.0079743881)55:0.0055869930,(Papaver_setigerum_D:0.0197968411,(Papaver_somniferum_A:0.0000020976,Papaver_setigerum_A:0.0000024607)100:0.0196709270)43:0.0051354193)59:0.0057377671,(Papaver_pseudo_orientale:0.0684…
(Papaver_alboroseum:0.0393525203,(((((((((Papaver_dubium:0.0277405752,Papaver_setigerum_D:0.0194841155)54:0.0041525169,Papaver_pseudo_orientale:0.0885398165)37:0.0047255023,Papaver_rhoeas:0.0307824606)37:0.0120900570,(Papaver_setigerum_C:0.0010319690,Papaver_somniferum_C:0.0000020075)88:0.0035189183)33:0.0052216729,Papaver_setigerum_B:0.0259870240)35:0.0032671365,((((Papaver_nudicaule:0.047232250…
(Papaver_alboroseum:0.0446888105,(((((((((Papaver_dubium:0.0127407280,Papaver_rhoeas:0.0210662329)85:0.0033507000,((Papaver_setigerum_A:0.0167235874,(Papaver_setigerum_C:0.0000024018,Papaver_somniferum_C:0.0000024018)100:0.0193991808)74:0.0060759088,Papaver_setigerum_D:0.0196777547)80:0.0060222192)80:0.0035535152,Papaver_somniferum_A:0.0143145927)94:0.0266204780,Papaver_keelei:0.0000024018)87:0.0…
(Papaver_alboroseum:0.0468859745,(Papaver_keelei:0.0487611382,(Papaver_lapponicum:0.0774124671,((((Papaver_mcconnellii:0.0066979996,Papaver_radicatum_subsp__macrostigmum:0.0000022473)97:0.0227980862,((((Papaver_pseudo_orientale:0.0193103264,Papaver_somniferum2:0.0439576483)97:0.0299382284,((Papaver_setigerum_D:0.0096931895,((Papaver_setigerum_A:0.0012914865,Papaver_somniferum_A:0.0013016247)100:0…
(Papaver_alboroseum:0.0192468129,((((((Papaver_dubium:0.0100062832,Papaver_bracteatum:0.0023765149)84:0.0087787239,Papaver_setigerum_D:0.0233952399)99:0.0088629632,((Papaver_somniferum2:0.0289093939,(Papaver_setigerum_C:0.0000026389,Papaver_somniferum_C:0.0000026389)90:0.0129866150)55:0.0000025924,(Papaver_setigerum_B:0.0115585500,(Papaver_setigerum_A:0.0008397609,Papaver_somniferum_A:0.000839791…
(Papaver_alboroseum:0.0843977171,((((((Papaver_dubium:0.0000025603,Papaver_somniferum2:0.0265848296)98:0.0233259095,Papaver_bracteatum:0.0000021451)94:0.0291377613,(Papaver_lapponicum:0.0139440506,Papaver_mcconnellii:0.0000020368)81:0.0188985482)100:0.1779213952,(Papaver_keelei:0.0000026559,Papaver_radicatum_subsp__macrostigmum:0.0000022499)100:0.0776412306)60:0.0114397505,Papaver_pseudo_oriental…
(Papaver_alboroseum:0.0000023257,((((((Papaver_dubium:0.0475011059,Papaver_setigerum_B:0.0059728253)67:0.0076338343,((((Papaver_pseudo_orientale:0.0000020579,Papaver_setigerum_D:0.0000024570)89:0.0204917644,Papaver_bracteatum:0.0152372871)43:0.0013596332,(Papaver_somniferum2:0.0000020553,(Papaver_setigerum_C:0.0000020553,Papaver_somniferum_C:0.0000020553)89:0.0069249819)93:0.0121057906)42:0.00369…
(Papaver_alboroseum:0.0347166466,((((((Papaver_dubium:0.0145062301,Papaver_setigerum_D:0.0084519712)98:0.0094377776,Papaver_pseudo_orientale:0.0390330341)43:0.0005006431,(((Papaver_somniferum2:0.0000025358,Papaver_setigerum_C:0.0131690794)100:0.0237406854,(Papaver_setigerum_A:0.0004371793,Papaver_somniferum_A:0.0001472282)91:0.0000021348)54:0.0069369187,Papaver_setigerum_B:0.0084393556)66:0.00720…
(Papaver_alboroseum:0.0000020942,((((((((Papaver_dubium:0.0121780447,Papaver_setigerum_D:0.0133188874)81:0.0035477721,Papaver_rhoeas:0.0216244083)43:0.0039766113,(Papaver_pseudo_orientale:0.0573038971,Papaver_bracteatum:0.0178763436)69:0.0022370373)46:0.0038664744,((((Papaver_nudicaule:0.0865769429,Papaver_somniferum_A:0.0000027179)42:0.0016540936,Papaver_setigerum_A:0.0028252247)58:0.0138110012,…
(Papaver_alboroseum:0.0000023103,(((((((((((Papaver_dubium:0.0459073574,(Papaver_setigerum_A:0.0004880762,Papaver_somniferum_A:0.0001220537)100:0.0060013611)39:0.0000020981,Papaver_setigerum_D:0.0074183007)48:0.0004572286,Papaver_setigerum_B:0.0072059287)45:0.0007177568,(Papaver_somniferum2:0.0308169324,Papaver_somniferum_C:0.0010605578)98:0.0050049211)52:0.0022109566,Papaver_rhoeas:0.0080433157)…
(Papaver_alboroseum:0.0325331408,((((((Papaver_dubium:0.0297943884,((Papaver_pseudo_orientale:0.0318452151,((Papaver_somniferum_A:0.0000021990,Papaver_setigerum_A:0.0111075964)73:0.0008096574,Papaver_setigerum_B:0.0067406787)93:0.0078124774)45:0.0041119874,Papaver_setigerum_D:0.0206198525)16:0.0011626078)13:0.0000021361,Papaver_bracteatum:0.0207612882)25:0.0015484503,((Papaver_somniferum2:0.09730…
(Papaver_alboroseum:0.0400266179,(((((((((Papaver_dubium:0.0387326420,Papaver_pseudo_orientale:0.1833546586)75:0.0104668676,Papaver_somniferum2:0.0429912216)56:0.0082198523,(((Papaver_mcconnellii:2.0517707659,(Papaver_somniferum_C:0.0000020920,Papaver_setigerum_C:0.0005747191)70:0.0040564290)54:0.0119393712,(Papaver_setigerum_A:0.0000020920,Papaver_somniferum_A:0.0012720445)89:0.0131702941)49:0.0…
(Papaver_alboroseum:0.0992419210,((((((Papaver_dubium:0.0000027530,((Papaver_lapponicum:0.0084050381,Papaver_nudicaule:0.0656449076)79:0.0144951024,Papaver_radicatum_subsp__dahlianum:0.0155200999)87:0.0296302790)78:0.0126520543,Papaver_radicatum_subsp__macrostigmum:0.0465509320)47:0.0000028760,Papaver_rhoeas:0.0082965939)62:0.0037087877,(Papaver_setigerum_B:0.0059093939,(Papaver_somniferum_C:0.00…
(Papaver_alboroseum:0.0000022352,((((Papaver_dubium:0.0104081273,((((Papaver_somniferum2:0.0037216178,Papaver_setigerum_A:0.0038553448)38:0.0000011224,Papaver_somniferum_A:0.0000021411)72:0.0079384459,Papaver_setigerum_B:0.0153715758)79:0.0077228556,(Papaver_setigerum_C:0.0034637734,Papaver_somniferum_C:0.0004017129)82:0.0088095242)95:0.0065787861)63:0.0004119017,Papaver_bracteatum:0.0156073762)4…
(Papaver_alboroseum:0.0063210804,((((Papaver_dubium:0.0668686750,Papaver_rhoeas:0.0136703062)56:0.0078533457,((Papaver_pseudo_orientale:0.2079651705,Papaver_somniferum2:0.2063078939)84:0.0527241842,Papaver_setigerum_D:0.0063796391)57:0.0125338899)49:0.0046079894,((Papaver_setigerum_C:0.0000020465,Papaver_somniferum_C:0.0000020465)100:0.0165784604,(Papaver_somniferum_A:0.0010365757,Papaver_setiger…
(Papaver_alboroseum:0.0161234811,(((((Papaver_dubium:0.0000021564,(Papaver_setigerum_D:0.0095819784,Papaver_rhoeas:0.0123162038)28:0.0000012301)12:0.0015321755,((Papaver_setigerum_A:0.0188095507,Papaver_somniferum_A:0.0344359004)77:0.0126792149,((Papaver_somniferum_C:0.0000023738,Papaver_setigerum_C:0.0000023738)99:0.0070918865,Papaver_setigerum_B:0.0077068827)72:0.0018182331)50:0.0046882630)55:0…
(Papaver_alboroseum:0.0000026038,(((((((Papaver_dubium:0.0512555393,(Papaver_rhoeas:0.0116682990,Papaver_setigerum_D:0.0157136329)42:0.0000020881)73:0.0059766567,Papaver_bracteatum:0.0094168961)49:0.0000020381,(Papaver_somniferum2:0.0000020838,((Papaver_somniferum_A:0.0048169043,Papaver_setigerum_A:0.0000022051)99:0.0069830198,Papaver_setigerum_B:0.0152511319)62:0.0015757564)57:0.0016971031)47:0.…
(Papaver_alboroseum:0.0287312501,(((((((Papaver_dubium:0.0053953396,Papaver_setigerum_D:0.0241846587)60:0.0050464386,(Papaver_setigerum_C:0.0000021143,Papaver_somniferum_C:0.0000023607)99:0.0103108543)45:0.0031981482,Papaver_pseudo_orientale:0.0782222919)8:0.0000015772,((Papaver_somniferum2:0.0000023674,Papaver_setigerum_A:0.0015953288)50:0.0005166056,Papaver_somniferum_A:0.0000023297)52:0.016762…
(Papaver_alboroseum:0.0128256115,(((((Papaver_dubium:0.0084513303,(Papaver_somniferum_C:0.0000021250,Papaver_setigerum_C:0.0000021250)67:0.0000026168)70:0.0193862049,(Papaver_pseudo_orientale:0.0000021250,Papaver_bracteatum:0.0000027245)36:0.0110511548)34:0.0034631283,((Papaver_somniferum_A:0.0000021250,Papaver_setigerum_A:0.0060822261)92:0.0060978220,Papaver_setigerum_B:0.0054053110)95:0.0084762…
(Papaver_alboroseum:0.0586201709,(((((((Papaver_dubium:0.1629498126,Papaver_somniferum_C:0.0000022193)88:0.0006399798,Papaver_setigerum_C:0.0000022171)65:0.0001716150,Papaver_rhoeas:0.3214469943)58:0.0120451325,((((Papaver_somniferum2:0.0000028463,Papaver_somniferum_A:0.0000022194)84:0.0003106264,Papaver_setigerum_A:0.0000022171)99:0.0033334772,Papaver_setigerum_B:0.0055004384)97:0.0020884958,Pap…
(Papaver_alboroseum:0.0109739012,((((Papaver_dubium:0.0427724458,((((Papaver_somniferum2:0.0290865726,Papaver_somniferum_A:0.0001710904)25:0.0000010439,Papaver_setigerum_A:0.0001706127)59:0.0035966479,(Papaver_somniferum_C:0.0000022832,Papaver_setigerum_C:0.0000022832)100:0.0037389720)100:0.0124424472,(Papaver_bracteatum:0.0069453021,Papaver_setigerum_D:0.0124249812)100:0.0068854051)73:0.00520357…
(Papaver_alboroseum:0.0000027527,(((((Papaver_dubium:0.0000021165,Papaver_rhoeas:0.0000021474)67:0.0062636773,Papaver_setigerum_D:0.0082215143)97:0.0053336418,(((Papaver_radicatum_subsp__macrostigmum:0.0709233108,Papaver_somniferum_C:0.0013583818)22:0.0000019869,((Papaver_somniferum_A:0.0013602091,Papaver_setigerum_A:0.0000024096)69:0.0040238151,Papaver_setigerum_B:0.0198596357)31:0.0015637999)16…
(Papaver_alboroseum:0.0223042563,((((Papaver_dubium:0.0670164799,Papaver_rhoeas:0.0101455682)68:0.0027403677,Papaver_setigerum_D:0.0109455355)76:0.0061768607,((Papaver_pseudo_orientale:0.0720145720,Papaver_bracteatum:0.0038396277)80:0.0155698105,((Papaver_somniferum2:0.0511974790,Papaver_setigerum_B:0.0000029607)62:0.0041357485,(Papaver_somniferum_A:0.0001971046,Papaver_setigerum_A:0.0000024972)1…
(Papaver_alboroseum:0.0107624200,((((((((((((Papaver_dubium:0.0000026225,Papaver_rhoeas:0.0000023951)89:0.0374675841,Papaver_somniferum_C:0.0120085675)50:0.0013983082,(Papaver_somniferum_A:0.0000026225,Papaver_setigerum_A:0.0000026225)99:0.0068066090)61:0.0027192389,(Papaver_pseudo_orientale:0.1904517165,Papaver_setigerum_B:0.0000024987)78:0.0139860307)78:0.0028651955,Papaver_bracteatum:0.0104195…
(Papaver_alboroseum:0.0262469978,(((((((((Papaver_dubium:0.0127437052,Papaver_rhoeas:0.0144044052)77:0.0022707725,Papaver_pseudo_orientale:0.0130296890)44:0.0000023328,Papaver_setigerum_D:0.0134433109)99:0.0042045229,(Papaver_setigerum_C:0.0002522324,Papaver_somniferum_C:0.0002517777)98:0.0101486330)85:0.0075487570,(Papaver_somniferum2:0.0077683870,(Papaver_setigerum_B:0.0200538902,(Papaver_setig…
(Papaver_alboroseum:0.0212512357,((((Papaver_dubium:0.0752053833,(Papaver_pseudo_orientale:0.2914705281,(((Papaver_somniferum2:0.0000029658,(Papaver_setigerum_C:0.0000021204,Papaver_somniferum_C:0.0009367838)61:0.0000024234)85:0.0101380651,(Papaver_setigerum_A:0.0000022577,Papaver_somniferum_A:0.0000029911)96:0.0078764909)42:0.0000023309,(Papaver_setigerum_B:0.0044863601,Papaver_setigerum_D:0.110…
(Papaver_dubium:0.0239029776,(((((((((Papaver_keelei:0.0240345092,Papaver_lapponicum:0.0168006808)74:0.0087896007,Papaver_mcconnellii:0.0038921431)53:0.0000111104,(Papaver_nudicaule:0.0106133866,Papaver_radicatum_subsp__dahlianum:0.0536289710)60:0.0121305796)60:0.0019041769,Papaver_radicatum_subsp__laestadianum:0.0204848316)80:0.0053335918,Papaver_radicatum_subsp__macrostigmum:0.0317821939)77:0.0…
(Papaver_alboroseum:0.0090898773,(((((((Papaver_dubium:0.0217530957,Papaver_somniferum2:0.0000025765)98:0.0271184873,Papaver_somniferum_C:0.0000022676)86:0.0018662129,Papaver_setigerum_C:0.0042283588)88:0.0110438135,Papaver_pseudo_orientale:0.0552176825)57:0.0000023660,((Papaver_somniferum_A:0.0009968432,Papaver_setigerum_A:0.0009594092)99:0.0138257861,Papaver_setigerum_B:0.0218951905)80:0.005267…
(Papaver_alboroseum:0.0068436429,(((((Papaver_dubium:0.0054411458,Papaver_rhoeas:0.0106584588)93:0.0054159091,Papaver_setigerum_D:0.0122135873)81:0.0022793090,(((Papaver_somniferum2:0.0234044023,(Papaver_setigerum_C:0.0000024497,Papaver_somniferum_C:0.0000024497)78:0.0000028191)91:0.0060500009,(Papaver_somniferum_A:0.0000020523,Papaver_setigerum_A:0.0000024497)96:0.0064479379)79:0.0008513486,Papa…
(Papaver_alboroseum:0.0107706345,((((Papaver_dubium:0.0275468219,((Papaver_pseudo_orientale:0.0382901819,Papaver_bracteatum:0.0031091425)73:0.0030356723,(Papaver_somniferum_A:0.0010293187,Papaver_setigerum_A:0.0000020013)98:0.0073900346)75:0.0063070711)54:0.0045100504,((Papaver_somniferum_C:0.0082719122,Papaver_setigerum_D:0.0139620389)78:0.0064108621,Papaver_rhoeas:0.0161703887)63:0.0016217888)5…
(Papaver_alboroseum:0.0073076569,(((((Papaver_keelei:0.0000027423,Papaver_radicatum_subsp__laestadianum:0.0000020716)72:0.0028203149,(((Papaver_pseudo_orientale:0.0598290454,((((Papaver_somniferum2:0.0135103251,(Papaver_setigerum_A:0.0000020716,Papaver_somniferum_A:0.0000020716)92:0.0000025913)30:0.0032564907,Papaver_setigerum_B:0.0050272719)37:0.0006188773,(Papaver_somniferum_C:0.0000020716,Papa…
(Papaver_alboroseum:0.0197394548,((((((((Papaver_dubium:0.0312156893,Papaver_rhoeas:0.0246554398)84:0.0012228852,Papaver_setigerum_D:0.0186908681)90:0.0056523401,((((Papaver_somniferum2:0.0058875914,Papaver_somniferum_A:0.0004848451)60:0.0000028957,Papaver_setigerum_A:0.0000028957)97:0.0155914635,Papaver_setigerum_C:0.0196817870)55:0.0040602881,Papaver_setigerum_B:0.0177479857)85:0.0106377087)62:…
(Papaver_alboroseum:0.0000020285,(((((((Papaver_dubium:0.0199619880,Papaver_rhoeas:0.0220952281)43:0.0000022132,Papaver_setigerum_D:0.0169724234)74:0.0068786536,(((Papaver_somniferum2:0.0000020285,Papaver_setigerum_C:0.0005495382)39:0.0000027716,Papaver_somniferum_C:0.0000020025)71:0.0072657670,((Papaver_somniferum_A:0.0000020285,Papaver_setigerum_A:0.0000020285)99:0.0083554660,Papaver_setigerum_…
(Papaver_alboroseum:0.0091308547,(((((Papaver_dubium:0.0069347238,(Papaver_rhoeas:0.0181834115,Papaver_setigerum_D:0.0177891292)82:0.0056210207)46:0.0000023567,(Papaver_setigerum_C:0.0006125404,Papaver_somniferum_C:0.0000021873)99:0.0169148905)44:0.0006446528,(Papaver_somniferum2:0.0238742206,(Papaver_setigerum_A:0.0012264535,Papaver_somniferum_A:0.0000021954)74:0.0043025554)79:0.0085811545)71:0.…
(Papaver_alboroseum:0.0088684819,((Papaver_keelei:0.0152513555,(((Papaver_pseudo_orientale:0.3153650641,Papaver_somniferum_C:0.0000020546)88:0.0050465438,Papaver_somniferum_A:0.0063422604)78:0.0602780139,Papaver_radicatum_subsp__laestadianum:0.0133367613)23:0.0024566459)35:0.0438563296,Papaver_radicatum_subsp__macrostigmum:0.0046267268)40:0.0049837290,((((Papaver_lapponicum:0.0258495950,Papaver_r…
(Papaver_alboroseum:0.0083076943,((((((((Papaver_dubium:0.0880403086,Papaver_setigerum_A:0.2886802791)80:0.0203888361,Papaver_somniferum2:0.0186090640)49:0.0279447460,((Papaver_rhoeas:0.0118781605,Papaver_setigerum_D:0.0173813145)64:0.0060129851,Papaver_somniferum_A:0.0279740468)39:0.0000021617)48:0.0056117225,(Papaver_pseudo_orientale:0.1761806613,Papaver_bracteatum:0.0000025727)98:0.0141755507)…
(Papaver_alboroseum:0.0000024163,(((((((Papaver_dubium:0.0161292827,((((Papaver_pseudo_orientale:0.0321604075,Papaver_somniferum2:0.2422773559)43:0.0000024846,Papaver_bracteatum:0.0000020762)83:0.0048799462,Papaver_setigerum_D:0.0052212581)78:0.0024407136,(Papaver_somniferum_C:0.0000022473,Papaver_setigerum_C:0.0000019507)99:0.0064714954)48:0.0003625261)20:0.0000027370,((Papaver_setigerum_A:0.000…
(Papaver_alboroseum:0.0334164767,(((((((Papaver_dubium:0.0192883539,Papaver_rhoeas:0.0147963313)70:0.0122816274,Papaver_setigerum_D:0.0135805207)63:0.0025750210,Papaver_bracteatum:0.0112319250)77:0.0050725137,((Papaver_pseudo_orientale:0.0534037471,(Papaver_setigerum_C:0.0000027394,Papaver_somniferum_C:0.0000027394)90:0.0077965543)22:0.0000014402,((Papaver_somniferum2:0.0342961930,(Papaver_somnif…
(Papaver_alboroseum:0.0877343370,((Papaver_dubium:0.0177397582,((Papaver_pseudo_orientale:0.0089100101,Papaver_somniferum_C:0.0000022994)63:0.0009751052,Papaver_setigerum_C:0.0025161257)57:0.0007926759)35:0.0021856680,(((((Papaver_keelei:0.0270110051,(Papaver_nudicaule:0.0137197774,Papaver_radicatum_subsp__dahlianum:0.0000029194)89:0.0154717534)67:0.0069081997,Papaver_somniferum2:0.0482192440)62:…
(Papaver_alboroseum:0.0000020301,((Papaver_dubium:0.0148264686,(((((((Papaver_keelei:0.0142804172,Papaver_lapponicum:0.0000021981)87:0.0145075109,Papaver_mcconnellii:0.0094793939)71:0.0292207899,Papaver_nudicaule:0.0100214804)91:0.0638338426,Papaver_bracteatum:0.0055981976)57:0.0065380810,(Papaver_setigerum_A:0.0218754900,Papaver_setigerum_B:0.0400670681)69:0.0160140936)28:0.0112281092,(Papaver_s…
(Papaver_alboroseum:0.0126555015,((((Papaver_dubium:0.0305482315,Papaver_rhoeas:0.0000020213)93:0.0112598006,(((Papaver_somniferum2:0.0000027706,(Papaver_somniferum_C:0.0000020402,Papaver_setigerum_C:0.0000027706)88:0.0000020039)48:0.0041154721,(Papaver_setigerum_B:0.0078135676,Papaver_somniferum_A:0.0091440171)67:0.0008943333)62:0.0005726876,Papaver_setigerum_D:0.0269345538)78:0.0030555811)100:0…
(Papaver_alboroseum:0.0105335576,((((((Papaver_dubium:0.1780457573,Papaver_pseudo_orientale:0.0358650342)84:0.0182550009,(Papaver_somniferum_C:0.0000020086,Papaver_setigerum_C:0.0006881081)99:0.0130479161)52:0.0033143772,(((Papaver_somniferum_A:0.0013659001,Papaver_setigerum_A:0.0013835718)100:0.0131951471,Papaver_setigerum_B:0.0188164894)95:0.0084019182,(Papaver_bracteatum:0.0185757185,Papaver_s…
(Papaver_alboroseum:0.0518451839,((((((((Papaver_dubium:0.0000029702,Papaver_rhoeas:0.0111925380)58:0.0000547395,Papaver_setigerum_D:0.0158378719)46:0.0011085849,((Papaver_pseudo_orientale:0.0000029702,Papaver_bracteatum:0.0000026312)97:0.0168856440,((Papaver_setigerum_A:0.0000026575,Papaver_somniferum_A:0.0000025842)99:0.0050597754,((Papaver_somniferum_C:0.0010128054,Papaver_setigerum_C:0.000002…
(Papaver_alboroseum:0.0426990773,(Papaver_dubium:0.1573986780,(((Papaver_somniferum2:0.0092936557,(Papaver_somniferum_A:0.0000026683,Papaver_setigerum_A:0.0000026683)90:0.0021227355)78:0.0021781639,Papaver_setigerum_B:0.0051451643)85:0.0056902592,(Papaver_setigerum_D:0.0253239923,(Papaver_rhoeas:0.0128602058,((Papaver_somniferum_C:0.0000026683,Papaver_setigerum_C:0.0000026683)100:0.0092946575,Pap…
(Papaver_alboroseum:0.0251603829,(((((((((Papaver_dubium:0.0608800674,Papaver_rhoeas:0.0252981167)61:0.0078201750,(Papaver_setigerum_A:0.0009715958,Papaver_somniferum_A:0.0025508437)100:0.0172484680)98:0.0074867246,((Papaver_pseudo_orientale:0.3303681404,Papaver_bracteatum:0.0171528253)54:0.0012878425,Papaver_setigerum_D:0.0283144072)49:0.0026606779)93:0.0096587806,(Papaver_somniferum2:0.01881171…
(Papaver_alboroseum:0.0167206908,((Papaver_dubium:0.0271144802,Papaver_pseudo_orientale:0.1100944922)100:0.1178417481,((((Papaver_keelei:0.0265338696,Papaver_lapponicum:0.0000020619)95:0.1796854924,Papaver_radicatum_subsp__laestadianum:0.6117300035)89:0.1818894873,Papaver_nudicaule:0.0000020709)84:0.0223293539,((((Papaver_radicatum_subsp__dahlianum:0.3455570714,Papaver_somniferum2:0.0000023104)10…
(Papaver_alboroseum:0.0556396088,(((((Papaver_dubium:0.0220537852,(Papaver_bracteatum:0.0097717034,(Papaver_rhoeas:0.0026416167,Papaver_setigerum_D:0.0115054314)87:0.0026510840)53:0.0000022772)81:0.0085982072,Papaver_nudicaule:0.1304899767)21:0.0004067363,Papaver_pseudo_orientale:0.0322369838)31:0.0000028659,((Papaver_keelei:0.0140426225,Papaver_radicatum_subsp__macrostigmum:0.0000022529)72:0.005…
(Papaver_alboroseum:0.0254969169,((((Papaver_dubium:0.0219433609,((((Papaver_somniferum2:0.0020392453,Papaver_somniferum_A:0.0010563447)88:0.0045337015,Papaver_setigerum_B:0.0112359970)92:0.0012865063,(Papaver_setigerum_C:0.0002240428,Papaver_somniferum_C:0.0001113878)100:0.0059511723)95:0.0038319204,(Papaver_setigerum_D:0.0179590070,Papaver_rhoeas:0.0100572081)83:0.0022912997)44:0.0000026287)100…
(Papaver_alboroseum:0.0130843738,((((((((Papaver_dubium:0.0691152476,Papaver_setigerum_D:0.0000026197)44:0.0162801697,Papaver_rhoeas:0.0149499760)59:0.0034620642,(Papaver_pseudo_orientale:0.0074420216,Papaver_bracteatum:0.0034369027)99:0.0109163766)64:0.0078980533,((((Papaver_somniferum2:0.0000019665,Papaver_setigerum_C:0.0005182970)50:0.0000027880,Papaver_somniferum_C:0.0000019665)70:0.012336492…
(Papaver_alboroseum:0.0000029191,(((((Papaver_dubium:0.0268644418,Papaver_setigerum_D:0.0032336524)92:0.0065602471,((Papaver_somniferum2:0.0033457664,(Papaver_setigerum_C:0.0000029191,Papaver_somniferum_C:0.0000029191)78:0.0000022534)72:0.0075222190,(Papaver_setigerum_B:0.0114477424,(Papaver_somniferum_A:0.0000020870,Papaver_setigerum_A:0.0009884349)100:0.0047751558)79:0.0021260699)61:0.004510477…
(Papaver_alboroseum:0.0161244097,((((Papaver_dubium:0.1187611419,Papaver_somniferum2:0.0116951632)92:0.0117030100,(Papaver_pseudo_orientale:0.0678777387,((((Papaver_setigerum_C:0.0077713257,Papaver_setigerum_B:0.0117219203)72:0.0017124198,(Papaver_rhoeas:0.0070500245,Papaver_setigerum_D:0.0074837314)57:0.0000022945)61:0.0041243470,Papaver_setigerum_A:0.0041831442)59:0.0017107480,Papaver_bracteatu…
(Papaver_alboroseum:0.0170024646,(((((Papaver_dubium:0.0319006236,Papaver_rhoeas:0.0000024360)90:0.0158608085,Papaver_bracteatum:0.0026883177)66:0.0060807858,((Papaver_somniferum2:0.0000029584,Papaver_setigerum_B:0.0040588571)28:0.0000014100,((Papaver_setigerum_C:0.0000029584,Papaver_somniferum_C:0.0000029584)46:0.0000020553,(Papaver_somniferum_A:0.0000029280,Papaver_setigerum_A:0.1297532717)76:0…
(Papaver_alboroseum:0.0000023678,((((((Papaver_dubium:0.0000028693,Papaver_setigerum_D:0.0105929767)62:0.0039380401,Papaver_rhoeas:0.0082434405)48:0.0016364989,(Papaver_pseudo_orientale:0.0165509448,Papaver_bracteatum:0.0030200203)98:0.0082523691)49:0.0038356342,(((Papaver_somniferum2:0.0000021981,(Papaver_somniferum_C:0.0000028693,Papaver_setigerum_C:0.0000028693)91:0.0000022378)57:0.0110713118,…
(Papaver_alboroseum:0.0207482065,(((((Papaver_dubium:0.0286106975,(Papaver_somniferum_A:0.0005629260,(Papaver_setigerum_B:0.0755363922,Papaver_setigerum_A:0.0001103495)25:0.0000020292)83:0.0088073829)50:0.0054865276,((Papaver_somniferum2:0.0165479848,(Papaver_setigerum_C:0.0000020244,Papaver_somniferum_C:0.0001343157)98:0.0046016113)65:0.0086553618,Papaver_setigerum_D:0.0151308830)33:0.0041769854…
(Papaver_alboroseum:0.0070971862,((((((Papaver_dubium:0.0084719412,(Papaver_rhoeas:0.0145014623,Papaver_setigerum_D:0.0095710196)66:0.0024385519)62:0.0022775519,(((Papaver_somniferum2:0.0000020246,(Papaver_somniferum_A:0.0000020246,Papaver_setigerum_A:0.0000020246)64:0.0000020293)98:0.0161691993,Papaver_somniferum_C:0.0074568982)58:0.0029681504,Papaver_setigerum_B:0.0113287220)90:0.0107351849)39:…
(Papaver_alboroseum:0.0000022039,(((((((((Papaver_dubium:0.0251627177,Papaver_rhoeas:0.0130243339)43:0.0014071352,Papaver_setigerum_A:0.0108764149)42:0.0021187520,((Papaver_somniferum_C:0.0015469737,Papaver_setigerum_C:0.0000020329)100:0.0086500113,Papaver_setigerum_B:0.0146572845)56:0.0002157623)38:0.0011181258,(Papaver_pseudo_orientale:0.0220446459,Papaver_bracteatum:0.0091632355)56:0.002611784…
(Papaver_alboroseum:0.0000021188,(((((((Papaver_dubium:0.0167028455,(((Papaver_pseudo_orientale:0.0000025284,Papaver_bracteatum:0.0000026924)97:0.0060938782,(((Papaver_somniferum2:0.0147214548,Papaver_setigerum_A:0.0000023554)65:0.0003870928,Papaver_somniferum_A:0.0007882267)86:0.0045532324,Papaver_setigerum_B:0.0202211022)96:0.0048287497)80:0.0013819123,Papaver_setigerum_C:0.0105348802)57:0.0000…
(Papaver_alboroseum:0.0728801970,(((((((Papaver_dubium:0.0230395229,(Papaver_somniferum_A:0.0000022027,Papaver_setigerum_A:0.0000023890)97:0.0310184776)100:0.1026177140,Papaver_somniferum2:0.0722310887)71:0.0000023364,((Papaver_pseudo_orientale:0.0098421565,Papaver_bracteatum:0.0000024212)83:0.0175887816,(Papaver_setigerum_B:0.0214960077,(Papaver_setigerum_D:0.0149799690,Papaver_rhoeas:0.04555091…
(Papaver_alboroseum:0.0600093644,(((Papaver_keelei:0.0043950059,Papaver_radicatum_subsp__dahlianum:0.0250681547)98:0.0279483974,((Papaver_nudicaule:0.0019858195,Papaver_radicatum_subsp__laestadianum:0.0519145426)83:0.0243201676,(((((Papaver_pseudo_orientale:0.0757406757,Papaver_somniferum_C:0.0314206911)39:0.0036398128,Papaver_bracteatum:0.2475411702)16:0.0000021346,((Papaver_somniferum_A:0.00512…
(Papaver_alboroseum:0.0000021862,(((((Papaver_dubium:0.0761929660,Papaver_radicatum_subsp__macrostigmum:0.0030551718)70:0.0093394925,((((Papaver_somniferum2:0.0538337767,(Papaver_setigerum_C:0.0000021041,Papaver_somniferum_C:0.0000023304)95:0.0027265488)80:0.0010623094,(Papaver_somniferum_A:0.0000020383,Papaver_setigerum_A:0.0000020638)82:0.0005827719)98:0.0042451377,(Papaver_rhoeas:0.0056823076,…
(Papaver_alboroseum:0.0309362253,((((((Papaver_dubium:0.0220603522,(Papaver_rhoeas:0.0257529256,Papaver_setigerum_D:0.0165931296)68:0.0059006846)48:0.0000024305,((Papaver_somniferum2:0.0152045019,Papaver_setigerum_C:0.0007722465)83:0.0008257367,Papaver_somniferum_C:0.0019865294)94:0.0262155909)44:0.0036815687,Papaver_setigerum_B:0.0228768060)58:0.0055117067,(Papaver_pseudo_orientale:0.0131011233,…
(Papaver_alboroseum:0.0000028992,(((((((Papaver_dubium:0.0147670107,Papaver_setigerum_D:0.0053619155)46:0.0025981080,(Papaver_somniferum2:0.0000020690,(Papaver_somniferum_A:0.0000028992,Papaver_setigerum_A:0.0000023147)84:0.0000021882)97:0.0039487615)10:0.0000020320,(Papaver_rhoeas:0.0060388904,Papaver_bracteatum:0.0060133433)32:0.0009197244)26:0.0009963832,((Papaver_keelei:0.0000028321,Papaver_r…
(Papaver_alboroseum:0.0542940055,(((((Papaver_dubium:0.0335208658,Papaver_rhoeas:0.0000021699)94:0.0133733025,Papaver_setigerum_D:0.0106431359)64:0.0011888540,(((((Papaver_keelei:0.0061145398,((Papaver_lapponicum:0.0123753112,Papaver_radicatum_subsp__laestadianum:0.0000029363)53:0.0000024148,Papaver_nudicaule:0.0000020953)34:0.0000025171)41:0.0000020236,Papaver_radicatum_subsp__dahlianum:0.000001…
(Papaver_alboroseum:0.0032926738,(((((Papaver_dubium:0.0135533174,Papaver_rhoeas:0.0028615831)99:0.0163494168,(Papaver_pseudo_orientale:0.0366065751,Papaver_bracteatum:0.0002785668)100:0.0151202962)85:0.0031438574,((Papaver_somniferum2:0.0260522438,Papaver_setigerum_C:0.0015383192)91:0.0024535439,((Papaver_somniferum_A:0.0000026146,Papaver_setigerum_A:0.0000024700)100:0.0054209198,Papaver_setiger…
(Papaver_alboroseum:0.0000020683,(((((((((Papaver_dubium:0.0235314154,Papaver_setigerum_D:0.0099664343)61:0.0000026629,(Papaver_rhoeas:0.0121645085,(Papaver_somniferum_C:0.0011014392,Papaver_setigerum_C:0.0000020710)99:0.0079512165)50:0.0000214981)94:0.0043018182,(Papaver_pseudo_orientale:0.0088435271,Papaver_bracteatum:0.0000023357)98:0.0167082851)68:0.0038058839,Papaver_setigerum_B:0.0117034416…
(Papaver_alboroseum:0.0801820823,(((((((Papaver_dubium:0.0178235293,Papaver_setigerum_D:0.0110204769)19:0.0001157429,Papaver_rhoeas:0.0133306066)29:0.0000025898,Papaver_radicatum_subsp__laestadianum:0.0311647695)61:0.0065567040,(Papaver_pseudo_orientale:0.0059090162,Papaver_bracteatum:0.0000024293)98:0.0093954698)54:0.0023236303,((((Papaver_somniferum2:0.0000021538,Papaver_somniferum_A:0.01824324…
(Papaver_alboroseum:0.0000026435,(((Papaver_dubium:0.2587267078,Papaver_keelei:0.0194690310)70:0.0152684432,Papaver_radicatum_subsp__macrostigmum:0.0113382200)10:0.0000028937,Papaver_lapponicum:0.1016319553)51:0.0000025526,((Papaver_mcconnellii:0.0088722324,Papaver_radicatum_subsp__dahlianum:0.0000020905)84:0.0276266385,((Papaver_nudicaule:0.1047848060,Papaver_radicatum_subsp__laestadianum:0.0064…
(Papaver_alboroseum:0.1951284025,(Papaver_dubium:0.0507584295,(Papaver_keelei:0.1118420716,(Papaver_lapponicum:0.0677569070,(((Papaver_mcconnellii:0.0518441339,Papaver_radicatum_subsp__dahlianum:0.0877907490)88:0.0419448931,(((Papaver_radicatum_subsp__laestadianum:0.1880079339,Papaver_setigerum_A:0.0068468981)40:0.0010230324,Papaver_bracteatum:0.0107499601)90:0.0288479272,Papaver_somniferum2:0.02…
(Papaver_alboroseum:0.0000029267,(((Papaver_dubium:0.0128831637,Papaver_radicatum_subsp__laestadianum:0.0314977329)100:0.0714964515,(((Papaver_pseudo_orientale:0.0000029267,Papaver_bracteatum:0.0000029506)94:0.0111029838,Papaver_setigerum_D:0.0106204560)67:0.0008866162,(((Papaver_somniferum2:0.0159410584,(Papaver_setigerum_C:0.0004908052,Papaver_somniferum_C:0.0009924256)90:0.0024902080)68:0.0024…
(Papaver_alboroseum:0.0093679916,(((Papaver_dubium:0.0382067221,((Papaver_keelei:0.0574120800,Papaver_setigerum_D:0.0080718772)74:0.0058944098,Papaver_rhoeas:0.0136962925)40:0.0022038500)56:0.0000010873,(Papaver_pseudo_orientale:0.0000020664,Papaver_bracteatum:0.0018004218)81:0.0031406315)68:0.0051216115,(((Papaver_somniferum2:0.0000025477,(Papaver_somniferum_A:0.0000025477,Papaver_setigerum_A:0.…
(Papaver_alboroseum:0.0000020311,(((((Papaver_dubium:0.0242100464,Papaver_rhoeas:0.0104523337)80:0.0018744729,Papaver_setigerum_D:0.0107021432)96:0.0127203868,(Papaver_pseudo_orientale:0.0261413940,Papaver_bracteatum:0.0000024940)95:0.0127734504)55:0.0000022874,Papaver_keelei:0.1398812990)78:0.0095134781,(Papaver_radicatum_subsp__laestadianum:0.0872794852,(((Papaver_somniferum2:0.0045642097,(Papa…
(Papaver_alboroseum:0.0233883367,((Papaver_dubium:0.0186030242,(((((Papaver_somniferum2:0.0000024200,Papaver_setigerum_A:0.0000024240)99:0.0018256611,Papaver_somniferum_A:0.0000024200)100:0.0175950852,(Papaver_setigerum_D:0.0153089852,Papaver_rhoeas:0.0156488322)62:0.0035592535)37:0.0012694635,Papaver_setigerum_B:0.0177636679)59:0.0058775074,Papaver_somniferum_C:0.0157905195)46:0.0064105307)94:0.…
(Papaver_alboroseum:0.0000021143,((((((((Papaver_dubium:0.0422892521,Papaver_setigerum_D:0.0123493770)50:0.0017259109,Papaver_bracteatum:0.0067737378)41:0.0006475212,(((Papaver_pseudo_orientale:0.0889701284,(Papaver_setigerum_A:0.0036459123,Papaver_setigerum_B:0.0062497999)83:0.0019073365)52:0.0000025057,(Papaver_somniferum_C:0.0000020774,Papaver_setigerum_C:0.0000020785)99:0.0053277309)65:0.0015…
(Papaver_alboroseum:0.0112563429,((Papaver_dubium:0.0434690895,((Papaver_pseudo_orientale:0.0203174511,((Papaver_somniferum2:0.0255980421,Papaver_setigerum_A:0.0050854388)44:0.0025737905,Papaver_setigerum_D:0.0123239795)39:0.0003511424)58:0.0021314486,(Papaver_setigerum_B:0.0062830474,((Papaver_setigerum_C:0.0000022123,Papaver_somniferum_C:0.0003134288)99:0.0065259132,Papaver_rhoeas:0.0100133556)…
(Papaver_alboroseum:0.0000021136,(((((((((Papaver_dubium:0.0098266279,Papaver_setigerum_B:0.0123541326)70:0.0059908196,((Papaver_somniferum2:0.0000022677,(Papaver_somniferum_A:0.0000022677,Papaver_setigerum_A:0.0000022677)72:0.0000022166)100:0.0161830783,Papaver_somniferum_C:0.0174470687)79:0.0030329991)34:0.0025716192,(Papaver_lapponicum:0.0584310121,Papaver_radicatum_subsp__dahlianum:0.00309257…
(Papaver_alboroseum:0.0000021258,((((Papaver_dubium:0.0884130896,(((Papaver_somniferum2:0.0000024977,(Papaver_setigerum_A:0.0000024977,Papaver_somniferum_A:0.0000024977)81:0.0000022881)90:0.0060843939,(Papaver_setigerum_C:0.0000024977,(Papaver_setigerum_B:0.0051679869,Papaver_somniferum_C:0.0000024977)20:0.0000022886)44:0.0000024098)67:0.0031451082,Papaver_setigerum_D:0.0606316519)62:0.0016136407…
(Papaver_alboroseum:0.0000020324,(((((Papaver_dubium:0.0043703873,((Papaver_pseudo_orientale:0.0000020324,Papaver_bracteatum:0.0064209709)90:0.0052634246,((((Papaver_somniferum2:0.0000020324,(Papaver_setigerum_C:0.0000020324,Papaver_somniferum_C:0.0006564823)57:0.0000020366)72:0.0041608712,(Papaver_somniferum_A:0.0020320919,Papaver_setigerum_A:0.0000020324)87:0.0017889379)70:0.0035414976,Papaver_…
(Papaver_alboroseum:0.0425872596,((((Papaver_dubium:0.0415093841,((((((Papaver_pseudo_orientale:0.0518876113,Papaver_somniferum2:0.0245046096)80:0.0165038196,(Papaver_somniferum_C:0.0000028974,Papaver_setigerum_C:0.0010420958)89:0.0039319563)79:0.0109871240,Papaver_setigerum_D:0.0333084697)69:0.0040926018,Papaver_radicatum_subsp__macrostigmum:0.0445321663)40:0.0000029973,Papaver_bracteatum:0.0341…
(Papaver_alboroseum:0.0000020046,(((((Papaver_dubium:0.0000020046,((Papaver_somniferum2:0.0261764945,Papaver_setigerum_C:0.0000020990)62:0.0053086943,Papaver_setigerum_B:0.0123777862)35:0.0015240447)20:0.0000023446,((Papaver_setigerum_A:0.0000020046,Papaver_somniferum_A:0.0000020046)100:0.0075146776,Papaver_rhoeas:0.0134972899)62:0.0012836757)27:0.0000020771,(Papaver_mcconnellii:0.2926720627,Papa…
(Papaver_alboroseum:0.0207090613,(((((((((Papaver_dubium:0.0000029066,Papaver_somniferum_A:0.0009763381)36:0.0000028028,Papaver_somniferum2:0.0000029066)10:0.0000010161,Papaver_setigerum_A:0.0000029066)25:0.0031611846,(Papaver_pseudo_orientale:0.0220648794,Papaver_setigerum_B:0.0053043737)30:0.0045969520)36:0.0033233049,Papaver_setigerum_C:0.0109533446)52:0.0060406840,((Papaver_rhoeas:0.006896335…
(Papaver_alboroseum:0.0383743409,((((((Papaver_dubium:0.1377270081,(((Papaver_somniferum2:3.5779059261,Papaver_setigerum_A:0.0000021755)55:0.0135172149,Papaver_somniferum_A:0.0000025582)54:0.0047858751,Papaver_setigerum_B:0.0048971234)51:0.0069936136)30:0.0012436248,Papaver_rhoeas:0.0132844611)21:0.0014426218,Papaver_setigerum_C:0.0134038643)58:0.0158781069,(Papaver_bracteatum:0.0128631798,Papave…
(Papaver_alboroseum:0.1302644914,(((((Papaver_dubium:0.1441980686,(((((Papaver_keelei:0.0520270244,Papaver_radicatum_subsp__macrostigmum:0.0000026962)100:0.3339350791,Papaver_lapponicum:0.0345944366)96:0.0689461329,Papaver_somniferum2:0.0873526884)89:0.0421810617,(Papaver_radicatum_subsp__dahlianum:0.0161775501,Papaver_radicatum_subsp__laestadianum:0.0000023783)91:0.0455225963)74:0.0188829570,((P…
(Papaver_alboroseum:0.0744243360,((Papaver_dubium:0.0222033488,((Papaver_nudicaule:0.0483279667,Papaver_pseudo_orientale:0.0229973007)63:0.0394882955,(((Papaver_radicatum_subsp__dahlianum:0.0475470252,Papaver_radicatum_subsp__macrostigmum:0.0643075693)85:0.0366523830,Papaver_bracteatum:0.0491528603)77:0.0542808215,Papaver_radicatum_subsp__laestadianum:0.0350885113)48:0.0126538912)68:0.0138473656)…
(Papaver_alboroseum:0.0000022071,(((((Papaver_dubium:0.0236951369,(Papaver_pseudo_orientale:0.0171268648,Papaver_bracteatum:0.0024433953)99:0.0171339254)38:0.0008816809,(Papaver_rhoeas:0.0198440351,Papaver_setigerum_D:0.0138973839)47:0.0017122784)64:0.0041064022,(Papaver_somniferum2:0.0000020054,(Papaver_setigerum_B:0.0246805400,(Papaver_setigerum_A:0.0000020054,Papaver_somniferum_A:0.0000020054)…
(Papaver_alboroseum:0.0135747448,((((((Papaver_dubium:0.0205477396,Papaver_setigerum_D:0.0190049884)56:0.0000021158,((((Papaver_keelei:0.0306816282,(Papaver_radicatum_subsp__dahlianum:0.0125797738,Papaver_radicatum_subsp__macrostigmum:0.0128747065)65:0.0073703985)27:0.0000020276,Papaver_mcconnellii:0.0142994198)52:0.0126258378,(Papaver_lapponicum:0.0207495328,Papaver_radicatum_subsp__laestadianum…
(Papaver_alboroseum:0.0000020828,(((((((Papaver_dubium:0.0413141520,(Papaver_pseudo_orientale:0.0286770778,Papaver_bracteatum:0.0183626136)45:0.0065376650)13:0.0000025754,((Papaver_somniferum2:0.0331264887,(Papaver_somniferum_C:0.0008429744,Papaver_setigerum_C:0.0019066172)88:0.0027889593)88:0.0196667836,Papaver_setigerum_D:0.0138692258)32:0.0073679594)40:0.0115164750,Papaver_setigerum_B:0.045901…
(Papaver_alboroseum:0.0276853314,(((((Papaver_dubium:0.0647777387,(Papaver_setigerum_C:0.0002576683,Papaver_somniferum_C:0.0008267728)100:0.0129811119)56:0.0017119585,((Papaver_pseudo_orientale:0.2640863723,((Papaver_somniferum2:0.0131744832,Papaver_somniferum_A:0.0025557130)98:0.0118911138,Papaver_bracteatum:0.0201134310)32:0.0000010076)23:0.0024365711,(Papaver_setigerum_B:0.1385625071,(Papaver_…
(Papaver_alboroseum:0.0000026596,(((((((Papaver_dubium:0.0042909141,Papaver_rhoeas:0.0099566817)93:0.0066284420,Papaver_setigerum_D:0.0181585602)72:0.0004022141,Papaver_pseudo_orientale:0.0040798331)47:0.0000021457,Papaver_bracteatum:0.0103125604)96:0.0089161104,(((Papaver_somniferum2:0.0692479810,Papaver_setigerum_A:0.0000020879)78:0.0003130907,Papaver_somniferum_A:0.0013788458)89:0.0033352601,(…
(Papaver_alboroseum:0.0260088580,(((((((Papaver_dubium:0.0217122142,((Papaver_setigerum_B:0.0052738206,((Papaver_somniferum_C:0.0000020277,Papaver_setigerum_C:0.0000020277)90:0.0010520526,Papaver_setigerum_D:0.0095241922)47:0.0000020277)71:0.0009418465,(Papaver_somniferum_A:0.0215297466,Papaver_setigerum_A:0.0040860277)72:0.0068710724)51:0.0018142872)87:0.0166738839,Papaver_somniferum2:0.08501750…
(Papaver_alboroseum:0.0275426614,((((Papaver_dubium:0.0183055191,(((Papaver_mcconnellii:0.0636372476,(((Papaver_somniferum2:0.0616244273,(Papaver_somniferum_C:0.0000028026,Papaver_setigerum_C:0.0000028026)95:0.0062606361)53:0.0101818712,Papaver_setigerum_B:0.0184371124)34:0.0050089292,(Papaver_bracteatum:0.0268912738,(Papaver_setigerum_A:0.0000028026,Papaver_somniferum_A:0.0000028026)95:0.0136026…
(Papaver_alboroseum:0.0488867538,(((((Papaver_dubium:0.0000020340,Papaver_pseudo_orientale:0.0000023206)94:0.0159880236,Papaver_somniferum2:0.0124695875)90:0.0273620869,((((Papaver_mcconnellii:0.0078852411,(Papaver_radicatum_subsp__macrostigmum:0.0550091734,(Papaver_setigerum_D:0.0121972419,(Papaver_setigerum_C:0.0189247393,Papaver_rhoeas:0.0162357540)50:0.0021705874)35:0.0035031040)33:0.00203202…
(Papaver_dubium:0.0159904415,((((((((Papaver_keelei:0.0000024656,(Papaver_radicatum_subsp__dahlianum:0.0590682978,Papaver_radicatum_subsp__macrostigmum:0.0860917394)67:0.1285477904)42:0.0000028315,Papaver_nudicaule:0.0070407540)63:0.0092417468,(Papaver_mcconnellii:0.0128695377,Papaver_radicatum_subsp__laestadianum:0.0108799910)68:0.0065977339)68:0.0049678165,Papaver_lapponicum:0.0000021186)98:0.0…
(Papaver_alboroseum:0.0095584555,(((((Papaver_dubium:0.0093143011,Papaver_rhoeas:0.0049258134)77:0.0009977438,(Papaver_pseudo_orientale:0.0195256064,Papaver_bracteatum:0.0051651371)68:0.0048988182)71:0.0029477391,((Papaver_setigerum_A:0.0008247028,Papaver_somniferum_A:0.0008298627)91:0.0027803873,Papaver_setigerum_B:0.0089722513)48:0.0026792551)47:0.0018905662,(Papaver_somniferum_C:0.0000026064,P…
(Papaver_alboroseum:0.0723077050,(((Papaver_dubium:0.0309715988,((((Papaver_somniferum2:0.0132317033,Papaver_setigerum_C:0.0000011676)43:0.0007378408,Papaver_somniferum_C:0.0007468396)53:0.0114175024,(Papaver_rhoeas:0.0101368007,Papaver_setigerum_D:0.0180694271)46:0.0038326342)15:0.0000019972,(Papaver_somniferum_A:0.0031253696,Papaver_setigerum_A:0.0020282144)98:0.0170079765)26:0.0027968709)39:0.…
(Papaver_alboroseum:0.0110625218,(((((Papaver_dubium:0.1039005745,Papaver_rhoeas:0.0243124518)77:0.0106704939,(Papaver_pseudo_orientale:0.1431533684,Papaver_setigerum_D:0.0000023551)48:0.0071576456)29:0.0010512224,(((Papaver_somniferum2:0.0237622828,(Papaver_somniferum_A:0.0023764738,Papaver_setigerum_A:0.0000021474)91:0.0049057086)87:0.0114458408,Papaver_somniferum_C:0.0089398775)98:0.0238050587…
(Papaver_alboroseum:0.0000022178,((((Papaver_dubium:0.0309972037,Papaver_mcconnellii:0.0018642032)11:0.0157977056,Papaver_radicatum_subsp__dahlianum:0.0282508242)23:0.0090273552,(((Papaver_lapponicum:0.0078481091,Papaver_radicatum_subsp__macrostigmum:0.0000022178)73:0.0024479785,Papaver_nudicaule:0.0182264920)41:0.0082668279,Papaver_pseudo_orientale:0.0000022178)29:0.0057671602)88:0.0156091651,(P…
(Papaver_dubium:0.1158901386,((((((Papaver_keelei:0.0000023854,(((Papaver_lapponicum:0.0000026389,Papaver_radicatum_subsp__laestadianum:0.0000026389)71:0.0000020880,Papaver_radicatum_subsp__macrostigmum:0.0000026389)59:0.0178027890,Papaver_radicatum_subsp__dahlianum:0.0000027785)69:0.0178413051)60:0.0123830007,Papaver_mcconnellii:0.0046515767)96:0.0791387943,((Papaver_setigerum_C:0.0000026389,Pap…
(Papaver_alboroseum:0.0454831645,(((((((((Papaver_dubium:0.0113511866,Papaver_bracteatum:0.0074649789)52:0.0000024062,Papaver_setigerum_C:0.0056129796)51:0.0009024284,((Papaver_pseudo_orientale:0.0892787047,Papaver_setigerum_B:0.0075561417)51:0.0000026133,(Papaver_setigerum_A:0.0010024965,Papaver_somniferum_A:0.0000022033)96:0.0028361455)60:0.0027768763)44:0.0000020081,Papaver_setigerum_D:0.00281…
(Papaver_alboroseum:0.0000025240,(((((((((((Papaver_dubium:0.0000020473,(Papaver_somniferum2:0.0000021510,(Papaver_somniferum_A:0.0000022264,Papaver_setigerum_A:0.0000023095)63:0.0000011215)82:0.0000013204)37:0.0070264957,(Papaver_setigerum_C:0.0007700685,Papaver_somniferum_C:0.0000020076)99:0.0077950488)59:0.0006793368,Papaver_setigerum_B:0.0120233693)88:0.0111806503,Papaver_rhoeas:0.0096031265)…
(Papaver_alboroseum:0.0171375950,(((((((Papaver_dubium:0.0134637523,Papaver_somniferum2:0.0106377363)60:0.0001566390,(Papaver_somniferum_C:0.0000020202,Papaver_setigerum_C:0.0000020202)74:0.0000024322)92:0.0068865968,(((((Papaver_pseudo_orientale:0.0000020202,Papaver_bracteatum:0.0000020260)97:0.0094656099,Papaver_setigerum_D:0.0161040060)66:0.0025301691,Papaver_setigerum_B:0.0120087734)77:0.0026…
(Papaver_alboroseum:0.0000025578,(((((((Papaver_dubium:0.0734436114,Papaver_pseudo_orientale:0.0171015800)48:0.0000021042,Papaver_somniferum2:0.0382646404)70:0.0074007050,(Papaver_somniferum_C:0.0020203411,Papaver_setigerum_C:0.0003971014)81:0.0020366289)84:0.0083836640,Papaver_bracteatum:0.0103663427)77:0.0029592363,Papaver_setigerum_D:0.0181761513)65:0.0030303453,(Papaver_setigerum_A:0.00000206…
(Papaver_alboroseum:0.0000028437,((((((Papaver_dubium:0.0000020447,Papaver_pseudo_orientale:0.0061028919)68:0.0053541273,(Papaver_radicatum_subsp__macrostigmum:0.0387330218,Papaver_setigerum_D:0.0056591913)41:0.0022039987)37:0.0024912298,(Papaver_radicatum_subsp__laestadianum:0.0906587949,Papaver_bracteatum:0.0000024698)35:0.0053885488)35:0.0005808728,Papaver_rhoeas:0.0093980835)63:0.0063613364,(…
(Papaver_alboroseum:0.0418935087,((((((((Papaver_dubium:0.0162781991,(Papaver_somniferum_C:0.0000022878,Papaver_setigerum_C:0.0000022878)80:0.0000020682)63:0.0023810614,Papaver_somniferum2:0.0000024050)59:0.0023511785,(Papaver_setigerum_A:0.0000022878,Papaver_somniferum_A:0.0006622104)100:0.0047891353)45:0.0012544192,Papaver_setigerum_B:0.0144543493)68:0.0068786712,(Papaver_setigerum_D:0.01425683…
(Papaver_dubium:0.0316334291,((((((Papaver_keelei:0.0097493335,Papaver_radicatum_subsp__laestadianum:0.0105985685)97:0.0305451195,Papaver_radicatum_subsp__dahlianum:0.0426987438)99:0.0531267099,((Papaver_lapponicum:0.0128125436,Papaver_mcconnellii:0.0000021765)100:0.0313520630,(Papaver_nudicaule:0.0062687407,Papaver_radicatum_subsp__macrostigmum:0.0161950343)99:0.0236005424)97:0.0365963815)98:0.0…
(Papaver_alboroseum:0.0042116843,(((((((Papaver_dubium:0.0000023051,(Papaver_bracteatum:0.0091599050,Papaver_setigerum_D:0.0110345510)27:0.0000017873)30:0.0004615828,Papaver_pseudo_orientale:0.0419690935)15:0.0000074414,(((Papaver_somniferum2:0.0000020721,(Papaver_setigerum_C:0.0000023051,Papaver_somniferum_C:0.0007544879)77:0.0000021840)93:0.0040926575,(Papaver_setigerum_A:0.0000021913,Papaver_s…
(Papaver_alboroseum:0.0000020384,((Papaver_dubium:0.0426819471,((Papaver_lapponicum:0.0108508652,(((Papaver_nudicaule:0.0000029700,Papaver_radicatum_subsp__macrostigmum:0.0000027120)69:0.0367795781,Papaver_radicatum_subsp__dahlianum:0.0126974108)60:0.0251129197,(Papaver_pseudo_orientale:0.0321063558,(((((Papaver_somniferum2:0.0114849815,Papaver_somniferum_C:0.0026329138)64:0.0080797424,Papaver_se…
(Papaver_alboroseum:0.0365780919,(((((Papaver_dubium:0.0929890025,Papaver_mcconnellii:0.0483870187)71:0.0158623882,(Papaver_pseudo_orientale:0.0694684760,Papaver_somniferum2:0.0786711197)31:0.0016250036)68:0.0075274928,((((Papaver_setigerum_A:0.0000010000,Papaver_somniferum_A:0.0000010000)87:0.0027099900,Papaver_setigerum_D:0.0116591828)66:0.0024155451,(Papaver_setigerum_C:0.0000010000,Papaver_so…
(Papaver_alboroseum:0.0329804010,((((((((Papaver_dubium:0.0610601808,Papaver_setigerum_B:0.0082277614)56:0.0068705338,Papaver_setigerum_D:0.0173379778)42:0.0015830604,Papaver_bracteatum:0.0104506435)38:0.0015956950,((Papaver_somniferum2:0.0000022735,(Papaver_setigerum_A:0.0000022735,Papaver_somniferum_A:0.0000022735)86:0.0000024163)59:0.0057994643,(Papaver_setigerum_C:0.0000022735,Papaver_somnife…
(Papaver_alboroseum:0.1174559741,(Papaver_dubium:0.0586260258,Papaver_setigerum_D:0.0000022527)85:0.0125735848,(((((((Papaver_keelei:0.1469895233,Papaver_bracteatum:0.0000021507)93:0.0259746025,Papaver_radicatum_subsp__dahlianum:0.0000020007)93:0.0157669190,Papaver_nudicaule:0.0338240425)98:0.0319722301,((Papaver_lapponicum:0.0000025817,Papaver_radicatum_subsp__laestadianum:0.0117437978)92:0.0059…
(Papaver_alboroseum:0.0238332056,(((((((((((Papaver_dubium:0.0547245225,Papaver_somniferum_C:0.0006448308)10:0.0000032876,Papaver_setigerum_C:0.0000022628)25:0.0011746296,Papaver_somniferum2:0.0950808508)64:0.0037763657,(Papaver_somniferum_A:0.0000021113,Papaver_setigerum_A:0.0006483321)99:0.0041933416)52:0.0012039542,Papaver_setigerum_B:0.0139481709)89:0.0063487027,Papaver_bracteatum:0.015964088…
(Papaver_dubium:0.0246435571,(((((((Papaver_keelei:0.0000024504,Papaver_lapponicum:0.0000020607)90:0.0069143754,Papaver_radicatum_subsp__macrostigmum:0.0320118873)71:0.0105769807,Papaver_mcconnellii:0.0011881562)74:0.0086936071,((Papaver_nudicaule:0.0000025075,Papaver_radicatum_subsp__dahlianum:0.0000024487)69:0.0043129021,Papaver_radicatum_subsp__laestadianum:0.0331086760)81:0.0092674456)93:0.06…
(Papaver_alboroseum:0.0028964323,((((Papaver_dubium:0.0437736075,(Papaver_pseudo_orientale:0.0378669191,((Papaver_somniferum2:0.0210835720,(Papaver_setigerum_C:0.0086165183,Papaver_somniferum_C:0.0001393095)97:0.0038434376)100:0.0072886076,((Papaver_rhoeas:0.0118306728,Papaver_setigerum_D:0.0138123569)85:0.0005308765,(Papaver_setigerum_B:0.0106455961,(Papaver_somniferum_A:0.0075209511,Papaver_set…
(Papaver_alboroseum:0.0457230352,((((((((Papaver_dubium:0.0042347461,Papaver_rhoeas:0.0044308583)90:0.0045755723,Papaver_setigerum_D:0.0094952175)93:0.0012032253,((Papaver_somniferum_C:0.0001950102,Papaver_setigerum_C:0.0006074821)100:0.0043813532,(Papaver_somniferum_A:0.0003954434,Papaver_setigerum_A:0.0000020383)100:0.0064634063)88:0.0013676129)97:0.0031874188,Papaver_setigerum_B:0.0099774889)4…
(Papaver_alboroseum:0.0000022159,((((((Papaver_dubium:0.0280507056,Papaver_radicatum_subsp__dahlianum:0.0466764682)31:0.0000536050,Papaver_pseudo_orientale:0.0493867641)30:0.0000038321,((Papaver_somniferum2:0.0078843111,Papaver_somniferum_C:0.0073010537)56:0.0068626219,Papaver_rhoeas:0.0172814709)16:0.0000021743)43:0.0051294948,(Papaver_setigerum_D:0.0155463887,(Papaver_somniferum_A:0.0108317488,…
(Papaver_alboroseum:0.0084088893,Papaver_keelei:0.0079634134,(((Papaver_lapponicum:0.0074776549,Papaver_nudicaule:0.0049570044)100:0.0229619664,(((((((((Papaver_pseudo_orientale:0.0352533721,Papaver_bracteatum:0.0000026868)57:0.0070277051,Papaver_rhoeas:0.0119550739)46:0.0010186249,Papaver_setigerum_D:0.0125350319)57:0.0171601016,((Papaver_setigerum_C:0.0000020318,Papaver_somniferum_C:0.000002031…
(Papaver_alboroseum:0.0041747969,((((Papaver_dubium:0.0344098641,Papaver_rhoeas:0.0150796291)77:0.0076649941,((Papaver_radicatum_subsp__laestadianum:0.0371370502,Papaver_somniferum2:0.0200658283)86:0.0147197895,(Papaver_somniferum_A:0.0073341027,((Papaver_setigerum_C:0.0000022011,Papaver_somniferum_C:0.0002720186)100:0.0031827699,Papaver_setigerum_B:0.0318315205)85:0.0002881585)74:0.0048480748)84…
(Papaver_alboroseum:0.0378377075,((((((Papaver_dubium:0.0286763862,Papaver_rhoeas:0.0109039698)80:0.0059457912,Papaver_setigerum_D:0.0171646618)61:0.0008981300,Papaver_setigerum_B:0.0137217479)56:0.0012116115,(Papaver_somniferum_A:0.0000026588,Papaver_setigerum_A:0.0004256527)64:0.0095586888)37:0.0025285836,(Papaver_somniferum2:0.0256305495,(Papaver_somniferum_C:0.0000026588,Papaver_setigerum_C:0…
(Papaver_alboroseum:0.0156382576,(((((Papaver_dubium:0.0044334538,(((Papaver_pseudo_orientale:0.0039039413,Papaver_bracteatum:0.0000029553)93:0.0150375671,Papaver_rhoeas:0.0173671616)46:0.0035592834,(((((Papaver_somniferum2:0.0000028248,Papaver_somniferum_A:0.0002212260)58:0.0000029783,Papaver_setigerum_A:0.0009073286)84:0.0073017960,Papaver_setigerum_B:0.0098934712)77:0.0021972036,(Papaver_setig…
(Papaver_alboroseum:0.0269774667,((Papaver_dubium:0.0046414578,Papaver_rhoeas:0.0093856480)75:0.0014635896,(((Papaver_pseudo_orientale:0.0094256801,Papaver_bracteatum:0.0076677411)59:0.0076562912,(((Papaver_somniferum2:0.0106252659,Papaver_somniferum_C:0.0007179624)88:0.0000028121,Papaver_setigerum_C:0.0000024038)96:0.0043445943,((Papaver_somniferum_A:0.0000024038,Papaver_setigerum_A:0.0000024038…
(Papaver_alboroseum:0.0000023323,(((Papaver_dubium:0.0356124710,((Papaver_pseudo_orientale:0.0258764521,Papaver_setigerum_B:0.0179053622)83:0.0062530639,(((Papaver_somniferum2:0.1505949749,(Papaver_somniferum_C:0.0000021019,Papaver_setigerum_C:0.0000022088)62:0.0000021396)100:0.0590726494,(Papaver_somniferum_A:0.0000023323,Papaver_setigerum_A:0.0000023323)100:0.0106930440)99:0.0113845633,Papaver_…
(Papaver_dubium:0.0269584425,(((((((Papaver_keelei:0.0000026726,Papaver_radicatum_subsp__macrostigmum:0.0596896809)80:0.0082911597,Papaver_lapponicum:0.0405541385)56:0.0015330275,Papaver_radicatum_subsp__laestadianum:0.0000026726)46:0.0000023377,(Papaver_mcconnellii:0.1103819647,Papaver_nudicaule:0.0018318441)81:0.0022310631)68:0.0038609435,Papaver_radicatum_subsp__dahlianum:0.0101383206)100:0.04…
(Papaver_alboroseum:0.0159934729,(((((Papaver_dubium:0.0040871930,Papaver_setigerum_D:0.0062572750)42:0.0025473747,Papaver_rhoeas:0.0149174609)52:0.0034109213,(Papaver_pseudo_orientale:0.0000023607,Papaver_bracteatum:0.0093964596)47:0.0000026957)67:0.0021775973,(((Papaver_setigerum_A:0.0000023607,Papaver_somniferum_A:0.0000023607)99:0.0045187291,Papaver_setigerum_B:0.0083298531)69:0.0014327994,(P…
(Papaver_alboroseum:0.0054018251,((((((((Papaver_dubium:0.0000020702,Papaver_somniferum2:0.0294268469)81:0.0132086663,(Papaver_somniferum_A:0.0010786353,Papaver_setigerum_A:0.0002526298)91:0.0044441946)79:0.0048086453,(Papaver_somniferum_C:0.0005329738,Papaver_setigerum_C:0.0000022820)100:0.0049741461)78:0.0042785881,(Papaver_pseudo_orientale:0.0233919315,Papaver_bracteatum:0.0042271636)80:0.0025…
(Papaver_alboroseum:0.0462747209,(((((Papaver_dubium:0.0197136134,((Papaver_somniferum2:0.0000021558,Papaver_setigerum_C:0.0504472344)100:0.0321502166,Papaver_rhoeas:0.0382405416)76:0.0028696702)90:0.0091874233,Papaver_bracteatum:0.0270023084)76:0.0057087675,(Papaver_setigerum_A:0.0233429844,Papaver_setigerum_B:0.0368647828)68:0.0048504986)50:0.0017459666,Papaver_setigerum_D:0.0226979079)79:0.013…
(Papaver_alboroseum:0.1309398868,((((Papaver_dubium:0.0234547191,Papaver_rhoeas:0.0133965490)95:0.0090190420,(Papaver_bracteatum:0.0093857876,Papaver_setigerum_D:0.0151072757)46:0.0000024035)80:0.0019521384,Papaver_pseudo_orientale:0.0000023125)89:0.0084851770,((((Papaver_keelei:0.0000023125,(Papaver_lapponicum:0.0000023119,Papaver_radicatum_subsp__laestadianum:0.0000029759)68:0.0000029447)30:0.0…
(Papaver_alboroseum:0.0257972461,((((Papaver_dubium:0.0099594800,((Papaver_pseudo_orientale:0.0363314847,Papaver_rhoeas:0.0060362531)40:0.0026775998,Papaver_bracteatum:0.0060721803)24:0.0000021120)31:0.0000023608,Papaver_setigerum_D:0.0212921816)30:0.0067489931,(Papaver_radicatum_subsp__dahlianum:0.1251171711,((Papaver_somniferum_C:0.0000020191,Papaver_setigerum_C:0.0000020191)99:0.0052513944,((P…
(Papaver_alboroseum:0.1042779416,(((Papaver_dubium:0.0081400154,(((Papaver_pseudo_orientale:0.0321601975,Papaver_bracteatum:0.0014460894)94:0.0028214179,((Papaver_somniferum2:0.0255649963,(Papaver_somniferum_A:0.0007051413,Papaver_setigerum_A:0.0000023869)97:0.0036477808)90:0.0049222653,(Papaver_somniferum_C:0.0000023869,Papaver_setigerum_C:0.0000023869)100:0.0078505177)44:0.0013999627)36:0.00099…
(Papaver_alboroseum:0.0414663212,(Papaver_dubium:2.0317031348,Papaver_mcconnellii:0.0063290917)26:0.0000013729,((Papaver_keelei:0.0434855077,((Papaver_radicatum_subsp__dahlianum:0.0553443634,Papaver_radicatum_subsp__laestadianum:0.0000028755)95:0.0808709207,Papaver_radicatum_subsp__macrostigmum:0.0494389705)80:0.0173632988)95:0.0356633852,(Papaver_lapponicum:0.0016222240,(Papaver_nudicaule:0.0490…
(Papaver_alboroseum:0.1169301046,((((((Papaver_dubium:0.0490735803,Papaver_setigerum_A:0.0005960239)27:0.0000030926,Papaver_somniferum_A:0.0000021673)49:0.0054472723,Papaver_setigerum_B:0.0101904521)53:0.0015918808,(((Papaver_pseudo_orientale:0.0093725733,Papaver_somniferum2:0.0908458015)44:0.0000020533,(Papaver_somniferum_C:0.0000021673,Papaver_setigerum_C:0.0000021673)71:0.0000010001)87:0.00951…
(Papaver_alboroseum:0.0120527859,(((((Papaver_dubium:0.0431094859,Papaver_bracteatum:0.0087330239)29:0.0018873692,((((Papaver_keelei:0.0000020790,Papaver_mcconnellii:0.0000022785)71:0.0038928706,Papaver_nudicaule:0.0000020229)92:0.0157085997,Papaver_radicatum_subsp__dahlianum:0.0000027479)94:0.0384744595,(Papaver_setigerum_B:0.0149881211,Papaver_setigerum_D:0.0073968590)63:0.0015999564)76:0.00225…
(Papaver_alboroseum:0.0000020072,((((Papaver_dubium:0.0026851649,Papaver_somniferum2:0.0081572396)76:0.0017153523,Papaver_lapponicum:0.0000020072)10:0.0000020072,((((Papaver_keelei:0.0000000000,Papaver_pseudo_orientale:0.0000000000):0.0000000000,Papaver_radicatum_subsp__laestadianum:0.0000000000):0.0000000000,Papaver_nudicaule:0.0000000000):0.0000000000,Papaver_radicatum_subsp__macrostigmum:0.000…
(Papaver_alboroseum:0.0029978227,((((Papaver_dubium:0.0563952584,((Papaver_bracteatum:0.0228581568,Papaver_setigerum_D:0.0119393926)53:0.0000024074,Papaver_rhoeas:0.0110044423)54:0.0017316702)44:0.0003012607,((Papaver_keelei:0.0919865690,((Papaver_somniferum2:0.0324710688,Papaver_setigerum_C:0.0000020761)95:0.0047900137,(Papaver_setigerum_A:0.0003096607,Papaver_somniferum_A:0.0058619106)95:0.0053…
(Papaver_alboroseum:0.0000021901,(((((((Papaver_dubium:0.0313165760,(((Papaver_somniferum2:0.0049494093,Papaver_setigerum_A:0.0002389912)51:0.0000028512,Papaver_somniferum_A:0.0002447965)100:0.0076776197,Papaver_setigerum_B:0.0100193058)81:0.0000024099)45:0.0028609550,Papaver_rhoeas:0.0278426536)74:0.0029217956,(Papaver_somniferum_C:0.0002440717,Papaver_setigerum_C:0.0002440482)99:0.0069984955)10…
(Papaver_alboroseum:0.0069637467,(((Papaver_dubium:0.0795598996,(Papaver_pseudo_orientale:0.0431427722,Papaver_somniferum2:0.0442098740)63:0.0081372685)48:0.0059336647,((Papaver_setigerum_B:0.0257560031,Papaver_setigerum_D:0.0181313987)41:0.0036681843,((Papaver_somniferum_A:0.0023190633,Papaver_setigerum_A:0.0024013346)100:0.0072882009,Papaver_somniferum_C:0.0094337835)65:0.0042126134)48:0.007069…
(Papaver_alboroseum:0.0000022120,((((Papaver_dubium:0.0119737636,((Papaver_lapponicum:0.2211089409,(Papaver_mcconnellii:0.0044686978,Papaver_radicatum_subsp__macrostigmum:0.0000028101)85:0.0102586797)100:0.0742341520,((((Papaver_pseudo_orientale:0.0090364040,(Papaver_somniferum2:0.0118914578,(Papaver_somniferum_A:0.0006278581,Papaver_setigerum_A:0.0019328716)95:0.0042032530)90:0.0072407536)54:0.0…
(Papaver_alboroseum:0.0146353779,((((((Papaver_dubium:0.0087690760,(Papaver_somniferum_C:0.0000022023,Papaver_setigerum_C:0.0037838586)67:0.0000020669)81:0.0082009928,Papaver_somniferum2:0.0000020362)72:0.0116506164,(Papaver_setigerum_A:0.0000021753,Papaver_somniferum_A:0.0000025385)94:0.0076227138)74:0.0180008160,(Papaver_setigerum_B:0.0000023403,Papaver_setigerum_D:0.0000025395)100:0.9277634550…
(Papaver_alboroseum:0.0162259034,(((((Papaver_dubium:0.0914643797,(Papaver_rhoeas:0.0210343477,Papaver_setigerum_D:0.0167644884)66:0.0012450713)22:0.0037952342,(Papaver_pseudo_orientale:0.1108658010,Papaver_bracteatum:0.0014969950)26:0.0018654989)62:0.0028280334,((Papaver_setigerum_A:0.0139165231,Papaver_setigerum_B:0.0174562967)87:0.0024818657,Papaver_setigerum_C:0.0053868376)77:0.0020008203)77:…
(Papaver_dubium:0.0353839377,((((Papaver_keelei:0.0178727364,(Papaver_lapponicum:0.0000021664,Papaver_mcconnellii:0.0000024658)95:0.0157797053)78:0.0434470943,((Papaver_nudicaule:0.0173135510,Papaver_radicatum_subsp__laestadianum:0.1007734602)44:0.0151572065,(Papaver_radicatum_subsp__dahlianum:0.0674993070,Papaver_setigerum_B:0.0000025082)90:0.0077477429)40:0.0024848204)15:0.0015918770,((((Papave…
(Papaver_alboroseum:0.0000021387,(((((((Papaver_dubium:0.0064223533,(Papaver_somniferum_C:0.0028309384,Papaver_setigerum_C:0.0031115971)49:0.0000024875)57:0.0026630750,Papaver_somniferum2:0.0137357933)83:0.0052591724,Papaver_rhoeas:0.0139502031)59:0.0021280374,(((Papaver_lapponicum:0.0052726147,(Papaver_mcconnellii:0.0091595744,Papaver_radicatum_subsp__macrostigmum:0.0000020067)94:0.0116926067)99…
(Papaver_alboroseum:0.0000029756,((((((((Papaver_dubium:0.0096562761,Papaver_setigerum_D:0.0000025509)82:0.0146233167,((Papaver_somniferum2:0.0000024342,(Papaver_somniferum_A:0.0000024682,Papaver_setigerum_A:0.0005696827)98:0.0052732128)89:0.0056134996,(Papaver_setigerum_C:0.0005145170,Papaver_somniferum_C:0.0005007532)99:0.0126293880)62:0.0015051619)97:0.0095167596,Papaver_setigerum_B:0.02004888…
(Papaver_alboroseum:0.0000027193,(((((((Papaver_dubium:0.0277089860,(Papaver_pseudo_orientale:0.0000021105,Papaver_bracteatum:0.0000020374)84:0.0000021562)52:0.0161454523,Papaver_rhoeas:0.0238436790)37:0.0033253089,(Papaver_nudicaule:0.0533817383,Papaver_setigerum_B:0.0168082931)40:0.0000025427)22:0.0011870414,(((Papaver_somniferum2:0.0000021440,Papaver_somniferum_A:0.0000025420)94:0.0023793462,P…
(Papaver_alboroseum:0.0287181855,(((((Papaver_keelei:0.0501932899,Papaver_radicatum_subsp__macrostigmum:0.0349284779)45:0.0040180269,(Papaver_mcconnellii:0.0477289684,Papaver_radicatum_subsp__laestadianum:0.0136723584)83:0.0109520564)46:0.0040706354,((Papaver_pseudo_orientale:0.1564631721,Papaver_somniferum2:0.0845384500)43:0.0023281904,((((Papaver_setigerum_A:0.0000026266,Papaver_somniferum_A:0.…
(Papaver_alboroseum:0.0064805936,(((Papaver_dubium:0.0100500057,(((Papaver_pseudo_orientale:0.0000025088,Papaver_rhoeas:0.0000023012)96:0.0147490312,(Papaver_setigerum_D:0.0087603429,Papaver_bracteatum:0.0108444859)59:0.0021374728)91:0.0030547673,((((Papaver_somniferum2:0.0000025088,Papaver_setigerum_A:0.0005045485)11:0.0000024298,Papaver_somniferum_A:0.0033963065)32:0.0030584606,Papaver_setigeru…
(Papaver_alboroseum:0.0000029567,(((((Papaver_dubium:0.0199267646,(((Papaver_somniferum_C:0.0000029559,Papaver_setigerum_C:0.0000029649)98:0.0020350453,(Papaver_setigerum_B:0.0061715279,(Papaver_setigerum_A:0.0000029567,Papaver_somniferum_A:0.0000029567)99:0.0020499156)65:0.0004782531)57:0.0015023289,Papaver_setigerum_D:0.0051518061)39:0.0010445327)57:0.0022471005,(Papaver_pseudo_orientale:0.0000…
(Papaver_alboroseum:0.0000027873,((((Papaver_dubium:0.0431924272,((((Papaver_pseudo_orientale:0.0106950238,Papaver_setigerum_B:0.0000162304)45:0.0084066717,((Papaver_somniferum2:0.0955172115,Papaver_somniferum_A:0.0004379600)35:0.0000022942,Papaver_setigerum_A:0.0006026078)77:0.0084033205)57:0.0034737002,Papaver_setigerum_D:0.0146698569)50:0.0037895714,(Papaver_radicatum_subsp__dahlianum:0.065726…
(Papaver_alboroseum:0.0195766748,((((((((Papaver_dubium:0.0324913602,Papaver_rhoeas:0.0162954505)45:0.0069171482,Papaver_setigerum_B:0.0179871631)30:0.0028616171,((Papaver_setigerum_A:0.0000021743,Papaver_somniferum_A:0.0000022546)100:0.0193050891,Papaver_bracteatum:0.0184221143)64:0.0034395516)22:0.0005903052,(Papaver_somniferum2:0.0464288771,(Papaver_setigerum_C:0.0000026347,Papaver_somniferum_…
(Papaver_alboroseum:0.0000020728,(((((Papaver_dubium:0.0204978894,(((((Papaver_pseudo_orientale:0.0528395771,Papaver_somniferum2:0.0094627163)92:0.0194775707,(Papaver_setigerum_C:0.0000022162,Papaver_somniferum_C:0.0000022162)60:0.0000022162)79:0.0062710889,Papaver_setigerum_B:0.0000020787)63:0.0064362951,(Papaver_somniferum_A:0.0000022162,Papaver_setigerum_A:0.0000022162)97:0.0102974411)42:0.005…
(Papaver_alboroseum:0.0137559675,(((((Papaver_dubium:0.0059922743,(Papaver_pseudo_orientale:0.0031074158,Papaver_bracteatum:0.0065977244)74:0.0016824657)52:0.0000023213,(Papaver_rhoeas:0.0108078309,Papaver_setigerum_D:0.0122996687)73:0.0043468062)82:0.0067538614,(((Papaver_somniferum2:0.0080443826,(Papaver_setigerum_A:0.0000020532,Papaver_somniferum_A:0.0000020532)91:0.0015320066)83:0.0060005256,…
(Papaver_alboroseum:0.0875059728,((((((((Papaver_dubium:0.0000021408,Papaver_rhoeas:0.0142405222)52:0.0000020654,Papaver_setigerum_D:0.0130800427)78:0.0046658317,Papaver_bracteatum:0.0119067203)37:0.0000020108,Papaver_pseudo_orientale:0.0552358160)63:0.0084317456,((((Papaver_keelei:0.0000020563,Papaver_radicatum_subsp__macrostigmum:0.0000020563)100:0.2769701932,(Papaver_somniferum2:0.0000021408,(…
(Papaver_alboroseum:0.0393903160,((((((Papaver_dubium:0.0241594532,Papaver_setigerum_D:0.0199358170)88:0.0047413027,(((Papaver_somniferum2:0.0563593255,(Papaver_setigerum_A:0.0004708309,Papaver_somniferum_A:0.0000028271)89:0.0019816532)86:0.0057330916,Papaver_setigerum_B:0.0129670247)85:0.0034680625,(Papaver_setigerum_C:0.0000028271,Papaver_somniferum_C:0.0000028271)100:0.0070314943)84:0.00593739…
(Papaver_alboroseum:0.0145967961,((((((((((Papaver_dubium:0.0000025873,Papaver_setigerum_A:0.0020097765)21:0.0000028938,Papaver_somniferum_A:0.0000021358)48:0.0112339721,((Papaver_setigerum_B:0.0274561958,Papaver_rhoeas:0.0448894977)80:0.0064650298,Papaver_bracteatum:0.0333583088)72:0.0137014670)99:0.0200501697,Papaver_somniferum_C:0.0008899266)100:0.0277331230,Papaver_setigerum_C:0.0000022213)89…
(Papaver_dubium:0.0101217482,((((Papaver_keelei:0.0065170564,Papaver_radicatum_subsp__dahlianum:0.0172118349)84:0.0350438753,(Papaver_pseudo_orientale:0.0000029076,Papaver_bracteatum:0.0036996986)88:0.0070623511)48:0.0015518441,((((Papaver_lapponicum:0.0094551224,Papaver_mcconnellii:0.0019507871)43:0.0004582924,Papaver_radicatum_subsp__laestadianum:0.0000027690)68:0.0056103461,Papaver_nudicaule:0…
(Papaver_alboroseum:0.0069153991,((((Papaver_dubium:0.0112531754,Papaver_setigerum_B:0.0093503056)58:0.0086985390,(((Papaver_pseudo_orientale:0.0959661108,Papaver_bracteatum:0.0035913809)88:0.0161737952,(Papaver_somniferum2:0.0207398515,(Papaver_somniferum_A:0.0000029029,Papaver_setigerum_A:0.0000029029)95:0.0041057315)78:0.0083084833)31:0.0019813618,(Papaver_somniferum_C:0.0000029029,Papaver_set…
(Papaver_alboroseum:0.0035932771,((((((Papaver_dubium:0.4036897654,Papaver_keelei:0.0085792782)48:0.0000166032,Papaver_radicatum_subsp__macrostigmum:0.0000020930)50:0.0046550767,((Papaver_pseudo_orientale:0.0415918194,Papaver_setigerum_D:0.0000025156)71:0.0124945390,(Papaver_somniferum2:0.0095742133,(((Papaver_somniferum_A:0.0023805483,Papaver_setigerum_A:0.0000021343)96:0.0044054463,(Papaver_som…
(Papaver_alboroseum:0.0078735992,((((((Papaver_keelei:0.0215388754,Papaver_pseudo_orientale:0.0000024969)41:0.0140172902,Papaver_bracteatum:0.0000021405)48:0.0073540957,((Papaver_setigerum_C:0.0004096543,Papaver_somniferum_C:0.0000025975)89:0.0008165882,Papaver_setigerum_D:0.0076582652)98:0.0033952616)50:0.0040312923,(Papaver_somniferum2:0.0078134487,((Papaver_setigerum_A:0.0004102542,Papaver_som…
(Papaver_alboroseum:0.0126604052,(((Papaver_dubium:0.0437277798,(((Papaver_somniferum2:0.0039636820,Papaver_somniferum_A:0.0052232073)45:0.0013596800,Papaver_setigerum_A:0.0000029759)54:0.0021745470,(Papaver_somniferum_C:0.0007169755,Papaver_setigerum_C:0.0036815506)89:0.0055703677)70:0.0068259706)55:0.0032717730,((Papaver_setigerum_D:0.0212740514,Papaver_rhoeas:0.0204715486)57:0.0053603153,Papav…
(Papaver_alboroseum:0.0162054955,((((Papaver_dubium:0.0298106374,((Papaver_somniferum_A:0.0000020511,Papaver_setigerum_A:0.0000023988)98:0.0130805122,Papaver_setigerum_B:0.0157832001)55:0.0023730169)52:0.0030163100,Papaver_bracteatum:0.0148399677)39:0.0020904248,(Papaver_somniferum2:0.0064315002,(Papaver_somniferum_C:0.0000023988,Papaver_setigerum_C:0.0000023988)63:0.0000020528)99:0.0098928273)56…
(Papaver_alboroseum:0.0000024453,(((((Papaver_dubium:0.0056213252,((Papaver_pseudo_orientale:0.0060858252,Papaver_somniferum2:0.0220854470)40:0.0000024005,Papaver_bracteatum:0.0000027933)45:0.0010310359)38:0.0044625206,(Papaver_rhoeas:0.0124320804,Papaver_setigerum_D:0.0069698395)43:0.0000021045)57:0.0023256096,((Papaver_setigerum_A:0.0000025035,Papaver_somniferum_A:0.0000025035)100:0.0069703155,…
(Papaver_alboroseum:0.0928809804,((((Papaver_dubium:0.0000028948,(((Papaver_lapponicum:0.0000000000,Papaver_radicatum_subsp__dahlianum:0.0000000000):0.0000020325,Papaver_mcconnellii:0.0000020551)99:0.0654070195,Papaver_rhoeas:0.0000022606)49:0.0000025993)22:0.0277850261,((Papaver_pseudo_orientale:0.0084419741,Papaver_bracteatum:0.0000026804)94:0.0142891269,Papaver_setigerum_D:0.0180508611)42:0.00…
(Papaver_alboroseum:0.0521301345,((((((((Papaver_dubium:0.0000020789,Papaver_rhoeas:0.0029619176)97:0.0059463628,((Papaver_somniferum2:0.0065545029,Papaver_somniferum_C:0.0000020843)76:0.0029619647,Papaver_setigerum_C:0.0000020878)85:0.0044600556)13:0.0000020921,(Papaver_setigerum_D:0.0089615427,Papaver_setigerum_B:0.0044424981)9:0.0000020100)35:0.0000024539,(Papaver_somniferum_A:0.0000020899,Pap…
(Papaver_alboroseum:0.0000025875,((((((Papaver_dubium:0.0000028940,(Papaver_pseudo_orientale:0.0000028940,(Papaver_somniferum2:0.0077807291,(Papaver_setigerum_A:0.0000028940,Papaver_somniferum_A:0.0000028940)71:0.0000020393)64:0.0020064940)33:0.0000073292)9:0.0000025285,((((Papaver_keelei:0.0120345707,Papaver_mcconnellii:0.0098409481)100:0.0882060604,Papaver_rhoeas:0.0200317256)60:0.0000021242,Pa…
(Papaver_alboroseum:0.0000028722,((((((((Papaver_dubium:0.0114183969,Papaver_setigerum_D:0.0000021020)52:0.0039822831,(Papaver_pseudo_orientale:0.0054215867,Papaver_bracteatum:0.0201555538)56:0.0000029289)47:0.0047022816,Papaver_setigerum_B:0.0091065171)30:0.0039988091,((Papaver_somniferum2:0.0000020310,Papaver_setigerum_A:0.0000020333)95:0.0057713469,Papaver_rhoeas:0.0079712742)50:0.0027454249)5…
(Papaver_alboroseum:0.0530640092,(((((Papaver_dubium:0.0230330442,Papaver_somniferum2:0.0105777599)76:0.0112236281,Papaver_pseudo_orientale:0.0710301296)35:0.0104433013,(Papaver_somniferum_C:0.0002431995,Papaver_setigerum_C:0.0017241893)51:0.0052342512)52:0.0132778613,((Papaver_setigerum_A:0.0000029198,Papaver_somniferum_A:0.0000029198)100:0.0130586626,Papaver_setigerum_B:0.0160967914)95:0.006194…
(Papaver_dubium:0.0436172434,(((Papaver_keelei:0.0359015263,Papaver_mcconnellii:0.0000028080)81:0.0080401903,((Papaver_lapponicum:0.0166589692,(Papaver_nudicaule:0.0131740728,(((((Papaver_pseudo_orientale:0.0122911428,Papaver_bracteatum:0.0000024786)62:0.0159623493,((Papaver_somniferum2:0.0064345852,Papaver_somniferum_C:0.0009262010)68:0.0000024379,Papaver_setigerum_C:0.0000028981)89:0.0099926576…
(Papaver_alboroseum:0.0062380224,((((Papaver_dubium:0.0110290698,((Papaver_setigerum_A:0.0000020384,Papaver_somniferum_A:0.0000020384)99:0.0147260488,(Papaver_rhoeas:0.0088093632,Papaver_setigerum_D:0.0118324241)63:0.0011315804)54:0.0067075145)21:0.0000020005,Papaver_setigerum_B:0.0085235256)34:0.0029792039,((Papaver_somniferum2:0.0431008840,Papaver_setigerum_C:0.0011097565)59:0.0000021881,Papave…
(Papaver_alboroseum:0.0182018154,((((((Papaver_dubium:0.0096690462,Papaver_bracteatum:0.0000012329)55:0.0048386454,Papaver_rhoeas:0.0176597082)46:0.0015642660,Papaver_setigerum_D:0.0145645949)60:0.0035707379,((Papaver_somniferum2:0.0054323067,(Papaver_setigerum_A:0.0000025076,Papaver_somniferum_A:0.0000025076)95:0.0049492662)83:0.0086280015,Papaver_setigerum_B:0.0071664399)67:0.0079738930)56:0.00…
(Papaver_alboroseum:0.0323459422,((((((Papaver_dubium:0.0159041580,Papaver_pseudo_orientale:0.0758646837)98:0.0366444694,((((Papaver_somniferum2:0.0519107999,(Papaver_somniferum_C:0.0000024286,Papaver_setigerum_C:0.0000024286)100:0.0074871797)81:0.0014098286,((Papaver_somniferum_A:0.0000024286,Papaver_setigerum_A:0.0000024286)99:0.0029655759,Papaver_setigerum_B:0.0104536282)83:0.0007129137)98:0.0…
(Papaver_alboroseum:0.0000026160,(((Papaver_keelei:0.0000026160,((Papaver_lapponicum:0.0440657491,Papaver_mcconnellii:0.0256014560)100:0.0398329454,(Papaver_pseudo_orientale:0.0387836983,((((Papaver_somniferum2:0.0100109489,(Papaver_setigerum_A:0.0004149994,Papaver_somniferum_A:0.0004156996)80:0.0011369524)93:0.0046904656,(Papaver_somniferum_C:0.0000026727,Papaver_setigerum_C:0.0000023578)100:0.0…
(Papaver_alboroseum:0.0036557337,((((((((((Papaver_dubium:0.0118398850,Papaver_rhoeas:0.0159950557)37:0.0105582917,Papaver_setigerum_D:0.0230090223)26:0.0022711791,((((Papaver_somniferum2:0.0000026104,Papaver_setigerum_C:0.0000026123)96:0.0025389459,Papaver_somniferum_C:0.0007979972)100:0.0098295923,Papaver_setigerum_B:0.0212857032)91:0.0045917801,(Papaver_somniferum_A:0.0000026104,Papaver_setige…
(Papaver_alboroseum:0.0239578215,(((((((Papaver_dubium:0.0422959046,(((Papaver_somniferum2:0.0049897465,(Papaver_setigerum_C:0.0000023228,Papaver_somniferum_C:0.0000023228)92:0.0037367979)95:0.0101052513,(Papaver_setigerum_A:0.0000023228,Papaver_somniferum_A:0.0007239416)100:0.0114252750)89:0.0067884379,Papaver_bracteatum:0.0092069895)81:0.0057850900)41:0.0000023256,(Papaver_setigerum_D:0.0239560…
(Papaver_alboroseum:0.0098858787,((((Papaver_dubium:0.0296279104,((Papaver_somniferum2:0.0000023272,Papaver_somniferum_C:0.0000022910)99:0.0041632374,Papaver_setigerum_C:0.0067121439)98:0.0104486951)88:0.0054522197,((Papaver_setigerum_B:0.0172855154,(Papaver_setigerum_A:0.0004542318,Papaver_somniferum_A:0.0000027738)100:0.0079832854)79:0.0049547313,Papaver_setigerum_D:0.0219962972)64:0.0041077141…
(Papaver_alboroseum:0.0538703323,(((((((((Papaver_dubium:0.0411948618,Papaver_pseudo_orientale:0.2500826260)22:0.0000029423,(Papaver_bracteatum:0.0032086547,Papaver_rhoeas:0.0072627396)29:0.0000020984)71:0.0038729852,Papaver_setigerum_D:0.0082859557)35:0.0007165114,((Papaver_somniferum2:0.0682104541,(Papaver_somniferum_A:0.0000022810,Papaver_setigerum_A:0.0000021330)73:0.0001119052)89:0.009442049…
(Papaver_alboroseum:0.0000025337,(((((Papaver_dubium:0.0490677479,((Papaver_somniferum2:0.0204673470,(Papaver_somniferum_A:0.0000025337,Papaver_setigerum_A:0.0000025337)82:0.0047946738)73:0.0049726764,Papaver_setigerum_D:0.0107982661)51:0.0021778353)75:0.0044440749,(Papaver_setigerum_C:0.0000025337,Papaver_somniferum_C:0.0000025337)96:0.0164652903)63:0.0116610577,Papaver_bracteatum:0.0202145557)4…
(Papaver_alboroseum:0.0085898190,((((((((Papaver_dubium:0.0074944334,Papaver_rhoeas:0.0111188114)99:0.0123713567,Papaver_setigerum_D:0.0125785386)74:0.0037610069,((Papaver_somniferum2:0.0844313765,(Papaver_somniferum_C:0.0000023509,Papaver_setigerum_C:0.0000023509)92:0.0000029408)58:0.0039167956,(Papaver_setigerum_B:0.0102972896,(Papaver_somniferum_A:0.0000023509,Papaver_setigerum_A:0.0003478165)…
(Papaver_alboroseum:0.0696961316,((((((Papaver_dubium:0.0646422028,((Papaver_keelei:0.0789605737,((Papaver_lapponicum:0.0000023301,Papaver_mcconnellii:0.0427799591)98:0.0309186241,Papaver_radicatum_subsp__dahlianum:0.0427769756)87:0.0285721528)41:0.0001568493,Papaver_nudicaule:0.0336428840)71:0.0208029178)58:0.0000023270,Papaver_pseudo_orientale:0.0412644622)32:0.0049242353,(Papaver_radicatum_sub…
(Papaver_alboroseum:0.0000025491,((((Papaver_dubium:0.0257857762,Papaver_radicatum_subsp__macrostigmum:0.0745973805)45:0.0368268389,(((Papaver_somniferum2:0.0573498729,(Papaver_somniferum_A:0.0004133981,Papaver_setigerum_A:0.0000020354)87:0.0028205951)91:0.0076649377,(Papaver_somniferum_C:0.0130551009,Papaver_setigerum_B:0.0167708260)68:0.0032804346)75:0.0054873677,(Papaver_rhoeas:0.0047501853,(P…
(Papaver_alboroseum:0.0000026392,Papaver_dubium:0.0059494194,(((((((Papaver_keelei:0.0272868915,(Papaver_mcconnellii:0.0000020313,Papaver_nudicaule:0.0379401867)59:0.0000023564)69:0.0000023475,Papaver_radicatum_subsp__laestadianum:0.0000025689)31:0.0000023227,(Papaver_radicatum_subsp__dahlianum:0.0000000000,Papaver_radicatum_subsp__macrostigmum:0.0000000000):0.0000025689)26:0.0053856496,Papaver_l…
(Papaver_alboroseum:0.0000025748,(((((Papaver_dubium:0.0000028282,(Papaver_pseudo_orientale:0.0000024656,Papaver_bracteatum:0.0132480138)60:0.0000027782)58:0.0105109266,(((((Papaver_somniferum_C:0.0006793631,Papaver_setigerum_C:0.0001633060)100:0.0045600008,(Papaver_setigerum_A:0.0008845672,Papaver_somniferum_A:0.0028208177)100:0.0051675612)72:0.0012951957,Papaver_setigerum_B:0.0107225971)72:0.00…
(Papaver_alboroseum:0.0248197452,(((((Papaver_dubium:0.0000026352,Papaver_pseudo_orientale:0.0271921885)95:0.0486253828,(Papaver_somniferum_A:0.0071132804,Papaver_setigerum_B:0.0074543560)90:0.0014315958)65:0.0012060920,Papaver_setigerum_D:0.0129815353)92:0.0073075253,((Papaver_somniferum2:0.0000020062,Papaver_rhoeas:0.0907713092)76:0.0558449159,(Papaver_somniferum_C:0.0024707639,Papaver_setigeru…
(Papaver_dubium:0.0375959424,((((((Papaver_keelei:0.0254781838,(Papaver_lapponicum:0.0262651122,Papaver_radicatum_subsp__macrostigmum:0.0000020966)57:0.0020959064)55:0.0027843933,(Papaver_mcconnellii:0.0096191593,Papaver_radicatum_subsp__dahlianum:0.0000025032)42:0.0029711604)82:0.0064542518,Papaver_nudicaule:0.0000027657)97:0.0662901862,(((Papaver_somniferum2:0.0294468936,(Papaver_setigerum_A:0.…
(Papaver_alboroseum:0.0000027030,((((((((Papaver_dubium:0.0137445951,Papaver_rhoeas:0.0089791881)88:0.0044303978,((Papaver_somniferum2:0.0000020679,(Papaver_setigerum_C:0.0000023480,Papaver_somniferum_C:0.0013223463)95:0.0042515321)92:0.0063780225,(Papaver_setigerum_A:0.0000020400,Papaver_somniferum_A:0.0000022919)64:0.0000022341)99:0.0079761294)73:0.0021235921,Papaver_setigerum_D:0.0151594646)91…
(Papaver_alboroseum:0.0008233094,((((Papaver_dubium:0.0163324702,Papaver_rhoeas:0.0132305511)87:0.0026266548,Papaver_setigerum_D:0.0136073379)99:0.0048648577,((Papaver_pseudo_orientale:0.0219938721,((Papaver_somniferum2:0.0275285407,Papaver_setigerum_C:0.0028948398)59:0.0029122968,Papaver_setigerum_B:0.0095197389)46:0.0005839212)54:0.0014066109,Papaver_setigerum_A:0.0126762326)85:0.0036911734)98:…
(Papaver_alboroseum:0.0000026216,((((((((Papaver_dubium:0.0213724016,Papaver_setigerum_B:0.0173912009)56:0.0048997123,((Papaver_somniferum2:0.0038405794,(Papaver_somniferum_C:0.0005220908,Papaver_setigerum_C:0.0000027170)97:0.0043971395)75:0.0037954932,(Papaver_somniferum_A:0.0000020566,Papaver_setigerum_A:0.0000028787)95:0.0044410978)76:0.0018041499)42:0.0012648415,(Papaver_pseudo_orientale:0.05…
(Papaver_dubium:0.0328423339,((((((((Papaver_keelei:0.0156127639,Papaver_radicatum_subsp__dahlianum:0.0000022982)44:0.0000027852,Papaver_radicatum_subsp__laestadianum:0.0000026674)53:0.0076587281,Papaver_lapponicum:0.0078738752)95:0.0405782789,(Papaver_somniferum2:0.0265226826,(Papaver_setigerum_A:0.0000026674,Papaver_somniferum_A:0.0000026674)60:0.0000021563)62:0.0000026694)68:0.0068304796,((Pap…
(Papaver_alboroseum:0.0323714378,((((((((Papaver_dubium:0.0112346839,Papaver_somniferum2:0.0245447101)95:0.0236340866,Papaver_setigerum_D:0.0210688138)47:0.0016803017,(Papaver_pseudo_orientale:0.0000021178,Papaver_bracteatum:0.0000021685)100:0.0250789378)27:0.0000020763,((Papaver_setigerum_A:0.0000028178,Papaver_somniferum_A:0.0000028178)99:0.0091843501,((Papaver_setigerum_C:0.0009374015,Papaver_…
(Papaver_alboroseum:0.0000021982,(((((Papaver_dubium:0.0406857672,Papaver_setigerum_D:0.0011227484)76:0.0061512783,(Papaver_somniferum2:0.0061282493,(Papaver_setigerum_A:0.0000021982,Papaver_somniferum_A:0.0000021982)67:0.0000021982)97:0.0071643820)44:0.0013152586,(((Papaver_keelei:0.0413103203,Papaver_setigerum_B:0.0085859769)53:0.0041521285,(Papaver_setigerum_C:0.0000021982,Papaver_somniferum_C…
(Papaver_alboroseum:0.0362328321,(((((((Papaver_dubium:0.0136076089,((Papaver_somniferum2:0.2102748345,Papaver_setigerum_A:0.0000029068)47:0.0045120162,Papaver_somniferum_A:0.0000025060)56:0.0031705003)26:0.0023476605,Papaver_setigerum_B:0.0123149332)29:0.0056270577,Papaver_pseudo_orientale:0.0203430620)19:0.0000022226,(Papaver_setigerum_C:0.0000021688,Papaver_somniferum_C:0.0006000539)94:0.01093…
(Papaver_alboroseum:0.0000025094,(((((((Papaver_dubium:0.0951772680,Papaver_setigerum_B:0.0000021919)87:0.0049378681,((Papaver_pseudo_orientale:0.0235726274,Papaver_bracteatum:0.0000020786)83:0.0067595960,Papaver_setigerum_D:0.0144419518)33:0.0005978761)40:0.0007755805,(Papaver_somniferum2:0.0380906527,Papaver_setigerum_C:0.0000020243)87:0.0033582166)64:0.0080538422,Papaver_rhoeas:0.0152946251)56…
(Papaver_alboroseum:0.0445859840,(((((Papaver_dubium:0.0087210862,(Papaver_bracteatum:0.0082595151,Papaver_rhoeas:0.0108236929)71:0.0022675213)71:0.0031007445,Papaver_setigerum_D:0.0154400235)56:0.0087733151,((((Papaver_keelei:0.0218193842,Papaver_radicatum_subsp__macrostigmum:0.0110163218)92:0.0569754418,Papaver_mcconnellii:0.0376380291)10:0.0000020317,Papaver_setigerum_C:0.0000025234)23:0.01277…
(Papaver_alboroseum:0.0000023465,((((Papaver_dubium:0.0000022860,Papaver_pseudo_orientale:0.0000025087)86:0.0204229373,((Papaver_radicatum_subsp__dahlianum:0.1485867773,(Papaver_radicatum_subsp__laestadianum:0.0260881689,((Papaver_setigerum_D:0.0202455807,Papaver_bracteatum:0.0140784218)48:0.0016395245,(Papaver_setigerum_C:0.0009332022,Papaver_somniferum_C:0.0009350028)92:0.0054480703)79:0.020456…
(Papaver_alboroseum:0.0063299347,((((((Papaver_dubium:0.0000021133,(Papaver_bracteatum:0.0136623841,Papaver_setigerum_D:0.0149477350)63:0.0017561352)41:0.0000027593,(Papaver_pseudo_orientale:0.0157029004,(Papaver_setigerum_C:0.0000021133,Papaver_somniferum_C:0.0000021180)99:0.0206502099)35:0.0000021348)55:0.0017317275,Papaver_setigerum_B:0.0298172192)46:0.0026943396,Papaver_rhoeas:0.0108862475)37…
(Papaver_alboroseum:0.0000021370,(((Papaver_dubium:0.0049997741,(Papaver_pseudo_orientale:0.0190344336,((((Papaver_somniferum2:0.0078241811,(Papaver_setigerum_C:0.0002472449,Papaver_somniferum_C:0.0023892620)100:0.0020951065)67:0.0008332867,(Papaver_rhoeas:0.0127065457,Papaver_setigerum_D:0.0092564438)74:0.0014110774)37:0.0000020339,Papaver_setigerum_A:0.0059176884)78:0.0018655748,Papaver_setiger…
(Papaver_alboroseum:0.0000025160,(((((((Papaver_dubium:0.0101577738,Papaver_bracteatum:0.0019745136)53:0.0032944004,(((((Papaver_keelei:0.0136279629,Papaver_lapponicum:0.0148018294)99:0.0619544742,Papaver_setigerum_B:0.0011137979)44:0.0000023568,Papaver_pseudo_orientale:0.0000020922)12:0.0000021627,Papaver_somniferum2:0.0085736593)15:0.0000020922,(Papaver_setigerum_A:0.0000020922,(Papaver_somnife…
(Papaver_alboroseum:0.0134899016,((((Papaver_dubium:0.0687985285,Papaver_pseudo_orientale:0.0672612659)90:0.0113850035,((Papaver_somniferum2:0.0074165451,(Papaver_somniferum_A:0.0007601026,Papaver_setigerum_A:0.0000020310)64:0.0000020245)61:0.0030600804,((Papaver_somniferum_C:0.0000024796,Papaver_setigerum_C:0.0000024353)94:0.0015222376,Papaver_setigerum_B:0.0061173485)86:0.0015176397)82:0.003378…
(Papaver_alboroseum:0.0000021057,(Papaver_dubium:0.0000021057,Papaver_rhoeas:0.0000021486)89:0.0000023359,((((((Papaver_keelei:0.0071365987,(Papaver_mcconnellii:0.0252966922,Papaver_nudicaule:0.0299007158)75:0.0310670359)53:0.0001599111,(Papaver_radicatum_subsp__dahlianum:0.0402306284,Papaver_radicatum_subsp__macrostigmum:0.0308678350)60:0.0019715936)73:0.0065741653,Papaver_lapponicum:0.022002511…
(Papaver_alboroseum:0.0000024932,((((((((Papaver_dubium:0.0117862205,Papaver_rhoeas:0.0063477026)70:0.0000020438,Papaver_setigerum_D:0.0085734234)96:0.0053532204,((((Papaver_somniferum2:0.0000023537,(Papaver_setigerum_C:0.0003473970,Papaver_somniferum_C:0.0000023537)71:0.0000012152)49:0.0025640319,Papaver_setigerum_B:0.0065741867)36:0.0000020595,Papaver_somniferum_A:0.0105254702)46:0.0020655360,P…
(Papaver_alboroseum:0.0910705412,((((((((Papaver_dubium:0.0248847495,Papaver_setigerum_D:0.0077142469)23:0.0002607997,(Papaver_somniferum_C:0.0000022114,Papaver_setigerum_C:0.0000022114)87:0.0076375819)32:0.0000021659,Papaver_rhoeas:0.0098880336)57:0.0054123438,(Papaver_somniferum2:0.0191149692,(Papaver_somniferum_A:0.0003143148,Papaver_setigerum_A:0.0003077646)95:0.0036172860)70:0.0031592652)34:…
(Papaver_alboroseum:0.0160691963,(((((Papaver_dubium:0.0075112760,(Papaver_pseudo_orientale:0.0330507291,Papaver_somniferum2:0.0204040076)51:0.0102775905)49:0.0051403691,((((((Papaver_lapponicum:0.0459264936,Papaver_setigerum_D:0.0034573073)63:0.0049164689,Papaver_rhoeas:0.0064164192)57:0.0083641692,Papaver_setigerum_B:0.0064003326)29:0.0007736512,(Papaver_setigerum_C:0.0000027199,Papaver_somnife…
(Papaver_alboroseum:0.0475703991,Papaver_dubium:0.0084663079,((((((((Papaver_keelei:0.0000022677,Papaver_radicatum_subsp__laestadianum:0.0000021067)88:0.0073591653,((Papaver_lapponicum:0.0133684012,(Papaver_mcconnellii:0.0696071546,Papaver_radicatum_subsp__macrostigmum:0.0000022677)85:0.0061589593)68:0.0181717150,(Papaver_nudicaule:0.0090216917,Papaver_radicatum_subsp__dahlianum:0.0000025930)78:0…
(Papaver_alboroseum:0.0000021385,(((((((Papaver_dubium:0.0269110730,Papaver_pseudo_orientale:0.0035181218)75:0.0092365133,Papaver_rhoeas:0.0246964802)79:0.0097108256,Papaver_setigerum_B:0.0131714737)71:0.0020560890,((Papaver_somniferum2:0.0035615405,(Papaver_setigerum_C:0.0000021301,Papaver_somniferum_C:0.0000021301)72:0.0000024602)93:0.0092940279,(Papaver_setigerum_A:0.0000021301,Papaver_somnife…
(Papaver_alboroseum:0.0000022055,((((Papaver_dubium:0.0381816780,(((Papaver_mcconnellii:0.0000028755,((Papaver_somniferum2:0.0513518845,(Papaver_somniferum_C:0.0000025245,Papaver_setigerum_C:0.0000021197)89:0.0031155176)42:0.0051994420,Papaver_setigerum_B:0.0045143103)31:0.0009765853)39:0.0000029133,(Papaver_somniferum_A:0.0000028215,Papaver_setigerum_A:0.0000021037)90:0.0053580499)87:0.008956794…
(Papaver_alboroseum:0.0046609189,((((((((Papaver_dubium:0.0257093974,Papaver_rhoeas:0.0181981780)19:0.0011192268,Papaver_setigerum_D:0.0240814418)54:0.0036583497,Papaver_bracteatum:0.0155274679)32:0.0020696988,((Papaver_radicatum_subsp__macrostigmum:0.0873941293,Papaver_setigerum_B:0.0083416511)79:0.0073843573,(Papaver_somniferum2:0.0000023494,(Papaver_somniferum_A:0.0000023494,Papaver_setigerum_…
(Papaver_alboroseum:0.0000028585,(((((((Papaver_dubium:0.0046472704,Papaver_setigerum_D:0.0081671683)75:0.0026706262,((Papaver_pseudo_orientale:0.0000023859,Papaver_somniferum_C:0.0030226355)41:0.0012624247,Papaver_bracteatum:0.0235435422)53:0.0010605574)67:0.0004575742,((Papaver_somniferum_A:0.0001807612,Papaver_setigerum_A:0.0001795134)99:0.0056578568,Papaver_setigerum_B:0.0111117651)91:0.00247…
(Papaver_alboroseum:0.0109597491,((((Papaver_dubium:0.0140592076,Papaver_pseudo_orientale:0.0114798700)59:0.0239430298,((Papaver_somniferum_C:0.0000022328,Papaver_setigerum_C:0.0000021840)100:0.0210358446,((Papaver_setigerum_D:0.0236589108,Papaver_rhoeas:0.0288251291)55:0.0031588335,((Papaver_setigerum_A:0.0000027976,Papaver_somniferum_A:0.0019448627)100:0.0153862386,Papaver_setigerum_B:0.0207247…
(Papaver_alboroseum:0.0053558904,(Papaver_dubium:0.0401854845,((Papaver_pseudo_orientale:0.0066714898,Papaver_bracteatum:0.0034437434)90:0.0146676116,((((Papaver_somniferum2:0.0000025459,(Papaver_somniferum_C:0.0009922979,Papaver_setigerum_C:0.0000028974)94:0.0041261752)94:0.0119459858,(Papaver_setigerum_A:0.0000028974,Papaver_somniferum_A:0.0000028974)100:0.0178587270)59:0.0035376957,Papaver_set…
(Papaver_alboroseum:0.0122849777,((((((((Papaver_dubium:0.0416689081,(Papaver_setigerum_A:0.0000023613,Papaver_somniferum_A:0.0000023613)82:0.0000021116)66:0.0045990969,Papaver_setigerum_B:0.0063698011)62:0.0024793979,((Papaver_pseudo_orientale:0.0000023613,Papaver_bracteatum:0.0032017800)97:0.0064285992,((Papaver_somniferum2:0.0208870536,(Papaver_setigerum_C:0.0000023613,Papaver_somniferum_C:0.0…
(Papaver_alboroseum:0.0197018582,(((Papaver_dubium:0.0143341819,Papaver_pseudo_orientale:0.0035561933)42:0.0022629393,((Papaver_somniferum2:0.0341635752,(Papaver_setigerum_C:0.0000027588,Papaver_somniferum_C:0.0000027588)89:0.0028537804)71:0.0105440432,((((Papaver_setigerum_A:0.0007403075,Papaver_somniferum_A:0.0008472433)100:0.0068984553,Papaver_setigerum_B:0.0051044167)98:0.0037593416,(Papaver_…
(Papaver_alboroseum:0.0087637539,((((((Papaver_dubium:0.0433219350,Papaver_bracteatum:0.0070646880)53:0.0005430392,((Papaver_somniferum_C:0.0000028392,Papaver_setigerum_C:0.0000028392)100:0.0075138862,((Papaver_setigerum_A:0.0000028392,Papaver_somniferum_A:0.0004723902)100:0.0063960921,Papaver_setigerum_B:0.0050928785)99:0.0042972139)91:0.0026074284)42:0.0000027692,Papaver_pseudo_orientale:0.0000…
(Papaver_alboroseum:0.0384096864,((((((((Papaver_dubium:0.0968941196,Papaver_somniferum2:0.1406331080)95:0.0435917380,((((Papaver_somniferum_C:0.0035963347,Papaver_setigerum_B:0.0072525641)51:0.0000020556,Papaver_bracteatum:0.0054078983)79:0.0007359586,(Papaver_somniferum_A:0.0035999020,Papaver_setigerum_D:0.0017912940)85:0.0013500172)83:0.0060167148,Papaver_rhoeas:0.0063944466)84:0.0170017491)99…
(Papaver_alboroseum:0.0000027429,(((((((Papaver_dubium:0.0000024480,Papaver_pseudo_orientale:0.5601222761)79:0.0052330612,Papaver_rhoeas:0.0000020535)79:0.0055406396,Papaver_setigerum_D:0.0064824483)59:0.0011753647,((Papaver_somniferum2:0.0000020341,(Papaver_somniferum_C:0.0000027429,Papaver_setigerum_C:0.0000027429)70:0.0000020029)95:0.0066218189,Papaver_setigerum_B:0.0063701597)68:0.0018264800)…
(Papaver_dubium:0.0111932903,((((Papaver_keelei:0.0392414071,((((Papaver_lapponicum:0.0328870384,Papaver_radicatum_subsp__dahlianum:0.0397674028)89:0.0146732118,Papaver_nudicaule:0.0126086410)64:0.0152536022,Papaver_radicatum_subsp__macrostigmum:0.0190158491)90:0.0233239404,Papaver_radicatum_subsp__laestadianum:0.0326368711)73:0.0112534303)98:0.0406385503,Papaver_mcconnellii:0.0422655489)100:0.07…
(Papaver_alboroseum:0.0145750764,((((((Papaver_dubium:0.0249410820,Papaver_setigerum_D:0.0114027031)72:0.0112875111,(((Papaver_pseudo_orientale:0.0279478890,Papaver_somniferum_C:0.0013288038)25:0.0000022878,Papaver_setigerum_C:0.0000020071)42:0.0013300732,(((Papaver_somniferum2:0.0433221521,(Papaver_somniferum_A:0.0000023005,Papaver_setigerum_A:0.0000023005)74:0.0000020589)78:0.0026912820,Papaver…
(Papaver_alboroseum:0.0110069613,((((((Papaver_dubium:0.0107912962,(((Papaver_lapponicum:0.0997562636,Papaver_radicatum_subsp__macrostigmum:0.0035897146)59:0.0075578580,Papaver_mcconnellii:0.0131644354)46:0.0023820113,Papaver_radicatum_subsp__dahlianum:0.0077577738)44:0.0359699743)33:0.0179424692,Papaver_setigerum_B:0.0112249979)16:0.0036174003,((Papaver_pseudo_orientale:0.0254651201,Papaver_radi…
(Papaver_alboroseum:0.0156012252,(((((Papaver_dubium:0.0523436944,(Papaver_pseudo_orientale:0.0176358899,(Papaver_rhoeas:0.0289430179,Papaver_setigerum_D:0.0159277460)76:0.0040567571)37:0.0000027349)77:0.0095342812,((Papaver_lapponicum:0.0000020476,Papaver_radicatum_subsp__macrostigmum:0.0000026014)99:0.0955550014,((Papaver_radicatum_subsp__dahlianum:0.0889083472,Papaver_setigerum_B:0.0176728074)…
(Papaver_alboroseum:0.0280822605,((((((((((Papaver_dubium:0.0231639302,Papaver_radicatum_subsp__dahlianum:0.0000024268)100:1.2926483850,Papaver_setigerum_D:0.0034002479)70:0.0024558760,Papaver_setigerum_B:0.0136593426)65:0.0016004417,Papaver_rhoeas:0.0116745588)38:0.0000025702,(Papaver_bracteatum:0.0098567274,(Papaver_setigerum_C:0.0000025702,Papaver_somniferum_C:0.0000025702)99:0.0048875717)62:0…
(Papaver_alboroseum:0.0106252456,((Papaver_dubium:0.0104375090,((((Papaver_mcconnellii:0.0000023481,(Papaver_somniferum_A:0.0000021312,Papaver_setigerum_A:0.0000020715)79:0.0000025155)90:0.0050179709,Papaver_setigerum_B:0.0061974438)59:0.0002657457,(Papaver_setigerum_C:0.0000020815,Papaver_somniferum_C:0.0002906242)89:0.0038196776)61:0.0094980830,((Papaver_pseudo_orientale:0.0000026491,(Papaver_r…
(Papaver_alboroseum:0.0315259113,(Papaver_dubium:0.0121653748,((Papaver_pseudo_orientale:0.0498906317,Papaver_bracteatum:0.0042548912)91:0.0084585628,(((((Papaver_somniferum2:0.0000020373,Papaver_somniferum_A:0.0005377330)28:0.0000024505,Papaver_setigerum_A:0.0005305909)63:0.0102935385,(Papaver_somniferum_C:0.0000020373,Papaver_setigerum_C:0.0000020373)100:0.0102226424)69:0.0044843018,Papaver_rho…
(Papaver_alboroseum:0.0042922396,(((((Papaver_dubium:0.0129592878,(Papaver_rhoeas:0.0089137133,Papaver_setigerum_D:0.0136547956)77:0.0055317279)67:0.0020037150,Papaver_pseudo_orientale:0.0224436511)82:0.0073882506,((Papaver_radicatum_subsp__dahlianum:0.0000025175,(Papaver_radicatum_subsp__laestadianum:0.0000024405,Papaver_radicatum_subsp__macrostigmum:0.0000471035)76:0.0061582977)93:0.0565891923,…
(Papaver_alboroseum:0.2280624486,((Papaver_dubium:0.0369927257,((Papaver_mcconnellii:0.0108537923,(Papaver_nudicaule:0.0235878339,(((((((Papaver_pseudo_orientale:0.0000021251,Papaver_radicatum_subsp__laestadianum:0.0645393406)82:0.0044221277,Papaver_radicatum_subsp__dahlianum:0.0453466644)72:0.0177354191,Papaver_bracteatum:0.0016161226)69:0.0038610764,(Papaver_somniferum2:0.0077266227,(Papaver_se…
(Papaver_alboroseum:0.0000022102,((((Papaver_dubium:0.0353882583,(Papaver_setigerum_C:0.0000021387,Papaver_somniferum_C:0.0000021387)93:0.0000023345)19:0.0103922039,((Papaver_somniferum2:0.0000021387,(Papaver_setigerum_A:0.0000020507,Papaver_somniferum_A:0.0000021387)52:0.0000020784)94:0.0035828196,Papaver_setigerum_B:0.0080949358)94:0.0035039417)18:0.0022846926,Papaver_bracteatum:0.0057237551)50…
(Papaver_alboroseum:0.0469137072,(((((Papaver_dubium:0.0188822565,Papaver_somniferum2:0.0036321536)95:0.0136971467,((((Papaver_pseudo_orientale:0.0019312911,Papaver_bracteatum:0.0000024832)100:0.0079268721,(Papaver_setigerum_D:0.0151788635,Papaver_rhoeas:0.0145553713)93:0.0023794296)81:0.0008736829,(Papaver_setigerum_C:0.0000020064,Papaver_somniferum_C:0.0004118240)86:0.0041919168)75:0.0035257369…
(Papaver_alboroseum:0.0828457669,(Papaver_dubium:0.0535162033,(((Papaver_keelei:0.0035111486,((Papaver_mcconnellii:0.0086624629,Papaver_radicatum_subsp__macrostigmum:0.0114206309)83:0.0086187996,Papaver_nudicaule:0.0197101241)72:0.0077411606)95:0.0163384605,(Papaver_radicatum_subsp__dahlianum:0.0367958778,Papaver_somniferum2:0.1112978645)51:0.0138888153)43:0.0121413295,Papaver_lapponicum:0.060501…
(Papaver_alboroseum:0.0000027602,((((((((Papaver_dubium:0.0000024003,((Papaver_somniferum2:0.0000027602,Papaver_setigerum_C:0.0004525784)70:0.0000022076,Papaver_somniferum_C:0.0000022526)98:0.0088183904)65:0.0028894712,((Papaver_somniferum_A:0.0026685017,Papaver_setigerum_A:0.0021804208)100:0.0074401171,Papaver_setigerum_B:0.0068712148)95:0.0030816154)54:0.0024435686,(Papaver_setigerum_D:0.008456…
(Papaver_alboroseum:0.0000025997,(((((Papaver_dubium:0.0752575316,(((Papaver_somniferum2:0.0674216674,Papaver_somniferum_C:0.0004919380)48:0.0000021809,Papaver_setigerum_C:0.0000029229)78:0.0076903459,Papaver_rhoeas:0.0157255428)72:0.0036840075)36:0.0025024141,(Papaver_setigerum_A:0.0075252347,Papaver_setigerum_B:0.0060944155)92:0.0051848765)55:0.0072592173,(Papaver_pseudo_orientale:0.0000029229,…
(Papaver_alboroseum:0.0000029410,(((((((Papaver_dubium:0.0354080097,Papaver_setigerum_D:0.0143517040)86:0.0064704517,Papaver_setigerum_B:0.0127439042)33:0.0000021995,Papaver_pseudo_orientale:0.0215333912)39:0.0012928921,((Papaver_nudicaule:0.0728944213,(Papaver_somniferum2:0.0142945367,(Papaver_somniferum_A:0.0009383545,Papaver_setigerum_A:0.0000028212)54:0.0000021422)85:0.0051698259)77:0.0040785…
(Papaver_alboroseum:0.0222940400,(((Papaver_keelei:0.0082480435,Papaver_mcconnellii:0.0000020827)93:0.0088356686,((((Papaver_pseudo_orientale:0.0000025217,(((((Papaver_somniferum2:0.0078195869,(Papaver_somniferum_C:0.0000025217,Papaver_setigerum_C:0.0000025217)71:0.0000020134)90:0.0063062566,((Papaver_somniferum_A:0.0262578080,Papaver_setigerum_A:0.0317812391)77:0.0011977591,Papaver_setigerum_B:0…
(Papaver_alboroseum:0.0000023890,((((((((Papaver_dubium:0.1168631584,Papaver_pseudo_orientale:0.0109070968)33:0.0000486539,Papaver_bracteatum:0.0000021617)65:0.0050956126,Papaver_rhoeas:0.0063692548)49:0.0009910426,Papaver_setigerum_D:0.0135488977)85:0.0036462794,((((Papaver_radicatum_subsp__laestadianum:0.0000023890,Papaver_setigerum_A:0.0007206212)19:0.0000020540,(Papaver_somniferum2:0.03053041…
(Papaver_alboroseum:0.0425714513,((((((((Papaver_dubium:0.0346332828,Papaver_setigerum_D:0.0082651291)79:0.0049162596,(Papaver_pseudo_orientale:0.0075075623,Papaver_bracteatum:0.0015995815)100:0.0060641591)93:0.0041058058,(((Papaver_somniferum2:0.0162313552,(Papaver_setigerum_C:0.0001658949,Papaver_somniferum_C:0.0000817406)84:0.0012119860)93:0.0027010137,((Papaver_setigerum_B:0.0050059011,Papave…
(Papaver_dubium:0.0000026455,((((Papaver_keelei:0.0225909255,Papaver_radicatum_subsp__laestadianum:0.0000021369)97:0.0232828372,Papaver_radicatum_subsp__dahlianum:0.0012160325)93:0.0156168735,((Papaver_lapponicum:0.0163050242,Papaver_radicatum_subsp__macrostigmum:0.0628319361)55:0.0067968603,(Papaver_mcconnellii:0.0170718380,(((Papaver_setigerum_C:0.0000026455,Papaver_somniferum_C:0.0004224920)10…
(Papaver_alboroseum:0.0837967709,(Papaver_dubium:0.0000022138,(Papaver_keelei:0.0774473727,Papaver_somniferum2:0.0397692106)46:0.0003334057)77:0.0383990922,(((((((((Papaver_lapponicum:0.0000026202,Papaver_radicatum_subsp__dahlianum:0.0148626926)63:0.0000024589,Papaver_mcconnellii:0.0039195528)48:0.0019371166,(Papaver_nudicaule:0.0000021473,Papaver_radicatum_subsp__macrostigmum:0.0006812508)75:0.0…
(Papaver_alboroseum:0.0293006834,(((((((Papaver_dubium:0.0873191270,Papaver_rhoeas:0.0092794353)55:0.0032509881,Papaver_setigerum_D:0.0154197734)59:0.0052419290,(((Papaver_somniferum2:0.0220337827,(Papaver_setigerum_A:0.0000021850,Papaver_somniferum_A:0.0079218989)87:0.0025603046)80:0.0042292295,(Papaver_setigerum_C:0.0000021082,Papaver_somniferum_C:0.0000021082)99:0.0044028566)66:0.0003137643,Pa…
(Papaver_alboroseum:0.0181229480,((((Papaver_dubium:0.0431029017,(Papaver_pseudo_orientale:0.0000020078,((Papaver_somniferum2:0.1019079264,Papaver_setigerum_A:0.0015441837)61:0.0000186331,Papaver_somniferum_A:0.0000020078)54:0.0000023201)45:0.0025366667)63:0.0047339832,((((Papaver_keelei:0.0120442805,Papaver_lapponicum:0.0051956830)100:0.0858421155,Papaver_setigerum_B:0.0000026531)97:0.0163230202…
(Papaver_alboroseum:0.0000023310,((((((Papaver_dubium:0.2162028812,Papaver_somniferum_A:0.0007443668)39:0.0000023048,Papaver_somniferum2:0.0000020730)48:0.0000022758,Papaver_setigerum_A:0.0000021144)87:0.0248758712,((Papaver_setigerum_D:0.0314475996,(Papaver_setigerum_C:0.0003748278,Papaver_somniferum_C:0.0000028155)100:0.0275896552)55:0.0052588570,Papaver_setigerum_B:0.0354832236)40:0.0040364617…
(Papaver_alboroseum:0.0033320857,((((((Papaver_dubium:0.0293813908,((Papaver_keelei:0.0555940915,(Papaver_pseudo_orientale:0.0415036557,Papaver_rhoeas:0.0193974449)70:0.0015125245)40:0.0000024371,Papaver_setigerum_D:0.0100903098)65:0.0013076735)63:0.0034124930,(Papaver_setigerum_C:0.0000020526,Papaver_somniferum_C:0.0000020526)95:0.0071872371)48:0.0015622968,(Papaver_somniferum2:0.0324041599,(Pap…
(Papaver_dubium:0.0413034563,((((((Papaver_keelei:0.0000023288,Papaver_radicatum_subsp__laestadianum:0.1664110811)96:0.0405635034,(Papaver_lapponicum:0.0155256231,Papaver_nudicaule:0.0256228981)79:0.0077930685)97:0.0312897982,(Papaver_mcconnellii:0.0293069194,Papaver_radicatum_subsp__macrostigmum:0.0054012041)60:0.0096422846)38:0.0006553668,Papaver_radicatum_subsp__dahlianum:0.0184140109)100:0.07…
(Papaver_alboroseum:0.0059370321,((((((Papaver_dubium:0.0398597414,(Papaver_somniferum2:0.0000028540,(Papaver_somniferum_C:0.0000028540,Papaver_setigerum_C:0.0000028540)66:0.0000024554)95:0.0106527677)49:0.0078603520,((Papaver_somniferum_A:0.0000028540,Papaver_setigerum_A:0.0000020565)100:0.0176779205,Papaver_setigerum_B:0.0153917992)81:0.0084677256)34:0.0036472524,Papaver_setigerum_D:0.018549628…
(Papaver_dubium:0.0963203578,((((Papaver_keelei:0.0144453114,Papaver_nudicaule:0.0110269415)47:0.0001358297,Papaver_radicatum_subsp__macrostigmum:0.0151209385)64:0.0105175168,((Papaver_mcconnellii:0.0000020957,Papaver_radicatum_subsp__dahlianum:0.0099668210)87:0.0132716841,Papaver_radicatum_subsp__laestadianum:0.0305474111)67:0.0203709230)97:0.0184392021,Papaver_lapponicum:0.0490551666)83:0.01302…
(Papaver_alboroseum:0.0000020774,((((((Papaver_dubium:0.0229098637,Papaver_setigerum_B:0.0096633187)77:0.0036640851,Papaver_setigerum_D:0.0147627231)93:0.0044180175,(((((Papaver_pseudo_orientale:0.0219771770,Papaver_bracteatum:0.0109207898)95:0.0050098862,(Papaver_setigerum_C:0.0004257963,Papaver_somniferum_C:0.0004274327)99:0.0116237454)73:0.0052180591,Papaver_somniferum2:0.0254114881)38:0.00000…
(Papaver_alboroseum:0.0130643967,(((((((Papaver_dubium:0.0176394235,Papaver_rhoeas:0.0116521638)76:0.0027006207,Papaver_setigerum_D:0.0121688697)46:0.0000020333,Papaver_pseudo_orientale:0.0000020485)87:0.0224500769,(((Papaver_keelei:9.6011724899,Papaver_setigerum_B:0.0073741321)7:0.0000029145,(Papaver_somniferum_C:0.0000020480,Papaver_setigerum_C:0.0008807892)96:0.0089568545)26:0.0033188238,(Papa…
(Papaver_alboroseum:0.0119428690,(((((((Papaver_dubium:0.8401342970,Papaver_radicatum_subsp__laestadianum:0.0000022741)58:0.0043244893,((Papaver_pseudo_orientale:0.0203056468,(((Papaver_somniferum2:0.0336271417,(Papaver_somniferum_C:0.0000023139,Papaver_setigerum_C:0.0020220333)76:0.0000021088)87:0.0048949072,Papaver_setigerum_B:0.0073404557)94:0.0036998152,((Papaver_somniferum_A:0.0013475746,Pap…
(Papaver_alboroseum:0.0438638945,(((((((Papaver_dubium:0.0237784788,Papaver_setigerum_A:0.0092914508)59:0.0000024120,Papaver_setigerum_D:0.0155637777)70:0.0017343992,Papaver_setigerum_B:0.0204118129)62:0.0008745048,((Papaver_pseudo_orientale:0.0223078429,(Papaver_somniferum2:0.0223244668,Papaver_somniferum_C:0.0000021858)83:0.0016738533)89:0.0066334714,Papaver_setigerum_C:0.0016488922)95:0.008485…
(Papaver_alboroseum:0.0538172013,(((((Papaver_dubium:0.1005771973,Papaver_setigerum_B:0.0248813971)78:0.0030663869,Papaver_setigerum_D:0.1505477681)65:0.0059930247,(((Papaver_somniferum2:0.1795822890,(Papaver_somniferum_C:0.0006933904,Papaver_setigerum_C:0.0000023002)75:0.0000021773)70:0.0098199049,Papaver_rhoeas:0.0528482965)74:0.0032538102,(Papaver_somniferum_A:0.0008319827,Papaver_setigerum_A:…
(Papaver_alboroseum:0.0221817189,(((((Papaver_dubium:0.0000025664,(Papaver_pseudo_orientale:0.0666111316,Papaver_bracteatum:0.0032700154)79:0.0072312924)12:0.0000021252,((Papaver_setigerum_C:0.0008006197,Papaver_somniferum_C:0.0008053884)79:0.0056456373,(Papaver_somniferum_A:0.0000020735,Papaver_setigerum_A:0.0000020114)100:0.0048891903)42:0.0016152055)17:0.0001071490,Papaver_setigerum_D:0.012874…
(Papaver_alboroseum:0.0210127639,(((((Papaver_dubium:0.0189719024,Papaver_pseudo_orientale:0.0728943003)100:0.4446099661,Papaver_setigerum_D:0.0119545063)50:0.0070479984,(((((Papaver_somniferum2:0.0400441682,Papaver_setigerum_A:0.0000024115)100:0.0152266696,Papaver_somniferum_A:0.0022590171)95:0.0146677414,Papaver_setigerum_B:0.0195494396)88:0.0080786460,(Papaver_somniferum_C:0.0016882886,Papaver…
(Papaver_alboroseum:0.1207411014,(((((Papaver_dubium:0.0480291383,Papaver_rhoeas:0.0198985796)92:0.0103459207,((Papaver_pseudo_orientale:0.0921040295,Papaver_somniferum2:0.1158458996)100:0.0820476245,Papaver_bracteatum:0.0204784476)64:0.0033204078)46:0.0032622611,((Papaver_somniferum_A:0.0000028203,Papaver_setigerum_A:0.0000028203)100:0.0086296246,((Papaver_somniferum_C:0.0000028203,Papaver_setig…
(Papaver_alboroseum:0.2192081667,((((Papaver_dubium:0.0049924859,Papaver_setigerum_D:0.0174676731)31:0.0036744031,Papaver_rhoeas:0.0136975672)31:0.0012827206,((((Papaver_somniferum2:0.0067265291,(Papaver_somniferum_C:0.0281171581,Papaver_setigerum_C:0.0134482699)90:0.0100529722)91:0.0180342331,Papaver_bracteatum:0.0186896676)37:0.0018798772,(Papaver_somniferum_A:0.0000029369,Papaver_setigerum_A:0…
(Papaver_alboroseum:0.0000025299,((((((Papaver_dubium:0.0911030782,Papaver_somniferum_A:0.0006008881)16:0.0000021960,Papaver_setigerum_A:0.0000021758)25:0.0096150886,((((Papaver_keelei:0.0000020086,Papaver_mcconnellii:0.0096290570)68:0.0042784086,Papaver_pseudo_orientale:0.0000023287)21:0.0009601931,Papaver_radicatum_subsp__macrostigmum:0.0000021758)18:0.0000025749,Papaver_lapponicum:0.0037456837…
(Papaver_alboroseum:0.0000021533,((((((((Papaver_dubium:0.0443869000,(Papaver_somniferum_A:0.0000025829,Papaver_setigerum_A:0.0000023324)94:0.0049005249)68:0.0016281034,(Papaver_somniferum_C:0.0000023910,Papaver_setigerum_C:0.0000020206)90:0.0024427672)36:0.0016574130,Papaver_rhoeas:0.0097857960)19:0.0022500062,((Papaver_pseudo_orientale:0.0389599323,Papaver_bracteatum:0.0000020116)94:0.000002036…
(Papaver_alboroseum:0.0157476669,((((((Papaver_dubium:0.0083711175,Papaver_setigerum_D:0.0081388900)52:0.0000022191,Papaver_rhoeas:0.0143491117)77:0.0051776839,Papaver_pseudo_orientale:0.0135095144)40:0.0085060825,(Papaver_setigerum_C:0.0023405443,Papaver_somniferum_C:0.0000020927)97:0.0057722193)30:0.0046619144,((Papaver_radicatum_subsp__dahlianum:0.0785007528,Papaver_setigerum_B:0.0000025343)74…
(Papaver_alboroseum:0.0000029738,(((Papaver_dubium:0.0192897789,(Papaver_pseudo_orientale:0.0538208510,Papaver_somniferum_A:0.0312165263)60:0.0057369963)43:0.0077338773,((Papaver_somniferum2:0.0193690470,(Papaver_setigerum_B:0.0099404724,(Papaver_setigerum_C:0.0000022186,Papaver_somniferum_C:0.0003133567)99:0.0035728612)57:0.0000029787)84:0.0064040967,(Papaver_bracteatum:0.0134533294,(Papaver_rho…
(Papaver_alboroseum:0.0414273328,(((((((Papaver_dubium:0.0346740480,Papaver_pseudo_orientale:0.0078969069)77:0.0032220702,(((Papaver_somniferum2:0.0790149118,(Papaver_setigerum_C:0.0000023664,Papaver_somniferum_C:0.0000023664)72:0.0000025024)93:0.0064011399,Papaver_setigerum_D:0.0100094027)24:0.0006448130,(Papaver_setigerum_B:0.0105611996,(Papaver_setigerum_A:0.0000023664,Papaver_somniferum_A:0.0…
(Papaver_alboroseum:0.0294406127,(((((((Papaver_dubium:0.0319269166,(Papaver_setigerum_C:0.0010868905,Papaver_somniferum_C:0.0033557741)93:0.0073793907)62:0.0107333101,((Papaver_pseudo_orientale:0.0173907804,(Papaver_bracteatum:0.0237191842,Papaver_setigerum_B:0.0470673652)80:0.0039017762)76:0.0035434448,((Papaver_somniferum2:0.0000020578,Papaver_somniferum_A:0.0009824389)48:0.0000021844,Papaver_…
(Papaver_alboroseum:0.0458403968,((((Papaver_dubium:0.0195416214,(Papaver_pseudo_orientale:0.0116029699,((((Papaver_somniferum2:0.0000021190,(Papaver_somniferum_C:0.0006065469,Papaver_setigerum_C:0.0000021190)64:0.0000020565)96:0.0080739020,Papaver_setigerum_B:0.0084711348)86:0.0019764141,(Papaver_somniferum_A:0.0005740045,Papaver_setigerum_A:0.0006164646)100:0.0068526329)98:0.0147074909,Papaver_…
(Papaver_alboroseum:0.0936096019,(((((((Papaver_dubium:0.1085034796,(Papaver_setigerum_D:0.0216986868,(Papaver_somniferum_A:0.0009145497,Papaver_setigerum_A:0.0023955348)100:0.0157460313)73:0.0029674370)60:0.0021693098,(Papaver_somniferum_C:0.0069262086,Papaver_setigerum_C:0.0037480529)100:0.0166721740)48:0.0065433940,(Papaver_pseudo_orientale:0.0440874634,Papaver_somniferum2:0.0000028679)49:0.02…
(Papaver_alboroseum:0.0155532172,(((((((((((Papaver_dubium:0.0052279403,Papaver_setigerum_D:0.0000020476)88:0.0101516727,Papaver_rhoeas:0.0053626873)66:0.0005178021,Papaver_setigerum_B:0.0076765513)56:0.0000020108,(Papaver_setigerum_C:0.0000021413,Papaver_somniferum_C:0.0000021413)97:0.0017516898)63:0.0004986422,(Papaver_somniferum2:0.0000021413,(Papaver_setigerum_A:0.0000021413,Papaver_somniferu…
(Papaver_dubium:0.0362604348,(((((((((Papaver_keelei:0.0175991688,Papaver_radicatum_subsp__laestadianum:0.0589413428)89:0.0465447323,Papaver_radicatum_subsp__dahlianum:0.0133991660)76:0.0171537158,Papaver_nudicaule:0.0069552316)42:0.0000022421,Papaver_lapponicum:0.0000022410)37:0.0000022530,Papaver_mcconnellii:0.0069323075)71:0.0011084755,Papaver_radicatum_subsp__macrostigmum:0.0512046986)100:0.0…
(Papaver_alboroseum:0.0421768532,Papaver_keelei:0.0000025108,(((Papaver_lapponicum:0.0000021088,Papaver_radicatum_subsp__laestadianum:0.0000020381)100:0.0744241279,(((Papaver_mcconnellii:0.0101531439,Papaver_nudicaule:0.0000023498)79:0.0080804166,Papaver_radicatum_subsp__macrostigmum:0.0268014182)64:0.0170498822,(((Papaver_pseudo_orientale:0.0577078212,(Papaver_somniferum2:0.0268448374,(Papaver_s…
(Papaver_alboroseum:0.1184519434,(((((Papaver_dubium:0.0281923934,Papaver_somniferum2:0.0668669133)83:0.0113695985,(((Papaver_somniferum_C:0.0106033580,Papaver_setigerum_B:0.0150472914)72:0.0041892197,(Papaver_somniferum_A:0.0009782640,Papaver_setigerum_A:0.0000023900)100:0.0089888591)69:0.0049837224,Papaver_setigerum_D:0.0162686209)65:0.0071798813)99:0.0242758997,(Papaver_pseudo_orientale:0.1523…
(Papaver_dubium:0.0098213991,(((((Papaver_keelei:0.0180197834,(Papaver_nudicaule:0.0239132514,Papaver_radicatum_subsp__laestadianum:0.0092277446)94:0.0350376318)76:0.0117013787,Papaver_radicatum_subsp__macrostigmum:0.0050214118)75:0.0651378104,Papaver_rhoeas:0.0132892493)41:0.0026278522,(((((Papaver_lapponicum:0.1218159898,Papaver_pseudo_orientale:0.1543452828)95:0.1783630093,(Papaver_somniferum2…
(Papaver_alboroseum:0.0000029264,(((((((Papaver_dubium:0.0091343868,Papaver_rhoeas:0.0000022475)99:0.0094923136,Papaver_setigerum_D:0.0096508867)93:0.0031884777,((Papaver_somniferum2:0.0161416542,(Papaver_setigerum_C:0.0002671249,Papaver_somniferum_C:0.0000020396)82:0.0006227993)91:0.0025146174,((Papaver_setigerum_A:0.0005353984,Papaver_somniferum_A:0.0000020396)100:0.0057562879,Papaver_setigerum…
(Papaver_alboroseum:0.0240243770,((((Papaver_dubium:0.0239946115,Papaver_setigerum_D:0.0208033166)57:0.0000022617,Papaver_rhoeas:0.0118999017)84:0.0091568864,(((Papaver_somniferum2:0.0150505114,(Papaver_somniferum_A:0.0007553214,Papaver_setigerum_A:0.0000024661)69:0.0000022956)93:0.0030516866,Papaver_setigerum_B:0.0181124167)81:0.0014190065,(Papaver_somniferum_C:0.0000024661,Papaver_setigerum_C:0…
(Papaver_alboroseum:0.0376629123,((((((Papaver_dubium:0.0179017197,((Papaver_somniferum2:0.0058225922,Papaver_rhoeas:0.0242682499)63:0.0000020007,(((Papaver_setigerum_C:0.0009983689,Papaver_somniferum_C:0.0000027779)100:0.0118458650,Papaver_setigerum_D:0.0169017718)61:0.0025047279,Papaver_setigerum_B:0.0312714488)60:0.0060891563)52:0.0032986510)69:0.0026110961,((Papaver_somniferum_A:0.0000027779,…
(Papaver_alboroseum:0.0774811618,((((((Papaver_dubium:0.0357487160,Papaver_rhoeas:0.0080926364)65:0.0007120594,Papaver_setigerum_D:0.0138616595)86:0.0056284095,((Papaver_pseudo_orientale:0.0000024645,Papaver_bracteatum:0.0000026267)99:0.0144841839,Papaver_setigerum_B:0.0185595790)66:0.0022779066)86:0.0033907615,(Papaver_somniferum_A:0.0007221858,Papaver_setigerum_A:0.0000022597)96:0.0100343867)64…
(Papaver_alboroseum:0.0248821988,(((((((Papaver_dubium:0.0109287254,Papaver_rhoeas:0.0234677441)62:0.0000026431,Papaver_setigerum_D:0.0173251312)83:0.0021653731,Papaver_pseudo_orientale:0.0293703677)80:0.0021081407,((Papaver_setigerum_A:0.0000026389,Papaver_somniferum_A:0.0008517361)78:0.0047297013,Papaver_setigerum_B:0.0076153057)74:0.0065701453)51:0.0028795651,Papaver_somniferum2:0.1097653145)5…
(Papaver_alboroseum:0.0000026171,(((((((((Papaver_dubium:0.0654602606,Papaver_setigerum_D:0.0258065144)55:0.0000021670,Papaver_setigerum_B:0.0162298314)42:0.0035593932,(Papaver_somniferum_A:0.0000018420,Papaver_setigerum_A:0.0004190695)100:0.0128873129)47:0.0034542584,(Papaver_somniferum2:0.0106277974,(Papaver_setigerum_C:0.0013149206,Papaver_somniferum_C:0.0003835591)94:0.0061927653)75:0.0066551…
(Papaver_alboroseum:0.1453485601,((((((Papaver_dubium:0.0494840832,(Papaver_somniferum2:0.0354937065,(Papaver_setigerum_B:0.0117195922,(Papaver_somniferum_A:0.0004154490,Papaver_setigerum_A:0.0000026201)97:0.0073931718)76:0.0027111951)29:0.0000282554)30:0.0024078224,(Papaver_somniferum_C:0.0004154267,Papaver_setigerum_C:0.0000021942)98:0.0086466856)39:0.0034251718,((Papaver_pseudo_orientale:0.057…
(Papaver_alboroseum:0.0861676523,(((Papaver_dubium:0.0477480226,(((Papaver_somniferum2:0.0173805280,Papaver_setigerum_D:0.0121392627)64:0.0036011584,Papaver_bracteatum:0.0170834464)62:0.0024536763,((Papaver_somniferum_A:0.0010569960,Papaver_setigerum_A:0.0021738754)100:0.0131088044,Papaver_setigerum_B:0.0111589763)93:0.0060686329)72:0.0103032385)75:0.0190380147,Papaver_somniferum_C:0.1022979402)8…
(Papaver_alboroseum:0.1139682625,(((((Papaver_dubium:0.0066961203,Papaver_rhoeas:0.0212075455)69:0.0017506249,Papaver_setigerum_D:0.0220846999)89:0.0054653805,Papaver_bracteatum:0.0128753430)71:0.0093505497,(Papaver_mcconnellii:0.0868980823,((((Papaver_pseudo_orientale:0.0000020120,Papaver_somniferum_C:0.0005398057)11:0.0000023676,Papaver_setigerum_C:0.0000020120)23:0.0105235109,((Papaver_somnife…
(Papaver_dubium:0.0308991655,((((((Papaver_keelei:0.0235911499,Papaver_lapponicum:0.0097055952)81:0.0061460894,Papaver_radicatum_subsp__dahlianum:0.0075028007)36:0.0017409551,(Papaver_mcconnellii:0.0254432170,Papaver_radicatum_subsp__macrostigmum:0.0000025977)17:0.0151184148)15:0.0000023280,Papaver_radicatum_subsp__laestadianum:0.0088024348)39:0.0022079182,Papaver_nudicaule:0.0111986600)100:0.075…
(Papaver_alboroseum:0.0672280781,(((((((Papaver_dubium:0.0293963641,Papaver_rhoeas:0.0072593854)85:0.0074910555,Papaver_setigerum_D:0.0086581884)70:0.0013067463,(Papaver_pseudo_orientale:0.0300258916,Papaver_bracteatum:0.0032019904)90:0.0051845140)90:0.0036369008,(((Papaver_setigerum_B:0.0097947632,Papaver_somniferum_C:0.0121992859)58:0.0000027101,Papaver_setigerum_C:0.0030913277)52:0.0000021434,…
(Papaver_alboroseum:0.0405208601,((Papaver_dubium:0.3493665876,Papaver_setigerum_B:0.0000021660)87:0.0091932166,Papaver_setigerum_D:0.0123503285)50:0.0000023393,(((((Papaver_keelei:0.0221107698,((Papaver_lapponicum:0.0022423014,Papaver_radicatum_subsp__laestadianum:0.0375395167)38:0.0000022885,Papaver_radicatum_subsp__dahlianum:0.0180984599)78:0.0133572881)67:0.0072900556,((Papaver_mcconnellii:0.…
(Papaver_alboroseum:0.0055541606,(((((Papaver_dubium:0.2617685150,(Papaver_somniferum2:0.0255802881,((Papaver_setigerum_C:0.0000024645,Papaver_somniferum_C:0.0000024645)99:0.0840299700,Papaver_setigerum_A:0.0000024084)62:0.0013510302)75:0.0024850908)47:0.0002368562,Papaver_setigerum_B:0.0103154174)83:0.0037506757,Papaver_rhoeas:0.0198344807)68:0.0023174407,Papaver_bracteatum:0.0074486145)100:0.03…
(Papaver_dubium:0.0564154808,(((((Papaver_keelei:0.0147896549,(((Papaver_lapponicum:0.0035948950,(Papaver_nudicaule:0.0000024628,Papaver_radicatum_subsp__laestadianum:0.0000023570)86:0.0100308350)74:0.0118426640,(Papaver_mcconnellii:0.0083156228,Papaver_radicatum_subsp__macrostigmum:0.0000023590)70:0.0030569313)73:0.0152276811,Papaver_radicatum_subsp__dahlianum:0.0246168015)37:0.0000029474)98:0.0…
(Papaver_alboroseum:0.0046480964,(((((((Papaver_dubium:0.0172542409,((((Papaver_pseudo_orientale:0.0049997230,Papaver_bracteatum:0.0000020546)79:0.0021539109,Papaver_rhoeas:0.0109734556)72:0.0021589443,(Papaver_setigerum_D:0.0086991583,(Papaver_setigerum_C:0.0023529197,Papaver_somniferum_C:0.0000021408)66:0.0000024167)46:0.0000023849)57:0.0067014943,(Papaver_somniferum2:0.0884204422,(Papaver_seti…
(Papaver_alboroseum:0.0090523102,((((((Papaver_dubium:0.0526167150,Papaver_setigerum_D:0.0000023146)74:0.0070039644,((Papaver_setigerum_B:0.0847640103,(Papaver_setigerum_C:0.0000020146,Papaver_somniferum_C:0.0000020159)99:0.0094870547)79:0.0040850872,(Papaver_setigerum_A:0.0030031258,Papaver_somniferum_A:0.0073724419)56:0.0035018633)87:0.0202379569)32:0.0007737403,Papaver_somniferum2:0.1235959418…
(Papaver_dubium:0.0043072008,((((Papaver_keelei:0.0293204724,Papaver_lapponicum:0.0156219443)49:0.0038916405,(Papaver_mcconnellii:0.0131866457,(Papaver_nudicaule:0.0000022361,Papaver_radicatum_subsp__macrostigmum:0.0000020616)93:0.0232740025)19:0.0093347295)40:0.0164295674,Papaver_radicatum_subsp__dahlianum:0.0000021696)50:0.0141753105,Papaver_radicatum_subsp__laestadianum:0.0103267116)100:0.0731…
(Papaver_alboroseum:0.0150455679,(((((((Papaver_dubium:0.0104178756,(((Papaver_bracteatum:0.0108396455,Papaver_somniferum_C:0.0126294558)88:0.0035196079,Papaver_setigerum_D:0.0113119619)87:0.0043171996,((Papaver_somniferum_A:0.0129058607,Papaver_setigerum_A:0.0031494729)100:0.0098246377,Papaver_setigerum_B:0.0114450776)63:0.0016025176)72:0.0040525496)92:0.0122903529,Papaver_pseudo_orientale:0.044…
(Papaver_alboroseum:0.0564185071,(((((((Papaver_dubium:0.0209721580,(((Papaver_mcconnellii:0.0334451224,Papaver_pseudo_orientale:0.0000029181)16:0.0132777188,Papaver_setigerum_B:0.0066029315)20:0.0028008250,(Papaver_setigerum_A:0.0000020302,Papaver_somniferum_A:0.0000020043)95:0.0082699415)15:0.0000017276)12:0.0009409385,Papaver_somniferum2:0.0029193328)12:0.0009630122,Papaver_somniferum_C:0.0078…
(Papaver_alboroseum:0.0000026514,((((((Papaver_dubium:0.0000027427,Papaver_bracteatum:0.0009789699)36:0.0019118245,Papaver_rhoeas:0.0174973474)53:0.0013252517,Papaver_setigerum_D:0.0190004706)90:0.0103607191,((Papaver_setigerum_A:0.0014362493,Papaver_somniferum_A:0.0000023974)98:0.0057940669,(Papaver_setigerum_C:0.0000010000,Papaver_somniferum_C:0.0000010000)99:0.0072143942)98:0.0118149776)83:0.0…
(Papaver_alboroseum:0.0210036097,(((Papaver_dubium:0.0359005119,(Papaver_pseudo_orientale:0.1635160809,Papaver_bracteatum:0.0223756966)59:0.0265542695)33:0.0000021772,((Papaver_keelei:0.0133345818,Papaver_mcconnellii:0.0117865229)83:0.0104607687,(Papaver_lapponicum:0.0102548913,Papaver_radicatum_subsp__dahlianum:0.0276835801)63:0.0156108833)56:0.0143205339)41:0.0261945695,(((Papaver_radicatum_sub…
(Papaver_dubium:0.0000020062,(((((((Papaver_keelei:0.0000020062,Papaver_lapponicum:0.0000024944)77:0.0016792340,(Papaver_mcconnellii:0.0060801401,(Papaver_nudicaule:0.0000022245,Papaver_radicatum_subsp__macrostigmum:0.0277830332)46:0.0000022049)56:0.0014646517)46:0.0025262324,Papaver_radicatum_subsp__dahlianum:0.0050214641)59:0.0080495512,Papaver_radicatum_subsp__laestadianum:0.0162817356)94:0.04…
(Papaver_alboroseum:0.0032562552,(((((Papaver_dubium:0.0228523155,((Papaver_lapponicum:0.0000024368,Papaver_radicatum_subsp__laestadianum:0.0243739353)62:0.0000020103,Papaver_radicatum_subsp__macrostigmum:0.0000025394)98:0.0870323786)19:0.0000022487,Papaver_setigerum_D:0.0164394156)29:0.0031178685,((Papaver_somniferum2:0.0042704198,Papaver_setigerum_C:0.0023754255)73:0.0000024572,Papaver_somnifer…
(Papaver_alboroseum:0.0069220182,((((((Papaver_dubium:0.0264121354,Papaver_rhoeas:0.0114781780)47:0.0017221774,((Papaver_somniferum2:0.0181050196,Papaver_bracteatum:0.0067900964)44:0.0020456373,Papaver_setigerum_D:0.0100563121)38:0.0015528201)98:0.0060309646,(((Papaver_somniferum_C:0.0000021583,Papaver_setigerum_C:0.0000021583)99:0.0036219902,Papaver_setigerum_B:0.0066252369)93:0.0018136151,(Papa…
(Papaver_dubium:0.0589099612,((((((Papaver_keelei:0.0000023154,Papaver_nudicaule:0.0000020964)49:0.0000021365,Papaver_radicatum_subsp__laestadianum:0.0000028267)63:0.0000020628,Papaver_radicatum_subsp__dahlianum:0.0000024567)73:0.0036041082,((Papaver_lapponicum:0.0000022375,Papaver_mcconnellii:0.0047604134)89:0.0015783934,Papaver_radicatum_subsp__macrostigmum:0.0000023921)85:0.0041842737)100:0.05…
(Papaver_alboroseum:0.0168384699,((((((((Papaver_dubium:0.0124654660,Papaver_radicatum_subsp__macrostigmum:0.3591145842)72:0.0136271642,Papaver_somniferum_C:0.0004930655)30:0.0000021626,Papaver_setigerum_C:0.0000023311)60:0.0066193273,Papaver_setigerum_D:0.0106026444)35:0.0008816004,((Papaver_setigerum_A:0.0000029238,Papaver_somniferum_A:0.0004928176)99:0.0095787291,Papaver_setigerum_B:0.00912399…
(Papaver_alboroseum:0.0000020724,((((((Papaver_dubium:0.0221192157,Papaver_setigerum_D:0.0031990179)65:0.0030356628,((Papaver_mcconnellii:0.0000023295,Papaver_radicatum_subsp__macrostigmum:0.0000026886)90:0.0358565394,Papaver_rhoeas:0.0000023311)76:0.0071704002)52:0.0034950781,(Papaver_somniferum_C:0.0030039125,Papaver_setigerum_C:0.0000026825)84:0.0030861601)22:0.0004101023,((Papaver_somniferum2…
(Papaver_alboroseum:0.0000028996,(((((Papaver_dubium:0.0382270458,Papaver_setigerum_D:0.0105759151)54:0.0000023649,Papaver_rhoeas:0.0119801533)99:0.0069250600,(Papaver_pseudo_orientale:0.0033403138,Papaver_bracteatum:0.0019138762)97:0.0062171745)96:0.0076960477,(((Papaver_somniferum2:0.0073869915,Papaver_setigerum_C:0.0000020945)96:0.0068800408,(Papaver_somniferum_A:0.0084342702,Papaver_setigerum…
(Papaver_alboroseum:0.0130989888,((((((Papaver_dubium:0.0038824621,Papaver_rhoeas:0.0048294582)86:0.0048252362,((((Papaver_radicatum_subsp__laestadianum:0.0555025994,Papaver_setigerum_B:0.0029964994)44:0.0022595560,(Papaver_somniferum2:0.0095382660,(Papaver_setigerum_A:0.0000024190,Papaver_somniferum_A:0.0000024190)91:0.0012032478)79:0.0021675865)53:0.0039845430,(Papaver_setigerum_C:0.0000024190,…
(Papaver_alboroseum:0.0000024487,(((Papaver_dubium:0.0036649319,((Papaver_setigerum_C:0.0000024487,Papaver_somniferum_C:0.0000024487)83:0.0038965163,Papaver_setigerum_B:0.0528652386)58:0.0000025803)49:0.0043000176,(Papaver_keelei:0.0005916687,(Papaver_lapponicum:0.0121778908,(((Papaver_mcconnellii:0.0000020480,(Papaver_radicatum_subsp__laestadianum:0.0000024487,Papaver_radicatum_subsp__macrostigm…
(Papaver_alboroseum:0.0000023360,((((((Papaver_dubium:0.0050515280,Papaver_pseudo_orientale:0.0372367953)88:0.0110289683,Papaver_rhoeas:0.0053866260)79:0.0023444465,((Papaver_somniferum2:0.0033410693,(Papaver_somniferum_C:0.0000023632,Papaver_setigerum_C:0.0000023632)97:0.0000023617)29:0.0017665663,(Papaver_somniferum_A:0.0008114667,Papaver_setigerum_A:0.0000023632)82:0.0045109712)66:0.0030147408…
(Papaver_alboroseum:0.0091612394,((((((Papaver_dubium:0.0242812573,Papaver_rhoeas:0.0310135700)99:0.0149969102,((Papaver_somniferum_A:0.0014842880,Papaver_setigerum_A:0.0011044210)100:0.0167396495,Papaver_setigerum_B:0.0236011008)100:0.0106378941)70:0.0048874477,(((Papaver_pseudo_orientale:0.0087140970,Papaver_bracteatum:0.0000022975)98:0.0258469627,Papaver_setigerum_D:0.0298137293)90:0.010600399…
(Papaver_dubium:0.0249532794,((((Papaver_keelei:0.0060632176,((Papaver_lapponicum:0.0225213226,Papaver_radicatum_subsp__dahlianum:0.0000025941)54:0.0000024032,Papaver_radicatum_subsp__macrostigmum:0.0000023579)81:0.0273525844)70:0.0351844836,Papaver_nudicaule:0.0613098031)46:0.0122282954,((Papaver_pseudo_orientale:0.0112002920,Papaver_bracteatum:0.0000024032)51:0.0000022815,Papaver_radicatum_subs…
(Papaver_alboroseum:0.0137232002,((((Papaver_keelei:0.1476480908,((Papaver_pseudo_orientale:0.0000026584,((((Papaver_somniferum2:0.0000026584,Papaver_somniferum_A:0.0008486244)66:0.0000016861,Papaver_setigerum_A:0.0000026584)100:0.0175406386,Papaver_setigerum_D:0.0208425462)60:0.0053683513,((Papaver_setigerum_C:0.0000026584,Papaver_somniferum_C:0.0000026584)90:0.0292456360,Papaver_setigerum_B:0.0…
(Papaver_alboroseum:0.0420069202,((((((((Papaver_dubium:0.0000022253,(Papaver_pseudo_orientale:0.1126145767,Papaver_bracteatum:0.0000011167)78:0.0000027607)17:0.0074725328,(Papaver_setigerum_D:0.0100046961,Papaver_setigerum_B:0.0024823716)29:0.0000012299)46:0.0025408188,(Papaver_setigerum_A:0.0000022253,Papaver_somniferum_A:0.0000022253)96:0.0203199063)64:0.0021631811,Papaver_somniferum_C:0.00795…
(Papaver_alboroseum:0.0167945785,((((((((Papaver_dubium:0.1178522476,Papaver_pseudo_orientale:0.6854147329)74:0.0909151774,(Papaver_setigerum_D:0.0150300368,Papaver_rhoeas:0.0191810734)66:0.0023816624)80:0.0042567321,Papaver_bracteatum:0.0194251023)83:0.0020048614,(((Papaver_somniferum2:0.0185940294,Papaver_setigerum_A:0.0031931021)98:0.0048661730,Papaver_setigerum_B:0.0101957371)91:0.0006169732,…
(Papaver_alboroseum:0.0061935905,(((Papaver_dubium:0.0361865599,((((Papaver_pseudo_orientale:0.0042853099,Papaver_bracteatum:0.0026902778)98:0.0126272101,(Papaver_somniferum2:0.0250555313,((Papaver_somniferum_C:0.0000027993,Papaver_setigerum_C:0.0000027993)92:0.0041046159,Papaver_rhoeas:0.0402389501)49:0.0023638449)71:0.0035071133)54:0.0028708657,Papaver_setigerum_A:0.0116616123)50:0.0033093873,P…
(Papaver_alboroseum:0.0049336740,(((((((Papaver_dubium:0.0000024989,Papaver_keelei:0.0079272062)55:0.0039896384,Papaver_rhoeas:0.0119727067)77:0.0019953448,Papaver_bracteatum:0.0093386719)64:0.0004342427,Papaver_setigerum_D:0.0148867627)56:0.0036370006,((Papaver_somniferum2:0.0000021938,(Papaver_setigerum_C:0.0000021938,Papaver_somniferum_C:0.0000021938)73:0.0000028313)86:0.0074910546,(Papaver_se…
(Papaver_alboroseum:0.0055360237,(((((Papaver_dubium:0.0090147214,Papaver_rhoeas:0.0126861780)45:0.0000477536,Papaver_setigerum_D:0.0070273274)66:0.0002730376,(Papaver_pseudo_orientale:0.0040611684,Papaver_bracteatum:0.0046603294)57:0.0000028773)92:0.0055912341,((Papaver_setigerum_C:0.0006780884,Papaver_somniferum_C:0.0009803712)94:0.0030307954,Papaver_setigerum_B:0.0069684608)76:0.0068237399)64:…
(Papaver_alboroseum:0.0000026945,(((((((((((Papaver_dubium:0.1178047402,Papaver_somniferum2:0.0000021099)60:0.0165088217,Papaver_setigerum_C:0.0010419173)50:0.0000023325,Papaver_somniferum_C:0.0000020644)65:0.0096936052,Papaver_setigerum_D:0.0128444745)41:0.0000021237,Papaver_bracteatum:0.0100652798)57:0.0029994962,((Papaver_pseudo_orientale:0.2428424721,Papaver_setigerum_A:0.0000016428)76:0.0030…
(Papaver_alboroseum:0.0170082786,((((((Papaver_dubium:0.0100787355,Papaver_setigerum_D:0.0027961622)30:0.0063156975,(Papaver_pseudo_orientale:0.1464666574,(Papaver_somniferum_C:0.0000027539,Papaver_setigerum_C:0.0000027539)83:0.0000014824)58:0.0063628021)67:0.0009008827,((Papaver_setigerum_B:0.0099040169,(Papaver_somniferum_A:0.0000027539,Papaver_setigerum_A:0.0000027539)100:0.0090656425)75:0.001…
(Papaver_alboroseum:0.0300553857,((((((((Papaver_dubium:0.0128501545,Papaver_pseudo_orientale:0.0556030237)84:0.0105091449,((((Papaver_somniferum2:0.0093055411,(Papaver_setigerum_C:0.0000023880,Papaver_somniferum_C:0.0000023880)60:0.0000021423)91:0.0126339302,Papaver_setigerum_B:0.0340416595)73:0.0089818804,(Papaver_somniferum_A:0.0007255168,Papaver_setigerum_A:0.0010587851)100:0.0196223560)73:0.…
(Papaver_alboroseum:0.0067917104,(((((Papaver_dubium:0.0664124258,Papaver_setigerum_D:0.0062717640)52:0.0057037636,((Papaver_pseudo_orientale:0.0712931906,Papaver_bracteatum:0.0075950483)31:0.0035783684,(((Papaver_somniferum2:0.0160906306,Papaver_somniferum_A:0.0004263012)72:0.0000014956,Papaver_setigerum_A:0.0000026602)94:0.0044788688,Papaver_setigerum_B:0.0073089718)70:0.0020228910)48:0.0033832…
(Papaver_alboroseum:0.0492337125,((((((((Papaver_dubium:0.0163590942,(Papaver_setigerum_D:0.0111154530,Papaver_rhoeas:0.0128660532)73:0.0016170130)68:0.0024315676,((Papaver_somniferum_C:0.0006170475,Papaver_setigerum_C:0.0000020469)100:0.0118743339,Papaver_bracteatum:0.0120099669)89:0.0029222248)79:0.0056843017,(Papaver_setigerum_B:0.0093409193,(Papaver_setigerum_A:0.0000022027,Papaver_somniferum…
(Papaver_alboroseum:0.0436498749,((((((Papaver_dubium:0.0107117408,Papaver_rhoeas:0.0048421204)98:0.0129812457,(Papaver_pseudo_orientale:0.0170940891,Papaver_bracteatum:0.0068494910)93:0.0066623842)60:0.0018617478,((Papaver_somniferum_A:0.0000021597,Papaver_setigerum_A:0.0000021597)95:0.0036103073,Papaver_setigerum_B:0.0122728949)90:0.0039760697)91:0.0143673087,((Papaver_somniferum2:0.0445969913,…
(Papaver_alboroseum:0.0275255598,(((((Papaver_dubium:0.0176665735,Papaver_rhoeas:0.0048248403)49:0.0031372496,Papaver_setigerum_D:0.0119653234)45:0.0044068558,(Papaver_pseudo_orientale:0.0000023002,((Papaver_setigerum_C:0.0003513709,Papaver_somniferum_C:0.0000023680)100:0.0063469455,((Papaver_somniferum_A:0.0060480168,Papaver_setigerum_A:0.0000021882)100:0.0042166698,Papaver_setigerum_B:0.0081550…
(Papaver_alboroseum:0.0000020127,((((((Papaver_dubium:0.0206718518,Papaver_rhoeas:0.0089581485)32:0.0000020123,(Papaver_pseudo_orientale:0.0468981447,Papaver_bracteatum:0.0000028631)98:0.0093834097)56:0.0105723971,((Papaver_somniferum2:0.0000020763,(Papaver_setigerum_C:0.0000020763,Papaver_somniferum_C:0.0000020763)93:0.0000029440)31:0.0039834643,(Papaver_setigerum_B:0.0028551025,(Papaver_setiger…
(Papaver_alboroseum:0.0331073002,((((((Papaver_dubium:0.0189937233,(((Papaver_somniferum2:0.0255043675,(Papaver_somniferum_A:0.0000029363,Papaver_setigerum_A:0.0000029363)90:0.0059476524)89:0.0125981856,(Papaver_setigerum_C:0.0021747652,Papaver_somniferum_C:0.0216652830)99:0.0527882388)58:0.0075266118,Papaver_setigerum_B:0.0236622675)45:0.0000023421)77:0.0067170859,Papaver_setigerum_D:0.021395473…
(Papaver_alboroseum:0.0000027314,(((((((Papaver_dubium:0.0269595034,Papaver_rhoeas:0.0000021781)82:0.0081365617,((Papaver_pseudo_orientale:0.0000023059,(Papaver_somniferum2:0.0074057829,(Papaver_somniferum_C:0.0000023059,Papaver_setigerum_C:0.0000023059)91:0.0033535832)51:0.0000010102)19:0.0000010233,(((Papaver_setigerum_A:0.0000023059,Papaver_somniferum_A:0.0000023059)97:0.0026980751,Papaver_set…
(Papaver_alboroseum:0.0251909139,((((((Papaver_dubium:0.0688031032,Papaver_setigerum_D:0.0125200543)40:0.0000028456,((Papaver_pseudo_orientale:0.0194558905,Papaver_rhoeas:0.0064494919)84:0.0029924302,Papaver_bracteatum:0.0089191584)97:0.0072867593)49:0.0024884874,((Papaver_somniferum_C:0.0000021060,Papaver_setigerum_C:0.0000021060)100:0.0048709415,Papaver_setigerum_A:0.0050035356)64:0.0043307422)…
(Papaver_alboroseum:0.0516301410,(((((((Papaver_dubium:0.3313138590,Papaver_setigerum_D:0.0201677053)31:0.0013442704,Papaver_bracteatum:0.0233977790)47:0.0049142603,(((Papaver_somniferum2:0.0656499251,(Papaver_setigerum_C:0.0000027976,Papaver_somniferum_C:0.0000027976)91:0.0008462454)56:0.0081682727,Papaver_setigerum_A:0.0145856134)37:0.0026607659,Papaver_setigerum_B:0.0062374557)53:0.0047448306)…
(Papaver_alboroseum:0.0508161793,(((Papaver_keelei:0.0074469120,Papaver_radicatum_subsp__dahlianum:0.0872903254)76:0.0031434299,(Papaver_nudicaule:0.0000020896,Papaver_radicatum_subsp__macrostigmum:0.0816865221)63:0.0367579249)47:0.0065877673,(Papaver_mcconnellii:0.0656387893,Papaver_radicatum_subsp__laestadianum:0.0212668762)79:0.0162203462)93:0.0114209698,(Papaver_lapponicum:0.0077856153,(((((P…
(Papaver_alboroseum:0.0232400472,((((((((Papaver_dubium:0.0444387174,Papaver_somniferum2:0.0033808147)50:0.0000020098,(Papaver_setigerum_C:0.0000026284,Papaver_somniferum_C:0.0000026284)70:0.0000022372)99:0.0303447403,(Papaver_setigerum_D:0.0148458988,(Papaver_setigerum_A:0.0033961449,Papaver_somniferum_A:0.0000026284)95:0.0115824968)56:0.0060482247)41:0.0018217308,((Papaver_pseudo_orientale:0.00…
(Papaver_alboroseum:0.0167747386,(((Papaver_dubium:0.0190389668,((Papaver_pseudo_orientale:0.0317778278,Papaver_rhoeas:0.0097122855)17:0.0030411962,Papaver_setigerum_D:0.0155677196)32:0.0035806370)41:0.0165779544,((Papaver_somniferum2:0.0084327743,(Papaver_setigerum_C:0.0019386787,Papaver_somniferum_C:0.0000022554)65:0.0080543050)49:0.0029358873,(Papaver_setigerum_B:0.0113634599,Papaver_somniferu…
(Papaver_alboroseum:0.0141230579,(((((Papaver_dubium:0.0253267812,Papaver_nudicaule:0.0429838047)58:0.0109098312,Papaver_somniferum2:0.0645129233)40:0.0086966065,((Papaver_pseudo_orientale:0.0120450945,Papaver_bracteatum:0.0000023344)98:0.0101833082,(((Papaver_setigerum_A:0.0000029134,Papaver_somniferum_A:0.0004898424)98:0.0039368587,(Papaver_setigerum_B:0.0084159857,(Papaver_setigerum_C:0.000002…
(Papaver_alboroseum:0.0000020440,(((((Papaver_dubium:0.0377300805,Papaver_somniferum2:0.0047606856)99:0.0546295333,(((Papaver_pseudo_orientale:0.0000020440,(Papaver_setigerum_D:0.0093806217,Papaver_bracteatum:0.0156318105)52:0.0024855064)35:0.0000020092,Papaver_rhoeas:0.0296544384)47:0.0031484853,((Papaver_somniferum_A:0.0005332647,Papaver_setigerum_A:0.0011051900)98:0.0110018391,Papaver_setigeru…
(Papaver_alboroseum:0.0000021152,((((((((((Papaver_dubium:0.0072799250,(Papaver_somniferum_A:0.0000021152,Papaver_setigerum_A:0.0000021152)84:0.0000012977)62:0.0056135188,Papaver_rhoeas:0.0067159371)78:0.0049562848,Papaver_somniferum2:0.0941725582)43:0.0000022070,(Papaver_pseudo_orientale:0.0544199354,Papaver_bracteatum:0.0020335381)93:0.0055818082)46:0.0016496724,(Papaver_somniferum_C:0.00000211…
(Papaver_alboroseum:0.0289313843,(((((Papaver_dubium:0.0131171377,Papaver_bracteatum:0.0068962405)18:0.0016789396,((Papaver_somniferum2:0.0058595459,(Papaver_setigerum_A:0.0000026556,Papaver_somniferum_A:0.0000026556)85:0.0000028606)81:0.0025464177,Papaver_setigerum_B:0.0068415901)45:0.0000020499)38:0.0008571378,(Papaver_somniferum_C:0.0000026556,Papaver_setigerum_C:0.0000023519)95:0.0034020911)1…
(Papaver_alboroseum:0.0182755405,(((Papaver_dubium:0.0360925351,(Papaver_setigerum_D:0.0093370005,Papaver_rhoeas:0.0000022625)92:0.0079194941)85:0.0046292951,((Papaver_mcconnellii:0.0595053229,Papaver_pseudo_orientale:0.0398139646)49:0.0000023526,Papaver_bracteatum:0.0000021227)91:0.0154563212)66:0.0148224987,((Papaver_somniferum2:0.0555393441,(Papaver_setigerum_A:0.0009986976,Papaver_somniferum_…
(Papaver_alboroseum:0.0257249510,(((Papaver_dubium:0.0704553124,Papaver_radicatum_subsp__laestadianum:0.0161564476)15:0.0009219628,(Papaver_keelei:0.0090060565,((Papaver_lapponicum:0.0000022318,Papaver_radicatum_subsp__dahlianum:0.0015475839)84:0.0176501482,Papaver_radicatum_subsp__macrostigmum:0.0000020695)89:0.0189998998)68:0.0052629114)28:0.0000022628,Papaver_nudicaule:0.0000027544)24:0.000002…
(Papaver_alboroseum:0.0420244255,((Papaver_dubium:0.0059267567,Papaver_setigerum_D:0.0046544233)99:0.0111504605,(Papaver_pseudo_orientale:0.0601807306,(((Papaver_somniferum2:0.0000029816,(Papaver_somniferum_C:0.0000029843,Papaver_setigerum_C:0.0000029816)68:0.0000029843)97:0.0082232853,(Papaver_setigerum_A:0.0000029816,Papaver_somniferum_A:0.0005083023)99:0.0035002948)60:0.0005613524,Papaver_seti…
(Papaver_alboroseum:0.0033273139,((((((((Papaver_dubium:0.0101588306,Papaver_rhoeas:0.0101521632)43:0.0000020649,Papaver_setigerum_D:0.0140261821)98:0.0035444408,Papaver_bracteatum:0.0114072970)93:0.0076246870,((Papaver_somniferum2:0.0000020778,(Papaver_setigerum_C:0.0000025302,Papaver_somniferum_C:0.0000010731)69:0.0000024909)100:0.0095271364,((Papaver_setigerum_A:0.0007874525,Papaver_somniferum…
(Papaver_alboroseum:0.0000022759,(((((Papaver_dubium:0.0167279219,Papaver_bracteatum:0.0064693283)20:0.0000020893,(Papaver_setigerum_B:0.0090721430,Papaver_rhoeas:0.0114570735)32:0.0000013353)32:0.0000021007,(Papaver_somniferum2:0.0314795051,Papaver_setigerum_A:0.0000020583)97:0.0065613238)59:0.0005323934,((Papaver_radicatum_subsp__laestadianum:0.0705040202,Papaver_setigerum_D:0.0066640570)68:0.0…
(Papaver_dubium:0.0277712081,(((((((Papaver_keelei:0.0000023945,(Papaver_mcconnellii:0.0076747281,Papaver_radicatum_subsp__laestadianum:0.0000027336)49:0.0030538921)34:0.0050627930,Papaver_lapponicum:0.0116580477)37:0.0236229797,(Papaver_nudicaule:0.0000027336,Papaver_radicatum_subsp__macrostigmum:0.0000027336)76:0.0078791130)39:0.0243778998,((Papaver_pseudo_orientale:0.0068282305,Papaver_radicat…
(Papaver_alboroseum:0.0771808458,(((((((Papaver_dubium:0.0000027012,Papaver_somniferum2:0.0000028152)92:0.0284470449,(Papaver_setigerum_C:0.0000028319,Papaver_somniferum_C:0.0000024961)92:0.0046674432)33:0.0000048452,(Papaver_rhoeas:0.0056309933,Papaver_setigerum_D:0.0084792804)70:0.0004452573)68:0.0023326807,(Papaver_pseudo_orientale:0.0912732411,Papaver_bracteatum:0.0074984063)44:0.0000021493)9…
(Papaver_alboroseum:0.0029479307,(((Papaver_dubium:0.0576077603,Papaver_somniferum2:0.0380039479)78:0.0045792715,((((((Papaver_keelei:0.0000020602,Papaver_radicatum_subsp__dahlianum:0.0000028690)70:0.0000022552,Papaver_radicatum_subsp__laestadianum:0.0000020159)100:0.0876052473,Papaver_bracteatum:0.0000024944)42:0.0041519513,Papaver_pseudo_orientale:0.0293567961)54:0.0043914228,((((Papaver_somnif…
(Papaver_alboroseum:0.0065738492,(((((Papaver_dubium:0.0295067862,Papaver_pseudo_orientale:0.0139651100)12:0.0000019399,Papaver_bracteatum:0.0000029371)23:0.0121353018,((Papaver_keelei:0.0858363413,Papaver_rhoeas:0.0110155524)32:0.0051093345,Papaver_lapponicum:0.0518867328)27:0.0080391717)41:0.0036418287,((Papaver_somniferum2:0.0000021909,(Papaver_somniferum_C:0.0000021909,Papaver_setigerum_C:0.0…
(Papaver_alboroseum:0.0609517301,(((((Papaver_dubium:0.0569041079,Papaver_setigerum_D:0.0099944186)76:0.0018899194,Papaver_setigerum_B:0.0140691414)35:0.0003299111,Papaver_rhoeas:0.0083011603)36:0.0026043070,((Papaver_mcconnellii:0.0318638679,Papaver_somniferum2:0.0450069574)80:0.0059715447,(((Papaver_pseudo_orientale:0.0000020485,Papaver_bracteatum:0.0000025361)95:0.0096200270,(Papaver_somniferu…
(Papaver_alboroseum:0.0490563620,((((((Papaver_dubium:0.0462626874,Papaver_rhoeas:0.0206373078)66:0.0098145956,((Papaver_somniferum2:0.0285160678,(Papaver_setigerum_A:0.0000026999,Papaver_somniferum_A:0.0000026999)98:0.0108305740)82:0.0068590369,(Papaver_setigerum_B:0.0111654564,Papaver_somniferum_C:0.0585294378)89:0.0101283963)65:0.0063627173)85:0.0043948459,Papaver_bracteatum:0.0216643858)100:0…
(Papaver_alboroseum:0.0012292865,(((((Papaver_dubium:0.0075894850,((Papaver_setigerum_A:0.0000021019,Papaver_somniferum_A:0.0005674455)99:0.0075659730,Papaver_setigerum_B:0.0127590936)78:0.0022237699)40:0.0000023511,(Papaver_somniferum2:0.0000021019,Papaver_setigerum_C:0.0069441114)68:0.0000020427)57:0.0035551365,Papaver_rhoeas:0.0131970635)96:0.0069631348,(Papaver_pseudo_orientale:0.0000021019,P…
(Papaver_alboroseum:0.0319142011,((Papaver_dubium:0.0455039202,Papaver_pseudo_orientale:0.0363634352)49:0.0101058059,((Papaver_keelei:0.0289345425,(((Papaver_lapponicum:0.0245504051,(Papaver_nudicaule:0.0147711392,Papaver_radicatum_subsp__macrostigmum:0.0106648435)32:0.0043175472)24:0.0014217657,Papaver_mcconnellii:0.0000029256)42:0.0052669832,(Papaver_radicatum_subsp__dahlianum:0.0044500115,Papa…
(Papaver_alboroseum:0.2175698680,((((Papaver_dubium:0.0483596300,(Papaver_somniferum2:0.0442253853,(Papaver_somniferum_C:0.1293179094,Papaver_bracteatum:0.0475144812)96:0.0268289789)83:0.0113635032)81:0.0150815020,(((Papaver_keelei:0.0000020688,Papaver_lapponicum:0.0000029921)91:0.0058938199,Papaver_radicatum_subsp__macrostigmum:0.0000023427)95:0.0703178774,Papaver_pseudo_orientale:0.0360120500)4…
(Papaver_alboroseum:0.0303867109,(((((Papaver_dubium:0.0119680676,(((Papaver_pseudo_orientale:0.0164878970,(Papaver_setigerum_B:0.0026412953,Papaver_rhoeas:0.0052902553)30:0.0012935108)35:0.0000021542,(Papaver_setigerum_D:0.0120745954,Papaver_bracteatum:0.0120132799)78:0.0011925107)23:0.0000020682,(Papaver_somniferum2:0.0601683915,(Papaver_somniferum_A:0.0000022750,Papaver_setigerum_A:0.000002275…
(Papaver_dubium:0.0144898253,((((Papaver_keelei:0.0000021681,(Papaver_lapponicum:0.0000021695,(((Papaver_nudicaule:0.0066041513,Papaver_radicatum_subsp__macrostigmum:0.0000022932)84:0.0087379267,Papaver_radicatum_subsp__dahlianum:0.0027568308)26:0.0000022684,Papaver_radicatum_subsp__laestadianum:0.0000021681)34:0.0000025613)56:0.0022711156)93:0.0451624836,Papaver_mcconnellii:0.0000021755)96:0.069…
(Papaver_alboroseum:0.0408200932,((((((Papaver_dubium:0.0724369304,(((Papaver_pseudo_orientale:0.0507437051,Papaver_somniferum_C:0.0007768672)34:0.0000024390,Papaver_setigerum_C:0.0001943008)75:0.0025771574,Papaver_bracteatum:0.0123074786)84:0.0026273801)31:0.0012378836,Papaver_somniferum2:0.0074812847)36:0.0029608135,Papaver_rhoeas:0.0167964885)71:0.0032352708,((Papaver_keelei:0.0488495205,((Pap…
(Papaver_alboroseum:0.0000020035,((((((Papaver_dubium:0.0343445266,Papaver_bracteatum:0.0020009965)39:0.0048115315,((((Papaver_nudicaule:0.0515795535,Papaver_pseudo_orientale:0.0000024033)71:0.0116749490,Papaver_setigerum_A:0.0006091427)14:0.0000020285,Papaver_somniferum_A:0.0000021837)27:0.0068243628,((Papaver_somniferum2:0.0037084209,(Papaver_somniferum_C:0.0000021837,Papaver_setigerum_C:0.0000…
(Papaver_alboroseum:0.0211577676,(((((((Papaver_dubium:0.0068936318,(Papaver_rhoeas:0.0111160168,Papaver_setigerum_D:0.0135915769)90:0.0005173571)74:0.0011271416,((Papaver_pseudo_orientale:0.0057061052,(Papaver_bracteatum:0.0054642717,Papaver_setigerum_B:0.0102906659)27:0.0004563103)25:0.0000027789,((Papaver_somniferum2:0.0026628867,(Papaver_setigerum_C:0.0005867450,Papaver_somniferum_C:0.0011810…
(Papaver_alboroseum:0.0879670479,((Papaver_dubium:0.0228374618,((((Papaver_somniferum2:0.0000027024,Papaver_setigerum_A:0.0016591457)48:0.0009777277,Papaver_somniferum_A:0.0041547119)97:0.0038317280,(Papaver_setigerum_C:0.0000023392,Papaver_somniferum_C:0.0000023392)97:0.0036321158)67:0.0011361911,Papaver_setigerum_B:0.0075066791)74:0.0025957468)91:0.0054078086,(Papaver_pseudo_orientale:0.0104714…
(Papaver_alboroseum:0.0000026813,(((((((((Papaver_dubium:0.0290732359,Papaver_somniferum_C:0.0008673227)40:0.0000026803,Papaver_setigerum_C:0.0000026813)66:0.0068867067,Papaver_setigerum_B:0.0185275173)33:0.0008497506,Papaver_setigerum_D:0.0165373750)44:0.0009994666,((Papaver_somniferum2:0.0132084849,Papaver_somniferum_A:0.0000022411)50:0.0034570833,Papaver_setigerum_A:0.0025793250)64:0.008712819…
(Papaver_alboroseum:0.0049031758,((((Papaver_dubium:0.0364821440,((Papaver_pseudo_orientale:0.0248681434,Papaver_bracteatum:0.0038151635)83:0.0038041573,(Papaver_somniferum2:0.0616802908,(Papaver_setigerum_C:0.0003102977,Papaver_somniferum_C:0.0000020986)74:0.0032691217)32:0.0039066877)14:0.0012082104)8:0.0000022228,(Papaver_setigerum_D:0.0123334284,Papaver_rhoeas:0.0184071933)55:0.0008205460)25:…
(Papaver_alboroseum:0.0000022994,((((((Papaver_dubium:0.0191474455,(Papaver_pseudo_orientale:0.0457355748,Papaver_somniferum2:0.0775829387)75:0.0058103389)57:0.0389528582,(((Papaver_setigerum_B:0.0102479190,(Papaver_somniferum_A:0.0002450187,Papaver_setigerum_A:0.0004943362)99:0.0061420068)93:0.0014566478,Papaver_setigerum_C:0.0075566203)86:0.0021998790,Papaver_bracteatum:0.0177276494)69:0.002832…
(Papaver_alboroseum:0.0567208364,(((((((Papaver_dubium:0.0381716701,(Papaver_somniferum_A:0.0000026511,Papaver_setigerum_A:0.0004237863)97:0.0096801557)42:0.0025600699,Papaver_setigerum_B:0.0156057121)58:0.0120348800,Papaver_setigerum_C:0.0244145709)94:0.0453300347,Papaver_bracteatum:0.0177036872)100:0.0347114122,Papaver_radicatum_subsp__laestadianum:0.1710967759)74:0.0265977410,(((Papaver_pseudo…
(Papaver_alboroseum:0.0250662357,((((((((((Papaver_dubium:0.0410902757,Papaver_somniferum2:0.0274564352)32:0.0000080012,(Papaver_setigerum_C:0.0000029153,Papaver_somniferum_C:0.0000029153)88:0.0000011038)61:0.0044920997,Papaver_setigerum_B:0.0094078526)22:0.0000022122,(Papaver_setigerum_A:0.0000021950,Papaver_somniferum_A:0.0009812850)98:0.0069220940)23:0.0014565444,(Papaver_radicatum_subsp__laes…
(Papaver_alboroseum:0.0383039265,(((((Papaver_dubium:0.0023975252,Papaver_somniferum2:0.3521442881)70:0.0251961599,(((Papaver_setigerum_A:0.0010061751,Papaver_somniferum_A:0.0015366163)100:0.0164452719,Papaver_rhoeas:0.0298223653)69:0.0087415096,(Papaver_setigerum_B:0.0220297862,Papaver_somniferum_C:0.0238865929)65:0.0082252444)68:0.0081406744)57:0.0030051477,Papaver_setigerum_D:0.0247801969)99:0…
(Papaver_alboroseum:0.0035794035,((((((Papaver_dubium:0.0189550382,(((Papaver_pseudo_orientale:0.0123329197,(Papaver_somniferum_C:0.0085355747,Papaver_setigerum_C:0.0042200534)96:0.0094309113)51:0.0000021238,(Papaver_setigerum_B:0.0187955053,(Papaver_setigerum_A:0.0010343077,Papaver_somniferum_A:0.0000021824)99:0.0095468685)94:0.0077466109)84:0.0075083272,Papaver_setigerum_D:0.0239449657)49:0.000…
(Papaver_alboroseum:0.0109919202,(((((((Papaver_dubium:0.0000023011,Papaver_mcconnellii:0.0994940722)99:0.0829469558,(Papaver_pseudo_orientale:0.0000028211,(Papaver_setigerum_A:0.0000022386,Papaver_somniferum_A:0.0000028211)79:0.0000023254)42:0.0040764089)57:0.0045199601,Papaver_rhoeas:0.0143716417)43:0.0015357499,(Papaver_lapponicum:0.0615261631,(Papaver_nudicaule:0.0460729817,Papaver_bracteatum…
(Papaver_alboroseum:0.0000021105,((((((Papaver_dubium:0.0262021615,(((Papaver_somniferum2:0.0496853123,Papaver_somniferum_A:0.0000020510)95:0.0016234146,Papaver_setigerum_A:0.0000020496)93:0.0142312534,Papaver_setigerum_B:0.0264285850)58:0.0037917161)60:0.0060553311,(Papaver_pseudo_orientale:0.0232418530,Papaver_setigerum_D:0.0105278533)91:0.0104052848)72:0.0059404492,(Papaver_somniferum_C:0.0000…
(Papaver_dubium:0.0172106018,(((((((Papaver_keelei:0.0098057185,Papaver_lapponicum:0.0000025799)50:0.0051551552,Papaver_mcconnellii:0.0000020970)20:0.0000020410,Papaver_radicatum_subsp__dahlianum:0.0000022691)62:0.0121844684,(Papaver_nudicaule:0.0000023438,Papaver_radicatum_subsp__laestadianum:0.0122396945)80:0.0058209622)86:0.0150619018,Papaver_radicatum_subsp__macrostigmum:0.0029683899)100:0.05…
(Papaver_alboroseum:0.0221658450,((((Papaver_dubium:0.1057475418,(Papaver_somniferum_A:0.0039375863,Papaver_setigerum_A:0.0026803190)99:0.0202692240)65:0.0110236944,((Papaver_pseudo_orientale:0.0806587868,Papaver_bracteatum:0.0153376619)51:0.0192154929,Papaver_setigerum_D:0.0273788448)32:0.0049622546)41:0.0058243978,(Papaver_setigerum_C:0.0026793466,Papaver_somniferum_C:0.0013056035)99:0.01191982…
(Papaver_alboroseum:0.0000020093,(((Papaver_keelei:0.0000025664,(Papaver_mcconnellii:0.0106879747,Papaver_nudicaule:0.0635425160)64:0.0000025310)97:0.0434946672,((((Papaver_pseudo_orientale:0.0120357454,Papaver_bracteatum:0.0000029846)92:0.0049515505,(Papaver_rhoeas:0.0089529880,(Papaver_somniferum_A:0.0079011399,Papaver_setigerum_A:0.0000020939)100:0.0054400402)64:0.0010294455)50:0.0023770708,(P…
(Papaver_alboroseum:0.0154325721,(((((((((Papaver_dubium:0.0481681993,Papaver_rhoeas:0.0071459883)40:0.0021906684,(Papaver_setigerum_C:0.0009248234,Papaver_somniferum_C:0.0004646249)97:0.0031995668)58:0.0021077223,Papaver_setigerum_D:0.0122023626)52:0.0011769437,(Papaver_somniferum2:0.0238979358,(Papaver_somniferum_A:0.0013995193,Papaver_setigerum_A:0.0002213790)99:0.0044264399)61:0.0014914456)62…
(Papaver_alboroseum:0.1009572888,(((((((Papaver_dubium:0.0141988347,Papaver_rhoeas:0.0105554149)96:0.0043675681,Papaver_setigerum_D:0.0177393260)87:0.0032810877,((Papaver_pseudo_orientale:0.0045694069,(Papaver_somniferum2:0.0158988941,Papaver_setigerum_A:0.0008225833)96:0.0109849729)41:0.0000021512,Papaver_setigerum_B:0.0118808876)92:0.0074414910)54:0.0019585202,(Papaver_setigerum_C:0.0007017826,…
(Papaver_alboroseum:0.0029569330,((((((((((((Papaver_dubium:0.0279565008,Papaver_rhoeas:0.0264573269)70:0.0033920214,Papaver_somniferum_C:0.0158846724)83:0.0062729474,Papaver_setigerum_D:0.0158176320)90:0.0121834711,Papaver_setigerum_B:0.0267041254)61:0.0038297381,((Papaver_somniferum2:0.0135512833,Papaver_somniferum_A:0.0000020597)85:0.0043955743,Papaver_setigerum_A:0.0000020597)88:0.0156863722)…
(Papaver_alboroseum:0.0039417760,((((((((Papaver_dubium:0.0124487891,Papaver_nudicaule:0.0419269922)84:0.0119100424,(Papaver_setigerum_D:0.0122729335,Papaver_rhoeas:0.0120018202)51:0.0017104996)57:0.0028818280,Papaver_pseudo_orientale:0.0113065586)30:0.0000027274,((Papaver_setigerum_B:0.0077167681,(Papaver_setigerum_A:0.0000020951,Papaver_somniferum_A:0.0008629580)99:0.0047680606)93:0.0047712274,…
(Papaver_alboroseum:0.0000027663,((((((((Papaver_dubium:0.0000022178,(Papaver_setigerum_C:0.0000028794,Papaver_somniferum_C:0.0000020257)95:0.0058152123)50:0.0000026242,(Papaver_setigerum_D:0.0119675747,Papaver_rhoeas:0.0141777592)88:0.0037045674)61:0.0038332167,((((Papaver_pseudo_orientale:0.1184555525,Papaver_somniferum2:0.0209017912)78:0.0091583520,Papaver_setigerum_A:0.0019202740)45:0.0000023…
(Papaver_alboroseum:0.0000028435,((Papaver_dubium:0.0224195530,(((Papaver_pseudo_orientale:0.0998564685,Papaver_setigerum_B:0.0009418885)26:0.0000024330,((Papaver_somniferum2:0.0000028435,(Papaver_somniferum_A:0.0000022132,Papaver_setigerum_A:0.0000020244)86:0.0019154968)23:0.0000023451,(Papaver_setigerum_C:0.0000028683,Papaver_somniferum_C:0.0000020016)85:0.0048101005)32:0.0000012736)59:0.005246…
(Papaver_alboroseum:0.0000020177,(((((((Papaver_dubium:0.0576105643,Papaver_somniferum2:0.0195243869)53:0.0086844945,Papaver_rhoeas:0.0067578347)23:0.0035986773,Papaver_setigerum_D:0.0073370474)26:0.0042539958,(Papaver_pseudo_orientale:0.0057593138,Papaver_bracteatum:0.0041140640)41:0.0040041258)56:0.0032441737,((Papaver_setigerum_B:0.0043807088,(Papaver_somniferum_A:0.0000023661,Papaver_setigeru…
(Papaver_alboroseum:0.0147692614,(((((Papaver_dubium:0.0150641288,Papaver_rhoeas:0.0140117684)86:0.0046246099,(Papaver_bracteatum:0.0083971218,Papaver_setigerum_D:0.0180667956)96:0.0055842290)89:0.0049941923,((Papaver_somniferum2:0.0097832749,(Papaver_somniferum_A:0.0009400407,Papaver_setigerum_A:0.0014240638)93:0.0063916123)92:0.0104024909,(Papaver_somniferum_C:0.0000021441,(Papaver_setigerum_B:…
(Papaver_alboroseum:0.0091151418,((((((((Papaver_dubium:0.0290250440,Papaver_rhoeas:0.0000022783)89:0.0092304626,Papaver_setigerum_D:0.0140543309)96:0.0112892433,(Papaver_pseudo_orientale:0.0053842991,Papaver_bracteatum:0.0025738858)95:0.0110481281)75:0.0027703696,((Papaver_somniferum2:0.0000020416,Papaver_somniferum_A:0.0000022017)40:0.0101343970,(Papaver_setigerum_B:0.0116411355,Papaver_somnife…
(Papaver_alboroseum:0.0000022033,(((((((Papaver_dubium:0.0000024063,Papaver_setigerum_B:0.0000025387)63:0.0077502434,(Papaver_somniferum_A:0.0008211515,Papaver_setigerum_A:0.0008879005)100:0.0076271512)63:0.0045999650,(Papaver_pseudo_orientale:0.0000020386,Papaver_bracteatum:0.0000020536)98:0.0149024496)31:0.0006397951,(Papaver_rhoeas:0.0136729177,Papaver_setigerum_D:0.0235697508)50:0.0021191444)…
(Papaver_alboroseum:0.0801746426,(((((((Papaver_dubium:0.0843894226,Papaver_rhoeas:0.1121734324)62:0.0087030136,Papaver_somniferum2:0.0707545774)93:0.0311586850,(((Papaver_somniferum_C:0.0005378799,Papaver_setigerum_C:0.0000025279)97:0.0080119413,(Papaver_setigerum_B:0.0095881365,(Papaver_setigerum_A:0.0002048691,Papaver_somniferum_A:0.0001699706)100:0.0059357929)89:0.0034328489)94:0.0050087616,P…
(Papaver_alboroseum:0.0320189668,(((((Papaver_dubium:0.0604529233,Papaver_rhoeas:0.0027803307)83:0.0030299466,Papaver_setigerum_D:0.0095584657)84:0.0049468876,((Papaver_pseudo_orientale:0.1519411691,Papaver_setigerum_B:0.0109966117)26:0.0000019711,(((Papaver_somniferum2:0.1604082258,(Papaver_somniferum_C:0.0000012083,Papaver_setigerum_C:0.0000012083)97:0.0041141930)75:0.0022939718,Papaver_bractea…
(Papaver_alboroseum:0.0359537201,(Papaver_dubium:0.0260871313,(((((Papaver_somniferum2:0.0000020918,(Papaver_somniferum_C:0.0031066424,Papaver_setigerum_C:0.0004917726)72:0.0030052013)99:0.0109686711,((Papaver_setigerum_A:0.0000029857,Papaver_somniferum_A:0.0015335599)100:0.0185870681,Papaver_setigerum_B:0.0133229419)80:0.0023530141)79:0.0010752172,Papaver_setigerum_D:0.0211229508)83:0.0022396928…
(Papaver_alboroseum:0.0000023765,((((((Papaver_dubium:0.0000021350,Papaver_rhoeas:0.0212738901)63:0.0070674043,Papaver_setigerum_B:0.0112694125)7:0.0000011908,((Papaver_pseudo_orientale:0.0000023765,(Papaver_somniferum2:0.0000023765,(Papaver_somniferum_C:0.0000022524,Papaver_setigerum_C:0.0000020733)72:0.0000022618)14:0.0000023728)31:0.0056236588,Papaver_bracteatum:0.0000023269)7:0.0000013456)16:…
(Papaver_alboroseum:0.0348891213,(((Papaver_dubium:0.0412748858,Papaver_somniferum_C:0.0200851751)64:0.0432534086,(Papaver_pseudo_orientale:0.1304093871,((((Papaver_somniferum2:0.0333006619,Papaver_setigerum_A:0.0113301891)71:0.0000021624,Papaver_somniferum_A:0.0000029868)98:0.0131597840,(Papaver_setigerum_B:0.0112205647,Papaver_rhoeas:0.0118944962)98:0.0069382450)61:0.0010355883,Papaver_bracteat…
(Papaver_alboroseum:0.0007401446,((((((Papaver_dubium:0.0524521157,(Papaver_pseudo_orientale:0.0919520567,((((((Papaver_somniferum2:0.0054217984,Papaver_somniferum_A:0.0005550834)10:0.0000023022,Papaver_setigerum_A:0.0000024434)26:0.0022566758,(Papaver_setigerum_C:0.0000022698,Papaver_somniferum_C:0.0000024434)98:0.0024107784)38:0.0005516935,Papaver_setigerum_B:0.0065489005)59:0.0010288529,(Papav…
(Papaver_dubium:0.0214398915,(((((((((Papaver_keelei:0.0591168823,Papaver_nudicaule:0.0031960550)81:0.0184416292,(Papaver_lapponicum:0.0000028777,Papaver_radicatum_subsp__macrostigmum:0.0093760986)68:0.0136802407)49:0.0101305500,Papaver_radicatum_subsp__dahlianum:0.0088162355)42:0.0064338013,Papaver_radicatum_subsp__laestadianum:0.0312663951)39:0.0003127774,Papaver_mcconnellii:0.0547061403)86:0.0…
(Papaver_alboroseum:0.0098542929,((((((Papaver_dubium:0.0275101404,Papaver_setigerum_D:0.0106897750)87:0.0049769017,Papaver_rhoeas:0.0182221810)97:0.0100258537,((Papaver_pseudo_orientale:0.0048952162,Papaver_bracteatum:0.0044249941)98:0.0129242207,(((Papaver_somniferum2:0.0020074655,(Papaver_setigerum_A:0.0008319218,Papaver_somniferum_A:0.0000026194)91:0.0013942023)73:0.0027874586,(Papaver_setige…
(Papaver_alboroseum:0.0229162239,(((((Papaver_dubium:0.0000018408,Papaver_setigerum_B:0.0107760680)85:0.0053621231,Papaver_setigerum_C:0.0157819754)66:0.0009671087,(Papaver_somniferum2:0.0399022079,(((Papaver_somniferum_A:0.0000019441,Papaver_setigerum_A:0.0000019441)94:0.0170461475,Papaver_rhoeas:0.0144307777)59:0.0030318622,Papaver_setigerum_D:0.0211750336)67:0.0020844283)67:0.0014328847)100:0.…
(Papaver_alboroseum:0.0297928294,(((((Papaver_dubium:0.0000020114,Papaver_lapponicum:0.0041362532)34:0.0000010540,Papaver_radicatum_subsp__laestadianum:0.0000020114)51:0.0041443639,(Papaver_nudicaule:0.0041345823,Papaver_radicatum_subsp__macrostigmum:0.0041337927)72:0.0083093135)33:0.0000011684,(((((Papaver_pseudo_orientale:0.0210079617,Papaver_rhoeas:0.0041375126)15:0.0000020114,(Papaver_setiger…
(Papaver_alboroseum:0.0214904267,(((((Papaver_dubium:0.0123273550,Papaver_rhoeas:0.0342040752)64:0.0000025137,Papaver_setigerum_B:0.0133947417)59:0.0042284952,Papaver_setigerum_D:0.0186616378)36:0.0011210156,Papaver_pseudo_orientale:0.0000029788)25:0.0000013192,((Papaver_somniferum2:0.0040170113,(Papaver_somniferum_A:0.0000026118,Papaver_setigerum_A:0.0017065835)90:0.0041726233)92:0.0127315666,(P…
(Papaver_alboroseum:0.0000025966,(((((Papaver_dubium:0.0141778017,Papaver_rhoeas:0.0028629474)84:0.0029636087,Papaver_setigerum_D:0.0107276047)41:0.0006699530,((Papaver_somniferum_C:0.0019683231,Papaver_setigerum_C:0.0000022735)97:0.0025358218,(Papaver_setigerum_A:0.0000022735,Papaver_somniferum_A:0.0000022735)100:0.0034158217)91:0.0026475163)70:0.0103130569,(((Papaver_keelei:0.0184720070,Papaver…
(Papaver_alboroseum:0.0034137934,(((((((Papaver_dubium:0.0097262881,(Papaver_radicatum_subsp__laestadianum:0.0383204376,Papaver_rhoeas:0.0000024456)95:0.0191963882)83:0.0084035624,(Papaver_pseudo_orientale:0.0338998958,Papaver_bracteatum:0.0091240333)85:0.0104225096)49:0.0046476718,(Papaver_somniferum2:0.0151438930,(Papaver_setigerum_A:0.0003976401,Papaver_somniferum_A:0.0017825810)98:0.007644992…
(Papaver_alboroseum:0.0209144780,((((((Papaver_dubium:0.0206067113,(((Papaver_pseudo_orientale:0.1855376307,Papaver_bracteatum:0.0000022744)87:0.0089823941,(Papaver_setigerum_D:0.0108348759,Papaver_rhoeas:0.0092256248)48:0.0068730568)23:0.0011943100,(Papaver_somniferum_A:0.0072475973,Papaver_setigerum_B:0.0079480942)96:0.0054435267)42:0.0096272491)72:0.0000023014,((Papaver_somniferum2:0.000002700…
(Papaver_alboroseum:0.0332404233,((((Papaver_dubium:0.0179053713,Papaver_rhoeas:0.0083270992)60:0.0066075235,(Papaver_setigerum_C:0.0000022162,Papaver_somniferum_C:0.0000022162)100:0.0155299775)62:0.0076973228,(((Papaver_pseudo_orientale:0.0214276651,Papaver_bracteatum:0.0000023801)42:0.0109364264,(Papaver_somniferum_A:0.0006242472,Papaver_setigerum_A:0.0000022162)98:0.0124522406)37:0.0025060082,…
(Papaver_alboroseum:0.0124681544,(((((Papaver_dubium:0.0534382222,(Papaver_mcconnellii:0.0000020939,(Papaver_nudicaule:0.0000020036,Papaver_radicatum_subsp__dahlianum:0.0000020939)44:0.0000023101)99:0.1051806942)49:0.0230186272,(((Papaver_lapponicum:0.0819789433,(Papaver_somniferum2:0.0987268877,(Papaver_somniferum_C:0.0005977655,Papaver_setigerum_C:0.0005298545)56:0.0010354168)31:0.0000010381)43…
(Papaver_alboroseum:0.0277425139,((((((Papaver_dubium:0.0523699917,Papaver_setigerum_D:0.0129531415)49:0.0000025642,Papaver_rhoeas:0.0282871500)47:0.0025167936,((Papaver_pseudo_orientale:0.5894608935,(Papaver_setigerum_C:0.0000024575,Papaver_somniferum_C:0.0000028783)72:0.0000024080)88:0.0131158428,((Papaver_somniferum_A:0.0000028783,Papaver_setigerum_A:0.0043746292)98:0.0083782393,Papaver_setige…
(Papaver_alboroseum:0.0217835136,((((((Papaver_dubium:0.0338301624,((Papaver_pseudo_orientale:0.0151873569,Papaver_bracteatum:0.0000022841)97:0.0058864826,Papaver_setigerum_D:0.0171195995)38:0.0014377754)17:0.0000024237,Papaver_rhoeas:0.0154353908)62:0.0056838235,Papaver_radicatum_subsp__laestadianum:0.0790378611)16:0.0005144301,(Papaver_somniferum2:0.0177620294,(Papaver_setigerum_B:0.0097479569,…
(Papaver_alboroseum:0.0055457024,(((((Papaver_dubium:0.0212519067,((Papaver_rhoeas:0.0124319923,(Papaver_setigerum_C:0.0000020062,Papaver_somniferum_C:0.0005169255)99:0.0044911208)45:0.0029231019,Papaver_setigerum_B:0.0210446361)33:0.0000020185)29:0.0012133885,((Papaver_somniferum2:0.0421041113,(Papaver_setigerum_A:0.0000020062,Papaver_somniferum_A:0.0005169002)88:0.0019385230)92:0.0119383088,Pap…
(Papaver_alboroseum:0.0133272922,((((((((Papaver_dubium:0.0292440619,(Papaver_setigerum_B:0.0157773180,((Papaver_somniferum_C:0.0030439383,Papaver_setigerum_C:0.0000020520)100:0.0142572662,Papaver_bracteatum:0.0048824507)84:0.0023672214)47:0.0084923353)55:0.0000026624,Papaver_rhoeas:0.0167200492)21:0.0000028746,Papaver_pseudo_orientale:0.0216163401)44:0.0094078068,(Papaver_somniferum2:0.014577988…
(Papaver_alboroseum:0.0898785817,(((((Papaver_dubium:0.0183917273,((Papaver_keelei:0.0048858121,(((Papaver_lapponicum:0.0075067422,Papaver_radicatum_subsp__dahlianum:0.0000026781)62:0.0000023489,Papaver_nudicaule:0.0060940838)85:0.0130070412,Papaver_mcconnellii:0.0092245793)58:0.0000021525)99:0.0607508095,Papaver_setigerum_D:0.0108835129)65:0.0032198558)15:0.0000023105,(Papaver_radicatum_subsp__m…
(Papaver_alboroseum:0.0000020385,(((((((Papaver_dubium:0.0194067236,Papaver_setigerum_B:0.0196611119)49:0.0000021179,((Papaver_somniferum2:0.0081776074,(Papaver_setigerum_C:0.0000022049,Papaver_somniferum_C:0.0000022049)99:0.0049557116)100:0.0104211454,(Papaver_rhoeas:0.0204808913,Papaver_setigerum_D:0.0168590899)52:0.0019340845)47:0.0031695171)49:0.0025599401,Papaver_bracteatum:0.0217508588)72:0…
(Papaver_dubium:0.0424988715,((((Papaver_keelei:0.1368400286,(((Papaver_lapponicum:0.0187466148,Papaver_mcconnellii:0.0156652771)49:0.0000020550,((Papaver_nudicaule:0.0045363925,Papaver_radicatum_subsp__dahlianum:0.0269312933)92:0.1029286609,Papaver_radicatum_subsp__laestadianum:0.0666306210)83:0.0801670336)46:0.0662163233,Papaver_radicatum_subsp__macrostigmum:0.0574464985)45:0.0338535389)85:0.01…
(Papaver_alboroseum:0.0125290420,(((Papaver_dubium:0.0098995835,Papaver_rhoeas:0.0042152211)98:0.0145863443,(((Papaver_somniferum2:0.0254268222,(Papaver_setigerum_A:0.0000023499,Papaver_somniferum_A:0.0003469122)85:0.0016076212)95:0.0048329384,(Papaver_setigerum_D:0.0206694071,Papaver_setigerum_B:0.0000026691)90:0.0092181693)64:0.0004828160,(Papaver_somniferum_C:0.0003471782,Papaver_setigerum_C:0…
(Papaver_alboroseum:0.0151281621,(((((((Papaver_dubium:0.0128965588,(Papaver_somniferum_C:0.0008813853,Papaver_setigerum_C:0.0008954933)100:0.0093987250)49:0.0017008516,Papaver_rhoeas:0.0200772613)35:0.0029784384,Papaver_somniferum2:0.0000020510)41:0.0031759099,(Papaver_pseudo_orientale:0.0260348625,Papaver_bracteatum:0.0124849883)91:0.0062492718)63:0.0061059508,((Papaver_setigerum_B:0.0063592453…
(Papaver_alboroseum:0.0036042551,((((((Papaver_dubium:0.0684291423,Papaver_rhoeas:0.0078496284)87:0.0089843109,((Papaver_pseudo_orientale:0.0033717669,Papaver_bracteatum:0.0000024691)100:0.0118139744,(((Papaver_somniferum2:0.0056041928,(Papaver_somniferum_C:0.0000026553,Papaver_setigerum_C:0.0000026553)63:0.0000026553)100:0.0068866674,(Papaver_setigerum_B:0.0091030611,(Papaver_setigerum_A:0.00000…
(Papaver_alboroseum:0.0558411607,(((Papaver_dubium:0.0646727404,(((Papaver_pseudo_orientale:0.0089338718,Papaver_bracteatum:0.0000027922)95:0.0112031801,(Papaver_somniferum_C:0.0077147093,(Papaver_rhoeas:0.0159857918,Papaver_setigerum_D:0.0070106308)100:0.0070445590)78:0.0012364285)97:0.0037360864,((Papaver_somniferum2:0.0562215538,Papaver_setigerum_A:0.0004977357)81:0.0000025187,Papaver_somnifer…
(Papaver_alboroseum:0.0282171167,(((((Papaver_dubium:0.0665755449,Papaver_pseudo_orientale:0.0562032243)83:0.0120718723,((Papaver_setigerum_D:0.0157426253,Papaver_rhoeas:0.0127678721)86:0.0053581701,Papaver_bracteatum:0.0103516269)49:0.0006980334)87:0.0050692095,((Papaver_somniferum_C:0.0000022042,Papaver_setigerum_C:0.0000022042)100:0.0084931124,(Papaver_somniferum_A:0.0006220789,Papaver_setiger…
(Papaver_alboroseum:0.0317231062,((((((((Papaver_dubium:0.0446218692,Papaver_radicatum_subsp__macrostigmum:0.0380056828)100:0.0593145369,((((Papaver_somniferum_C:0.0000024079,Papaver_setigerum_C:0.0000024079)100:0.0051000780,((Papaver_somniferum_A:0.0000024079,Papaver_setigerum_A:0.0000024079)100:0.0072880678,Papaver_setigerum_B:0.0065642496)41:0.0000024129)57:0.0007245860,Papaver_setigerum_D:0.0…
(Papaver_alboroseum:0.0192019372,((((((((((Papaver_dubium:0.0123036327,Papaver_somniferum_C:0.0038892107)28:0.0016744692,Papaver_setigerum_C:0.0015899475)77:0.0026927013,Papaver_somniferum2:0.0071229269)71:0.0059724974,(Papaver_setigerum_A:0.0012420312,Papaver_somniferum_A:0.0000022049)91:0.0049642331)97:0.0074540582,((Papaver_pseudo_orientale:0.0313574486,Papaver_bracteatum:0.0000022272)53:0.014…
(Papaver_alboroseum:0.0171667575,(((((Papaver_dubium:0.0374636683,(((Papaver_pseudo_orientale:0.0472453848,Papaver_bracteatum:0.0065830580)84:0.0053744131,(Papaver_rhoeas:0.0153791625,Papaver_setigerum_D:0.0137109223)91:0.0024682479)67:0.0009864163,(((Papaver_somniferum2:0.0000028869,(Papaver_setigerum_A:0.0000028869,Papaver_somniferum_A:0.0000028869)90:0.0000027677)63:0.0072425491,Papaver_setige…
(Papaver_alboroseum:0.0190468484,((((Papaver_dubium:0.0682244037,(Papaver_radicatum_subsp__laestadianum:0.0289414783,Papaver_radicatum_subsp__macrostigmum:0.0062410015)72:0.0049113370)75:0.0398930980,(Papaver_lapponicum:0.0061499910,Papaver_nudicaule:0.0057789264)90:0.0071844793)51:0.0048502050,Papaver_radicatum_subsp__dahlianum:0.0306656473)44:0.0059631295,((((Papaver_pseudo_orientale:0.11354871…
(Papaver_alboroseum:0.0177829770,(((((((Papaver_dubium:0.0100040171,Papaver_setigerum_D:0.0131291440)92:0.0138247964,(((Papaver_somniferum2:0.0156991608,((Papaver_somniferum_A:0.0007064995,Papaver_setigerum_A:0.0014705235)96:0.0087961303,Papaver_setigerum_B:0.0180997585)68:0.0052994830)59:0.0000025422,(Papaver_somniferum_C:0.0007230587,Papaver_setigerum_C:0.0000022238)94:0.0145260264)49:0.0038177…
(Papaver_alboroseum:0.0000026751,((((((((Papaver_dubium:0.0918410077,Papaver_setigerum_B:0.0075002988)47:0.0055826248,(Papaver_somniferum_A:0.0008714209,Papaver_setigerum_A:0.0004212554)98:0.0123556707)50:0.0054222907,Papaver_somniferum2:0.0346801300)63:0.0022818251,(((Papaver_pseudo_orientale:0.0566717783,Papaver_rhoeas:0.0000023718)80:0.0233220563,Papaver_setigerum_D:0.0118753407)71:0.004078468…
(Papaver_alboroseum:0.0051908585,((((Papaver_dubium:0.0227559702,(Papaver_pseudo_orientale:0.0047041235,Papaver_bracteatum:0.0041935927)99:0.0140103386)37:0.0000022989,(((Papaver_somniferum2:0.0557129619,Papaver_setigerum_A:0.0000020178)91:0.0018390739,Papaver_somniferum_A:0.0013784412)99:0.0111381951,((Papaver_somniferum_C:0.0004548224,Papaver_setigerum_C:0.0000027578)100:0.0109158951,(Papaver_r…
(Papaver_alboroseum:0.0142573216,((((Papaver_dubium:0.0119735339,(((((Papaver_mcconnellii:0.0490859013,(Papaver_setigerum_C:0.0000022793,Papaver_somniferum_C:0.0000022793)89:0.0026082334)87:0.0061316698,(Papaver_pseudo_orientale:0.0071018107,Papaver_bracteatum:0.0000027781)56:0.0057590153)18:0.0008111580,Papaver_setigerum_D:0.0136946844)23:0.0007249168,(Papaver_setigerum_B:0.0112093187,Papaver_so…
(Papaver_alboroseum:0.0000025126,((((Papaver_dubium:0.0203105624,((((Papaver_pseudo_orientale:0.0546018404,Papaver_setigerum_B:0.0160909039)75:0.0030171161,(Papaver_radicatum_subsp__dahlianum:0.0873608922,Papaver_radicatum_subsp__macrostigmum:0.0084976539)72:0.0147015050)3:0.0000027973,(Papaver_somniferum2:0.0289215874,(Papaver_setigerum_C:0.0000020428,Papaver_somniferum_C:0.0025816119)91:0.00236…
(Papaver_alboroseum:0.0941527226,Papaver_dubium:0.0000020253,(((((((Papaver_keelei:0.0204671009,(Papaver_mcconnellii:0.0241293503,Papaver_radicatum_subsp__dahlianum:0.0265321083)73:0.0033697489)29:0.0000025328,Papaver_lapponicum:0.0250776926)18:0.0000022935,Papaver_radicatum_subsp__laestadianum:0.0364135056)62:0.0034113125,(Papaver_nudicaule:0.0168803700,Papaver_radicatum_subsp__macrostigmum:0.01…
(Papaver_alboroseum:0.0000026818,(((((((((((Papaver_dubium:0.0000021710,Papaver_pseudo_orientale:0.0243072753)73:0.0026183005,Papaver_rhoeas:0.0053922548)73:0.0037212632,Papaver_setigerum_D:0.0178341414)52:0.0016535836,Papaver_bracteatum:0.0104307084)85:0.0044576262,((Papaver_somniferum2:0.0000026798,Papaver_somniferum_C:0.0010104298)13:0.0000012194,Papaver_setigerum_C:0.0000026798)33:0.011773737…
(Papaver_alboroseum:0.0445178298,((((Papaver_dubium:0.0199200584,Papaver_somniferum2:0.0508742349)50:0.0125969690,(((Papaver_pseudo_orientale:0.0129970156,Papaver_bracteatum:0.0000026691)86:0.0083771176,Papaver_setigerum_D:0.0125849419)79:0.0021084658,(((Papaver_somniferum_A:0.0000020086,Papaver_setigerum_A:0.0000020086)100:0.0047269609,Papaver_setigerum_B:0.0057810900)65:0.0000020086,(Papaver_so…
(Papaver_alboroseum:0.0000023775,((((((Papaver_dubium:0.0041883399,(Papaver_setigerum_C:0.0000026259,Papaver_somniferum_C:0.0000021997)86:0.0000350586)46:0.0074012092,(Papaver_somniferum2:0.0000021997,(Papaver_somniferum_A:0.0000021906,Papaver_setigerum_A:0.0000021997)76:0.0000025005)80:0.0061870746)48:0.0011694417,(Papaver_setigerum_D:0.0086827457,Papaver_rhoeas:0.0112249764)97:0.0062275454)74:0…
(Papaver_alboroseum:0.0130358623,((((((Papaver_dubium:0.0872190787,Papaver_rhoeas:0.0085117336)36:0.0058338238,(Papaver_setigerum_D:0.0032099780,Papaver_setigerum_C:0.0045185529)79:0.0007841508)41:0.0089141028,(Papaver_somniferum_A:0.0000028604,Papaver_setigerum_A:0.0000028604)96:0.0113478572)49:0.0164584575,Papaver_bracteatum:0.0142102543)31:0.0000021824,Papaver_pseudo_orientale:0.0115474864)54:…
(Papaver_alboroseum:0.0242702110,(((Papaver_dubium:0.0512475052,(Papaver_somniferum_A:0.0000023126,Papaver_setigerum_A:0.0357935979)98:0.0068951120)40:0.0034372385,(((Papaver_somniferum2:0.0242111759,Papaver_somniferum_C:0.0035465982)81:0.0017040280,Papaver_setigerum_B:0.0061317529)88:0.0028036222,(Papaver_rhoeas:0.0042331107,Papaver_setigerum_D:0.0073367592)74:0.0034273313)44:0.0046703853)100:0.…
(Papaver_alboroseum:0.0000029603,(((((((((Papaver_dubium:0.0000026377,Papaver_pseudo_orientale:0.1040278596)38:0.0035234118,Papaver_rhoeas:0.0121649512)65:0.0030380233,((Papaver_somniferum2:0.0022155790,Papaver_setigerum_A:0.0003364918)72:0.0000029639,Papaver_somniferum_A:0.0000023143)92:0.0077804190)67:0.0015956316,Papaver_bracteatum:0.0129464980)42:0.0000029785,((Papaver_somniferum_C:0.00000228…
(Papaver_alboroseum:0.0000021968,(((((((((Papaver_dubium:0.0167871141,Papaver_setigerum_D:0.0114255429)64:0.0000021395,Papaver_rhoeas:0.0058638371)57:0.0012072371,Papaver_bracteatum:0.0221973860)61:0.0027830784,((Papaver_somniferum2:0.0000021968,(Papaver_setigerum_A:0.0000021968,Papaver_somniferum_A:0.0000021968)79:0.0000021892)94:0.0024544642,Papaver_setigerum_B:0.0012256191)64:0.0000020427)65:0…
(Papaver_alboroseum:0.0000021214,((((((Papaver_dubium:0.0089112228,Papaver_setigerum_D:0.0063868119)78:0.0030783292,((((Papaver_somniferum2:0.0126739277,Papaver_setigerum_A:0.0002959846)64:0.0000024247,Papaver_somniferum_A:0.0000021510)95:0.0042364067,Papaver_setigerum_B:0.0100072195)88:0.0015441305,(Papaver_somniferum_C:0.0000021510,Papaver_setigerum_C:0.0002985520)100:0.0048291009)98:0.00312381…
(Papaver_alboroseum:0.0000029338,(((((Papaver_dubium:0.0221464845,Papaver_keelei:0.1392733252)43:0.0070332084,(Papaver_somniferum2:0.0000023013,(Papaver_setigerum_C:0.0024163144,Papaver_somniferum_C:0.0015991331)100:0.0162198181)82:0.0057667856)31:0.0007394384,Papaver_setigerum_B:0.0263332757)42:0.0074388967,((Papaver_pseudo_orientale:0.0377937676,Papaver_setigerum_D:0.0147053656)69:0.0062450418,…
(Papaver_alboroseum:0.1124317457,(((((((((Papaver_dubium:0.0254890722,Papaver_somniferum2:0.1417359235)92:0.0231971098,Papaver_rhoeas:0.0050097758)84:0.0049095568,Papaver_mcconnellii:0.1255626259)37:0.0079505148,Papaver_setigerum_D:0.0150774809)31:0.0012504562,((Papaver_setigerum_B:0.0037612163,(Papaver_somniferum_A:0.0006297061,Papaver_setigerum_A:0.0000022117)100:0.0044175650)89:0.0012420431,(P…
(Papaver_alboroseum:0.0042707720,(((((Papaver_dubium:0.0266751844,(((Papaver_somniferum2:0.0405153993,(Papaver_somniferum_A:0.0009604720,Papaver_setigerum_A:0.0000026744)90:0.0023778878)76:0.0036028187,Papaver_setigerum_B:0.0115569950)52:0.0006927140,Papaver_setigerum_C:0.0052041197)21:0.0000025211)51:0.0014944164,(Papaver_setigerum_D:0.0126919734,Papaver_rhoeas:0.0206162755)71:0.0032084909)44:0.…
(Papaver_alboroseum:0.0000027214,(((((((((Papaver_dubium:0.0202820384,Papaver_rhoeas:0.0073157604)88:0.0060397776,(Papaver_pseudo_orientale:0.0000022896,Papaver_bracteatum:0.0045606840)83:0.0046032227)66:0.0037248797,Papaver_setigerum_D:0.0280745385)97:0.0091631597,(Papaver_somniferum2:0.0089386712,Papaver_setigerum_C:0.0054539571)87:0.0079044222)100:0.0210797615,(Papaver_setigerum_A:0.0017852400…
(Papaver_alboroseum:0.0000022660,(((((((Papaver_dubium:0.0096253202,((((Papaver_somniferum2:0.0000022660,Papaver_somniferum_A:0.0006531836)23:0.0000022836,Papaver_setigerum_A:0.0000022660)40:0.0026286936,Papaver_setigerum_B:0.0060855963)47:0.0030857365,Papaver_rhoeas:0.0084129346)25:0.0000023363)29:0.0004950249,Papaver_setigerum_D:0.0064037065)62:0.0049425842,((Papaver_pseudo_orientale:0.04967803…
(Papaver_alboroseum:0.0000025877,(((((Papaver_dubium:0.0037271397,(Papaver_pseudo_orientale:0.0467340626,Papaver_rhoeas:0.0000024271)53:0.0075197438)40:0.0010801098,Papaver_setigerum_D:0.0102504966)44:0.0050899339,((((Papaver_somniferum2:0.0000023772,Papaver_setigerum_B:0.0046631180)90:0.0175594931,(Papaver_setigerum_C:0.0004905274,Papaver_somniferum_C:0.0000026244)67:0.0000020488)89:0.0045842456…
(Papaver_alboroseum:0.0741696993,((((Papaver_dubium:0.0000020726,(((((Papaver_somniferum2:0.0000027418,Papaver_setigerum_C:0.0055109107)63:0.0000020678,Papaver_somniferum_C:0.0000023100)90:0.0108663070,Papaver_rhoeas:0.0187541382)62:0.0000024612,((Papaver_setigerum_A:0.0036625881,Papaver_somniferum_A:0.0000027418)100:0.0187731825,Papaver_setigerum_B:0.0159968152)71:0.0077952356)52:0.0052482086,Pa…
(Papaver_alboroseum:0.0430758149,((((((((Papaver_dubium:0.0076937877,Papaver_rhoeas:0.0000027408)94:0.0340315872,Papaver_bracteatum:0.0141839819)54:0.0014257943,Papaver_setigerum_D:0.0270268643)60:0.0014960647,(Papaver_pseudo_orientale:0.0000021768,((Papaver_somniferum2:0.0260709934,(Papaver_somniferum_A:0.0000021768,Papaver_setigerum_A:0.0000021768)75:0.0000028536)99:0.0083183725,(Papaver_setige…
(Papaver_alboroseum:0.0145009867,((((((Papaver_dubium:0.0311790667,Papaver_setigerum_A:0.0007615897)33:0.0000025465,Papaver_somniferum_A:0.0007613537)63:0.0059552220,Papaver_setigerum_B:0.0168396907)41:0.0023804585,Papaver_setigerum_D:0.0198572600)18:0.0016205193,(Papaver_pseudo_orientale:0.0074196688,Papaver_bracteatum:0.0036783934)99:0.0181845500)32:0.0032704327,((Papaver_somniferum2:0.00927160…
(Papaver_alboroseum:0.0092724101,((((((((Papaver_dubium:0.1049704377,Papaver_setigerum_D:0.0000022003)57:0.0149711565,((Papaver_pseudo_orientale:0.1185768483,Papaver_bracteatum:0.0000020857)96:0.0190845297,Papaver_setigerum_B:0.0158908847)60:0.0015511720)46:0.0019598087,Papaver_rhoeas:0.0183622721)47:0.0016778934,Papaver_somniferum2:0.0112889462)33:0.0000026359,Papaver_somniferum_C:0.0150089796)4…
(Papaver_alboroseum:0.0000020284,(((((Papaver_dubium:0.0259437455,Papaver_rhoeas:0.0264407481)82:0.0034938159,Papaver_setigerum_D:0.0135450481)74:0.0020927347,Papaver_pseudo_orientale:0.0269588564)76:0.0079251872,((Papaver_somniferum2:0.0137005429,(Papaver_setigerum_A:0.0000021743,Papaver_somniferum_A:0.0003012644)100:0.0146652829)69:0.0110963577,((Papaver_somniferum_C:0.0009057524,Papaver_setige…
(Papaver_alboroseum:0.1097640255,((((((((Papaver_dubium:0.0274251685,Papaver_pseudo_orientale:0.2113258182)85:0.0547969725,Papaver_bracteatum:0.0126829404)54:0.0037144522,Papaver_setigerum_B:0.0207504774)30:0.0037889323,((Papaver_somniferum2:0.0060435202,(Papaver_somniferum_A:0.0022552419,Papaver_setigerum_A:0.0010862437)93:0.0063095859)87:0.0101903635,((Papaver_rhoeas:0.0170669518,Papaver_setige…
(Papaver_alboroseum:0.0140620063,(((((((((Papaver_dubium:0.0216004779,Papaver_rhoeas:0.0135477333)51:0.0047257594,Papaver_setigerum_D:0.0158078210)27:0.0008390726,Papaver_setigerum_B:0.0174704490)17:0.0004978241,(Papaver_setigerum_C:0.0000026005,Papaver_somniferum_C:0.0000026005)100:0.0121759399)37:0.0010561113,(Papaver_somniferum2:0.0570142673,(Papaver_setigerum_A:0.0008793168,Papaver_somniferum…
(Papaver_alboroseum:0.0135049057,((((((((Papaver_dubium:0.0047044069,Papaver_pseudo_orientale:0.0421537801)61:0.0017324894,Papaver_radicatum_subsp__laestadianum:0.0000021474)19:0.0000021902,(Papaver_somniferum2:0.0259563086,(((((Papaver_setigerum_D:0.0050294767,Papaver_rhoeas:0.0057286621)90:0.0013862841,(Papaver_bracteatum:0.0056829337,Papaver_somniferum_C:0.0040099919)93:0.0024154558)71:0.00120…
(Papaver_alboroseum:0.0000019127,(((((Papaver_dubium:0.0305180922,Papaver_rhoeas:0.0178577841)56:0.0036436943,Papaver_setigerum_D:0.0147367451)45:0.0016380779,((Papaver_mcconnellii:0.0790160257,((((Papaver_pseudo_orientale:0.0503852799,Papaver_radicatum_subsp__macrostigmum:0.0406729193)72:0.0396819466,Papaver_bracteatum:0.0000018893)89:0.0193964982,(Papaver_somniferum_A:0.0000024084,Papaver_setig…
(Papaver_alboroseum:0.0280123954,(((Papaver_keelei:0.0000020592,Papaver_radicatum_subsp__dahlianum:0.0000025200)71:0.0046267912,Papaver_nudicaule:0.0000027602)59:0.0007419198,((Papaver_lapponicum:0.0292048586,(((Papaver_pseudo_orientale:0.0183114924,Papaver_bracteatum:0.0000020167)97:0.0093399519,(Papaver_setigerum_B:0.0133499495,Papaver_rhoeas:0.0168574747)62:0.0026908437)43:0.0004331466,((((Pap…
(Papaver_alboroseum:0.0064621356,((((((Papaver_dubium:0.0775166927,Papaver_rhoeas:0.0074889777)44:0.0000021530,Papaver_setigerum_D:0.0093217654)87:0.0039793339,(Papaver_somniferum2:0.0221135628,(Papaver_setigerum_B:0.0101753944,((Papaver_somniferum_A:0.0006337438,Papaver_setigerum_A:0.0000022254)98:0.0030087155,(Papaver_somniferum_C:0.0000020960,Papaver_setigerum_C:0.0000021529)100:0.0046715941)7…
(Papaver_alboroseum:0.0061940739,((((((((Papaver_dubium:0.0493874798,Papaver_setigerum_D:0.0207211082)50:0.0040985890,(Papaver_somniferum_C:0.0016932316,Papaver_setigerum_C:0.0026975868)100:0.0120900529)71:0.0054516491,(((Papaver_somniferum2:0.0156519257,Papaver_setigerum_A:0.0000926715)40:0.0021437032,Papaver_somniferum_A:0.0030998836)100:0.0139723704,Papaver_setigerum_B:0.0281911910)89:0.005946…
(Papaver_alboroseum:0.0000021384,((((((((Papaver_dubium:0.0195798449,((Papaver_keelei:0.0201732993,Papaver_radicatum_subsp__dahlianum:0.0000020251)97:0.0985188051,Papaver_rhoeas:0.0000020944)47:0.0000029782)19:0.0073534819,Papaver_somniferum2:0.0079288151)14:0.0006576786,((Papaver_setigerum_A:0.0021661295,Papaver_somniferum_A:0.0014445511)94:0.0028973458,(Papaver_bracteatum:0.0131001424,Papaver_s…
(Papaver_alboroseum:0.0161845523,((Papaver_dubium:0.0625786906,((Papaver_pseudo_orientale:0.0138384487,Papaver_bracteatum:0.0038284829)43:0.0025048818,((Papaver_radicatum_subsp__laestadianum:0.0096369395,(((Papaver_somniferum2:0.1004594842,Papaver_somniferum_C:0.0000010997)94:0.0019619443,(Papaver_somniferum_A:0.0004868309,Papaver_setigerum_A:0.0005035794)83:0.0004731051)98:0.0069268992,Papaver_s…
(Papaver_alboroseum:0.0061177202,(((Papaver_dubium:0.0594083115,(Papaver_bracteatum:0.0142067186,(Papaver_rhoeas:0.0198291776,Papaver_setigerum_D:0.0164699554)66:0.0025841004)86:0.0080770542)77:0.0055167954,((((Papaver_mcconnellii:0.0000027731,Papaver_radicatum_subsp__macrostigmum:0.0000027731)87:0.0137644096,Papaver_setigerum_B:0.0265810262)82:0.0087128724,(Papaver_somniferum2:0.0131091090,(Papa…
(Papaver_alboroseum:0.0000028639,((((Papaver_keelei:0.0088275295,(((Papaver_pseudo_orientale:0.0121663698,Papaver_bracteatum:0.0035140829)83:0.0034951174,Papaver_setigerum_B:0.0146149593)50:0.0002872110,(((((Papaver_somniferum2:0.0000020434,Papaver_setigerum_A:0.0005360373)72:0.0000027019,Papaver_somniferum_A:0.0000020434)96:0.0124586968,(Papaver_somniferum_C:0.0000020434,Papaver_setigerum_C:0.00…
(Papaver_alboroseum:0.0155987053,(((((Papaver_dubium:0.1489504428,((((Papaver_somniferum2:0.0466711825,(Papaver_setigerum_C:0.0000020571,Papaver_somniferum_C:0.0008911583)91:0.0090251158)17:0.0000023666,Papaver_setigerum_D:0.0074553940)16:0.0000020261,(Papaver_setigerum_B:0.0063186307,(Papaver_somniferum_A:0.0000026989,Papaver_setigerum_A:0.0000026989)91:0.0027072629)54:0.0008856234)52:0.00286169…
(Papaver_alboroseum:0.0000020402,((((Papaver_dubium:0.0290569624,Papaver_bracteatum:0.0117109911)51:0.0058106664,((Papaver_pseudo_orientale:0.0428460367,(Papaver_setigerum_B:0.0087128819,(Papaver_somniferum_C:0.0000028702,Papaver_setigerum_C:0.0000028702)97:0.0019187861)67:0.0009439508)30:0.0000021680,(Papaver_setigerum_A:0.0000028702,Papaver_somniferum_A:0.0000028702)98:0.0049204808)56:0.0023925…
(Papaver_alboroseum:0.0143056492,((Papaver_dubium:0.1820102764,((Papaver_pseudo_orientale:0.0131376657,Papaver_bracteatum:0.0021121547)77:0.0047032355,((((Papaver_somniferum2:0.2081069937,(Papaver_setigerum_A:0.0000023288,Papaver_somniferum_A:0.0008118994)70:0.0074924707)40:0.0192587101,Papaver_setigerum_B:0.0139804289)27:0.0013251781,(Papaver_setigerum_C:0.0000023958,Papaver_somniferum_C:0.00071…
(Papaver_alboroseum:0.0109630408,(Papaver_dubium:0.0899908432,(Papaver_pseudo_orientale:0.0353732136,((((Papaver_somniferum2:0.0270930147,(Papaver_setigerum_A:0.0000020801,Papaver_somniferum_A:0.0000020801)92:0.0026077902)72:0.0081168254,Papaver_bracteatum:0.0083876062)53:0.0010867477,(Papaver_rhoeas:0.0108503938,Papaver_setigerum_D:0.0204623450)41:0.0011889213)47:0.0026121213,(Papaver_setigerum_…
(Papaver_alboroseum:0.0554751702,(((((((((Papaver_dubium:0.0240791776,Papaver_somniferum2:0.0000022768)100:0.0809038684,(Papaver_setigerum_A:0.0000021440,Papaver_somniferum_A:0.0000021440)76:0.0000024792)82:0.0070083083,Papaver_setigerum_B:0.0138391187)76:0.0037388891,((Papaver_mcconnellii:0.1116519093,Papaver_rhoeas:0.0074741698)56:0.0017636851,(Papaver_pseudo_orientale:0.0000021780,Papaver_seti…
(Papaver_alboroseum:0.0000022099,(((((Papaver_dubium:0.0183585719,Papaver_setigerum_D:0.0122733683)85:0.0023978056,(Papaver_pseudo_orientale:0.0000025242,Papaver_bracteatum:0.0034606388)80:0.0033885721)83:0.0017493735,(((Papaver_somniferum2:0.0000025242,Papaver_somniferum_A:0.0003880502)85:0.0000025099,Papaver_setigerum_A:0.0000025242)100:0.0086668561,((Papaver_setigerum_C:0.0000025242,Papaver_so…
(Papaver_alboroseum:0.0147426952,(((((((Papaver_dubium:0.0097266509,(Papaver_setigerum_C:0.0000020269,Papaver_somniferum_C:0.0000020269)98:0.0063031515)83:0.0078270394,(Papaver_pseudo_orientale:0.0536717343,Papaver_bracteatum:0.0053216763)95:0.0075049542)47:0.0032758016,((Papaver_somniferum2:0.0575064938,(Papaver_somniferum_A:0.0000020269,Papaver_setigerum_A:0.0000020269)86:0.0000029005)36:0.0019…
(Papaver_alboroseum:0.0099413445,(((((Papaver_dubium:0.0419795284,Papaver_rhoeas:0.0093664052)99:0.0139516619,(Papaver_pseudo_orientale:0.0418899747,Papaver_bracteatum:0.0083690221)90:0.0028280314)99:0.0077408727,((Papaver_somniferum2:0.0434270469,(Papaver_setigerum_C:0.0007330686,Papaver_somniferum_C:0.0003617363)98:0.0027399242)86:0.0027404815,(Papaver_somniferum_A:0.0003652836,Papaver_setigeru…
(Papaver_alboroseum:0.0225893939,(Papaver_dubium:0.1234409849,((((Papaver_pseudo_orientale:0.0000020164,Papaver_somniferum2:0.0285233060)94:0.0476553907,Papaver_bracteatum:0.0060239205)66:0.0064152767,Papaver_setigerum_D:0.0164129927)53:0.0009274771,(((Papaver_rhoeas:0.0777541349,Papaver_somniferum_A:0.0003964802)47:0.0002455548,Papaver_setigerum_A:0.0000021583)65:0.0047167328,(Papaver_somniferum…
(Papaver_alboroseum:0.0530736770,(((((Papaver_dubium:0.0051433329,Papaver_rhoeas:0.0000021269)99:0.0099636711,Papaver_setigerum_D:0.0099168314)98:0.0048532997,(Papaver_pseudo_orientale:0.0375035069,Papaver_bracteatum:0.0071884400)81:0.0081085496)62:0.0024610630,(((Papaver_somniferum2:0.0011524112,(Papaver_setigerum_A:0.0004331493,Papaver_somniferum_A:0.0000026876)97:0.0010357645)100:0.0085237222,…
(Papaver_alboroseum:0.0000022592,((((((((Papaver_dubium:0.0853634908,Papaver_setigerum_D:0.0120635782)67:0.0000021717,Papaver_rhoeas:0.0115755084)76:0.0013966465,(((Papaver_pseudo_orientale:0.0000028621,(Papaver_somniferum_A:0.0000028621,Papaver_setigerum_A:0.0000028621)94:0.0000060296)32:0.0034921659,Papaver_setigerum_B:0.0080227378)34:0.0004714403,(Papaver_somniferum2:0.0000028621,(Papaver_somn…
(Papaver_alboroseum:0.0055543562,((((((((Papaver_dubium:0.1093702938,Papaver_pseudo_orientale:0.0087303650)74:0.0084919104,Papaver_rhoeas:0.0162860442)51:0.0019742386,Papaver_setigerum_D:0.0155674633)38:0.0012211650,((((Papaver_somniferum2:0.0094948258,Papaver_bracteatum:0.1056390732)65:0.0027381856,(Papaver_somniferum_C:0.0003777433,Papaver_setigerum_C:0.0001860193)92:0.0017961396)69:0.004365820…
(Papaver_alboroseum:0.0324121752,(((((((Papaver_dubium:0.0081467523,Papaver_rhoeas:0.0161796857)64:0.0051465174,Papaver_setigerum_D:0.0093888450)54:0.0008251089,(Papaver_somniferum2:0.0000020563,(Papaver_setigerum_C:0.0000020563,Papaver_somniferum_C:0.0005442274)81:0.0000021677)97:0.0065014431)58:0.0023066983,(Papaver_pseudo_orientale:0.0555188952,(Papaver_setigerum_B:0.0053716738,(Papaver_somnif…
(Papaver_alboroseum:0.0186937695,(((Papaver_dubium:0.0045754140,((((((((((Papaver_nudicaule:0.0000020324,Papaver_radicatum_subsp__laestadianum:0.0000026047)100:0.3128921030,Papaver_somniferum2:0.0062122308)95:0.0786033122,Papaver_pseudo_orientale:0.0403282771)45:0.0382013163,Papaver_setigerum_A:0.0000022525)36:0.0004660673,Papaver_somniferum_A:0.0000026047)48:0.0096315568,Papaver_setigerum_B:0.00…
(Papaver_alboroseum:0.0209267849,((((((((Papaver_dubium:0.1066318199,Papaver_setigerum_D:0.0097432522)78:0.0031731297,((((Papaver_pseudo_orientale:0.0044984816,Papaver_bracteatum:0.0106144974)58:0.0052742488,Papaver_setigerum_B:0.0178974069)32:0.0009770980,Papaver_somniferum2:0.0430417602)45:0.0021958159,(Papaver_somniferum_A:0.0000022223,Papaver_setigerum_A:0.0000022223)100:0.0150501213)40:0.001…
(Papaver_alboroseum:0.0029765511,((((((Papaver_dubium:0.0408691620,(Papaver_somniferum_C:0.0040550366,Papaver_setigerum_C:0.0000024489)70:0.0000022582)44:0.0137367701,((Papaver_setigerum_A:0.0010060459,Papaver_somniferum_A:0.0030204033)100:0.0128212730,Papaver_setigerum_D:0.0161819603)61:0.0036886098)34:0.0044712629,(Papaver_somniferum2:0.1235637321,Papaver_setigerum_B:0.0000024151)76:0.012173332…
(Papaver_dubium:0.1993614149,(((((((Papaver_keelei:0.0345210425,Papaver_mcconnellii:0.0538205614)76:0.0101754432,(Papaver_nudicaule:0.0116420070,Papaver_radicatum_subsp__dahlianum:0.0000025855)86:0.0157685876)76:0.0370235155,Papaver_somniferum2:0.0102250047)52:0.0161046389,(Papaver_pseudo_orientale:0.0473650734,Papaver_bracteatum:0.0098556003)75:0.0103297988)72:0.0149676373,Papaver_rhoeas:0.02927…
(Papaver_alboroseum:0.0097170666,(((((((Papaver_dubium:0.0443934374,Papaver_setigerum_D:0.0030824688)88:0.0053171240,Papaver_rhoeas:0.0109605995)81:0.0021067967,(Papaver_pseudo_orientale:0.0500803148,Papaver_bracteatum:0.0000025219)99:0.0106179781)90:0.0023354391,(((Papaver_somniferum2:0.0266235129,(Papaver_somniferum_C:0.0001681774,Papaver_setigerum_C:0.0001661835)89:0.0017801213)88:0.0039195485…
(Papaver_alboroseum:0.0271090551,((((((Papaver_dubium:0.0162121680,Papaver_rhoeas:0.0106962986)60:0.0054583688,Papaver_setigerum_B:0.0146182330)26:0.0024218709,(((Papaver_mcconnellii:0.0066579575,Papaver_radicatum_subsp__macrostigmum:0.0200032569)72:0.0264214450,(Papaver_radicatum_subsp__laestadianum:0.0969782300,(Papaver_somniferum2:0.0043048123,(Papaver_somniferum_C:0.0000025634,Papaver_setiger…
(Papaver_alboroseum:0.0980579861,((((((((Papaver_dubium:0.0336196900,Papaver_somniferum2:0.0752790472)81:0.0125409048,((Papaver_pseudo_orientale:0.0496395992,Papaver_bracteatum:0.0092357043)65:0.0029708209,(Papaver_setigerum_A:0.0000018738,Papaver_somniferum_A:0.0000018738)99:0.0062703353)22:0.0000021130)24:0.0015985764,Papaver_setigerum_B:0.0172198581)35:0.0006753703,(Papaver_somniferum_C:0.0000…
(Papaver_alboroseum:0.0023375236,((((((((((Papaver_dubium:0.2767924675,Papaver_pseudo_orientale:0.0516704916)100:0.2596701527,Papaver_somniferum2:0.0241551497)70:0.0219020422,(Papaver_somniferum_A:0.0031215255,Papaver_setigerum_A:0.0004202572)97:0.0127978431)60:0.0056783851,(Papaver_somniferum_C:0.0000012310,Papaver_setigerum_C:0.0017741068)99:0.0107413212)68:0.0078041706,(Papaver_setigerum_B:0.0…
(Papaver_alboroseum:0.0165259815,((((Papaver_dubium:0.0193728615,Papaver_radicatum_subsp__macrostigmum:0.0443332644)51:0.0098049363,((Papaver_rhoeas:0.0181862606,Papaver_bracteatum:0.0126924505)51:0.0019454789,(Papaver_somniferum_A:0.0000020307,Papaver_setigerum_A:0.0000020307)98:0.0118350691)48:0.0011132795)60:0.0013551203,((Papaver_somniferum2:0.0183425513,(Papaver_setigerum_C:0.0005301590,Papa…
(Papaver_alboroseum:0.0094482466,(((((Papaver_dubium:0.0057511642,Papaver_rhoeas:0.0103621025)90:0.0058091282,(((Papaver_somniferum2:0.0680146426,(Papaver_setigerum_C:0.0023327423,Papaver_somniferum_C:0.0000020089)86:0.0000021283)62:0.0067357741,(Papaver_setigerum_A:0.0000026504,Papaver_somniferum_A:0.0000021457)100:0.0053085903)48:0.0009058552,Papaver_setigerum_B:0.0100366414)84:0.0049912636)33:…
(Papaver_alboroseum:0.0000020271,(Papaver_dubium:0.0388967005,(((Papaver_keelei:0.0000020212,Papaver_radicatum_subsp__dahlianum:0.0000020224)100:0.0735614096,Papaver_radicatum_subsp__laestadianum:0.0000020212)90:0.0248710745,((((Papaver_mcconnellii:0.1000486862,Papaver_setigerum_A:0.0071246626)65:0.0037817425,((((Papaver_pseudo_orientale:0.0237139422,Papaver_rhoeas:0.0055940749)76:0.0052801618,Pa…
(Papaver_alboroseum:0.0106793213,((((((((((Papaver_dubium:0.0353063737,Papaver_somniferum_C:0.0002522505)29:0.0000083833,Papaver_setigerum_C:0.0000024833)49:0.0085344130,((Papaver_somniferum2:0.0172121686,(Papaver_somniferum_A:0.0000024833,Papaver_setigerum_A:0.0000024833)86:0.0022876572)86:0.0069536338,(Papaver_rhoeas:0.0143579975,Papaver_bracteatum:0.0067163443)54:0.0021457532)19:0.0000024489)4…
(Papaver_alboroseum:0.0000020118,((((((Papaver_keelei:0.0000025798,Papaver_mcconnellii:0.0000020118)88:0.0165704063,Papaver_lapponicum:0.0000020118)22:0.0000023664,(((((Papaver_pseudo_orientale:0.0000029339,(Papaver_somniferum2:0.0658213219,Papaver_somniferum_C:0.2617639921)72:0.1062919473)44:0.0133789373,Papaver_setigerum_C:0.0183990410)35:0.0020647925,Papaver_setigerum_B:0.0171023366)48:0.00552…
(Papaver_alboroseum:0.0000022144,((((((Papaver_dubium:0.0239266163,Papaver_rhoeas:0.0100031644)81:0.0046100276,Papaver_setigerum_D:0.0150577050)93:0.0093173066,(((Papaver_radicatum_subsp__macrostigmum:0.0696333554,(Papaver_somniferum_A:0.0000020410,Papaver_setigerum_A:0.0010805895)86:0.0000026490)26:0.0073862911,Papaver_setigerum_B:0.0079870214)25:0.0008642316,((Papaver_somniferum2:0.0354338581,P…
(Papaver_alboroseum:0.0090389894,((Papaver_dubium:0.0047980599,(Papaver_setigerum_D:0.0071668968,(Papaver_rhoeas:0.0152421114,Papaver_bracteatum:0.0060199402)76:0.0007376772)70:0.0000027845)98:0.0064317373,(((Papaver_somniferum_A:0.0003545339,Papaver_setigerum_A:0.0000023836)100:0.0024413884,(Papaver_somniferum_C:0.0000023836,Papaver_setigerum_C:0.0000023836)100:0.0043537031)93:0.0022754207,Papav…
(Papaver_alboroseum:0.0098542402,(((((Papaver_dubium:0.1684358425,Papaver_bracteatum:0.0081205587)41:0.0022726203,(((Papaver_somniferum2:0.0719973785,(Papaver_setigerum_A:0.0000020447,Papaver_somniferum_A:0.0011022705)85:0.0038616420)73:0.0026573046,((Papaver_setigerum_C:0.0000020447,Papaver_somniferum_C:0.0005511112)100:0.0036992647,Papaver_setigerum_B:0.0092012868)74:0.0009398849)76:0.001349370…
(Papaver_alboroseum:0.0355383495,(Papaver_dubium:0.1394558662,Papaver_rhoeas:0.0000022146)59:0.0000012222,((((((((Papaver_keelei:0.0000028366,Papaver_radicatum_subsp__laestadianum:0.0000026321)70:0.0000026231,Papaver_nudicaule:0.0000021483)72:0.0000020918,Papaver_lapponicum:0.0000023623)63:0.0293084239,Papaver_radicatum_subsp__macrostigmum:0.0074599298)11:0.0000046056,Papaver_radicatum_subsp__dah…
(Papaver_alboroseum:0.0399257448,(((((((((Papaver_dubium:0.0342460050,Papaver_rhoeas:0.0076361628)71:0.0021286259,Papaver_setigerum_D:0.0180095036)66:0.0026039263,(((Papaver_somniferum2:0.2964858269,Papaver_setigerum_A:0.0062137688)86:0.0035987647,Papaver_setigerum_B:0.0087704077)69:0.0036342506,Papaver_somniferum_C:0.0355797538)54:0.0008186924)55:0.0007925446,(Papaver_pseudo_orientale:0.00304556…
(Papaver_alboroseum:0.0082558076,(((((Papaver_dubium:0.0211094395,(Papaver_setigerum_B:0.0141804016,(Papaver_setigerum_C:0.0000020772,Papaver_somniferum_C:0.0000020772)97:0.0079967716)45:0.0009012889)31:0.0003395534,(Papaver_somniferum2:0.0164793670,(Papaver_somniferum_A:0.0003300734,Papaver_setigerum_A:0.0002232046)97:0.0077816202)58:0.0039745873)100:0.0088959657,Papaver_rhoeas:0.0150614655)96:0…
(Papaver_dubium:0.0476623286,((((((((Papaver_keelei:0.0138942590,Papaver_mcconnellii:0.0018165817)91:0.0194467176,((Papaver_lapponicum:0.0334985070,Papaver_nudicaule:0.0063196103)90:0.0169402644,Papaver_radicatum_subsp__laestadianum:0.0100555162)57:0.0034223221)78:0.0106079642,Papaver_radicatum_subsp__macrostigmum:0.0391633006)97:0.0483070372,Papaver_radicatum_subsp__dahlianum:0.0573529197)24:0.0…
(Papaver_alboroseum:0.0569617240,(((Papaver_dubium:0.0000024192,((((Papaver_lapponicum:0.0000024192,Papaver_radicatum_subsp__macrostigmum:0.0000026048)99:0.0675578962,Papaver_bracteatum:0.0100598003)68:0.0016793433,(Papaver_somniferum_C:0.0007263855,Papaver_setigerum_C:0.0007276718)87:0.0122444156)33:0.0015096485,(((Papaver_pseudo_orientale:0.0097170954,(Papaver_somniferum_A:0.0000024192,Papaver_…
(Papaver_alboroseum:0.0520606559,((((((((((Papaver_dubium:0.1040539870,(Papaver_pseudo_orientale:0.0000029759,Papaver_bracteatum:0.0024258417)93:0.0051939341)49:0.0006283323,Papaver_setigerum_B:0.0501308663)45:0.0018606060,(Papaver_somniferum_A:0.0089389001,Papaver_setigerum_A:0.0000023684)99:0.0156597473)74:0.0022421542,Papaver_setigerum_D:0.0106173735)66:0.0007188750,(Papaver_setigerum_C:0.0000…
(Papaver_alboroseum:0.0758063509,((Papaver_dubium:0.0143380179,((((((((Papaver_keelei:0.0184949237,(Papaver_lapponicum:0.0000020890,Papaver_nudicaule:0.0000021160)71:0.0000023861)70:0.0076474855,Papaver_radicatum_subsp__dahlianum:0.0051993039)86:0.0199188216,(Papaver_mcconnellii:0.0000020890,Papaver_radicatum_subsp__macrostigmum:0.0000021974)85:0.0135037311)99:0.0468781129,(Papaver_setigerum_A:0.…
(Papaver_alboroseum:0.0000024841,(Papaver_keelei:0.0023323344,((Papaver_lapponicum:0.0046302138,(Papaver_mcconnellii:0.0524476282,Papaver_nudicaule:0.0000026444)74:0.0042946372)42:0.0000029872,Papaver_radicatum_subsp__dahlianum:0.0000024841)50:0.0018276564)61:0.0010508361,(((((Papaver_pseudo_orientale:0.0000022740,Papaver_setigerum_D:0.0146700491)77:0.0023810017,Papaver_rhoeas:0.0182722121)49:0.0…
(Papaver_alboroseum:0.0000023814,(((Papaver_keelei:0.0000015783,(((((Papaver_pseudo_orientale:0.0000023814,(Papaver_setigerum_A:0.0000021480,Papaver_somniferum_A:0.0000021198)74:0.0000014792)49:0.0028482053,((Papaver_somniferum2:0.0117457441,(Papaver_setigerum_C:0.0000023814,Papaver_somniferum_C:0.0000020152)80:0.0080535060)78:0.0122445349,Papaver_setigerum_D:0.0298522732)60:0.0000023600)37:0.000…
(Papaver_alboroseum:0.2652097500,((((((Papaver_dubium:0.0137251105,Papaver_rhoeas:0.0106640569)59:0.0000021882,(Papaver_pseudo_orientale:0.0000020014,Papaver_bracteatum:0.0000027074)97:0.0094351723)76:0.0021896959,(((Papaver_somniferum2:0.0081152422,(Papaver_somniferum_C:0.0000020285,Papaver_setigerum_C:0.0004069218)99:0.0028191903)79:0.0008961749,(Papaver_setigerum_A:0.0000025790,Papaver_somnife…
(Papaver_alboroseum:0.0325149311,(Papaver_dubium:0.0872020331,((((Papaver_keelei:0.0655002684,Papaver_pseudo_orientale:0.0210939409)68:0.0099101444,Papaver_setigerum_D:0.0126578798)67:0.0136770271,((((Papaver_nudicaule:0.0863643338,(Papaver_somniferum_A:0.0041229315,Papaver_setigerum_A:0.0019722753)67:0.0075586062)50:0.0017285404,(Papaver_radicatum_subsp__laestadianum:0.0691513478,Papaver_setiger…
(Papaver_alboroseum:0.0172175410,(((((((Papaver_dubium:0.0114651226,Papaver_rhoeas:0.0083784192)85:0.0028515628,Papaver_setigerum_D:0.0133378440)81:0.0000022746,Papaver_pseudo_orientale:0.0000027947)45:0.0025921677,((((Papaver_somniferum2:0.0223683358,(Papaver_setigerum_C:0.0000027947,Papaver_somniferum_C:0.0000027947)98:0.0023247788)69:0.0030426624,Papaver_setigerum_B:0.0067950282)55:0.001265780…
(Papaver_alboroseum:0.0050251020,(((((Papaver_dubium:0.0132937933,(((Papaver_somniferum2:0.0063497028,(Papaver_setigerum_A:0.0000021158,Papaver_somniferum_A:0.0000021158)83:0.0000021630)86:0.0086216572,Papaver_setigerum_B:0.0133617059)72:0.0040515290,Papaver_setigerum_C:0.0106645117)63:0.0065497432)61:0.0000022983,((Papaver_pseudo_orientale:0.0000021158,Papaver_bracteatum:0.0000026632)100:0.02484…
(Papaver_alboroseum:0.0434945681,(((((Papaver_dubium:0.0106764325,(Papaver_setigerum_D:0.0113114675,Papaver_rhoeas:0.0123610039)87:0.0035020885)66:0.0011276624,(Papaver_pseudo_orientale:0.0066060337,Papaver_bracteatum:0.0000020239)97:0.0172481911)36:0.0004737331,(((((Papaver_keelei:0.0000023776,(Papaver_lapponicum:0.0000022053,Papaver_radicatum_subsp__dahlianum:0.0000025492)62:0.0000021084)88:0.0…
(Papaver_alboroseum:0.0059666297,(((((Papaver_dubium:0.0000023234,Papaver_rhoeas:0.0050542207)83:0.0103616653,(Papaver_pseudo_orientale:0.0131544793,Papaver_bracteatum:0.0064250385)86:0.0052298008)31:0.0024716760,(Papaver_somniferum2:0.0000029153,((Papaver_setigerum_A:0.0005014960,Papaver_somniferum_A:0.0004872434)83:0.0091966660,(Papaver_somniferum_C:0.0000020721,Papaver_setigerum_C:0.0005357277…
(Papaver_dubium:0.0000026839,((((((Papaver_keelei:0.0428438308,Papaver_setigerum_D:0.0173321359)59:0.0039592201,(((((Papaver_lapponicum:0.0000027632,(Papaver_nudicaule:0.0000023571,Papaver_radicatum_subsp__dahlianum:0.0000028647)49:0.0090267426)44:0.0062762599,Papaver_radicatum_subsp__macrostigmum:0.0000020041)29:0.0024441960,Papaver_radicatum_subsp__laestadianum:0.0000029980)18:0.0000028810,Papa…
(Papaver_alboroseum:0.0000000000,((Papaver_keelei:0.0000029312,((((Papaver_lapponicum:0.0142017846,Papaver_nudicaule:0.0000024014)66:0.0094197230,Papaver_radicatum_subsp__dahlianum:0.0102444962)43:0.0073863305,((((Papaver_pseudo_orientale:0.0992161128,Papaver_setigerum_D:0.0192259402)47:0.0014974584,(Papaver_bracteatum:0.0065770498,Papaver_rhoeas:0.0177370847)46:0.0008586023)79:0.0065749646,(Papa…
(Papaver_alboroseum:0.0000020509,((((((((Papaver_dubium:0.0386730095,(Papaver_somniferum2:0.1548446043,Papaver_setigerum_D:0.0064903894)57:0.0014513195)52:0.0052375002,(Papaver_pseudo_orientale:0.0000025804,Papaver_rhoeas:0.0000013296)8:0.0032268309)15:0.0056802123,((Papaver_somniferum_C:0.0008084997,Papaver_setigerum_C:0.0000020674)74:0.0008918275,Papaver_setigerum_B:0.0056637123)74:0.0040560834…
(Papaver_alboroseum:0.0000020357,((((((Papaver_dubium:0.6044100057,(Papaver_pseudo_orientale:0.0204194134,(Papaver_somniferum_C:0.0000020357,Papaver_setigerum_C:0.0000020357)88:0.0000010399)26:0.0000060886)36:0.0044415092,Papaver_setigerum_B:0.0080171187)59:0.0031576728,(Papaver_somniferum2:0.0000020357,(Papaver_somniferum_A:0.0000020357,Papaver_setigerum_A:0.0000020357)88:0.0000021246)97:0.00507…
(Papaver_alboroseum:0.0000024618,((((((((Papaver_dubium:0.0000024618,(Papaver_setigerum_C:0.0065850758,Papaver_rhoeas:0.0087931301)36:0.0000024791)40:0.0002207886,Papaver_setigerum_B:0.0051856272)34:0.0000023671,Papaver_pseudo_orientale:0.0077305973)36:0.0017104428,Papaver_setigerum_A:0.0059061661)39:0.0015458428,(Papaver_setigerum_D:0.0506901484,Papaver_bracteatum:0.0091384317)50:0.0029880395)91…
(Papaver_alboroseum:0.0100808269,((((((Papaver_dubium:0.0571949297,Papaver_bracteatum:0.0211644945)100:0.0306302673,(((Papaver_somniferum2:0.0000023738,(Papaver_somniferum_A:0.0000028113,Papaver_setigerum_A:0.0014807458)96:0.0065723392)95:0.0128918653,Papaver_setigerum_B:0.0228247097)88:0.0045463735,(Papaver_somniferum_C:0.0023278291,Papaver_setigerum_C:0.0019379380)85:0.0042164143)100:0.03998990…
(Papaver_alboroseum:0.0155808622,((((Papaver_dubium:0.0770518248,((((Papaver_somniferum2:0.0000023318,(Papaver_somniferum_A:0.0000023318,Papaver_setigerum_A:0.0000023318)75:0.0000020389)90:0.0021019858,Papaver_setigerum_B:0.0126211906)100:0.0163201969,(Papaver_setigerum_C:0.0000023318,Papaver_somniferum_C:0.0000023318)100:0.0107644116)60:0.0041975661,Papaver_setigerum_D:0.0060749818)91:0.00495646…
(Papaver_alboroseum:0.0045865687,((((((((((Papaver_dubium:0.0242409832,Papaver_setigerum_C:0.0005698433)20:0.0000022574,Papaver_somniferum_C:0.0000021145)45:0.0052986488,((Papaver_setigerum_A:0.0006939369,Papaver_somniferum_A:0.0000020273)100:0.0082257899,Papaver_setigerum_B:0.0096692017)68:0.0005465437)64:0.0013248121,(Papaver_setigerum_D:0.0107087797,Papaver_rhoeas:0.0132141630)52:0.0011902306)…
(Papaver_alboroseum:0.0227402633,((((((((Papaver_dubium:0.1020500203,Papaver_bracteatum:0.0038649364)74:0.0012355551,((((Papaver_somniferum2:0.0308259662,(Papaver_somniferum_C:0.0000022603,Papaver_setigerum_C:0.0000022603)87:0.0000026943)63:0.0038928441,((Papaver_setigerum_A:0.0000022603,Papaver_somniferum_A:0.0000022603)99:0.0032603850,Papaver_setigerum_B:0.0078501217)95:0.0019394878)49:0.000646…
(Papaver_alboroseum:0.0552120837,(((((((Papaver_dubium:0.0781996631,Papaver_setigerum_C:0.0000023073)91:0.0102242827,Papaver_setigerum_B:0.0391377015)30:0.0071536386,(((Papaver_somniferum2:0.0480332506,Papaver_setigerum_A:0.0015071993)30:0.0000018853,Papaver_somniferum_A:0.0009974057)77:0.0323726715,Papaver_rhoeas:0.0573322873)28:0.0135854307)67:0.0055548971,(Papaver_pseudo_orientale:0.1483791132…
(Papaver_alboroseum:0.0080167024,((((Papaver_dubium:0.0080469584,(((Papaver_mcconnellii:0.0103988287,Papaver_radicatum_subsp__laestadianum:0.0061163919)100:0.0458708812,Papaver_bracteatum:0.0058311916)51:0.0017732225,((Papaver_somniferum2:0.0712413595,(Papaver_setigerum_D:0.0052771141,Papaver_rhoeas:0.0070444603)42:0.0023388442)29:0.0020435040,(((Papaver_setigerum_C:0.0019387355,Papaver_somniferu…
(Papaver_alboroseum:0.0036414734,((((((((((Papaver_dubium:0.2214632492,Papaver_setigerum_B:0.0032186237)54:0.0042024918,(Papaver_somniferum2:0.0603956337,(Papaver_somniferum_A:0.0000022167,Papaver_setigerum_A:0.0000022167)97:0.0038022753)53:0.0014790056)28:0.0004310330,(Papaver_somniferum_C:0.0000022167,Papaver_setigerum_C:0.0000022167)99:0.0044607160)53:0.0025784617,(Papaver_rhoeas:0.0086977683,…
(Papaver_alboroseum:0.0105424692,((((((((Papaver_dubium:0.0181793585,(Papaver_keelei:0.0615887951,(Papaver_pseudo_orientale:0.0961530845,Papaver_setigerum_B:0.0084916148)67:0.0067549852)25:0.0032501337)28:0.0000025553,(Papaver_somniferum2:0.0037336054,(Papaver_somniferum_A:0.0000021334,Papaver_setigerum_A:0.0000021334)96:0.0155953418)68:0.0078330984)66:0.0047573585,(Papaver_setigerum_C:0.00000213…
(Papaver_alboroseum:0.0000024251,(((Papaver_dubium:0.0677650235,Papaver_nudicaule:0.0000023724)73:0.0314090476,(((Papaver_keelei:0.0000021927,Papaver_radicatum_subsp__laestadianum:0.0078057767)89:0.0045784640,Papaver_mcconnellii:0.0441962232)73:0.0193981432,(Papaver_lapponicum:0.0094244384,(((((((Papaver_pseudo_orientale:0.0741883949,Papaver_somniferum2:0.0537605874)82:0.0170816984,(Papaver_setig…
(Papaver_alboroseum:0.1148652136,((((((Papaver_dubium:0.0381005964,(Papaver_rhoeas:0.0136261735,Papaver_setigerum_D:0.0125783459)82:0.0034910552)86:0.0054251858,(((Papaver_somniferum2:0.0141533120,(Papaver_setigerum_C:0.0000021481,Papaver_somniferum_C:0.0005929019)77:0.0000027279)99:0.0059029408,(Papaver_setigerum_A:0.0000021481,Papaver_somniferum_A:0.0000021481)99:0.0098842061)88:0.0037091540,Pa…
(Papaver_alboroseum:0.0000025157,(((((((Papaver_dubium:0.0172516755,((((((Papaver_somniferum2:0.0091606131,(Papaver_setigerum_A:0.0000025527,Papaver_somniferum_A:0.0000025527)78:0.0000021727)75:0.0124276761,(Papaver_setigerum_C:0.0006450086,Papaver_somniferum_C:0.0598973543)66:0.0037634159)97:0.0055715834,Papaver_setigerum_B:0.0160667582)95:0.0079530898,Papaver_setigerum_D:0.0276650213)63:0.00394…
(Papaver_alboroseum:0.0000024862,(((((((((Papaver_dubium:0.0130933779,((Papaver_setigerum_C:0.0000021289,Papaver_somniferum_C:0.0000021309)95:0.0075781067,Papaver_setigerum_B:0.0636771758)75:0.0103064824)42:0.0000028436,(Papaver_rhoeas:0.0202056951,Papaver_setigerum_D:0.0194956907)39:0.0035981837)47:0.0044826143,(Papaver_somniferum2:0.0154863122,(Papaver_setigerum_A:0.0013999731,Papaver_somniferu…
(Papaver_alboroseum:0.0186203901,(((Papaver_dubium:0.0000027251,((((Papaver_keelei:0.0519236198,Papaver_setigerum_D:0.0108066122)89:0.0083779188,(((Papaver_pseudo_orientale:0.0182515731,(Papaver_somniferum2:0.0069657212,(Papaver_setigerum_B:0.0172580431,(Papaver_somniferum_A:0.0000029739,Papaver_setigerum_A:0.0000029739)69:0.0000027371)93:0.0049963159)86:0.0060942105)44:0.0000021828,(Papaver_seti…
(Papaver_alboroseum:0.0059904063,((((((((Papaver_dubium:0.0208154604,Papaver_rhoeas:0.0100973325)96:0.0051260828,Papaver_setigerum_D:0.0153544254)92:0.0023425085,((Papaver_somniferum2:0.0153355003,(Papaver_setigerum_A:0.0000022064,Papaver_somniferum_A:0.0000021071)94:0.0045343107)73:0.0058127924,(Papaver_setigerum_C:0.0005408056,Papaver_somniferum_C:0.0018614359)92:0.0052779711)98:0.0054769159)70…
(Papaver_alboroseum:0.0133362984,(((((Papaver_dubium:0.0163428056,Papaver_rhoeas:0.0149529293)62:0.0000024428,Papaver_setigerum_D:0.0034342565)96:0.0058411269,((((Papaver_lapponicum:0.0000027216,Papaver_nudicaule:0.0078723208)88:0.0079191762,Papaver_somniferum_C:0.0000022039)79:0.0049304733,Papaver_setigerum_B:0.0070085942)20:0.0000029263,(((Papaver_somniferum2:0.0000029401,Papaver_somniferum_A:0…
(Papaver_alboroseum:0.0129624712,(((Papaver_dubium:0.0000024926,Papaver_setigerum_D:0.0000022686)100:0.0154866301,((Papaver_somniferum2:0.0094912216,(Papaver_somniferum_A:0.0000024926,Papaver_setigerum_A:0.0003866933)90:0.0049812654)69:0.0069052724,((Papaver_somniferum_C:0.0023444126,Papaver_setigerum_C:0.0019113711)96:0.0144684433,Papaver_setigerum_B:0.0145510059)39:0.0040439193)28:0.0050587585)…
(Papaver_alboroseum:0.0259625585,(((((Papaver_dubium:0.0377808816,Papaver_bracteatum:0.0077913705)80:0.0032692983,((Papaver_somniferum2:0.0210858969,Papaver_setigerum_A:0.0006039306)70:0.0000020098,Papaver_somniferum_A:0.0000021822)98:0.0167624512)52:0.0022597294,(Papaver_pseudo_orientale:0.0000021822,Papaver_setigerum_B:0.0170185443)37:0.0000024883)58:0.0028492991,(Papaver_somniferum_C:0.0000021…
(Papaver_dubium:0.0283613592,(((((Papaver_keelei:0.0941431020,(Papaver_pseudo_orientale:0.0193316708,Papaver_setigerum_B:0.0138695900)59:0.0000022945)16:0.0029050308,(((Papaver_lapponicum:0.0064502206,Papaver_radicatum_subsp__macrostigmum:0.0000022151)71:0.0000029655,Papaver_nudicaule:0.0067236008)83:0.0093245227,((Papaver_mcconnellii:0.0000026838,Papaver_radicatum_subsp__laestadianum:0.021162424…
(Papaver_alboroseum:0.0093362963,(((((Papaver_dubium:0.0131606413,((Papaver_rhoeas:0.0052698381,Papaver_setigerum_D:0.0084019069)70:0.0039561424,Papaver_bracteatum:0.0102673408)72:0.0047375680)63:0.0034648338,((Papaver_setigerum_A:0.0000021216,Papaver_somniferum_A:0.0000020272)98:0.0073915350,Papaver_setigerum_B:0.0101662619)69:0.0026872310)69:0.0039387648,Papaver_setigerum_C:0.0000021991)40:0.00…
(Papaver_alboroseum:0.0254304724,(((((Papaver_keelei:0.1431027507,Papaver_mcconnellii:0.0037411474)73:0.1036769309,Papaver_radicatum_subsp__dahlianum:0.0643514299)41:0.0178496934,(((Papaver_pseudo_orientale:0.0000027234,((Papaver_somniferum2:0.0133724874,Papaver_setigerum_A:0.0000015304)40:0.0017739510,Papaver_somniferum_A:0.0017820115)27:0.0035762109)76:0.0000011675,((Papaver_setigerum_C:0.00000…
(Papaver_alboroseum:0.0512974037,(((((Papaver_dubium:0.0129680653,Papaver_rhoeas:0.0108569308)76:0.0033832199,Papaver_bracteatum:0.0119688378)55:0.0029528604,(((Papaver_pseudo_orientale:0.0344440951,Papaver_setigerum_C:0.0014750356)35:0.0000026764,Papaver_somniferum_C:0.0012891307)89:0.0066538217,Papaver_setigerum_B:0.0129884789)46:0.0021812940)63:0.0014855686,(Papaver_somniferum2:0.0043336563,(P…
(Papaver_alboroseum:0.0000022921,((((Papaver_keelei:0.0000025811,Papaver_mcconnellii:0.0000022921)65:0.0000023675,Papaver_radicatum_subsp__macrostigmum:0.0000021387)64:0.0000027649,Papaver_radicatum_subsp__laestadianum:0.0000022921)31:0.0000021162,Papaver_radicatum_subsp__dahlianum:0.0108528027)36:0.0000021531,((Papaver_lapponicum:0.0028699149,Papaver_nudicaule:0.0050494478)38:0.0000011417,((Papa…
(Papaver_alboroseum:0.0000026626,(Papaver_dubium:0.0000029508,(((((Papaver_keelei:0.0000022088,Papaver_nudicaule:0.0471790567)81:0.0083415793,Papaver_radicatum_subsp__dahlianum:0.0060021376)91:0.0703509323,(Papaver_pseudo_orientale:0.0000026937,Papaver_bracteatum:0.0076687393)23:0.0000017172)13:0.0000020269,(Papaver_lapponicum:0.0571930108,Papaver_rhoeas:0.0047717190)69:0.0047185094)31:0.00170435…
(Papaver_alboroseum:0.0081395362,((Papaver_dubium:0.0611789748,((Papaver_pseudo_orientale:0.0579686599,(((Papaver_setigerum_B:0.0587507751,Papaver_setigerum_C:0.0114827872)53:0.0065209187,Papaver_somniferum_C:0.0149308526)29:0.0048501473,Papaver_setigerum_D:0.0326603032)29:0.0031990728)20:0.0000020258,(Papaver_somniferum2:0.0069535655,(Papaver_setigerum_A:0.0007109462,Papaver_somniferum_A:0.00072…
(Papaver_alboroseum:0.0430971420,(((((((Papaver_dubium:0.0372044181,(Papaver_setigerum_B:0.0153467420,((Papaver_setigerum_A:0.0000021501,Papaver_somniferum_A:0.0000021501)100:0.0181897986,Papaver_setigerum_D:0.0186647735)49:0.0030632229)61:0.0019872917)34:0.0020005264,Papaver_setigerum_C:0.0187766710)64:0.0080438263,Papaver_bracteatum:0.0117604108)51:0.0160391310,Papaver_radicatum_subsp__laestadi…
(Papaver_alboroseum:0.0569808374,((Papaver_dubium:0.0354487812,((Papaver_somniferum2:0.0457357839,Papaver_setigerum_B:0.0000028173)64:0.0127214911,(((Papaver_setigerum_D:0.0139295997,Papaver_bracteatum:0.0133643526)42:0.0025385579,Papaver_rhoeas:0.0205534258)59:0.0039862717,(Papaver_somniferum_A:0.0002988653,Papaver_setigerum_A:0.0006265046)100:0.0110167905)55:0.0087794187)77:0.0117492806)80:0.01…
(Papaver_alboroseum:0.0163570156,((((((Papaver_dubium:0.0000025817,Papaver_radicatum_subsp__macrostigmum:0.0454491016)83:0.0549530303,(Papaver_rhoeas:0.0084649337,Papaver_setigerum_D:0.0081372027)51:0.0026433185)77:0.0089734780,((Papaver_mcconnellii:0.0000021964,(((Papaver_pseudo_orientale:0.0118654580,Papaver_somniferum2:0.0365956247)79:0.0117254503,Papaver_setigerum_B:0.0033432860)66:0.00298782…
(Papaver_alboroseum:0.0206094975,((((Papaver_dubium:0.0000025684,(Papaver_somniferum_C:0.0219852732,Papaver_setigerum_C:0.0000020897)75:0.0000025293)42:0.0080852036,(((((Papaver_pseudo_orientale:0.0057624153,Papaver_bracteatum:0.0040737632)75:0.0000022933,Papaver_setigerum_B:0.0093179586)77:0.0022459855,(Papaver_radicatum_subsp__dahlianum:0.1236913382,Papaver_rhoeas:0.0125370748)58:0.0046072570)4…
(Papaver_dubium:0.0052056798,(((((((Papaver_keelei:0.0069343631,Papaver_nudicaule:0.0000020501)68:0.0051106627,Papaver_mcconnellii:0.0226460233)50:0.0104533989,(Papaver_radicatum_subsp__laestadianum:0.0000022759,Papaver_radicatum_subsp__macrostigmum:0.0000022743)93:0.0061509909)44:0.0081640388,(Papaver_lapponicum:0.1632603374,Papaver_radicatum_subsp__dahlianum:0.0000020004)58:0.0238526737)100:0.0…
(Papaver_alboroseum:0.0287464983,(((((((Papaver_dubium:0.0786403466,Papaver_pseudo_orientale:0.0423213461)40:0.0202654017,(Papaver_setigerum_C:0.0000023054,Papaver_somniferum_C:0.0005438759)95:0.0027300144)46:0.0021797783,(Papaver_rhoeas:0.0878496571,Papaver_setigerum_D:0.0088331884)37:0.0047095713)62:0.0025883851,(Papaver_somniferum2:0.3417987363,Papaver_setigerum_B:0.0048305714)28:0.0000025660)…
(Papaver_alboroseum:0.0055306592,((((((((((Papaver_dubium:0.0125914016,Papaver_somniferum2:0.0605565487)97:0.0227566275,Papaver_rhoeas:0.0095852176)85:0.0036222098,Papaver_setigerum_D:0.0164202574)55:0.0023451931,Papaver_bracteatum:0.0098030754)90:0.0033285393,Papaver_pseudo_orientale:0.0887121131)82:0.0023466688,((Papaver_setigerum_A:0.0000020309,Papaver_somniferum_A:0.0006661938)100:0.013580307…
(Papaver_alboroseum:0.0068148739,((((((((Papaver_dubium:0.0078110803,Papaver_somniferum2:0.0144802247)44:0.0000025643,((Papaver_rhoeas:0.0181671341,(Papaver_somniferum_C:0.0000020193,Papaver_setigerum_C:0.0006233818)100:0.0042585730)78:0.0007123753,Papaver_bracteatum:0.0038158818)93:0.0077104473)69:0.0003783778,(Papaver_setigerum_B:0.0057854509,Papaver_setigerum_A:0.0018158700)82:0.0035209863)96:…
(Papaver_alboroseum:0.0126706358,((((Papaver_dubium:0.0311519664,Papaver_rhoeas:0.0039539892)59:0.0067126334,((Papaver_setigerum_A:0.0005070940,Papaver_somniferum_A:0.0006727496)96:0.0057459238,Papaver_setigerum_B:0.0063668561)91:0.0035421487)63:0.0061813916,((((Papaver_pseudo_orientale:0.0000021233,Papaver_setigerum_C:0.0004811123)24:0.0000963408,Papaver_somniferum_C:0.0000021233)21:0.0000026088…
(Papaver_alboroseum:0.0001576710,((((Papaver_dubium:0.3328701082,(Papaver_pseudo_orientale:0.0000029918,Papaver_bracteatum:0.0000023670)67:0.0000024984)89:0.0075822604,(((Papaver_somniferum2:0.0771737620,Papaver_setigerum_B:0.0000020256)73:0.0101507446,(Papaver_setigerum_A:0.0000024351,Papaver_somniferum_A:0.0011008006)64:0.0000022962)85:0.0051830721,Papaver_setigerum_C:0.0056583088)87:0.00366963…
(Papaver_alboroseum:0.0475858743,(((((Papaver_dubium:0.0354121741,Papaver_setigerum_B:0.0084863545)88:0.0057030679,Papaver_somniferum2:0.0286417894)39:0.0010312594,((((Papaver_keelei:0.0000022714,(Papaver_lapponicum:0.0156748487,Papaver_radicatum_subsp__dahlianum:0.0974535960)26:0.0000119355)50:0.0170881953,Papaver_mcconnellii:0.0258268548)16:0.0000832821,Papaver_radicatum_subsp__macrostigmum:0.0…
(Papaver_alboroseum:0.0000022946,(((((((((Papaver_dubium:0.0323762636,Papaver_bracteatum:0.0000020101)38:0.0025584692,Papaver_pseudo_orientale:0.0283646764)49:0.0037879602,Papaver_somniferum2:0.0423517717)65:0.0193084701,Papaver_setigerum_B:0.0058917953)57:0.0049106363,(Papaver_somniferum_C:0.0013111427,Papaver_setigerum_C:0.0000022767)97:0.0053648715)39:0.0000023523,(Papaver_setigerum_D:0.006806…
(Papaver_alboroseum:0.1191721531,(((((((((Papaver_dubium:0.2289413679,Papaver_mcconnellii:0.0058373921)100:0.3480136964,Papaver_lapponicum:0.0000020572)76:0.0052160533,Papaver_keelei:0.0000025246)97:0.0386709668,(((Papaver_pseudo_orientale:0.0000021376,Papaver_somniferum2:0.0470755258)71:0.0254953812,(Papaver_somniferum_C:0.0282150990,Papaver_setigerum_D:0.0350063193)46:0.0007948219)55:0.01595789…
(Papaver_alboroseum:0.0182628337,(((((((Papaver_dubium:0.0250307013,Papaver_setigerum_D:0.0110747843)44:0.0026737120,(Papaver_rhoeas:0.0130748393,Papaver_bracteatum:0.0154602529)70:0.0026243405)44:0.0029023749,Papaver_pseudo_orientale:0.0160607722)61:0.0022564135,(Papaver_setigerum_C:0.0024968101,Papaver_somniferum_C:0.0017928825)95:0.0089392289)78:0.0018739844,Papaver_somniferum2:0.0000021060)82…
(Papaver_alboroseum:0.0177775019,(((((((((Papaver_dubium:0.0109740513,Papaver_setigerum_D:0.0086596981)97:0.0051708833,Papaver_rhoeas:0.0133022627)88:0.0016171197,((Papaver_somniferum2:0.0135067064,((Papaver_setigerum_A:0.0000024256,Papaver_somniferum_A:0.0001844905)85:0.0020497344,Papaver_somniferum_C:0.0123771118)73:0.0011121238)83:0.0048864832,(Papaver_setigerum_B:0.0086826590,Papaver_setigeru…
(Papaver_alboroseum:0.0123678066,((Papaver_keelei:0.0335828880,(Papaver_pseudo_orientale:0.0405194638,(((Papaver_somniferum2:0.0000023336,Papaver_setigerum_C:0.0003642634)39:0.0000023578,Papaver_somniferum_C:0.0006839950)97:0.0092892056,((((Papaver_somniferum_A:0.0003496154,Papaver_setigerum_A:0.0000023336)100:0.0166984371,Papaver_setigerum_B:0.0209675490)59:0.0071341162,Papaver_bracteatum:0.0174…
(Papaver_alboroseum:0.0000020117,((Papaver_dubium:0.0201354637,Papaver_setigerum_B:0.0141028731)53:0.0076033925,((((((Papaver_mcconnellii:0.0000028118,Papaver_somniferum2:0.3512383236)65:0.0095736279,Papaver_nudicaule:0.0000025697)55:0.0057782190,Papaver_radicatum_subsp__macrostigmum:0.0158250896)50:0.0350166664,Papaver_pseudo_orientale:0.0348589289)31:0.0059610947,Papaver_bracteatum:0.0071996651…
(Papaver_alboroseum:0.0315985232,((((((((Papaver_dubium:0.1221018978,Papaver_setigerum_D:0.0000021784)80:0.0098251972,Papaver_bracteatum:0.0096947298)79:0.0095319844,(Papaver_radicatum_subsp__laestadianum:0.1328461236,Papaver_rhoeas:0.0023698644)63:0.0085303133)39:0.0050623620,((Papaver_lapponicum:0.0000020845,Papaver_radicatum_subsp__macrostigmum:0.0232211350)96:0.0532488777,Papaver_mcconnellii:…
(Papaver_alboroseum:0.0000025344,((Papaver_dubium:0.0552751738,((((Papaver_pseudo_orientale:0.0276982862,Papaver_bracteatum:0.0070005828)64:0.0032500029,Papaver_setigerum_D:0.0122381630)65:0.0034286184,(((Papaver_setigerum_A:0.0000025344,Papaver_somniferum_A:0.0000025344)94:0.0056222076,Papaver_setigerum_B:0.0064218253)39:0.0000024724,(Papaver_setigerum_C:0.0003923060,Papaver_somniferum_C:0.00039…
(Papaver_alboroseum:0.0029067509,((((Papaver_dubium:0.0470184902,Papaver_nudicaule:0.0095267607)65:0.0138583891,Papaver_mcconnellii:0.0096405793)62:0.0064878818,Papaver_radicatum_subsp__laestadianum:0.0148612297)61:0.0038755604,((Papaver_lapponicum:0.0119113757,Papaver_radicatum_subsp__macrostigmum:0.0144085368)81:0.0022971751,(((Papaver_pseudo_orientale:0.0123807637,Papaver_bracteatum:0.00303229…
(Papaver_alboroseum:0.0000021125,((((((((((Papaver_dubium:0.0090584207,Papaver_somniferum2:0.0102060363)45:0.0050234770,(Papaver_somniferum_A:0.0000024751,Papaver_setigerum_A:0.0000024751)96:0.0056081757)40:0.0027355545,(Papaver_setigerum_D:0.0068921743,Papaver_bracteatum:0.0068517866)19:0.0000021659)28:0.0020778393,((Papaver_setigerum_C:0.0000024751,Papaver_somniferum_C:0.0000024751)100:0.009443…
(Papaver_alboroseum:0.0292697920,(((Papaver_dubium:0.0675436464,((Papaver_pseudo_orientale:0.0766375593,Papaver_bracteatum:0.0160308100)55:0.0003786413,(Papaver_setigerum_D:0.0158307073,((Papaver_setigerum_B:0.0064858222,(Papaver_somniferum_A:0.0010144227,Papaver_setigerum_A:0.0020281938)100:0.0033976212)100:0.0044901120,Papaver_rhoeas:0.0180891282)90:0.0024354906)86:0.0029414775)35:0.0000020175)…
(Papaver_alboroseum:0.0000026682,(((((((Papaver_dubium:0.0207899030,(Papaver_setigerum_D:0.0075737728,Papaver_rhoeas:0.0175197524)86:0.0010379532)87:0.0024089754,((Papaver_somniferum2:0.0074750924,(Papaver_setigerum_A:0.0000026682,Papaver_somniferum_A:0.0002144995)99:0.0036026314)47:0.0011633238,(Papaver_setigerum_C:0.0004290685,Papaver_somniferum_C:0.0000026682)100:0.0043392620)49:0.0023790855)6…
(Papaver_alboroseum:0.0000023829,((((((((((Papaver_dubium:0.0058767180,(Papaver_pseudo_orientale:0.0068151947,Papaver_bracteatum:0.0048821275)83:0.0057637272)61:0.0105407115,Papaver_setigerum_B:0.0068076995)54:0.0052082973,(Papaver_somniferum2:0.0016114874,Papaver_setigerum_C:0.0000022766)69:0.0047030940)36:0.0043227635,(Papaver_setigerum_A:0.0007184710,Papaver_somniferum_A:0.0000023829)99:0.0112…
(Papaver_alboroseum:0.0275015926,((Papaver_dubium:0.0132917898,Papaver_bracteatum:0.0019246162)80:0.0146320721,((((Papaver_keelei:0.0494443404,(Papaver_lapponicum:0.0000027450,(((Papaver_mcconnellii:0.0106617232,Papaver_nudicaule:0.0105540188)68:0.0057425707,Papaver_radicatum_subsp__dahlianum:0.0000027429)52:0.0000020241,Papaver_radicatum_subsp__macrostigmum:0.0000027429)58:0.0000026437)71:0.0048…
(Papaver_alboroseum:0.0665316194,(((((((Papaver_dubium:0.0189823186,Papaver_rhoeas:0.0177036740)89:0.0043559681,Papaver_setigerum_D:0.0223097048)95:0.0051432642,(Papaver_pseudo_orientale:0.0128507019,Papaver_bracteatum:0.0099447967)100:0.0150920218)58:0.0017082159,(((Papaver_somniferum2:0.0020674927,(Papaver_setigerum_C:0.0000025180,Papaver_somniferum_C:0.0000025180)95:0.0025308743)93:0.010065937…
(Papaver_alboroseum:0.0251070152,(((((((Papaver_dubium:0.0154824556,(Papaver_somniferum_A:0.0011867726,Papaver_setigerum_A:0.0000020448)84:0.0077453642)59:0.0049051422,((Papaver_somniferum2:0.0210132297,(Papaver_setigerum_C:0.0000021563,Papaver_somniferum_C:0.0000021563)88:0.0000010701)58:0.0046830352,Papaver_setigerum_D:0.0096976597)73:0.0026875602)66:0.0018086738,((Papaver_pseudo_orientale:0.01…
(Papaver_alboroseum:0.0034255435,((Papaver_keelei:0.0060365590,(((Papaver_lapponicum:0.0000027259,Papaver_mcconnellii:0.0316240102)77:0.0051984513,Papaver_radicatum_subsp__laestadianum:0.0000028867)65:0.0000022504,(Papaver_nudicaule:0.0000028867,Papaver_radicatum_subsp__dahlianum:0.0000028867)60:0.0000020977)78:0.0098177262)57:0.0028700099,(Papaver_pseudo_orientale:0.0147878350,((((Papaver_somnif…
(Papaver_alboroseum:0.0596812706,(((Papaver_dubium:0.0982857488,((((Papaver_pseudo_orientale:0.0739546556,(Papaver_somniferum2:0.0621420327,(Papaver_setigerum_C:0.0009793471,Papaver_somniferum_C:0.0000029029)89:0.0012381358)66:0.0044021709)56:0.0020146935,Papaver_bracteatum:0.0135807516)52:0.0046186914,Papaver_setigerum_D:0.0125228639)73:0.0060405577,(Papaver_setigerum_B:0.0142187289,(Papaver_set…
(Papaver_alboroseum:0.0410347416,((((Papaver_dubium:0.2516485160,Papaver_radicatum_subsp__laestadianum:0.0137701949)76:0.0212963173,Papaver_radicatum_subsp__macrostigmum:0.0000022792)72:0.0032397946,((Papaver_keelei:0.0191933639,(Papaver_nudicaule:0.0415564859,(((((Papaver_somniferum2:0.0145630948,Papaver_setigerum_A:0.0002247545)23:0.0000021989,Papaver_somniferum_A:0.0004506652)53:0.0093578902,P…
(Papaver_alboroseum:0.0000025497,(((((((Papaver_dubium:0.0000021008,Papaver_setigerum_D:0.0069915284)44:0.0000022704,(Papaver_pseudo_orientale:0.0184361409,Papaver_bracteatum:0.0000025063)82:0.0080921715)59:0.0023730934,Papaver_rhoeas:0.0108117474)66:0.0043405989,(Papaver_somniferum2:0.0490788037,(Papaver_somniferum_A:0.0000021008,Papaver_setigerum_A:0.0000021008)79:0.0000020367)73:0.0081245689)7…
(Papaver_alboroseum:0.0000023585,(((((((((Papaver_dubium:0.0177697164,Papaver_setigerum_D:0.0117859083)71:0.0020420654,(((Papaver_somniferum2:0.0000029168,(Papaver_setigerum_C:0.0000029168,Papaver_somniferum_C:0.0000029168)79:0.0000024110)97:0.0054755845,(Papaver_setigerum_A:0.0007391383,Papaver_somniferum_A:0.0000029168)100:0.0049410415)99:0.0027410016,Papaver_setigerum_B:0.0109470522)93:0.00176…
(Papaver_alboroseum:0.0000027926,(((((((((Papaver_dubium:0.0864530606,Papaver_somniferum_C:0.0075415634)68:0.0067869183,(((Papaver_somniferum2:0.0217614752,(Papaver_setigerum_A:0.0000027926,Papaver_somniferum_A:0.0000027926)88:0.0000023908)32:0.0101039462,Papaver_setigerum_D:0.0150809086)37:0.0016968333,Papaver_setigerum_B:0.0082484451)34:0.0010347340)58:0.0030242525,Papaver_pseudo_orientale:0.02…
(Papaver_alboroseum:0.0322696817,((((Papaver_dubium:0.0704481557,(((((Papaver_somniferum2:0.0146254220,Papaver_setigerum_C:0.0003007868)79:0.0000026860,Papaver_somniferum_C:0.0000021059)98:0.0051311365,(Papaver_somniferum_A:0.0006070580,Papaver_setigerum_A:0.0006086592)95:0.0028247861)66:0.0000021909,Papaver_setigerum_B:0.0515553598)64:0.0048920388,Papaver_rhoeas:0.0166919662)53:0.0000023815)61:0…
(Papaver_alboroseum:0.0119353613,(((((Papaver_dubium:0.0056122650,Papaver_somniferum2:0.0275760035)90:0.0143195143,((Papaver_setigerum_B:0.0085199402,(Papaver_somniferum_C:0.0000021730,Papaver_setigerum_C:0.0000021730)100:0.0042489536)53:0.0000020646,(Papaver_setigerum_A:0.0000021730,Papaver_somniferum_A:0.0048486553)97:0.0042382533)80:0.0046621516)62:0.0027107541,((Papaver_pseudo_orientale:0.000…
(Papaver_alboroseum:0.0000021641,(((((Papaver_dubium:0.0060614228,Papaver_rhoeas:0.0029302882)99:0.0074105199,(Papaver_pseudo_orientale:0.0122212385,Papaver_bracteatum:0.0000025241)96:0.0053272630)69:0.0008850339,Papaver_setigerum_D:0.0146106303)97:0.0030458753,((Papaver_setigerum_C:0.0000022121,Papaver_somniferum_C:0.0000022121)98:0.0057583478,((Papaver_setigerum_A:0.0045961222,Papaver_setigerum…
(Papaver_alboroseum:0.0171363145,(((((Papaver_dubium:0.0000020863,Papaver_pseudo_orientale:0.0041284771)100:0.0625784683,((Papaver_somniferum2:0.0240182945,Papaver_setigerum_C:0.0000027631)46:0.0018525780,Papaver_somniferum_C:0.0006998759)51:0.0073129354)45:0.0010444829,(Papaver_rhoeas:0.0114437259,Papaver_setigerum_D:0.0099079265)75:0.0006954926)53:0.0041703256,(Papaver_setigerum_A:0.0001656722,…
(Papaver_alboroseum:0.0099091332,((((((Papaver_dubium:0.0232463063,(Papaver_rhoeas:0.0075614331,Papaver_setigerum_D:0.0083632951)45:0.0000020353)95:0.0052670736,(((Papaver_pseudo_orientale:0.0577935519,((Papaver_somniferum2:0.0144629254,(Papaver_setigerum_C:0.0003696815,Papaver_somniferum_C:0.0000024331)91:0.0011462202)88:0.0015852653,(Papaver_setigerum_A:0.0007961151,Papaver_somniferum_A:0.00080…
(Papaver_alboroseum:0.0000020659,((((Papaver_dubium:0.0098032290,((Papaver_somniferum2:0.0093750779,Papaver_setigerum_A:0.0066539558)69:0.0032603968,Papaver_setigerum_B:0.0066303557)36:0.0000027169)43:0.0021896375,(((Papaver_setigerum_C:0.0000020659,Papaver_somniferum_C:0.0000020659)100:0.0122238212,Papaver_setigerum_D:0.0088813651)84:0.0043950190,Papaver_bracteatum:0.0055091264)52:0.0010853871)4…
(Papaver_alboroseum:0.0000026950,(((((((Papaver_dubium:0.0165819026,(((Papaver_radicatum_subsp__macrostigmum:0.3437421124,(Papaver_somniferum_C:0.0000026950,Papaver_setigerum_C:0.0000026950)89:0.0000294673)20:0.0036925427,Papaver_somniferum2:0.0219420440)32:0.0048593494,Papaver_setigerum_D:0.0124231534)30:0.0009593697)22:0.0000015077,(Papaver_setigerum_B:0.0078972726,(Papaver_setigerum_A:0.000434…
(Papaver_alboroseum:0.0102379157,(((((Papaver_dubium:0.0000024325,Papaver_rhoeas:0.0063177437)100:0.0105286270,Papaver_setigerum_D:0.0135560474)89:0.0043296102,Papaver_bracteatum:0.0164698156)61:0.0020369790,((((Papaver_somniferum2:0.0036477223,Papaver_somniferum_A:0.0061149645)62:0.0000020748,Papaver_setigerum_A:0.0000027822)99:0.0120907600,Papaver_setigerum_B:0.0221391045)63:0.0049156997,(Papav…
(Papaver_dubium:0.0474889789,(((Papaver_keelei:0.0070271178,(((Papaver_lapponicum:0.0612690056,Papaver_radicatum_subsp__laestadianum:0.0125685474)80:0.0095834179,Papaver_nudicaule:0.0000024528)95:0.0623233385,Papaver_radicatum_subsp__macrostigmum:0.0000021422)27:0.0000024412)65:0.0147587361,(Papaver_mcconnellii:0.0139142323,Papaver_radicatum_subsp__dahlianum:0.0130620542)85:0.0368016629)100:0.048…
(Papaver_alboroseum:0.0000021097,(((((((Papaver_dubium:0.0238780192,Papaver_setigerum_D:0.0239870766)66:0.0044746775,(Papaver_pseudo_orientale:0.0169398127,Papaver_bracteatum:0.0000021479)96:0.0152877052)49:0.0026450164,((((Papaver_somniferum2:0.0000020722,Papaver_setigerum_A:0.0005420682)14:0.0000074593,Papaver_somniferum_A:0.0000020722)25:0.0033101667,Papaver_setigerum_B:0.0055206767)22:0.00000…
(Papaver_alboroseum:0.0000020232,(((((((Papaver_dubium:0.0000022638,Papaver_setigerum_D:0.0136580335)91:0.0044578493,Papaver_rhoeas:0.0130521814)80:0.0049742061,Papaver_pseudo_orientale:0.0133289768)49:0.0000021924,((Papaver_keelei:0.1081667280,((Papaver_somniferum2:0.0064611782,(Papaver_setigerum_A:0.0000022546,Papaver_somniferum_A:0.0006485759)96:0.0090744010)80:0.0044161892,Papaver_setigerum_B…
(Papaver_alboroseum:0.0100736915,(((((Papaver_dubium:0.0141082548,(Papaver_setigerum_A:0.0018447229,Papaver_somniferum_A:0.0000021909)89:0.0064007406)44:0.0020481186,Papaver_setigerum_D:0.0156708068)27:0.0024609440,(Papaver_pseudo_orientale:0.0153501508,Papaver_bracteatum:0.0052706046)84:0.0117171139)30:0.0006671021,(((Papaver_somniferum2:0.0209241228,Papaver_setigerum_C:0.0012282055)10:0.0000023…
(Papaver_alboroseum:0.0484993417,((((Papaver_dubium:0.0100326878,(Papaver_somniferum_C:0.0142851108,Papaver_setigerum_C:0.0000021002)97:0.0074387046)50:0.0005826470,(Papaver_somniferum_A:0.0000023454,Papaver_setigerum_A:0.0000027901)92:0.0090195622)86:0.0057726935,(((((Papaver_keelei:0.0048089743,Papaver_nudicaule:0.0000029762)90:0.0130795984,(Papaver_lapponicum:0.0000021091,Papaver_radicatum_sub…
(Papaver_alboroseum:0.0000020890,(Papaver_keelei:0.0198519818,((Papaver_mcconnellii:0.0060044028,Papaver_nudicaule:0.0000024552)94:0.0075861669,Papaver_radicatum_subsp__dahlianum:0.0041632094)68:0.0038290043)69:0.0017474741,(((Papaver_lapponicum:0.0057426507,Papaver_radicatum_subsp__laestadianum:0.0254080231)59:0.0000020406,(((Papaver_pseudo_orientale:0.0190263301,Papaver_bracteatum:0.0000023616)…
(Papaver_alboroseum:0.0041458415,(((Papaver_dubium:0.0181005517,(Papaver_setigerum_D:0.0102419041,Papaver_rhoeas:0.0140034491)82:0.0010300167)99:0.0106645155,(Papaver_somniferum2:0.0448402930,((Papaver_setigerum_C:0.0013024304,Papaver_somniferum_C:0.0006516874)100:0.0063272835,(Papaver_setigerum_B:0.0050258783,(Papaver_setigerum_A:0.0000022660,Papaver_somniferum_A:0.0012992146)100:0.0048919797)79…
(Papaver_alboroseum:0.0183092573,(((((Papaver_dubium:0.0517577746,(Papaver_setigerum_B:0.0946812447,Papaver_rhoeas:0.0000029408)71:0.0116743073)25:0.0029042118,((Papaver_somniferum2:0.0105050321,(Papaver_setigerum_A:0.0000020235,Papaver_somniferum_A:0.0000024834)78:0.0000025761)66:0.0069217030,Papaver_setigerum_C:0.0071873599)76:0.0024047979)13:0.0007763789,(Papaver_pseudo_orientale:0.0521115384,…
(Papaver_alboroseum:0.0771219511,(Papaver_dubium:0.0000020858,Papaver_rhoeas:0.0109372440)87:0.0048468621,(((((Papaver_keelei:0.0000022201,(Papaver_lapponicum:0.0000020358,(Papaver_mcconnellii:0.0050831036,Papaver_nudicaule:0.0048218714)73:0.0000047510)56:0.0000025320)89:0.0087325931,Papaver_radicatum_subsp__laestadianum:0.0000023113)56:0.0000023249,Papaver_radicatum_subsp__macrostigmum:0.0000028…
(Papaver_alboroseum:0.0101760310,((((((((Papaver_dubium:0.0179666350,((Papaver_somniferum_A:0.0012950356,Papaver_setigerum_A:0.0025885507)94:0.0079374851,Papaver_setigerum_B:0.0230935056)23:0.0000022557)59:0.0155734391,Papaver_rhoeas:0.0107770529)45:0.0059549759,Papaver_setigerum_D:0.0457524781)34:0.0030587694,(Papaver_somniferum2:0.0200132351,Papaver_setigerum_C:0.0170737517)22:0.0000026682)99:0…
(Papaver_alboroseum:0.0649155660,(((((((Papaver_dubium:0.0103522765,Papaver_setigerum_D:0.0065016500)51:0.0054847348,(Papaver_radicatum_subsp__laestadianum:0.1899100009,Papaver_somniferum_C:0.0223712670)10:0.0000862395)32:0.0018738398,(Papaver_mcconnellii:0.0000024117,Papaver_rhoeas:0.0000022140)96:0.0124465044)58:0.0028831432,((Papaver_somniferum2:0.0000024117,Papaver_setigerum_A:0.0000021743)97…
(Papaver_alboroseum:0.0095020359,((((((((Papaver_dubium:0.0357020463,Papaver_setigerum_D:0.0000023052)58:0.0159674821,Papaver_pseudo_orientale:0.0277692685)27:0.0000024726,Papaver_bracteatum:0.0096602650)48:0.0034981957,Papaver_rhoeas:0.0170892965)63:0.0046810131,(((Papaver_radicatum_subsp__laestadianum:0.0887130251,Papaver_setigerum_B:0.0076245658)56:0.0076666633,Papaver_somniferum_C:0.012557630…
(Papaver_alboroseum:0.0000000000,(((((((Papaver_dubium:0.0000024466,(Papaver_rhoeas:0.0107708792,Papaver_bracteatum:0.0041308272)60:0.0014332904)43:0.0000011075,((Papaver_somniferum2:0.0000022139,(Papaver_somniferum_A:0.0000021900,Papaver_setigerum_A:0.0000021261)91:0.0028808734)77:0.0028742532,(Papaver_setigerum_C:0.0000021238,Papaver_somniferum_C:0.0008174326)99:0.0074396451)77:0.0026524950)95:…
(Papaver_alboroseum:0.0229906538,((((((((Papaver_dubium:0.0000026389,Papaver_setigerum_D:0.0081431501)71:0.0040393555,(Papaver_somniferum2:0.2223066536,Papaver_rhoeas:0.0041684115)46:0.0037548006)38:0.0029255930,(Papaver_setigerum_B:0.0071650234,(Papaver_somniferum_A:0.0000029548,Papaver_setigerum_A:0.0000029548)95:0.0060841824)56:0.0005395749)24:0.0008835821,((Papaver_pseudo_orientale:0.02442978…
(Papaver_alboroseum:0.0119827938,((((Papaver_dubium:0.0000022910,Papaver_setigerum_D:0.0074102454)85:0.0037653035,((((Papaver_somniferum2:0.0354142254,Papaver_somniferum_A:0.0018341593)17:0.0000026895,Papaver_setigerum_A:0.0000023165)63:0.0034608705,Papaver_setigerum_B:0.0062857060)93:0.0042295094,((Papaver_somniferum_C:0.0000023392,Papaver_setigerum_C:0.0000023392)97:0.0031435058,Papaver_bractea…
(Papaver_alboroseum:0.0000021508,(((((((Papaver_dubium:0.0338822188,(((Papaver_keelei:0.0122019994,Papaver_nudicaule:0.0269351068)100:0.0839828621,(Papaver_somniferum_A:0.0000026096,Papaver_setigerum_A:0.0000026096)69:0.0000025764)89:0.0098773044,Papaver_somniferum2:0.0243344830)82:0.0041185944)69:0.0058850410,Papaver_bracteatum:0.0085770996)57:0.0049609826,Papaver_pseudo_orientale:0.0000026096)4…
(Papaver_dubium:0.0537209017,(((Papaver_keelei:0.0281937700,Papaver_mcconnellii:0.0392942651)67:0.0206013653,(Papaver_lapponicum:0.0918892010,(((Papaver_nudicaule:0.0295069493,Papaver_pseudo_orientale:0.0696101119)31:0.0070117673,Papaver_radicatum_subsp__laestadianum:0.0523426166)39:0.0117864776,(Papaver_radicatum_subsp__dahlianum:0.0599092472,Papaver_radicatum_subsp__macrostigmum:0.0181355937)10…
(Papaver_alboroseum:0.0000021256,(((((Papaver_dubium:0.0009854516,Papaver_pseudo_orientale:0.0081982093)76:0.0036069211,Papaver_rhoeas:0.0246001635)100:0.0783439397,(Papaver_lapponicum:0.0253992151,Papaver_radicatum_subsp__macrostigmum:0.0117114234)85:0.0357154951)88:0.0529621036,((Papaver_keelei:0.0257428018,(Papaver_radicatum_subsp__laestadianum:0.5037144527,((((Papaver_somniferum_C:0.020094649…
(Papaver_alboroseum:0.0711346546,((((((Papaver_dubium:0.0000029745,Papaver_setigerum_D:0.0117255294)56:0.0000020196,Papaver_rhoeas:0.0217662208)75:0.0042710113,(((Papaver_somniferum2:0.0000020770,(Papaver_somniferum_A:0.0000029223,Papaver_setigerum_A:0.0000022068)65:0.0000022436)95:0.0103654500,(Papaver_setigerum_C:0.0000024369,Papaver_somniferum_C:0.0000024525)99:0.0062415628)42:0.0000025190,Pap…
(Papaver_alboroseum:0.0000022057,((((Papaver_dubium:0.0091633629,Papaver_setigerum_D:0.0052783721)98:0.0144662921,Papaver_rhoeas:0.0166077924)66:0.0020912077,((((Papaver_somniferum2:0.0000029933,(Papaver_somniferum_C:0.0000022057,Papaver_setigerum_C:0.0000022057)74:0.0000021584)87:0.0067823338,Papaver_setigerum_B:0.0108738156)73:0.0012198430,(Papaver_somniferum_A:0.0018568672,Papaver_setigerum_A:…
(Papaver_alboroseum:0.0024614833,(((((((Papaver_dubium:0.2015036431,(((Papaver_somniferum2:0.0224149919,(Papaver_somniferum_C:0.0017137376,Papaver_setigerum_C:0.0020470778)84:0.0009823168)52:0.0030046112,Papaver_rhoeas:0.0197045894)37:0.0015879996,((Papaver_setigerum_A:0.0014831848,Papaver_somniferum_A:0.0003685725)100:0.0069279297,Papaver_setigerum_B:0.0116947441)85:0.0011696196)51:0.0049544262)…
(Papaver_dubium:0.0000023651,((((((((Papaver_keelei:0.0444942404,Papaver_radicatum_subsp__laestadianum:0.0072357947)49:0.0000109835,Papaver_nudicaule:0.0000027023)58:0.0011811093,(Papaver_lapponicum:0.0138030621,(Papaver_mcconnellii:0.0121162095,Papaver_radicatum_subsp__dahlianum:0.0450712349)85:0.0289923757)35:0.0000022198)48:0.0000025164,Papaver_radicatum_subsp__macrostigmum:0.0300957086)100:0.…
(Papaver_alboroseum:0.0171233512,((((Papaver_dubium:0.0137568536,(Papaver_somniferum2:0.0079429224,(((Papaver_rhoeas:0.0259424744,Papaver_bracteatum:0.0090758275)77:0.0033032981,(Papaver_setigerum_B:0.0221920221,Papaver_setigerum_A:0.0039635233)76:0.0041769284)80:0.0023901257,(Papaver_setigerum_C:0.0000026425,Papaver_somniferum_C:0.0013207909)99:0.0083415462)80:0.0056507494)57:0.0017016500)100:0.…
(Papaver_alboroseum:0.0000020333,((((((Papaver_dubium:0.0111472657,Papaver_rhoeas:0.0228129401)48:0.0000024756,((((Papaver_somniferum2:0.0000024373,Papaver_setigerum_A:0.0000010511)97:0.0018989235,Papaver_somniferum_A:0.0014969901)100:0.0077292325,(Papaver_somniferum_C:0.0007481148,Papaver_setigerum_C:0.0007462610)100:0.0080952520)90:0.0024151442,Papaver_setigerum_B:0.0165843313)100:0.0095869567)…
(Papaver_alboroseum:0.0000028271,(((((Papaver_dubium:0.0000020401,Papaver_rhoeas:0.0059182594)76:0.0023770963,((Papaver_somniferum_C:0.0004637514,Papaver_setigerum_C:0.0009462604)100:0.0043276957,Papaver_setigerum_D:0.0075311690)70:0.0007750587)95:0.0070739971,((Papaver_pseudo_orientale:0.0120373471,(Papaver_setigerum_B:0.0103372489,Papaver_setigerum_A:0.0123522614)72:0.0000027427)69:0.0033081519…
(Papaver_alboroseum:0.0000021563,(Papaver_keelei:0.0000021563,(((Papaver_lapponicum:0.0000023739,Papaver_mcconnellii:0.0087544748)66:0.0000021563,(Papaver_radicatum_subsp__dahlianum:0.0000021563,Papaver_radicatum_subsp__laestadianum:0.0000021563)63:0.0000021563)84:0.0016297804,Papaver_radicatum_subsp__macrostigmum:0.0108410164)48:0.0000028228)41:0.0000021650,((((Papaver_nudicaule:0.0918135239,Pap…
(Papaver_alboroseum:0.0129682314,(((((Papaver_dubium:0.0309575141,(Papaver_pseudo_orientale:0.0235382020,Papaver_bracteatum:0.0069034955)71:0.0033449819)94:0.0081802395,(Papaver_setigerum_B:0.0160095690,(Papaver_setigerum_A:0.0007160291,Papaver_somniferum_A:0.0000022463)100:0.0079804672)80:0.0055364775)40:0.0000025124,(Papaver_somniferum2:0.0433046369,(Papaver_setigerum_C:0.0022493960,Papaver_som…
(Papaver_alboroseum:0.0066222937,(((((((Papaver_dubium:0.0073566954,Papaver_setigerum_D:0.0042177293)94:0.0131527074,((Papaver_somniferum2:0.0193778332,Papaver_somniferum_C:0.0000013409)43:0.0005691093,Papaver_setigerum_C:0.0005933464)78:0.0066476938)67:0.0022692273,(Papaver_setigerum_B:0.0095276953,(Papaver_somniferum_A:0.0000021307,Papaver_setigerum_A:0.0005769415)94:0.0016842479)99:0.004394807…
(Papaver_alboroseum:0.0000029236,(((((Papaver_dubium:0.0086910101,Papaver_rhoeas:0.0142539908)80:0.0028280672,((((Papaver_somniferum2:0.0182575886,(Papaver_somniferum_A:0.0000029877,Papaver_setigerum_A:0.0000022867)98:0.0041728515)77:0.0012432346,Papaver_setigerum_B:0.0055793823)81:0.0009498623,(Papaver_somniferum_C:0.0004941945,Papaver_setigerum_C:0.0000020187)90:0.0009911262)92:0.0009985728,Pap…
(Papaver_alboroseum:0.0000024596,(((((((Papaver_dubium:0.0134425267,Papaver_setigerum_D:0.0040587665)71:0.0020656464,Papaver_rhoeas:0.0119830674)29:0.0000022195,(((Papaver_somniferum2:0.0094329146,Papaver_setigerum_C:0.0000022897)53:0.0116822507,Papaver_somniferum_C:0.0088140954)96:0.0074180220,((Papaver_setigerum_A:0.0000024596,Papaver_somniferum_A:0.0000024887)99:0.0035621376,Papaver_setigerum_…
(Papaver_alboroseum:0.0192591263,((Papaver_dubium:0.0143581085,((Papaver_pseudo_orientale:0.0048281520,Papaver_bracteatum:0.0085426945)87:0.0037129037,((Papaver_rhoeas:0.0200551109,((Papaver_somniferum_C:0.0006801588,Papaver_setigerum_C:0.0006789767)98:0.0016554459,(Papaver_setigerum_A:0.0015434943,Papaver_somniferum_A:0.0007626759)100:0.0046764506)100:0.0077555785)56:0.0011450344,(Papaver_setige…
(Papaver_alboroseum:0.0251288568,(((((((((((Papaver_dubium:0.0000024102,Papaver_pseudo_orientale:0.0000024142)92:0.0141400813,(Papaver_somniferum_C:0.0003622349,Papaver_setigerum_C:0.0000024102)47:0.0036346743)77:0.0000011743,((Papaver_somniferum2:0.0050387925,Papaver_somniferum_A:0.0000020836)100:0.0086463665,Papaver_setigerum_B:0.0105246190)79:0.0006333343)67:0.0003531980,Papaver_setigerum_D:0.…
(Papaver_alboroseum:0.0000022603,(((((Papaver_dubium:0.0407125023,(Papaver_somniferum_A:0.0000024020,Papaver_setigerum_A:0.0000024020)72:0.0000008957)40:0.0000011150,Papaver_setigerum_B:0.0092809549)47:0.0102457818,(Papaver_lapponicum:0.0380307260,Papaver_pseudo_orientale:0.3567226762)54:0.0245594648)39:0.0040328202,((((Papaver_somniferum2:0.0132415641,(Papaver_setigerum_C:0.0000024020,Papaver_so…
(Papaver_alboroseum:0.0113380670,(((((Papaver_dubium:0.0000027178,(Papaver_pseudo_orientale:0.0130917765,Papaver_setigerum_D:0.0056596057)88:0.0077670854)69:0.0015705121,((Papaver_somniferum2:0.0069226080,(Papaver_setigerum_C:0.0003619077,Papaver_somniferum_C:0.0003632095)99:0.0073079116)64:0.0035096801,((Papaver_somniferum_A:0.0000022924,Papaver_setigerum_A:0.0000022924)92:0.0037135245,Papaver_s…
(Papaver_alboroseum:0.0000021744,(((Papaver_dubium:0.0131292444,(((((Papaver_somniferum2:0.0000021744,Papaver_somniferum_C:0.0006017161)62:0.0000021587,Papaver_setigerum_C:0.0000021744)96:0.0050674454,Papaver_setigerum_B:0.0116941157)61:0.0017054692,(Papaver_setigerum_A:0.0000020060,Papaver_somniferum_A:0.0000021145)98:0.0041377033)79:0.0018072550,(Papaver_setigerum_D:0.0197916736,Papaver_rhoeas:…
(Papaver_alboroseum:0.0000022470,(((((((Papaver_dubium:0.0180353860,Papaver_somniferum2:0.0129601232)42:0.0000022987,Papaver_setigerum_B:0.0072233436)61:0.0018255989,Papaver_rhoeas:0.0113195731)43:0.0000023047,(Papaver_radicatum_subsp__laestadianum:0.0349018745,Papaver_setigerum_D:0.0046085501)25:0.0019360504)28:0.0013681071,(Papaver_somniferum_C:0.0000026059,Papaver_setigerum_C:0.0000021884)88:0…
(Papaver_alboroseum:0.0149035573,(((((((((((((Papaver_dubium:0.0528057687,Papaver_somniferum_C:0.0381052167)84:0.0220882817,Papaver_somniferum2:0.1796215784)76:0.0117669445,Papaver_somniferum_A:0.0023642412)54:0.0023517742,Papaver_pseudo_orientale:0.0000027812)18:0.0000011217,Papaver_setigerum_C:0.0030524736)50:0.0051863998,Papaver_bracteatum:0.0144293657)44:0.0023363961,(Papaver_setigerum_D:0.01…
(Papaver_alboroseum:0.0232946561,(((((((((Papaver_dubium:0.0167453298,Papaver_setigerum_D:0.0062057183)67:0.0016846652,(Papaver_somniferum_A:0.0002800206,Papaver_setigerum_A:0.0000020452)98:0.0059103144)29:0.0004994159,((Papaver_keelei:0.0314660234,(Papaver_setigerum_C:0.0000020452,Papaver_somniferum_C:0.0000020452)76:0.0000027113)44:0.0014097883,Papaver_somniferum2:0.0091811604)55:0.0043543597)6…
(Papaver_alboroseum:0.0911143768,(((Papaver_dubium:0.0000020330,((((Papaver_pseudo_orientale:0.0000021758,Papaver_bracteatum:0.0073502769)98:0.0073589781,Papaver_setigerum_B:0.0054713002)29:0.0005788858,((Papaver_rhoeas:0.0067161463,Papaver_setigerum_D:0.0098017409)71:0.0011471348,(Papaver_setigerum_C:0.0012059979,Papaver_somniferum_C:0.0000021758)98:0.0030327925)60:0.0006089241)24:0.0004529702,(…
(Papaver_alboroseum:0.0283703735,(((((((((Papaver_dubium:0.0000023751,Papaver_somniferum2:0.0421818734)100:0.1527134762,Papaver_pseudo_orientale:0.0591113089)90:0.0258745248,((Papaver_setigerum_C:0.0000023751,Papaver_somniferum_C:0.0023617577)99:0.0090328709,Papaver_setigerum_B:0.0208495338)69:0.0026990490)43:0.0014501750,(Papaver_setigerum_D:0.0114183976,Papaver_rhoeas:0.0178339134)74:0.00473591…
(Papaver_alboroseum:0.0369874441,((((((((Papaver_dubium:0.0072260268,(Papaver_somniferum2:0.0000021873,((Papaver_setigerum_B:0.0067472413,(Papaver_somniferum_A:0.0000021873,Papaver_setigerum_A:0.0000021873)97:0.0073920319)67:0.0021005703,(Papaver_somniferum_C:0.0000021873,Papaver_setigerum_C:0.0000021873)99:0.0064863555)17:0.0000020222)21:0.0000010273)38:0.0012016636,Papaver_setigerum_D:0.0052409…
(Papaver_alboroseum:0.0030688043,(((((Papaver_dubium:0.0059127830,Papaver_setigerum_D:0.0047521494)97:0.0159157148,(((Papaver_pseudo_orientale:0.0213869228,(Papaver_somniferum_C:0.0006872295,Papaver_setigerum_C:0.0000020167)63:0.0000010292)53:0.0037415882,Papaver_somniferum2:0.0047401543)69:0.0074715779,((Papaver_somniferum_A:0.0000023456,Papaver_setigerum_A:0.0000022470)98:0.0091542320,Papaver_s…
(Papaver_alboroseum:0.0059717446,(((((Papaver_dubium:0.0071058717,Papaver_rhoeas:0.0119515255)57:0.0000020422,((Papaver_pseudo_orientale:0.0043860144,Papaver_bracteatum:0.0000021187)100:0.0265075829,((Papaver_somniferum2:0.0107061015,(Papaver_setigerum_C:0.0000028765,Papaver_somniferum_C:0.0000028708)91:0.0026255789)60:0.0022724210,((Papaver_somniferum_A:0.0000020437,Papaver_setigerum_A:0.0000020…
(Papaver_alboroseum:0.0000000000,((((((((Papaver_dubium:0.0000010000,(Papaver_lapponicum:0.0000026131,(Papaver_nudicaule:0.0000021253,Papaver_radicatum_subsp__macrostigmum:0.0000020816)68:0.0127112252)48:0.0084564145)45:0.0000020075,Papaver_radicatum_subsp__dahlianum:0.0000024203)49:0.0536750569,((Papaver_setigerum_B:0.0141173653,((Papaver_somniferum_C:0.0000010000,Papaver_setigerum_C:0.000001000…
(Papaver_alboroseum:0.0430583202,((((((((Papaver_dubium:0.0392157240,((Papaver_pseudo_orientale:0.0535032926,Papaver_somniferum2:0.0000025981)100:0.3499468445,Papaver_rhoeas:0.0104816800)96:0.0569372904)85:0.0334437834,Papaver_radicatum_subsp__dahlianum:0.0561001566)98:0.0529475088,Papaver_nudicaule:0.0577151722)73:0.0269054653,(Papaver_keelei:0.0293709987,Papaver_radicatum_subsp__laestadianum:0.…
(Papaver_alboroseum:0.0506731714,((((Papaver_dubium:0.0428247786,Papaver_somniferum2:0.0962671267)31:0.0000025686,(Papaver_bracteatum:0.0212851096,Papaver_rhoeas:0.0191199090)83:0.0018923293)60:0.0046970323,(Papaver_setigerum_C:0.0138634404,((Papaver_setigerum_A:0.0021703589,Papaver_somniferum_A:0.0000024079)95:0.0014179303,Papaver_setigerum_B:0.0058765647)100:0.0093120178)67:0.0057680655)45:0.00…
(Papaver_alboroseum:0.0421033858,(Papaver_dubium:0.0383184873,((((Papaver_somniferum2:0.1191512301,(Papaver_somniferum_C:0.0000022813,Papaver_setigerum_C:0.0016488826)100:0.0132590827)41:0.0028533996,((Papaver_somniferum_A:0.0006603997,Papaver_setigerum_A:0.0000022813)100:0.0066380179,Papaver_setigerum_B:0.0162058175)95:0.0066400002)49:0.0026428433,Papaver_bracteatum:0.0246275971)88:0.0060070550,…
(Papaver_alboroseum:0.0431690081,((((((((Papaver_keelei:0.0000022802,Papaver_radicatum_subsp__dahlianum:0.0000022802)83:0.0130443898,Papaver_radicatum_subsp__laestadianum:0.0126551535)68:0.0114320300,Papaver_lapponicum:0.0000021570)65:0.0293646904,(Papaver_nudicaule:0.0000023273,Papaver_pseudo_orientale:0.2256080861)91:0.2554163739)38:0.0000027397,Papaver_mcconnellii:0.0107481934)38:0.0030676235,…
(Papaver_alboroseum:0.0000026296,(((((((((Papaver_dubium:0.0368490611,Papaver_setigerum_B:0.0000025076)47:0.0123863256,(Papaver_somniferum2:0.0418789170,((Papaver_setigerum_A:0.0000028085,Papaver_somniferum_A:0.0000028085)95:0.0084635484,Papaver_setigerum_C:0.0101476715)67:0.0059913399)81:0.0106530113)48:0.0018903105,Papaver_bracteatum:0.0276581936)29:0.0040737225,(Papaver_pseudo_orientale:0.0350…
(Papaver_alboroseum:0.0212254222,(((Papaver_dubium:0.0140628742,(Papaver_pseudo_orientale:0.0196316963,Papaver_somniferum2:0.0311364540)94:0.0240627056)54:0.0046280674,((((Papaver_somniferum_C:0.0008903169,Papaver_setigerum_C:0.0000027182)100:0.0153780139,Papaver_setigerum_B:0.0158260537)53:0.0074798612,((Papaver_setigerum_A:0.0004342920,Papaver_somniferum_A:0.0009780775)100:0.0122070305,Papaver_…
(Papaver_alboroseum:0.2022517767,((((Papaver_dubium:0.0039212236,Papaver_bracteatum:0.0025966551)49:0.0020717761,Papaver_pseudo_orientale:0.0155813542)43:0.0023795245,((Papaver_radicatum_subsp__macrostigmum:0.0504916078,((Papaver_setigerum_D:0.0082745221,(Papaver_somniferum_A:0.0045733894,Papaver_setigerum_B:0.0094121520)90:0.0009546504)89:0.0020684893,Papaver_rhoeas:0.0088173877)38:0.0003330485)…
(Papaver_alboroseum:0.0000025877,((((((Papaver_dubium:0.0139029068,(Papaver_pseudo_orientale:0.0094711039,Papaver_rhoeas:0.0029951048)76:0.0044088517)98:0.0153196369,(((Papaver_somniferum2:0.0119225092,(Papaver_setigerum_A:0.0000028745,Papaver_somniferum_A:0.0008400370)91:0.0063711030)82:0.0093084091,(Papaver_somniferum_C:0.0451617704,Papaver_setigerum_B:0.0012614424)72:0.0133145574)85:0.00410199…
(Papaver_alboroseum:0.0000021503,((((((((Papaver_dubium:0.0384521008,Papaver_setigerum_C:0.0065297259)75:0.0043133674,(Papaver_pseudo_orientale:0.0562090640,Papaver_bracteatum:0.0099423760)90:0.0146996734)76:0.0070329935,(Papaver_somniferum2:0.0000024949,Papaver_setigerum_D:0.0228943067)55:0.0037774387)74:0.0107451537,((Papaver_setigerum_A:0.0004754625,Papaver_somniferum_A:0.0004817068)95:0.01688…
(Papaver_alboroseum:0.0939275190,Papaver_dubium:0.0000023725,(((((Papaver_keelei:0.0422937777,(Papaver_nudicaule:0.0088791460,Papaver_radicatum_subsp__laestadianum:0.0831643015)53:0.0042868693)53:0.0098942529,(Papaver_lapponicum:0.0000022629,Papaver_radicatum_subsp__dahlianum:0.0363500439)67:0.0062803213)62:0.0178048327,Papaver_radicatum_subsp__macrostigmum:0.0122668274)74:0.0330965301,Papaver_ps…
(Papaver_alboroseum:0.0000022687,((((((((Papaver_dubium:0.0143327424,Papaver_rhoeas:0.0060155374)77:0.0066608044,((Papaver_setigerum_B:0.0091196215,(Papaver_somniferum_C:0.0000022969,Papaver_setigerum_C:0.0023844867)99:0.0052013608)66:0.0004359790,(Papaver_somniferum_A:0.0000020457,Papaver_setigerum_A:0.0000020457)97:0.0051986052)75:0.0058196667)27:0.0009414295,Papaver_setigerum_D:0.0105513483)32…
(Papaver_alboroseum:0.0035146524,(((((((((Papaver_dubium:0.0090832504,Papaver_somniferum2:0.0348281223)23:0.0034667580,Papaver_somniferum_A:0.0009708409)23:0.0000022440,Papaver_setigerum_A:0.0000028957)32:0.0039327793,(Papaver_bracteatum:0.0049613977,Papaver_rhoeas:0.0059506792)57:0.0014376829)42:0.0002680674,Papaver_setigerum_D:0.0136859051)59:0.0027149063,Papaver_pseudo_orientale:0.0172085585)8…
(Papaver_alboroseum:0.0000024634,(Papaver_dubium:0.0000026039,((Papaver_keelei:0.0000026039,((((Papaver_lapponicum:0.1620481277,Papaver_radicatum_subsp__macrostigmum:0.0000026089)98:0.0451769077,Papaver_nudicaule:0.0052750479)87:0.0254303490,Papaver_radicatum_subsp__laestadianum:0.0051932140)50:0.0014667247,Papaver_mcconnellii:0.0106751547)62:0.0173565387)33:0.0000020041,((Papaver_radicatum_subsp…
(Papaver_alboroseum:0.0000025912,((((((((((Papaver_dubium:0.0555111054,Papaver_somniferum2:0.0353312004)67:0.0049659536,((Papaver_setigerum_A:0.0000020072,Papaver_somniferum_A:0.0000020072)98:0.0024457210,Papaver_setigerum_B:0.0053659951)69:0.0015443136)38:0.0000013064,((Papaver_pseudo_orientale:0.0221201854,Papaver_bracteatum:0.0000021624)85:0.0067028940,Papaver_setigerum_C:0.0046608056)71:0.002…
(Papaver_alboroseum:0.0063606228,(((((((((Papaver_dubium:0.0119888460,Papaver_setigerum_D:0.0090856987)67:0.0010502913,Papaver_rhoeas:0.0260811978)100:0.0075479937,Papaver_bracteatum:0.0148065024)60:0.0020142358,((Papaver_somniferum2:0.0029792250,(Papaver_setigerum_A:0.0015801928,Papaver_somniferum_A:0.0002516272)93:0.0040136696)100:0.0132683963,((Papaver_setigerum_C:0.0017756156,Papaver_somnifer…
(Papaver_alboroseum:0.0454676739,((((Papaver_dubium:0.1069651727,((Papaver_somniferum2:0.0791266143,(Papaver_setigerum_C:0.0000028893,Papaver_somniferum_C:0.0004856753)75:0.0000029780)86:0.0213871477,(Papaver_setigerum_B:0.0190936173,(Papaver_somniferum_A:0.0014653532,Papaver_setigerum_A:0.0000028893)100:0.0098619743)98:0.0092728905)72:0.0040090031)41:0.0043184035,Papaver_bracteatum:0.0118788732)…
(Papaver_alboroseum:0.0177702688,(((Papaver_dubium:0.0193628004,(((((((Papaver_pseudo_orientale:0.0000027622,Papaver_somniferum2:0.1076495944)36:0.0000023566,Papaver_bracteatum:0.0048279625)58:0.0035264218,Papaver_somniferum_C:0.5218065838)71:0.0052157269,Papaver_rhoeas:0.0128546392)49:0.0022232605,(Papaver_setigerum_C:0.0139500901,Papaver_setigerum_D:0.0144705922)55:0.0022854647)69:0.0026087509,…
(Papaver_alboroseum:0.0000022941,(((((((Papaver_keelei:0.0000028115,((((Papaver_setigerum_D:0.0203513267,Papaver_rhoeas:0.0123239166)74:0.0067343701,(Papaver_setigerum_C:0.0000025289,Papaver_somniferum_C:0.0000025289)99:0.0132462785)57:0.0061398733,Papaver_setigerum_B:0.0174223738)76:0.0147296822,Papaver_somniferum_A:0.0000029760)100:0.4649711095)76:0.0052051602,(Papaver_somniferum2:0.0000025289,…
(Papaver_alboroseum:0.0087329400,((((((((Papaver_dubium:0.0127928287,(Papaver_setigerum_D:0.0128110173,(Papaver_setigerum_C:0.0000021033,Papaver_somniferum_C:0.0022698583)100:0.0207796546)35:0.0000021127)41:0.0025784233,Papaver_rhoeas:0.0251438628)52:0.0021999533,Papaver_setigerum_B:0.0093597988)77:0.0061283847,(Papaver_somniferum_A:0.0000021033,Papaver_setigerum_A:0.0011329271)100:0.0187713034)7…
(Papaver_alboroseum:0.0053503814,(((((Papaver_dubium:0.0134009209,Papaver_setigerum_D:0.0000020181)66:0.0063975232,(Papaver_setigerum_C:0.0000023448,Papaver_somniferum_C:0.0000023448)100:0.0071617296)71:0.0018252541,(Papaver_pseudo_orientale:0.0102524015,Papaver_bracteatum:0.0000029949)52:0.0089742242)41:0.0007905274,((Papaver_somniferum2:0.0026732490,(Papaver_somniferum_A:0.0003511147,Papaver_se…
(Papaver_alboroseum:0.0022498139,((((((Papaver_dubium:0.0153519175,(((Papaver_somniferum2:0.0200086988,(Papaver_setigerum_A:0.0000022228,Papaver_somniferum_A:0.0003144204)86:0.0000022568)78:0.0047605183,Papaver_setigerum_B:0.0052646978)79:0.0087041603,(Papaver_setigerum_D:0.0129959963,Papaver_rhoeas:0.0141007025)74:0.0035650260)51:0.0046518237)48:0.0000023721,(((Papaver_mcconnellii:0.0000021037,P…
(Papaver_alboroseum:0.0214815823,(((Papaver_dubium:0.0000022736,Papaver_radicatum_subsp__dahlianum:0.0235593665)99:0.0264991653,((((Papaver_mcconnellii:0.1500072872,(((Papaver_somniferum2:0.0000020799,Papaver_setigerum_A:0.0000247756)70:0.0005280320,Papaver_somniferum_A:0.0000020799)66:0.0055783335,Papaver_setigerum_B:0.0078145611)31:0.0016529133)77:0.0000020114,(Papaver_somniferum_C:0.0000020799…
(Papaver_alboroseum:0.0000028026,(((((((Papaver_dubium:0.0483090277,Papaver_rhoeas:0.0000023574)89:0.0064481386,Papaver_setigerum_D:0.0105750754)61:0.0022514962,Papaver_bracteatum:0.0174777216)40:0.0010879994,Papaver_setigerum_B:0.0133534713)44:0.0011784274,((Papaver_pseudo_orientale:0.0841562748,(Papaver_somniferum_C:0.0000020209,Papaver_setigerum_C:0.0000021085)77:0.0000020558)66:0.0114690369,(…
(Papaver_alboroseum:0.0117587748,(((((((((Papaver_dubium:0.0127498337,Papaver_rhoeas:0.0070271651)46:0.0000021056,Papaver_setigerum_D:0.0077372481)37:0.0000022149,Papaver_pseudo_orientale:0.0067620221)91:0.0089873311,(((Papaver_somniferum2:0.0000025152,(Papaver_setigerum_A:0.0000025152,Papaver_somniferum_A:0.0000025152)73:0.0000020914)100:0.0063447160,Papaver_setigerum_B:0.0095901475)85:0.0014941…
(Papaver_alboroseum:0.0140376916,((((((Papaver_dubium:0.0303885459,((Papaver_pseudo_orientale:0.0263263690,Papaver_bracteatum:0.0064775079)46:0.0040811297,Papaver_rhoeas:0.0120067490)30:0.0012520492)31:0.0013933222,Papaver_setigerum_D:0.0108433651)40:0.0017351356,((Papaver_somniferum2:0.0000026672,Papaver_setigerum_A:0.0003466773)63:0.0000013202,Papaver_somniferum_A:0.0000020181)98:0.0095924917)2…
(Papaver_alboroseum:0.0642500921,((((Papaver_dubium:0.0267718464,Papaver_pseudo_orientale:0.0447683890)86:0.0149720214,Papaver_bracteatum:0.0063444918)83:0.0029229867,((Papaver_somniferum2:0.0180758846,(Papaver_setigerum_C:0.0000025110,Papaver_somniferum_C:0.0000025110)100:0.0047562054)94:0.0070882799,(((Papaver_setigerum_A:0.0005083239,Papaver_somniferum_A:0.0002744108)100:0.0066783610,Papaver_s…
(Papaver_alboroseum:0.0125239890,((((((((Papaver_dubium:0.0195178628,Papaver_setigerum_D:0.0000025510)82:0.0085667720,Papaver_rhoeas:0.0154396679)36:0.0029622402,((((Papaver_somniferum2:0.0000025041,Papaver_somniferum_C:0.0182955145)63:0.0000025960,Papaver_setigerum_C:0.0000023203)97:0.0108193442,(Papaver_somniferum_A:0.0000022929,Papaver_setigerum_A:0.0000022929)99:0.0096274259)40:0.0019714224,P…
(Papaver_alboroseum:0.0588839486,(((((Papaver_dubium:0.0142656446,(((((Papaver_keelei:0.0000022256,Papaver_radicatum_subsp__laestadianum:0.0000022412)98:0.0290126693,Papaver_lapponicum:0.0000021621)46:0.0000025074,Papaver_mcconnellii:0.0000025248)88:0.0444141750,Papaver_radicatum_subsp__dahlianum:0.0964846557)57:0.0243800328,(Papaver_nudicaule:0.0344230942,Papaver_pseudo_orientale:0.1707238296)76…
(Papaver_alboroseum:0.0000020386,(((((Papaver_dubium:0.0000000000,Papaver_radicatum_subsp__laestadianum:0.0000000000):0.0000000000,Papaver_radicatum_subsp__dahlianum:0.0000000000):0.0000000000,Papaver_pseudo_orientale:0.0000000000):0.0000000000,Papaver_radicatum_subsp__macrostigmum:0.0000000000):0.0000024302,(Papaver_lapponicum:0.0143860349,Papaver_mcconnellii:0.0000024302)17:0.0000021212)13:0.00…
(Papaver_alboroseum:0.0000021314,(Papaver_dubium:0.0670372790,(((((Papaver_pseudo_orientale:0.0556152222,Papaver_bracteatum:0.0049564054)70:0.0045512253,((Papaver_somniferum_A:0.0000021314,Papaver_setigerum_A:0.0000021314)91:0.0107866573,Papaver_setigerum_B:0.0133581681)77:0.0070401355)44:0.0025080030,(Papaver_setigerum_C:0.0000021314,Papaver_somniferum_C:0.0000021314)99:0.0077484326)40:0.0011051…
(Papaver_alboroseum:0.0082039466,((((Papaver_keelei:0.0206929460,(Papaver_mcconnellii:0.0158246260,Papaver_radicatum_subsp__macrostigmum:0.0075618344)63:0.0000022194)49:0.0067703034,(Papaver_lapponicum:0.0486303058,(((Papaver_pseudo_orientale:0.0092486654,Papaver_bracteatum:0.0052786633)85:0.0026996306,((((Papaver_somniferum2:0.0119339158,Papaver_setigerum_A:0.0010895715)51:0.0000010974,Papaver_s…
(Papaver_alboroseum:0.0065120253,(((((((((Papaver_dubium:0.0279009875,Papaver_bracteatum:0.0120017317)39:0.0003790443,Papaver_pseudo_orientale:0.0245553424)72:0.0115605982,Papaver_rhoeas:0.0176854719)63:0.0030214714,((Papaver_setigerum_C:0.0011312788,Papaver_somniferum_C:0.0011369829)99:0.0117792807,((Papaver_setigerum_A:0.0011226672,Papaver_somniferum_A:0.0011431837)100:0.0117274084,Papaver_seti…
(Papaver_alboroseum:0.0000029274,((((((Papaver_dubium:0.0276320351,Papaver_bracteatum:0.0399711349)49:0.0102443215,((Papaver_somniferum2:0.0397590797,Papaver_setigerum_A:0.0000020138)92:0.0148079394,Papaver_setigerum_B:0.0116627393)90:0.0190103470)60:0.0146664079,(Papaver_pseudo_orientale:0.0487249625,Papaver_setigerum_D:0.0263559337)72:0.0084013137)39:0.0108047941,(Papaver_somniferum_C:0.0000029…
(Papaver_alboroseum:0.0000025243,((((((Papaver_dubium:0.0140368679,Papaver_rhoeas:0.0028513897)95:0.0091017475,Papaver_setigerum_D:0.0173034920)56:0.0000022561,(((Papaver_somniferum2:0.1430047471,(Papaver_setigerum_A:0.0000025750,Papaver_somniferum_A:0.0007004123)93:0.0012067064)77:0.0044505372,(Papaver_somniferum_C:0.0000025243,Papaver_setigerum_C:0.0011853524)99:0.0034728580)41:0.0004848178,Pap…
(Papaver_alboroseum:0.0098804050,((((((((Papaver_dubium:0.0227349136,Papaver_setigerum_B:0.0058618485)77:0.0118476640,Papaver_setigerum_A:0.0121882159)36:0.0000022920,Papaver_keelei:0.0606064721)30:0.0014872401,Papaver_somniferum2:0.0000028255)31:0.0008739888,((Papaver_pseudo_orientale:0.0065977156,Papaver_radicatum_subsp__macrostigmum:0.0659815041)62:0.0116336874,Papaver_bracteatum:0.0000028158)…
(Papaver_alboroseum:0.0089654591,((((((((Papaver_dubium:0.0075107182,Papaver_rhoeas:0.0058259934)94:0.0075972698,Papaver_setigerum_D:0.0136475089)95:0.0036042429,(((Papaver_somniferum2:0.0000021908,(Papaver_somniferum_A:0.0000020078,Papaver_setigerum_A:0.0005211941)86:0.0021293145)68:0.0034122491,(Papaver_somniferum_C:0.0000020078,Papaver_setigerum_C:0.0000020078)90:0.0018463700)90:0.0024250381,P…
(Papaver_alboroseum:0.0058897981,((((((Papaver_dubium:0.0182061611,Papaver_bracteatum:0.0118796464)14:0.0002455503,((Papaver_somniferum2:0.0137689599,(Papaver_somniferum_C:0.0000020499,Papaver_setigerum_C:0.0092847808)93:0.0026008504)98:0.0098705252,(Papaver_setigerum_A:0.0000026709,Papaver_somniferum_A:0.0008631184)100:0.0159773904)88:0.0048192568)33:0.0002538764,Papaver_setigerum_D:0.0134237066…
(Papaver_alboroseum:0.0262057695,((((((((Papaver_dubium:0.0097284076,Papaver_setigerum_D:0.0061823506)98:0.0130967576,Papaver_rhoeas:0.0179942750)96:0.0051007981,((Papaver_somniferum_C:0.0000024595,Papaver_setigerum_C:0.0007526840)100:0.0131478460,Papaver_setigerum_B:0.0212270390)59:0.0031307303)54:0.0031502733,(Papaver_somniferum2:0.0024190561,(Papaver_setigerum_A:0.0011679271,Papaver_somniferum…
(Papaver_alboroseum:0.1579158499,(((Papaver_dubium:0.0253379665,Papaver_setigerum_D:0.0192274287)46:0.0056146694,((((((((Papaver_keelei:0.0000021345,Papaver_lapponicum:0.0391905502)86:0.0074531973,Papaver_radicatum_subsp__dahlianum:0.0000020748)88:0.0350642807,Papaver_mcconnellii:0.0046127092)92:0.0274070765,Papaver_nudicaule:0.0065612156)72:0.0061660243,Papaver_radicatum_subsp__macrostigmum:0.00…
(Papaver_alboroseum:0.0147428169,((((((Papaver_dubium:0.0000024991,((Papaver_lapponicum:0.0000021921,Papaver_radicatum_subsp__macrostigmum:0.0000027018)90:0.0119311957,Papaver_nudicaule:0.0000024458)75:0.0110737746)60:0.0182601519,(Papaver_setigerum_D:0.0179277452,Papaver_rhoeas:0.0116664118)68:0.0052951437)33:0.0013624625,((((Papaver_keelei:0.0614372682,Papaver_somniferum2:0.0000027220)60:0.0134…
(Papaver_alboroseum:0.0336659410,((((Papaver_keelei:0.0000020022,Papaver_lapponicum:0.0459324863)48:0.0030087723,((((Papaver_pseudo_orientale:0.0314523093,Papaver_setigerum_B:0.0042831067)16:0.0000026058,(Papaver_somniferum2:0.0991335798,(Papaver_somniferum_C:0.0000023777,Papaver_setigerum_C:0.0000023777)80:0.0000020283)93:0.0042766800)39:0.0013719868,(Papaver_somniferum_A:0.0000025269,Papaver_se…
(Papaver_dubium:0.0054416771,(((Papaver_keelei:0.0087381274,(((Papaver_mcconnellii:0.0433430944,Papaver_radicatum_subsp__laestadianum:0.0116249153)67:0.0034965164,Papaver_radicatum_subsp__macrostigmum:0.0097862571)54:0.0033217227,(Papaver_nudicaule:0.0024193759,Papaver_radicatum_subsp__dahlianum:0.0000029663)32:0.0002257820)41:0.0023390169)88:0.0231467137,Papaver_lapponicum:0.0562009750)99:0.0591…
(Papaver_alboroseum:0.0108680552,(((Papaver_dubium:0.0000020065,((Papaver_setigerum_D:0.0120585549,Papaver_rhoeas:0.0106052986)82:0.0052702300,(((Papaver_somniferum_C:0.0043256185,Papaver_setigerum_C:0.0000020077)99:0.0068306252,Papaver_setigerum_B:0.0135647813)50:0.0010981574,(Papaver_setigerum_A:0.0000020065,Papaver_somniferum_A:0.0012834093)99:0.0068541731)68:0.0024921973)75:0.0088395125)35:0.…
(Papaver_alboroseum:0.0000024875,(((((((Papaver_dubium:0.0335789023,(Papaver_setigerum_C:0.0000024875,Papaver_somniferum_C:0.0000024875)84:0.0000016308)59:0.0062879819,(((Papaver_pseudo_orientale:0.0260880493,Papaver_bracteatum:0.0000021232)94:0.0089953812,Papaver_rhoeas:0.0164601906)83:0.0030449599,Papaver_setigerum_D:0.0135964236)88:0.0035639151)60:0.0007340089,((Papaver_somniferum2:0.000002106…
(Papaver_alboroseum:0.0465354738,((((((Papaver_dubium:0.0572509214,Papaver_rhoeas:0.0069818785)71:0.0181121317,((Papaver_somniferum2:0.3413097329,(Papaver_somniferum_C:0.0004225407,Papaver_setigerum_C:0.0000011697)98:0.0102888587)47:0.0045737936,(Papaver_setigerum_A:0.0008958638,Papaver_somniferum_A:0.0017217634)100:0.0156895015)31:0.0070854878)25:0.0034398503,((Papaver_pseudo_orientale:0.1111250…
(Papaver_alboroseum:0.0042880571,(((((((((Papaver_dubium:0.0104752084,Papaver_rhoeas:0.0045253787)85:0.0085607632,Papaver_setigerum_D:0.0059453704)92:0.0089004949,(Papaver_pseudo_orientale:0.0249645473,Papaver_bracteatum:0.0004410184)100:0.0155218294)53:0.0020796451,(((Papaver_setigerum_A:0.0023002918,Papaver_somniferum_A:0.0000024762)100:0.0100851846,Papaver_setigerum_B:0.0103071572)67:0.0023497…
(Papaver_alboroseum:0.0000022994,(((((((Papaver_dubium:0.0124184284,Papaver_rhoeas:0.0000021478)98:0.0106912968,Papaver_setigerum_D:0.0115401161)95:0.0062713130,Papaver_bracteatum:0.0084236692)73:0.0027997093,Papaver_setigerum_B:0.0167945377)43:0.0018835044,(Papaver_setigerum_C:0.0000020212,Papaver_somniferum_C:0.0000020212)100:0.0137747456)46:0.0025487876,(Papaver_somniferum2:0.0000020212,(Papav…
(Papaver_alboroseum:0.0345439192,((Papaver_dubium:0.0000026184,(Papaver_somniferum_C:0.0000026184,Papaver_setigerum_C:0.0000026184)89:0.0000027778)34:0.0025168011,((((Papaver_keelei:0.2197453165,Papaver_pseudo_orientale:0.0000021103)68:0.0370278410,Papaver_radicatum_subsp__laestadianum:0.0000023077)61:0.0114370384,((Papaver_lapponicum:0.0000024655,(Papaver_mcconnellii:0.0000026184,Papaver_radicat…
(Papaver_alboroseum:0.0148290974,Papaver_dubium:0.0497358818,((((((((Papaver_keelei:0.0104148067,(Papaver_lapponicum:0.0332427658,Papaver_radicatum_subsp__dahlianum:0.0116597863)37:0.0000021056)52:0.0019958846,Papaver_nudicaule:0.0000021081)84:0.0163079915,Papaver_radicatum_subsp__laestadianum:0.0141569243)64:0.0020182070,Papaver_radicatum_subsp__macrostigmum:0.0329252234)85:0.0344737391,((Papave…
(Papaver_dubium:0.0471786860,(((Papaver_keelei:0.0278516540,((((Papaver_lapponicum:0.0083187881,Papaver_radicatum_subsp__dahlianum:0.0076557384)43:0.0000027889,Papaver_mcconnellii:0.0063714128)74:0.0045215394,Papaver_radicatum_subsp__macrostigmum:0.0500311641)92:0.0198797281,Papaver_radicatum_subsp__laestadianum:0.0216021691)50:0.0000024747)77:0.0051571681,Papaver_nudicaule:0.0084890984)98:0.0356…
(Papaver_alboroseum:0.0378166005,(((Papaver_dubium:0.0303760702,(((Papaver_somniferum2:0.0520181045,(Papaver_setigerum_A:0.0001571536,Papaver_somniferum_A:0.0001558602)100:0.0040446087)71:0.0013382872,((Papaver_setigerum_C:0.0000022153,Papaver_somniferum_C:0.0000022153)99:0.0038083256,Papaver_setigerum_B:0.0079601548)86:0.0004542891)97:0.0044217659,(Papaver_bracteatum:0.0097359063,Papaver_setiger…
(Papaver_alboroseum:0.0000024629,(((((((((Papaver_dubium:0.0000024629,Papaver_setigerum_A:0.0015168756)16:0.0000012996,Papaver_somniferum_A:0.0000022360)31:0.0053257192,((Papaver_mcconnellii:0.0381476285,(Papaver_somniferum_C:0.0000024629,Papaver_setigerum_C:0.0000024629)86:0.0000026355)65:0.0061041436,Papaver_setigerum_D:0.0084224034)12:0.0000010405)13:0.0000020303,Papaver_rhoeas:0.0053372970)15…
(Papaver_alboroseum:0.0324255528,((((((Papaver_dubium:0.0614672712,Papaver_rhoeas:0.0082703400)80:0.0075224616,Papaver_pseudo_orientale:0.0456153756)70:0.0046173492,(((Papaver_somniferum_C:0.0015648694,Papaver_setigerum_C:0.0000020093)94:0.0047216465,((Papaver_somniferum_A:0.0000020093,Papaver_setigerum_A:0.0000020093)92:0.0028509314,Papaver_setigerum_B:0.0080912739)55:0.0012664436)38:0.002090220…
(Papaver_alboroseum:0.0000021938,((((((((Papaver_dubium:0.0000024328,((Papaver_somniferum_C:0.0000024328,Papaver_setigerum_C:0.0000024328)97:0.0039962571,Papaver_setigerum_B:0.0200591643)53:0.0000020131)71:0.0025008694,(Papaver_somniferum2:0.0596593719,Papaver_setigerum_D:0.0180221880)76:0.0053345871)73:0.0024980056,Papaver_rhoeas:0.0192296004)67:0.0022395975,Papaver_bracteatum:0.0089821196)28:0.…
(Papaver_alboroseum:0.0000026279,((((((Papaver_dubium:0.0472308894,Papaver_setigerum_D:0.0000028531)77:0.0086046626,(Papaver_somniferum2:0.0000029171,Papaver_rhoeas:0.0000020708)32:0.0078744478)33:0.0019759989,(Papaver_pseudo_orientale:0.0115374164,Papaver_bracteatum:0.0052693901)85:0.0058333518)28:0.0045940207,((Papaver_somniferum_A:0.0000026279,Papaver_setigerum_A:0.0000026279)82:0.0041704467,(…
(Papaver_alboroseum:0.0034577619,((((((((((Papaver_dubium:0.0356062764,Papaver_rhoeas:0.0110950515)60:0.0000020353,Papaver_setigerum_D:0.0078318331)82:0.0041492705,Papaver_bracteatum:0.0128094870)61:0.0018481785,(((Papaver_somniferum2:0.0000021787,(Papaver_setigerum_C:0.0000021787,Papaver_somniferum_C:0.0000020105)90:0.0000013621)23:0.0037630609,Papaver_setigerum_B:0.0121272879)22:0.0005663134,(P…
(Papaver_alboroseum:0.0000025718,(((Papaver_dubium:0.0180621783,(((Papaver_somniferum2:0.0155368169,(((Papaver_setigerum_A:0.0000023466,Papaver_somniferum_A:0.0000023466)95:0.0034876883,(Papaver_somniferum_C:0.0006915622,Papaver_setigerum_C:0.0000021394)99:0.0027773158)59:0.0000020127,Papaver_setigerum_B:0.0127058825)70:0.0011974794)89:0.0141768062,Papaver_bracteatum:0.0052751016)61:0.0047674748,…
(Papaver_alboroseum:0.0157096150,(((Papaver_dubium:0.0219265588,((Papaver_pseudo_orientale:0.0464371095,Papaver_bracteatum:0.0050402817)87:0.0036983629,(Papaver_setigerum_D:0.0068316840,Papaver_rhoeas:0.0090695549)86:0.0008699660)68:0.0003885490)82:0.0050209056,((((Papaver_somniferum2:0.0167365458,(Papaver_setigerum_A:0.0000020066,Papaver_setigerum_C:0.0090526357)59:0.0065948566)43:0.0017700007,P…
(Papaver_alboroseum:0.0717062076,(((((((Papaver_dubium:0.0067437175,Papaver_rhoeas:0.0000028344)97:0.0211090383,Papaver_bracteatum:0.0104392190)77:0.0009014755,(((Papaver_setigerum_C:0.0015339614,Papaver_somniferum_C:0.0021519764)100:0.0097321667,Papaver_setigerum_B:0.0139658534)68:0.0012732103,Papaver_setigerum_D:0.0217009681)83:0.0017960040)79:0.0069863704,(Papaver_setigerum_A:0.0011693998,Papa…
(Papaver_alboroseum:0.0073208161,((((((Papaver_keelei:0.0315957326,Papaver_radicatum_subsp__macrostigmum:0.1047857235)70:0.0063946638,(((Papaver_pseudo_orientale:0.0110972251,Papaver_setigerum_B:0.0000021401)92:0.0173356042,(Papaver_setigerum_C:0.0000024609,Papaver_somniferum_C:0.0000026957)100:0.0097154780)75:0.0028405088,((Papaver_somniferum2:0.0116844742,(Papaver_setigerum_A:0.0044484495,Papav…
(Papaver_alboroseum:0.0057508853,((((((Papaver_dubium:0.0137773057,Papaver_setigerum_D:0.0077166269)61:0.0030604818,Papaver_rhoeas:0.0102188633)80:0.0041513863,((((Papaver_pseudo_orientale:0.0493537615,(Papaver_somniferum_A:0.0004113957,Papaver_setigerum_A:0.0000021031)77:0.0000034907)35:0.0028538489,Papaver_somniferum2:0.0074723473)43:0.0048176132,(Papaver_setigerum_C:0.0000011320,Papaver_somnif…
(Papaver_alboroseum:0.0000029894,(((((Papaver_dubium:0.0090728671,Papaver_setigerum_D:0.0037833342)83:0.0101662026,(Papaver_pseudo_orientale:0.0000027039,Papaver_bracteatum:0.0000022353)99:0.0098178546)70:0.0004541006,Papaver_rhoeas:0.0032932127)90:0.0071419529,(((Papaver_somniferum2:0.0014590327,(Papaver_somniferum_C:0.0000027039,Papaver_setigerum_C:0.0000027039)85:0.0021656289)57:0.0052934300,(…
(Papaver_alboroseum:0.0000026695,((((((((((Papaver_dubium:0.0117890641,Papaver_rhoeas:0.0061515444)99:0.0076742277,Papaver_setigerum_D:0.0098814182)66:0.0025927722,(Papaver_pseudo_orientale:0.0346779059,Papaver_bracteatum:0.0035781572)66:0.0036887460)79:0.0002408848,(((Papaver_somniferum2:0.0617555012,Papaver_setigerum_C:0.0003246993)39:0.0000023460,Papaver_somniferum_C:0.0000022738)81:0.00246193…
(Papaver_alboroseum:0.0069766591,(((((Papaver_dubium:0.0449206000,Papaver_setigerum_D:0.0213157867)56:0.0053187041,(((Papaver_somniferum2:0.0155087186,(Papaver_somniferum_A:0.0016411055,Papaver_setigerum_A:0.0000025929)64:0.0001710455)90:0.0080791938,Papaver_setigerum_B:0.0188936207)76:0.0026403795,(Papaver_setigerum_C:0.0000025982,Papaver_somniferum_C:0.0008179163)100:0.0091549279)64:0.001682857…
(Papaver_alboroseum:0.0000020146,(((((((Papaver_dubium:0.0060603916,Papaver_rhoeas:0.0087591782)84:0.0046559434,(Papaver_keelei:0.0415263770,Papaver_setigerum_D:0.0000020974)19:0.0120363054)14:0.0025976763,(Papaver_somniferum2:0.0112464788,(Papaver_somniferum_A:0.0021103176,Papaver_setigerum_A:0.0004941437)92:0.0018710962)66:0.0062032337)5:0.0004557481,(Papaver_setigerum_B:0.0075511191,(Papaver_s…
(Papaver_alboroseum:0.0000020598,(((Papaver_dubium:0.0323225865,Papaver_setigerum_D:0.0126202446)68:0.0021521532,(Papaver_pseudo_orientale:0.0000029134,Papaver_bracteatum:0.0000029462)60:0.0075958594)57:0.0011989726,(((Papaver_somniferum2:0.0000020083,(Papaver_setigerum_A:0.0000029134,Papaver_somniferum_A:0.0000029134)84:0.0000020073)97:0.0065270607,Papaver_setigerum_B:0.0099028550)87:0.000953227…
(Papaver_alboroseum:0.0664733669,(((((Papaver_dubium:0.0145662813,((Papaver_pseudo_orientale:0.0247806631,Papaver_bracteatum:0.0057163489)73:0.0059017831,Papaver_setigerum_D:0.0149714317)60:0.0015816982)42:0.0000026094,(Papaver_setigerum_C:0.0000026180,Papaver_somniferum_C:0.0000026180)100:0.0084171014)83:0.0023681217,(((Papaver_somniferum2:0.0137835210,Papaver_somniferum_A:0.0006420022)36:0.0000…
(Papaver_alboroseum:0.0000026168,(((((Papaver_dubium:0.0328318507,((Papaver_somniferum2:0.0247446101,(Papaver_somniferum_A:0.0000022998,Papaver_setigerum_A:0.0000020653)98:0.0084334764)66:0.0022809706,Papaver_setigerum_B:0.0100401883)50:0.0059085647)40:0.0000013564,Papaver_setigerum_D:0.0263301077)23:0.0012359540,((Papaver_keelei:0.0250454905,(Papaver_lapponicum:0.0000020018,(Papaver_radicatum_su…
(Papaver_alboroseum:0.0120063272,((((((Papaver_dubium:0.0227812148,(Papaver_somniferum2:0.0191497950,Papaver_bracteatum:0.0130017003)39:0.0069988748)64:0.0065536266,((Papaver_rhoeas:0.0176373387,Papaver_setigerum_B:0.0272779318)65:0.0040233138,Papaver_setigerum_D:0.0188019138)67:0.0030886598)53:0.0014177908,((Papaver_somniferum_A:0.0000029370,Papaver_setigerum_A:0.0010454282)99:0.0084884316,(Papa…
(Papaver_alboroseum:0.0000027999,(((((Papaver_dubium:0.0245063080,Papaver_setigerum_D:0.0052981974)96:0.0075160297,Papaver_rhoeas:0.0117401590)100:0.0122948986,(((Papaver_somniferum2:0.0199582747,Papaver_setigerum_C:0.0000027565)93:0.0041684006,Papaver_setigerum_B:0.0104189367)72:0.0001196055,(Papaver_setigerum_A:0.0001855024,Papaver_somniferum_A:0.0000024432)96:0.0058509815)100:0.0122256822)59:0…
(Papaver_alboroseum:0.0154230843,((((Papaver_dubium:0.0085503817,Papaver_rhoeas:0.0085236066)89:0.0073909447,((((Papaver_lapponicum:0.0000021155,Papaver_radicatum_subsp__macrostigmum:0.0000028663)93:0.0062424220,Papaver_nudicaule:0.0054728512)91:0.0233766107,Papaver_radicatum_subsp__laestadianum:0.0000027240)97:0.0365681088,((Papaver_mcconnellii:0.0000022418,((Papaver_somniferum2:0.0087837764,Pap…
(Papaver_alboroseum:0.0093348833,(((((Papaver_dubium:0.0420192570,(((((Papaver_somniferum2:0.0238967678,(Papaver_somniferum_C:0.0000021086,Papaver_setigerum_C:0.0000021086)94:0.0033450612)72:0.0095482694,Papaver_setigerum_B:0.0178695857)60:0.0017903616,(Papaver_bracteatum:0.0153689019,Papaver_rhoeas:0.0166830098)72:0.0005664498)90:0.0139600340,(Papaver_somniferum_A:0.0002916033,Papaver_setigerum_…
(Papaver_alboroseum:0.0040384980,((((((Papaver_dubium:0.1303061756,(Papaver_somniferum2:0.0000024668,(Papaver_setigerum_C:0.0000022551,Papaver_somniferum_C:0.0000024668)63:0.0000024514)66:0.0000022441)68:0.0050479842,Papaver_setigerum_B:0.0064929975)66:0.0025165749,(Papaver_setigerum_A:0.0000022320,Papaver_somniferum_A:0.0015080513)97:0.0061277628)85:0.0061960800,(Papaver_bracteatum:0.0121642504,…
(Papaver_alboroseum:0.0247438503,((((Papaver_dubium:0.0105260193,Papaver_rhoeas:0.0167738309)50:0.0000024252,(Papaver_somniferum2:0.0077308910,Papaver_setigerum_C:0.0043551364)78:0.0043880776)46:0.0010049659,(((((Papaver_radicatum_subsp__dahlianum:0.0770374254,Papaver_radicatum_subsp__macrostigmum:0.1548300145)7:0.0000028765,Papaver_somniferum_C:0.0000020866)19:0.0011074260,(Papaver_somniferum_A:…
(Papaver_alboroseum:0.0166082671,((((Papaver_dubium:0.0053674366,(Papaver_somniferum_A:0.0000021411,Papaver_setigerum_A:0.0000020450)95:0.0070522612)26:0.0000040248,(Papaver_setigerum_B:0.0026242063,(Papaver_somniferum_C:0.0000026886,Papaver_setigerum_C:0.0000026886)96:0.0034976096)36:0.0000025107)42:0.0008803136,(((((Papaver_keelei:0.0000022781,Papaver_lapponicum:0.0063979277)88:0.0094151424,(Pa…
(Papaver_alboroseum:0.0000021018,((Papaver_dubium:0.0378993169,(((Papaver_keelei:0.0082089737,(Papaver_nudicaule:0.0000022269,Papaver_radicatum_subsp__macrostigmum:0.0000026503)55:0.0000025524)95:0.0395895700,Papaver_radicatum_subsp__laestadianum:0.0142222150)80:0.0603721903,Papaver_mcconnellii:0.0356787241)48:0.0170647048)37:0.0071683205,((Papaver_radicatum_subsp__dahlianum:0.0784931963,Papaver_…
(Papaver_alboroseum:0.0000026754,((((((Papaver_dubium:0.0144678484,(Papaver_radicatum_subsp__dahlianum:0.0628643733,Papaver_bracteatum:0.0045146286)57:0.0000165190)28:0.0054471842,(((Papaver_radicatum_subsp__laestadianum:0.1013649308,(Papaver_setigerum_C:0.0000021815,Papaver_somniferum_C:0.0006066076)87:0.0038665020)45:0.0030845376,(Papaver_somniferum2:0.0238434293,(Papaver_somniferum_A:0.0000021…
(Papaver_alboroseum:0.0122424152,((((((((Papaver_dubium:0.0226284590,Papaver_rhoeas:0.0157801978)96:0.0113141047,(Papaver_setigerum_A:0.0023126786,Papaver_somniferum_A:0.0020630700)100:0.0171923713)49:0.0037144469,(((Papaver_somniferum2:0.0368972733,Papaver_somniferum_C:0.0003917125)42:0.0000024920,Papaver_setigerum_C:0.0003956762)93:0.0068526061,Papaver_setigerum_B:0.0139748450)98:0.0140107640)5…
(Papaver_alboroseum:0.0268653941,(((((((Papaver_dubium:0.0574316092,(Papaver_pseudo_orientale:0.0467645975,Papaver_bracteatum:0.0018057885)61:0.0032011598)30:0.0015923019,(Papaver_rhoeas:0.0047054522,Papaver_setigerum_D:0.0091109395)90:0.0030375733)62:0.0034819025,((Papaver_somniferum2:0.0334595044,(Papaver_somniferum_A:0.0000024508,Papaver_setigerum_A:0.0000024508)89:0.0019864607)85:0.0021156481…
(Papaver_alboroseum:0.0000026860,(((((Papaver_dubium:0.0132683038,((Papaver_radicatum_subsp__macrostigmum:0.1529850552,Papaver_setigerum_D:0.0116485371)56:0.0047627843,Papaver_setigerum_B:0.0162323809)31:0.0009883369)46:0.0048093412,((Papaver_somniferum_A:0.0000021128,Papaver_setigerum_A:0.0002264398)100:0.0092977671,Papaver_rhoeas:0.0199736856)45:0.0021398477)54:0.0033789771,Papaver_pseudo_orien…
(Papaver_alboroseum:0.0155112416,((((((((Papaver_dubium:0.0000020399,(Papaver_radicatum_subsp__dahlianum:0.1728901253,Papaver_rhoeas:0.0000029728)81:0.0116425436)59:0.0074503665,(Papaver_setigerum_B:0.0091224010,(Papaver_somniferum_A:0.0000022618,Papaver_setigerum_A:0.0000022634)100:0.0066062086)44:0.0012685992)26:0.0000027258,(Papaver_somniferum_C:0.0000022603,Papaver_setigerum_C:0.0000025837)97…
(Papaver_alboroseum:0.0306272815,(((((((((Papaver_dubium:0.0407941235,Papaver_rhoeas:0.0032261872)60:0.0093994241,Papaver_bracteatum:0.0122186675)33:0.0026127818,((Papaver_setigerum_A:0.0000022012,Papaver_somniferum_A:0.0009819439)100:0.0130886150,Papaver_setigerum_B:0.0104599120)47:0.0009875132)29:0.0012391768,((Papaver_somniferum2:0.0648226681,Papaver_setigerum_C:0.0016502027)35:0.0000020511,Pa…
(Papaver_alboroseum:0.0037987648,(((((Papaver_dubium:0.0201679130,(Papaver_rhoeas:0.0455046606,Papaver_setigerum_D:0.0197955691)61:0.0022454103)56:0.0016459592,(Papaver_pseudo_orientale:0.0000025176,Papaver_bracteatum:0.0101607704)73:0.0134435043)44:0.0023503092,(Papaver_somniferum2:0.0042208938,(Papaver_setigerum_C:0.0000021171,Papaver_somniferum_C:0.0005758386)67:0.0000025135)100:0.0255783138)9…
(Papaver_alboroseum:0.0154240976,(((((((Papaver_dubium:0.0257543567,Papaver_rhoeas:0.0190282348)56:0.0000020366,((((Papaver_somniferum2:0.0065268151,Papaver_somniferum_C:0.0005147643)61:0.0000021742,Papaver_setigerum_C:0.0000020072)99:0.0117390619,(Papaver_somniferum_A:0.0004770406,Papaver_setigerum_A:0.0023206649)100:0.0155783040)80:0.0030228080,Papaver_setigerum_B:0.0149385758)87:0.0037355753)8…
(Papaver_alboroseum:0.0000026266,(((((Papaver_dubium:0.0248423817,Papaver_setigerum_D:0.0062527296)78:0.0078658621,Papaver_pseudo_orientale:0.0054539248)47:0.0009449353,((Papaver_nudicaule:0.0756873099,Papaver_rhoeas:0.0268860559)60:0.0081122549,(((Papaver_somniferum2:0.0000026266,(Papaver_somniferum_A:0.0000026266,Papaver_setigerum_A:0.0000022288)78:0.0000024467)100:0.0285836378,Papaver_setigeru…
(Papaver_alboroseum:0.0056406069,(((Papaver_dubium:0.0292006286,Papaver_rhoeas:0.0059525315)82:0.0066246524,(((Papaver_somniferum2:0.0087139439,(Papaver_somniferum_A:0.0000010000,Papaver_setigerum_A:0.0000010000)72:0.0005914347)38:0.0000016682,(Papaver_somniferum_C:0.0000021758,Papaver_setigerum_C:0.0000010000)89:0.0036602491)93:0.0046776300,Papaver_setigerum_B:0.0082969115)99:0.0135862512)70:0.0…
(Papaver_alboroseum:0.0000024546,((((((Papaver_dubium:0.0191665151,Papaver_rhoeas:0.0048707841)50:0.0049806753,(((Papaver_nudicaule:0.0000025652,Papaver_radicatum_subsp__dahlianum:0.0335317885)96:0.0298938962,(Papaver_pseudo_orientale:0.0446524378,Papaver_bracteatum:0.0103021581)81:0.0049631227)81:0.0055171520,(((Papaver_somniferum2:0.0000021880,(Papaver_setigerum_A:0.0000021880,Papaver_somniferu…
(Papaver_alboroseum:0.0138471311,(((((((Papaver_dubium:0.0249120226,(Papaver_somniferum_C:0.0000025868,Papaver_setigerum_C:0.0000025868)100:0.0111728967)87:0.0033151342,Papaver_somniferum2:0.0303909370)63:0.0053377664,(Papaver_somniferum_A:0.0000029792,Papaver_setigerum_A:0.0008107465)98:0.0134272120)63:0.0017631332,((Papaver_pseudo_orientale:0.0422892077,Papaver_bracteatum:0.0003982558)97:0.0113…
(Papaver_alboroseum:0.0000025415,(((((Papaver_dubium:0.0227089298,(Papaver_setigerum_C:0.0162656780,(Papaver_somniferum_A:0.0005645419,Papaver_setigerum_A:0.0000020954)81:0.0059617791)20:0.0000023400)25:0.0033505443,(Papaver_somniferum2:0.0215947973,Papaver_somniferum_C:0.0059925417)49:0.0077656613)43:0.0009107647,((((Papaver_keelei:0.0063177301,Papaver_radicatum_subsp__laestadianum:0.0000029001)…
(Papaver_alboroseum:0.0182849277,(((((((((((Papaver_dubium:0.0149363157,Papaver_rhoeas:0.0164698451)55:0.0017463856,(Papaver_somniferum_A:0.0000025024,Papaver_setigerum_A:0.0000025024)100:0.0116567687)36:0.0023494563,(Papaver_somniferum2:0.0057225657,(Papaver_somniferum_C:0.0007641857,Papaver_setigerum_C:0.0000025024)94:0.0028594681)92:0.0065253299)52:0.0026724767,Papaver_setigerum_B:0.0171158989…
(Papaver_alboroseum:0.0000028559,(((((((((Papaver_dubium:0.0325907314,((Papaver_pseudo_orientale:0.0503021235,Papaver_setigerum_D:0.0058347155)58:0.0000029744,Papaver_rhoeas:0.0083431189)41:0.0000020273)83:0.0061153154,((Papaver_somniferum2:0.0122362273,(Papaver_setigerum_A:0.0000028559,Papaver_somniferum_A:0.0000028559)92:0.0000027519)58:0.0038371121,Papaver_setigerum_B:0.0049305800)97:0.0119877…
(Papaver_alboroseum:0.0090500328,((((((Papaver_dubium:0.0202644839,Papaver_pseudo_orientale:0.0364607760)91:0.0212006304,(((Papaver_somniferum2:0.0000021880,(Papaver_somniferum_A:0.0014334661,Papaver_setigerum_A:0.0013181847)98:0.0093983842)90:0.0093402771,(Papaver_setigerum_B:0.0274458567,(Papaver_setigerum_D:0.0240653371,Papaver_rhoeas:0.0242925815)71:0.0028875082)53:0.0028981722)68:0.004767252…
(Papaver_alboroseum:0.0000022827,((((((Papaver_dubium:0.0863883591,Papaver_setigerum_D:0.0081460179)52:0.0068782115,(Papaver_pseudo_orientale:0.0361143571,(Papaver_somniferum_A:0.0006000207,Papaver_setigerum_A:0.0027331773)99:0.0106633637)42:0.0023977818)49:0.0042368167,(((Papaver_somniferum2:0.0000022827,Papaver_setigerum_C:0.0006576288)69:0.0000029764,Papaver_somniferum_C:0.0000022827)100:0.012…
(Papaver_alboroseum:0.0000019707,((((Papaver_dubium:0.0279385799,(Papaver_rhoeas:0.0085262561,Papaver_setigerum_D:0.0281863622)54:0.0012433046)42:0.0007438071,Papaver_bracteatum:0.0101650519)48:0.0006117553,((((Papaver_pseudo_orientale:0.2600586260,Papaver_somniferum2:0.0521902629)81:0.0122090588,Papaver_setigerum_B:0.0090568064)86:0.0113630202,(Papaver_somniferum_A:0.0005366530,Papaver_setigerum…
(Papaver_alboroseum:0.0000024061,((((Papaver_keelei:0.0000024061,Papaver_nudicaule:0.0000024061)92:0.0254933864,Papaver_radicatum_subsp__dahlianum:0.0085881787)18:0.0000202859,((Papaver_lapponicum:0.0000021033,Papaver_mcconnellii:0.0000024061)100:0.0299274586,((((Papaver_pseudo_orientale:0.0173756229,Papaver_setigerum_B:0.0000025997)98:0.0130802807,Papaver_somniferum_C:0.0093596310)91:0.005894092…
(Papaver_alboroseum:0.0000029706,((((((Papaver_dubium:0.3623657217,Papaver_radicatum_subsp__dahlianum:0.0000027495)64:0.0171388193,Papaver_mcconnellii:0.0000023323)58:0.0103495275,Papaver_lapponicum:0.0000024553)52:0.0000023155,Papaver_radicatum_subsp__laestadianum:0.0000029706)38:0.0027390289,((((Papaver_pseudo_orientale:0.3924208482,Papaver_somniferum2:0.0000023635)71:0.0131562355,((Papaver_set…
(Papaver_alboroseum:0.0000028775,(((((Papaver_dubium:0.0067039745,((Papaver_keelei:0.0058441989,(Papaver_mcconnellii:0.0000022474,(Papaver_nudicaule:0.0000024582,Papaver_radicatum_subsp__dahlianum:0.0114547333)49:0.0000020231)72:0.0072667853)75:0.0106693811,Papaver_radicatum_subsp__laestadianum:0.0000022474)91:0.0306517447)80:0.0104522247,(Papaver_pseudo_orientale:0.0051938729,Papaver_bracteatum:…
(Papaver_alboroseum:0.0134845147,(((((((((Papaver_dubium:0.0000020531,Papaver_somniferum2:0.0307611632)82:0.0206667228,(Papaver_pseudo_orientale:0.0247182031,Papaver_bracteatum:0.0032124040)66:0.0060674319)70:0.0101826716,Papaver_setigerum_D:0.0125459381)40:0.0021982050,Papaver_rhoeas:0.0145092458)47:0.0009786580,(Papaver_setigerum_C:0.0000022490,Papaver_somniferum_C:0.0000022490)100:0.0085773912…
(Papaver_alboroseum:0.0120125772,((((((Papaver_dubium:0.0154696992,Papaver_rhoeas:0.0257519203)35:0.0000027586,Papaver_setigerum_B:0.0176409153)32:0.0051308949,(((((Papaver_keelei:0.0134291234,(Papaver_lapponicum:0.0021986164,Papaver_nudicaule:0.0000025054)83:0.0048211200)50:0.0000027240,Papaver_radicatum_subsp__dahlianum:0.0019947673)77:0.0041244310,Papaver_radicatum_subsp__macrostigmum:0.000002…
(Papaver_alboroseum:0.0087264460,(((((((Papaver_dubium:0.0144069841,Papaver_somniferum2:0.0182552475)9:0.0011124809,((Papaver_somniferum_A:0.0000020452,Papaver_setigerum_A:0.0002702349)99:0.0085495076,Papaver_setigerum_B:0.0106433475)80:0.0025899630)30:0.0026882839,(Papaver_setigerum_C:0.0008877668,Papaver_somniferum_C:0.0013439797)100:0.0086040125)36:0.0043062628,((Papaver_nudicaule:0.1084931832…
(Papaver_dubium:0.0171176869,((((((Papaver_keelei:0.0000020310,(Papaver_lapponicum:0.0250196433,(Papaver_nudicaule:0.0455020494,Papaver_radicatum_subsp__laestadianum:0.0370756450)40:0.0000021208)73:0.0265317591)85:0.0214500844,Papaver_radicatum_subsp__macrostigmum:0.0235597466)38:0.0000025325,(Papaver_mcconnellii:0.0000021310,Papaver_radicatum_subsp__dahlianum:0.0000026375)100:0.1735045921)94:0.0…
(Papaver_alboroseum:0.0000023085,((((Papaver_dubium:0.0087980713,((Papaver_pseudo_orientale:0.0000024927,Papaver_bracteatum:0.0000023901)86:0.0050088548,(((Papaver_somniferum_C:0.0004325937,Papaver_setigerum_C:0.0000024927)100:0.0093842527,Papaver_setigerum_D:0.0065709058)69:0.0026395013,Papaver_rhoeas:0.0096790812)63:0.0022736333)63:0.0010905030)65:0.0031219684,((Papaver_somniferum2:0.0115537408…
(Papaver_alboroseum:0.0612882426,((((((((Papaver_dubium:0.0255898193,Papaver_pseudo_orientale:0.1024806380)97:0.1077168314,Papaver_somniferum2:0.0571945707)45:0.0134236064,Papaver_setigerum_D:0.0088530914)21:0.0025157368,((Papaver_somniferum_C:0.0063097516,Papaver_setigerum_B:0.0126341244)49:0.0025876803,Papaver_bracteatum:0.0313248803)35:0.0006135268)31:0.0006470200,(Papaver_setigerum_A:0.000002…
(Papaver_alboroseum:0.0164645300,((((((((Papaver_dubium:0.0511680550,Papaver_setigerum_D:0.0082883052)53:0.0042480692,((Papaver_pseudo_orientale:0.0441164219,Papaver_bracteatum:0.0038170650)78:0.0037738163,(((Papaver_somniferum2:0.0132141988,Papaver_setigerum_C:0.0004732160)75:0.0000012119,Papaver_somniferum_C:0.0000022872)95:0.0032522607,(Papaver_somniferum_A:0.0004621105,Papaver_setigerum_A:0.0…
(Papaver_alboroseum:0.9212261181,(((Papaver_dubium:0.0285852255,Papaver_setigerum_B:0.0103847713)62:0.0022412158,(Papaver_setigerum_A:0.0009532489,Papaver_somniferum_A:0.0009611802)83:0.0058457901)54:0.0033706929,((((Papaver_keelei:0.0000021705,((Papaver_nudicaule:0.0000023555,Papaver_radicatum_subsp__laestadianum:0.0000028665)58:0.0000022337,Papaver_radicatum_subsp__macrostigmum:0.0000025491)91:…
(Papaver_alboroseum:0.0340954729,(((Papaver_dubium:0.0000023696,(Papaver_pseudo_orientale:0.0000029823,(Papaver_somniferum2:0.0105160668,(((Papaver_rhoeas:0.0051089201,Papaver_setigerum_B:0.0102632021)83:0.0019883739,(((Papaver_somniferum_C:0.0000020800,Papaver_setigerum_C:0.0010147838)88:0.0020315012,(Papaver_somniferum_A:0.0000023938,Papaver_setigerum_A:0.0000024884)98:0.0030519777)39:0.0000021…
(Papaver_alboroseum:0.0000020466,(((((((Papaver_dubium:0.0571538978,(Papaver_pseudo_orientale:0.1673848161,Papaver_rhoeas:0.0066390370)40:0.0020133503)41:0.0029124920,Papaver_setigerum_D:0.0102018341)48:0.0009839350,Papaver_bracteatum:0.0072265989)43:0.0005766512,(((Papaver_somniferum2:0.0118020726,Papaver_setigerum_A:0.0013362282)67:0.0044475065,Papaver_setigerum_B:0.0072729871)63:0.0022333311,(…
(Papaver_alboroseum:0.0237347192,(((((((((Papaver_dubium:0.0497867810,Papaver_setigerum_A:0.0141835882)49:0.0042770461,Papaver_setigerum_B:0.0148649551)36:0.0033743985,(Papaver_somniferum2:0.0035769897,(Papaver_setigerum_C:0.0005472187,Papaver_somniferum_C:0.0005483778)91:0.0064901664)83:0.0071344967)51:0.0061453756,Papaver_setigerum_D:0.0183629172)87:0.0070363213,Papaver_bracteatum:0.0127130643)…
(Papaver_alboroseum:0.0000023077,((((((Papaver_dubium:0.0074941201,Papaver_somniferum_C:0.0006707467)47:0.0000020566,Papaver_setigerum_C:0.0000021047)86:0.0104110240,(((Papaver_pseudo_orientale:0.0031462552,Papaver_bracteatum:0.0026472423)87:0.0028844192,Papaver_setigerum_D:0.0092142329)79:0.0051311222,(((Papaver_setigerum_A:0.0000023077,Papaver_somniferum_A:0.0006864091)99:0.0041087918,Papaver_s…
(Papaver_alboroseum:0.0019957243,(Papaver_dubium:0.0314549010,(((Papaver_pseudo_orientale:0.0000020946,Papaver_setigerum_D:0.0000020244)97:0.0120767648,Papaver_rhoeas:0.0169923218)98:0.0045498240,(((((Papaver_somniferum2:0.0182624469,Papaver_setigerum_A:0.0003674356)46:0.0000029400,Papaver_somniferum_A:0.0003671046)95:0.0052889758,Papaver_setigerum_B:0.0105612599)78:0.0010415064,(Papaver_somnifer…
(Papaver_alboroseum:0.1062074679,(((((((Papaver_dubium:0.0154766781,Papaver_setigerum_B:0.0070073220)26:0.0000211340,(Papaver_setigerum_A:0.0010649350,Papaver_somniferum_A:0.0000021706)100:0.0118904680)19:0.0000020307,(Papaver_setigerum_D:0.0108944929,Papaver_bracteatum:0.0060567341)65:0.0019245643)70:0.0116378636,(Papaver_somniferum2:0.0177185065,Papaver_somniferum_C:0.0247136067)70:0.0121216593…
(Papaver_alboroseum:0.0000022047,((((((Papaver_dubium:0.0000023484,Papaver_keelei:0.3130767965)62:0.0164212180,(((Papaver_somniferum2:0.0166192584,Papaver_somniferum_C:0.0002720940)29:0.0000028047,Papaver_setigerum_C:0.0000021570)51:0.0040419581,Papaver_rhoeas:0.0086068623)26:0.0009608669)18:0.0013440361,Papaver_setigerum_D:0.0093530258)10:0.0000028219,Papaver_pseudo_orientale:0.0128096434)46:0.0…
(Papaver_alboroseum:0.0072184860,((((((((Papaver_dubium:0.0191129169,Papaver_rhoeas:0.0104980377)49:0.0038723666,Papaver_setigerum_D:0.0096566388)75:0.0030501161,(Papaver_pseudo_orientale:0.0210916320,Papaver_bracteatum:0.0069511250)77:0.0072961879)93:0.0111591051,(((Papaver_somniferum2:0.0000024192,Papaver_setigerum_C:0.0007288724)70:0.0000021918,Papaver_somniferum_C:0.0000024192)97:0.0067561365…
(Papaver_alboroseum:0.0000025164,(((((Papaver_dubium:0.0657357201,Papaver_somniferum2:0.0000022445)37:0.0000022146,Papaver_pseudo_orientale:0.1731838571)13:0.0025908766,((Papaver_setigerum_A:0.0010506448,Papaver_somniferum_A:0.0000020028)92:0.0093787855,Papaver_setigerum_C:0.0063898665)50:0.0024166495)16:0.0013845166,(((((Papaver_keelei:0.0000022232,(Papaver_lapponicum:0.0000026413,Papaver_mcconn…
(Papaver_alboroseum:0.0000026871,(((((((((Papaver_dubium:0.0000024222,Papaver_somniferum2:0.0867598974)58:0.0054934526,(Papaver_setigerum_A:0.0008584660,Papaver_somniferum_A:0.0000026871)74:0.0023832523)64:0.0028147460,Papaver_setigerum_B:0.0096961736)79:0.0017242560,(Papaver_setigerum_C:0.0021573503,Papaver_somniferum_C:0.0000020957)92:0.0052105402)52:0.0000021819,Papaver_rhoeas:0.0078266991)80:…
(Papaver_alboroseum:0.0746759005,(((((((Papaver_dubium:0.0000020364,Papaver_radicatum_subsp__laestadianum:0.1094708726)96:0.0099716173,(((Papaver_keelei:0.0370069796,(Papaver_radicatum_subsp__dahlianum:0.0000024413,Papaver_radicatum_subsp__macrostigmum:0.0000020083)77:0.0042455410)80:0.0141374607,(Papaver_mcconnellii:0.0000020083,Papaver_nudicaule:0.0000026248)69:0.0068998935)81:0.0144788724,Papa…
(Papaver_alboroseum:0.0166219408,(((((((((((Papaver_dubium:0.0353805236,Papaver_setigerum_C:0.0012660922)7:0.0000021552,Papaver_somniferum_C:0.0000022223)12:0.0172391947,Papaver_setigerum_D:0.0118626018)18:0.0053519344,Papaver_setigerum_B:0.0393029726)25:0.0023014151,((Papaver_somniferum2:0.0437002103,Papaver_somniferum_A:0.0000022253)63:0.0043352799,Papaver_setigerum_A:0.0012231045)97:0.01864324…
(Papaver_alboroseum:0.0551628881,((((Papaver_dubium:0.0076091007,((Papaver_somniferum2:0.0000023846,Papaver_somniferum_C:0.0003525446)44:0.0000016478,Papaver_setigerum_C:0.0014152083)80:0.0033015718)53:0.0000020209,Papaver_pseudo_orientale:0.0154960880)38:0.0043416087,((Papaver_somniferum_A:0.0074774232,Papaver_setigerum_B:0.0070649381)99:0.0051948632,Papaver_rhoeas:0.0189116436)49:0.0016420842)2…
(Papaver_alboroseum:0.0000023558,(((((Papaver_dubium:0.0033116714,(Papaver_somniferum2:0.0000021253,(Papaver_setigerum_A:0.0000029427,Papaver_somniferum_A:0.0000029427)68:0.0000023442)98:0.0103904406)59:0.0021599013,((Papaver_bracteatum:0.0176939582,Papaver_rhoeas:0.0088902662)81:0.0050721694,Papaver_setigerum_D:0.0146080125)51:0.0014452581)59:0.0044443859,(Papaver_setigerum_B:0.0158543076,(Papav…
(Papaver_alboroseum:0.0063608867,(((Papaver_dubium:0.0089441062,Papaver_somniferum2:0.0080616480)77:0.0089488020,(((Papaver_pseudo_orientale:0.0000020280,Papaver_bracteatum:0.0039334150)97:0.0118524595,((Papaver_setigerum_D:0.0133432528,(Papaver_setigerum_C:0.0000020280,Papaver_somniferum_C:0.0000020322)100:0.0050843570)47:0.0013923662,(Papaver_setigerum_B:0.0080409462,(Papaver_setigerum_A:0.0005…
(Papaver_alboroseum:0.0000028905,(((((((Papaver_dubium:0.0257068543,(Papaver_pseudo_orientale:0.0915793910,Papaver_setigerum_B:0.0308661083)76:0.0249757383)37:0.0000020123,Papaver_setigerum_D:0.0104911826)35:0.0000026565,Papaver_bracteatum:0.0081631168)85:0.0166990767,Papaver_somniferum_C:0.0000024088)80:0.0133145486,((Papaver_somniferum2:0.0833218998,(Papaver_setigerum_A:0.0000021916,Papaver_som…
(Papaver_alboroseum:0.0000028064,((((((Papaver_dubium:0.0000020512,Papaver_somniferum2:0.0109769734)88:0.0210147467,(Papaver_setigerum_A:0.0010400016,Papaver_somniferum_A:0.0000020138)82:0.0052953694)40:0.0000082664,(Papaver_setigerum_C:0.0000020138,Papaver_somniferum_C:0.0000020138)97:0.0063164294)68:0.0033838795,((Papaver_pseudo_orientale:0.0404201074,Papaver_setigerum_D:0.0000020465)83:0.00613…
(Papaver_alboroseum:0.0000024961,(((Papaver_dubium:0.1038175959,((Papaver_keelei:0.0132978789,Papaver_somniferum2:0.0000024370)59:0.0129492584,((((((Papaver_pseudo_orientale:0.0183311416,Papaver_radicatum_subsp__macrostigmum:0.0000025832)91:0.0355489469,(Papaver_setigerum_C:0.0000028593,Papaver_somniferum_C:0.0000028593)83:0.0000020847)73:0.0019042895,Papaver_setigerum_A:0.0067537339)34:0.0000028…
(Papaver_alboroseum:0.0118208560,((((((((Papaver_dubium:0.0936542002,Papaver_setigerum_D:0.0093828709)75:0.0045066020,Papaver_rhoeas:0.0149595173)79:0.0051242617,Papaver_bracteatum:0.0055149065)51:0.0026156017,((((Papaver_somniferum2:0.1379968383,Papaver_somniferum_A:0.0010786562)57:0.0000022086,Papaver_setigerum_A:0.0000020525)81:0.0081743317,Papaver_setigerum_B:0.0120407975)48:0.0000020036,(Pap…
(Papaver_alboroseum:0.0000021750,((((((((Papaver_dubium:0.0326496980,Papaver_setigerum_D:0.0000024968)98:0.0285900372,(((Papaver_somniferum2:0.0102838366,(Papaver_somniferum_C:0.0030054521,Papaver_setigerum_C:0.0000029040)99:0.0078156699)60:0.0034018029,(Papaver_somniferum_A:0.0000022516,Papaver_setigerum_A:0.0028516172)61:0.0048099953)49:0.0000022427,Papaver_setigerum_B:0.0059122845)99:0.0162452…
(Papaver_alboroseum:0.0105071339,((Papaver_dubium:0.0000021172,((Papaver_pseudo_orientale:0.0073212848,Papaver_bracteatum:0.0000323079)42:0.0125128070,(Papaver_rhoeas:0.0180105108,Papaver_setigerum_D:0.0112169392)56:0.0015722882)60:0.0037298186)53:0.0049574709,((((Papaver_keelei:0.0000025521,Papaver_mcconnellii:0.0000026038)94:0.0203280487,(Papaver_lapponicum:0.0000026038,Papaver_radicatum_subsp_…
(Papaver_alboroseum:0.0038529345,(((Papaver_dubium:0.0180449429,((((Papaver_keelei:0.0531311644,Papaver_mcconnellii:0.0215757147)17:0.0000014373,(Papaver_somniferum2:0.0240418370,Papaver_setigerum_C:0.0025206478)58:0.0029635010)53:0.0035855377,(Papaver_rhoeas:0.0081949838,Papaver_setigerum_D:0.0131010980)84:0.0039637152)36:0.0013067857,((Papaver_somniferum_A:0.0008095689,Papaver_setigerum_A:0.000…
(Papaver_alboroseum:0.0040088198,((((Papaver_dubium:0.0509674927,((((Papaver_mcconnellii:0.5563472878,Papaver_setigerum_C:0.0003363811)48:0.0000021324,Papaver_somniferum_C:0.0000020148)76:0.0086577073,(Papaver_somniferum2:0.0274493543,((Papaver_setigerum_A:0.0011374978,Papaver_somniferum_A:0.0012673835)93:0.0018421606,Papaver_setigerum_B:0.0051086431)87:0.0030828613)97:0.0067759555)75:0.004180243…
(Papaver_alboroseum:0.0032907422,((((((Papaver_dubium:0.0384401463,Papaver_somniferum_A:0.0022039112)17:0.0000024013,(Papaver_somniferum2:0.0137349414,Papaver_setigerum_A:0.0000015229)75:0.0007251153)54:0.0067120717,Papaver_bracteatum:0.0059249733)30:0.0021995467,((Papaver_somniferum_C:0.0014660148,Papaver_setigerum_C:0.0007207242)87:0.0077195728,(Papaver_setigerum_D:0.0123379740,Papaver_rhoeas:0…
(Papaver_alboroseum:0.0137103448,((Papaver_dubium:0.0000022718,((Papaver_lapponicum:0.0138258083,Papaver_nudicaule:0.0000022718)50:0.0033773294,Papaver_mcconnellii:0.0240118329)82:0.0219456448)34:0.0001594316,(Papaver_radicatum_subsp__dahlianum:0.0604203620,Papaver_radicatum_subsp__macrostigmum:0.0000021052)45:0.0000020234)47:0.0048906106,((Papaver_keelei:0.0000022718,Papaver_pseudo_orientale:0.0…
(Papaver_alboroseum:0.0000000000,((((((Papaver_dubium:0.0000025001,((((Papaver_pseudo_orientale:3.0398552197,(Papaver_setigerum_B:0.0225788300,Papaver_bracteatum:0.0052668015)38:0.0024571263)8:0.0000021002,((Papaver_somniferum2:0.0218425522,(Papaver_setigerum_C:0.0000025001,Papaver_somniferum_C:0.0000025001)74:0.0000022044)69:0.0122522807,Papaver_setigerum_A:0.0510258502)13:0.0000010295)62:0.0057…
(Papaver_alboroseum:0.0355245511,((((Papaver_dubium:0.0369989945,Papaver_bracteatum:0.0094395972)61:0.0004428881,Papaver_setigerum_D:0.0144032053)67:0.0029121110,((((((Papaver_pseudo_orientale:0.0077931509,Papaver_setigerum_A:0.0003023188)17:0.0000024031,Papaver_somniferum_A:0.0001524071)38:0.0015015327,Papaver_somniferum2:0.0340798447)51:0.0022530760,(Papaver_somniferum_C:0.0000021840,Papaver_se…
(Papaver_alboroseum:0.0131220413,(((((((Papaver_dubium:0.0000024634,Papaver_somniferum2:0.0686193122)90:0.0330845531,(Papaver_setigerum_C:0.0502498932,Papaver_somniferum_C:0.0000020689)81:0.0039102546)61:0.0000028664,Papaver_setigerum_D:0.0140239660)63:0.0015527097,Papaver_rhoeas:0.0149146706)75:0.0024014264,(Papaver_somniferum_A:0.0000024655,Papaver_setigerum_A:0.0000024655)100:0.0105708499)64:0…
(Papaver_alboroseum:0.0331829962,(((((((((Papaver_dubium:0.0000027366,Papaver_setigerum_D:0.0086014871)85:0.0084847087,Papaver_setigerum_B:0.0112426377)84:0.0055703184,Papaver_somniferum_C:0.0008561944)60:0.0055456726,Papaver_setigerum_C:0.0000027436)62:0.0037597876,((Papaver_somniferum2:0.0042667643,Papaver_somniferum_A:0.0004424104)49:0.0000026130,Papaver_setigerum_A:0.0008958195)99:0.006704809…
(Papaver_alboroseum:0.0072250202,(((((((Papaver_dubium:0.0000028161,Papaver_pseudo_orientale:0.0228905326)79:0.0125198474,Papaver_bracteatum:0.0000026965)62:0.0034432337,((((Papaver_somniferum_C:0.0000028383,Papaver_somniferum_A:0.0119571012)34:0.0000020951,Papaver_rhoeas:0.0159513293)42:0.0000027575,Papaver_setigerum_B:0.1580128638)69:0.0168500901,Papaver_setigerum_A:0.0072430171)66:0.0008392904…
(Papaver_alboroseum:0.0097623609,((((((((Papaver_dubium:0.0843164067,Papaver_bracteatum:0.0157227327)30:0.0000028462,((Papaver_somniferum2:0.0000025514,(Papaver_setigerum_A:0.0000025514,Papaver_somniferum_A:0.0000025514)86:0.0000026188)100:0.0135769005,Papaver_setigerum_B:0.0135501835)76:0.0052117257)28:0.0020328897,((Papaver_pseudo_orientale:0.0000025514,Papaver_setigerum_C:0.0007929306)35:0.000…
(Papaver_alboroseum:0.0000021229,((((((Papaver_dubium:0.0705950075,((Papaver_keelei:0.0000020376,Papaver_radicatum_subsp__macrostigmum:0.0000020379)95:0.1903437542,Papaver_setigerum_D:0.0000020536)63:0.0000024117)34:0.0078315005,Papaver_rhoeas:0.0102099280)42:0.0028107620,((Papaver_somniferum_A:0.0007018755,Papaver_setigerum_B:0.0165712622)68:0.0057893441,Papaver_setigerum_A:0.0017769080)62:0.006…
(Papaver_alboroseum:0.0000027240,(((((((Papaver_dubium:0.0190742879,(Papaver_somniferum2:0.0296226976,(Papaver_setigerum_A:0.0000020884,Papaver_somniferum_A:0.0000020884)90:0.0053787051)50:0.0044018112)27:0.0008049979,(Papaver_pseudo_orientale:0.0153890137,Papaver_rhoeas:0.0000024666)40:0.0241719864)11:0.0000027582,Papaver_radicatum_subsp__laestadianum:0.0073200710)19:0.0021559622,(Papaver_mcconn…
(Papaver_alboroseum:0.0883418874,((Papaver_keelei:0.0000023919,(Papaver_lapponicum:0.4978375184,Papaver_nudicaule:0.0036563211)56:0.0000021733)66:0.0036277474,(Papaver_mcconnellii:0.0000020505,(Papaver_pseudo_orientale:0.0282349384,(((Papaver_radicatum_subsp__dahlianum:0.1384663580,(((Papaver_radicatum_subsp__laestadianum:0.0000021556,(Papaver_somniferum2:0.0181667689,Papaver_somniferum_A:0.00000…
(Papaver_alboroseum:0.0258256778,(((Papaver_keelei:0.0094702158,Papaver_lapponicum:0.0000020667)78:0.0066254959,((Papaver_mcconnellii:0.0089012084,(Papaver_nudicaule:0.0066899211,Papaver_radicatum_subsp__dahlianum:0.0064163165)75:0.0001831886)56:0.0022061565,Papaver_radicatum_subsp__macrostigmum:0.0000020649)52:0.0021903446)47:0.0000020649,Papaver_radicatum_subsp__laestadianum:0.0043886108)59:0.0…
(Papaver_alboroseum:0.0499086174,((((((Papaver_dubium:0.0329369570,(Papaver_pseudo_orientale:0.0118947244,Papaver_bracteatum:0.0013363610)54:0.0056692468)25:0.0000025907,(Papaver_rhoeas:0.0116710391,Papaver_setigerum_D:0.0098399978)37:0.0000020103)71:0.0028188990,(((Papaver_setigerum_A:0.0000021735,Papaver_somniferum_A:0.0000028221)99:0.0040693402,(Papaver_somniferum_C:0.0000024943,Papaver_setige…
(Papaver_alboroseum:0.0000029015,(((((((((Papaver_dubium:0.0388248861,(Papaver_rhoeas:0.0210187064,Papaver_setigerum_D:0.0159575030)80:0.0039525714)84:0.0082133382,(Papaver_setigerum_B:0.0188843122,(Papaver_setigerum_A:0.0010654999,Papaver_somniferum_A:0.0009087199)100:0.0223322613)67:0.0035339080)25:0.0013852649,Papaver_bracteatum:0.0303354711)37:0.0029646925,(Papaver_somniferum2:0.0062956037,(P…
(Papaver_alboroseum:0.0349761479,((((((Papaver_keelei:0.0000020811,Papaver_radicatum_subsp__laestadianum:0.0166447452)58:0.0000025387,(((Papaver_pseudo_orientale:0.0627647429,Papaver_setigerum_D:0.0117132893)65:0.0046570412,(Papaver_somniferum2:0.0324518314,(Papaver_bracteatum:0.0189054621,((Papaver_setigerum_A:0.0000021464,Papaver_somniferum_A:0.0028888934)94:0.0028210959,Papaver_setigerum_B:0.0…
(Papaver_dubium:0.0354261066,((((((Papaver_keelei:0.0040427809,(Papaver_mcconnellii:0.0115997885,Papaver_radicatum_subsp__dahlianum:0.0378891532)49:0.0000028348)95:0.0308476475,Papaver_radicatum_subsp__laestadianum:0.0054680846)89:0.0143628231,Papaver_nudicaule:0.0058147714)88:0.0116007642,(Papaver_lapponicum:0.0194051325,Papaver_radicatum_subsp__macrostigmum:0.0554689050)96:0.0168435372)100:0.12…
(Papaver_alboroseum:0.0081802499,(((((((((Papaver_dubium:0.0173977934,Papaver_somniferum2:0.0000024271)100:0.2134145884,(Papaver_pseudo_orientale:0.0020465184,Papaver_bracteatum:0.0000023966)70:0.0000026875)60:0.0038685640,Papaver_setigerum_D:0.0129182824)56:0.0010644481,(Papaver_somniferum_A:0.0000021245,Papaver_setigerum_A:0.0019483353)100:0.0059086127)64:0.0014954080,Papaver_rhoeas:0.010309933…
(Papaver_alboroseum:0.0731051368,(((Papaver_keelei:0.0083345690,((Papaver_lapponicum:0.0152377308,Papaver_radicatum_subsp__dahlianum:0.0149461835)88:0.0093602665,Papaver_radicatum_subsp__laestadianum:0.0000020690)84:0.0149614246)68:0.0081662003,Papaver_mcconnellii:0.0127631652)68:0.0237047405,((Papaver_nudicaule:0.0203778543,Papaver_radicatum_subsp__macrostigmum:0.0000022610)93:0.0244194991,Papav…
(Papaver_alboroseum:0.0407617284,(((((((((Papaver_dubium:0.0587441488,(Papaver_pseudo_orientale:0.0000023575,Papaver_bracteatum:0.0046162509)87:0.0058813876)68:0.0086346970,Papaver_setigerum_D:0.0051580164)61:0.0007870864,Papaver_rhoeas:0.0220015241)83:0.0037436115,((Papaver_somniferum2:0.0102629628,(Papaver_setigerum_A:0.0005342210,Papaver_somniferum_A:0.0008131902)93:0.0025525111)94:0.005143522…
(Papaver_alboroseum:0.0260464697,(((((Papaver_dubium:0.0125995507,((((Papaver_pseudo_orientale:0.0162881196,Papaver_bracteatum:0.0041621442)37:0.0025655675,((Papaver_somniferum_A:0.0003736570,Papaver_setigerum_A:0.0000023714)99:0.0022462142,Papaver_setigerum_B:0.0074046488)83:0.0017362197)61:0.0024764412,Papaver_rhoeas:0.0196456684)82:0.0062088184,((Papaver_somniferum_C:0.0000023714,Papaver_setig…
(Papaver_alboroseum:0.1229936738,(((((((Papaver_dubium:0.1062794406,Papaver_setigerum_B:0.0112925170)74:0.0063125124,Papaver_setigerum_D:0.0234001000)64:0.0032888503,Papaver_pseudo_orientale:0.0583419472)37:0.0060586228,(Papaver_somniferum_A:0.0004652181,Papaver_setigerum_A:0.0009365025)100:0.0131519182)35:0.0036890323,(Papaver_somniferum_C:0.0025645889,Papaver_setigerum_C:0.0016697902)100:0.0146…
(Papaver_alboroseum:0.0214779965,(((Papaver_dubium:0.0565774919,(((((Papaver_radicatum_subsp__laestadianum:0.0499553442,Papaver_bracteatum:0.0000027019)93:0.0134457888,Papaver_rhoeas:0.0144930345)73:0.0037987645,Papaver_setigerum_C:0.0000026044)92:0.0323763669,(Papaver_somniferum2:0.0179922429,Papaver_setigerum_A:0.0972855605)100:0.1996862740)98:0.0395485159,Papaver_somniferum_C:0.0000020374)76:0…
(Papaver_alboroseum:0.0089202962,((((((((Papaver_dubium:0.0000023801,Papaver_setigerum_C:0.0003515998)20:0.0000028245,Papaver_somniferum_C:0.0000022226)54:0.0053588244,((((Papaver_pseudo_orientale:0.1296364908,Papaver_somniferum_A:0.0003526808)44:0.0000020859,Papaver_setigerum_A:0.0000023801)53:0.0018597635,Papaver_somniferum2:0.0280896035)43:0.0038804022,Papaver_setigerum_B:0.0068377581)39:0.002…
(Papaver_alboroseum:0.0116253988,(((((((((Papaver_dubium:0.0142034592,Papaver_setigerum_D:0.0188593019)51:0.0000025736,Papaver_rhoeas:0.0177945455)63:0.0037646915,((Papaver_somniferum2:0.0029423618,Papaver_setigerum_C:0.0028304421)74:0.0043113389,((Papaver_setigerum_A:0.0000029736,Papaver_somniferum_A:0.0000029736)100:0.0100567207,Papaver_setigerum_B:0.0111318826)66:0.0008097173)77:0.0028239120)6…
(Papaver_alboroseum:0.0000029275,((((Papaver_dubium:0.0507638654,(Papaver_setigerum_D:0.0131847996,Papaver_rhoeas:0.0288076956)87:0.0072959796)85:0.0102234960,(Papaver_mcconnellii:0.0673404576,((Papaver_pseudo_orientale:0.0223789119,Papaver_bracteatum:0.0000027938)98:0.0193575756,((Papaver_somniferum2:0.0218218258,Papaver_somniferum_A:0.0033087591)97:0.0058278801,(Papaver_setigerum_C:0.0000023743…
(Papaver_alboroseum:0.0143007380,((((Papaver_dubium:0.0363105769,Papaver_setigerum_D:0.0166283637)83:0.0072688152,((((Papaver_somniferum2:0.0141803339,Papaver_somniferum_A:0.0003491759)64:0.0000023906,Papaver_setigerum_A:0.0000023632)98:0.0151668902,(Papaver_somniferum_C:0.0000020585,Papaver_setigerum_C:0.0003546825)100:0.0179825670)97:0.0055963740,Papaver_setigerum_B:0.0193806740)99:0.0083085354…
(Papaver_alboroseum:0.0000026798,((Papaver_dubium:0.0406068151,(((Papaver_keelei:0.0140433792,Papaver_radicatum_subsp__dahlianum:0.0432047374)75:0.0123341848,Papaver_radicatum_subsp__laestadianum:0.0000026818)98:0.0815695996,(((Papaver_somniferum2:0.0000026798,((Papaver_somniferum_C:0.0000026798,Papaver_setigerum_C:0.0000026798)94:0.0059004803,Papaver_setigerum_B:0.0134433912)39:0.0000015228)51:0…
(Papaver_alboroseum:0.0018261068,(((((((Papaver_dubium:0.0148428039,Papaver_setigerum_D:0.0083306458)56:0.0000022183,Papaver_bracteatum:0.0041320830)65:0.0014003614,(Papaver_somniferum_C:0.0010681928,Papaver_setigerum_C:0.0003024127)98:0.0040485732)26:0.0000020672,Papaver_pseudo_orientale:0.0223919278)31:0.0010175801,((Papaver_somniferum2:0.0111395267,(Papaver_setigerum_A:0.0000021863,Papaver_som…
(Papaver_alboroseum:0.0743180713,((Papaver_dubium:0.0481771847,((Papaver_somniferum2:0.0090022929,(Papaver_somniferum_C:0.0022454435,Papaver_setigerum_C:0.0022507621)77:0.0115660615)60:0.0116159606,(Papaver_somniferum_A:0.0024304389,Papaver_setigerum_A:0.0020774706)95:0.0287497644)50:0.0000020094)44:0.0021471003,((Papaver_setigerum_D:0.0454971588,Papaver_bracteatum:0.0192453242)83:0.0033796710,Pa…
(Papaver_alboroseum:0.0565102703,(((((((Papaver_dubium:0.1072680521,Papaver_nudicaule:0.0161504836)89:0.0070685513,Papaver_mcconnellii:0.0160345247)97:0.0231821635,Papaver_radicatum_subsp__laestadianum:0.0166353202)41:0.0027213094,Papaver_radicatum_subsp__macrostigmum:0.1574433603)46:0.0054056430,Papaver_lapponicum:0.0392802537)47:0.0162962187,(Papaver_pseudo_orientale:0.1143026132,(((Papaver_som…
(Papaver_alboroseum:0.0074339501,((((Papaver_dubium:0.0082872720,(Papaver_pseudo_orientale:0.0217897880,Papaver_radicatum_subsp__laestadianum:0.0625719652)64:0.0086715161)61:0.0110339661,Papaver_bracteatum:0.0126597018)70:0.0125724855,(Papaver_somniferum2:0.0509528791,((((Papaver_setigerum_C:0.0000021431,Papaver_somniferum_C:0.0008121875)98:0.0047278856,(Papaver_somniferum_A:0.0000025817,Papaver_…
(Papaver_alboroseum:0.0137261765,((((((Papaver_dubium:0.0264385074,Papaver_rhoeas:0.0076313327)51:0.0039161775,Papaver_setigerum_B:0.0121041677)47:0.0011266308,(((Papaver_somniferum2:0.0167478783,(Papaver_somniferum_A:0.0011025109,Papaver_setigerum_A:0.0000024299)92:0.0020747052)92:0.0023673119,(Papaver_setigerum_C:0.0000024299,Papaver_somniferum_C:0.0000024299)100:0.0067625559)88:0.0013931382,Pa…
(Papaver_alboroseum:0.0052635224,(((((Papaver_dubium:0.0174656808,Papaver_rhoeas:0.0000025097)77:0.0065267106,Papaver_setigerum_D:0.0193610828)89:0.0058783457,Papaver_bracteatum:0.0064757565)81:0.0080655422,((Papaver_somniferum2:0.0000020362,(Papaver_somniferum_C:0.0000022378,Papaver_setigerum_C:0.0000022378)70:0.0000025701)99:0.0165620628,Papaver_setigerum_B:0.0143107967)75:0.0002609176)47:0.007…
(Papaver_alboroseum:0.0452387500,((((((((Papaver_dubium:0.0950714314,Papaver_somniferum2:0.0433122521)100:0.0915222377,(Papaver_somniferum_A:0.0059130869,Papaver_setigerum_B:0.0067756803)71:0.0002189165)79:0.0055879659,(((Papaver_pseudo_orientale:0.2346570011,Papaver_bracteatum:0.0000020087)92:0.0094622331,(Papaver_setigerum_D:0.0147674275,Papaver_rhoeas:0.0110576384)75:0.0000022381)58:0.00094713…
(Papaver_alboroseum:0.0082583535,(((((((Papaver_dubium:0.0266458866,Papaver_rhoeas:0.0178394618)64:0.0041525185,Papaver_setigerum_D:0.0229688565)88:0.0122417775,((((Papaver_somniferum2:0.0117736913,Papaver_setigerum_C:0.0013289772)69:0.0000020232,Papaver_somniferum_C:0.0000022498)100:0.0102341067,(Papaver_somniferum_A:0.0009125460,Papaver_setigerum_A:0.0009281804)99:0.0110780046)87:0.0052211119,P…
(Papaver_alboroseum:0.0000022720,(((((((Papaver_dubium:0.0149017513,(((Papaver_somniferum_A:0.0006102497,Papaver_setigerum_A:0.0001995341)100:0.0052595254,Papaver_setigerum_B:0.0075726869)91:0.0036563800,Papaver_setigerum_D:0.0144818273)58:0.0000022092)55:0.0006196053,((Papaver_somniferum2:0.0092667983,(Papaver_somniferum_C:0.0011137608,Papaver_setigerum_C:0.0000026135)99:0.0020270042)99:0.006102…
(Papaver_alboroseum:0.1595846310,((Papaver_dubium:0.0287631348,((Papaver_somniferum2:0.0000024092,Papaver_setigerum_A:0.0009977915)80:0.0000122553,Papaver_somniferum_A:0.0021636216)98:0.0097791594)47:0.0018822757,((((((((Papaver_keelei:0.0000024092,Papaver_nudicaule:0.0166416874)38:0.0000024457,Papaver_radicatum_subsp__macrostigmum:0.0041426235)71:0.0092675399,Papaver_mcconnellii:0.0000028069)49:…
(Papaver_alboroseum:0.0137857128,(((((((Papaver_dubium:0.0232453223,Papaver_rhoeas:0.0174779040)86:0.0074322445,(((Papaver_somniferum2:0.0186475396,Papaver_somniferum_C:0.0000026909)72:0.0038454085,Papaver_setigerum_B:0.0085434562)83:0.0022191613,(Papaver_somniferum_A:0.0000010000,Papaver_setigerum_A:0.0000010000)100:0.0062595268)93:0.0029467772)66:0.0024309109,Papaver_setigerum_D:0.0089140332)53…
(Papaver_alboroseum:0.0847437436,((((Papaver_dubium:0.0198218787,Papaver_setigerum_D:0.0096048059)78:0.0097611044,((Papaver_lapponicum:0.0091326591,(((Papaver_mcconnellii:0.0000024863,(Papaver_nudicaule:0.0000020371,Papaver_radicatum_subsp__dahlianum:0.0000024863)70:0.0000021484)32:0.0000020282,Papaver_radicatum_subsp__laestadianum:0.0087789130)34:0.0000028008,Papaver_radicatum_subsp__macrostigmu…
(Papaver_alboroseum:0.0000000000,((((((((Papaver_dubium:0.0536938343,Papaver_somniferum2:0.0000022178)76:0.0080440531,Papaver_setigerum_D:0.0112287115)71:0.0131209807,((((Papaver_nudicaule:0.0988568737,Papaver_setigerum_B:0.0000024966)54:0.0131321671,Papaver_rhoeas:0.0141658547)40:0.0043431056,Papaver_bracteatum:0.0132672375)73:0.0073498699,((Papaver_setigerum_A:0.0000028904,Papaver_somniferum_A:…
(Papaver_alboroseum:0.0000023516,(((((((((((Papaver_dubium:0.1822002829,Papaver_bracteatum:0.0000025876)79:0.0072137967,Papaver_pseudo_orientale:0.0101075413)59:0.0022472678,Papaver_rhoeas:0.0086732396)44:0.0011146264,(((Papaver_somniferum2:0.0000022579,Papaver_somniferum_A:0.0003813746)84:0.0000028700,Papaver_setigerum_A:0.0000024972)97:0.0042596739,Papaver_setigerum_D:0.0105828660)38:0.00000204…
(Papaver_alboroseum:0.0581517614,((((((((Papaver_dubium:0.0245249463,Papaver_setigerum_D:0.0100651719)47:0.0019722871,Papaver_rhoeas:0.0151378251)70:0.0042959831,((Papaver_somniferum2:0.0122607144,(Papaver_setigerum_C:0.0000021787,Papaver_somniferum_C:0.0000021787)90:0.0017802296)78:0.0054080873,((Papaver_somniferum_A:0.0000021787,Papaver_setigerum_A:0.0000021787)99:0.0036786778,Papaver_setigerum…
(Papaver_alboroseum:0.0126554037,(((((((((Papaver_dubium:0.0263790672,Papaver_setigerum_D:0.0107319357)50:0.0000836111,Papaver_bracteatum:0.0102899981)52:0.0011300085,Papaver_pseudo_orientale:0.0000023383)53:0.0000020994,(Papaver_somniferum2:0.0185172580,(Papaver_somniferum_C:0.0006790955,Papaver_setigerum_C:0.0000021146)91:0.0020022305)55:0.0049383865)87:0.0087730016,((Papaver_setigerum_A:0.0000…
(Papaver_alboroseum:0.0000023033,((((Papaver_dubium:0.0328806981,Papaver_rhoeas:0.0128648544)75:0.0030227671,(((((Papaver_lapponicum:0.0000022280,Papaver_mcconnellii:0.0074008520)42:0.0000024617,Papaver_radicatum_subsp__macrostigmum:0.0000023033)31:0.0000022313,Papaver_radicatum_subsp__dahlianum:0.0000024040)62:0.0020054939,Papaver_nudicaule:0.0356740003)76:0.0356582605,((((Papaver_somniferum2:0.…
(Papaver_alboroseum:0.0000023569,((((Papaver_dubium:0.0000029307,(((Papaver_setigerum_D:0.0289256245,((Papaver_somniferum_A:0.0000023569,Papaver_setigerum_A:0.0000023569)88:0.0010577556,Papaver_setigerum_B:0.0194835987)50:0.0132775126)54:0.0003663742,Papaver_bracteatum:0.0057546983)51:0.0010995851,(Papaver_setigerum_C:0.0000021428,Papaver_somniferum_C:0.0000023569)98:0.0099452019)60:0.0084406254)…
(Papaver_alboroseum:0.0092886058,((((((((((Papaver_dubium:0.0201537110,Papaver_pseudo_orientale:0.0000027234)100:9.9999989260,Papaver_setigerum_B:0.0000023182)35:0.0120194077,Papaver_setigerum_C:0.0259199445)37:0.0041592415,(Papaver_somniferum2:0.0155488226,(Papaver_setigerum_A:0.0000027234,Papaver_somniferum_A:0.0000027234)60:0.0000027234)55:0.0132132760)84:0.0076237649,(Papaver_rhoeas:0.0146713…
(Papaver_alboroseum:0.0000025390,(((Papaver_dubium:0.0275489440,(((((((Papaver_keelei:0.0052869547,Papaver_radicatum_subsp__macrostigmum:0.0075998198)99:0.0733660915,Papaver_bracteatum:0.0310027408)34:0.0010161343,Papaver_setigerum_D:0.0144186646)31:0.0019087968,((Papaver_nudicaule:0.0466823786,(Papaver_setigerum_C:0.0000024076,Papaver_somniferum_C:0.0000024076)81:0.0000024643)82:0.0123249047,Pap…
(Papaver_alboroseum:0.0000021768,(((((((((Papaver_dubium:0.0357675639,Papaver_rhoeas:0.0104599772)77:0.0024205116,Papaver_setigerum_D:0.0036073204)54:0.0006569376,(Papaver_setigerum_C:0.0000025380,Papaver_somniferum_C:0.0000025380)98:0.0020161633)48:0.0021838710,(Papaver_setigerum_B:0.0041863516,Papaver_somniferum_A:0.0229163034)80:0.0072702554)24:0.0000023547,Papaver_pseudo_orientale:0.000002538…
(Papaver_alboroseum:0.0075419283,((((((Papaver_dubium:0.0908248268,(((Papaver_somniferum2:0.0086049160,Papaver_setigerum_A:0.0006083394)26:0.0000026545,Papaver_somniferum_A:0.0006090465)38:0.0045217934,Papaver_setigerum_B:0.0096306742)36:0.0028916044)18:0.0020585256,(Papaver_pseudo_orientale:0.0000025565,(Papaver_setigerum_D:0.0130313612,((Papaver_setigerum_C:0.0000025565,Papaver_somniferum_C:0.0…
(Papaver_alboroseum:0.0000028612,((((((Papaver_dubium:0.0213658444,(Papaver_rhoeas:0.0035738916,Papaver_setigerum_B:0.0092598432)70:0.0020593871)24:0.0000020056,(Papaver_radicatum_subsp__laestadianum:0.0450785497,Papaver_setigerum_D:0.0058149531)67:0.0064140046)37:0.0005595692,((Papaver_somniferum2:0.0000022313,(Papaver_somniferum_A:0.0004794701,Papaver_setigerum_A:0.0000026589)91:0.0022476342)92…
(Papaver_alboroseum:0.0684621337,(((Papaver_keelei:0.0642280596,((Papaver_mcconnellii:0.0000023933,Papaver_radicatum_subsp__dahlianum:0.0126812921)60:0.0376631471,((((Papaver_pseudo_orientale:0.0088070225,Papaver_bracteatum:0.0000028707)92:0.0098242218,((Papaver_somniferum2:0.0116435687,(Papaver_somniferum_C:0.0000022313,Papaver_setigerum_C:0.0000025636)96:0.0027390138)92:0.0044741001,Papaver_set…
(Papaver_alboroseum:0.0051682632,((((((((Papaver_dubium:0.0743928804,(((((Papaver_pseudo_orientale:0.0070729718,Papaver_somniferum2:0.0177605632)95:0.0087849350,Papaver_somniferum_A:0.0009052844)78:0.0000097460,Papaver_setigerum_A:0.0000027828)98:0.0073559463,Papaver_rhoeas:0.0045893998)63:0.0009132943,Papaver_setigerum_D:0.0064356550)43:0.0000027774)48:0.0009108756,Papaver_setigerum_B:0.00459209…
(Papaver_dubium:0.0905426351,(Papaver_keelei:0.0000026827,((Papaver_lapponicum:0.0208259383,Papaver_nudicaule:0.0348208392)61:0.0086121657,((Papaver_mcconnellii:0.0000026827,(Papaver_radicatum_subsp__laestadianum:0.0023444597,Papaver_radicatum_subsp__macrostigmum:0.0105351418)63:0.0050902655)56:0.0041817735,Papaver_radicatum_subsp__dahlianum:0.0066439392)65:0.0114645480)61:0.0067346201)75:0.01728…
(Papaver_alboroseum:0.0094657213,(((((Papaver_dubium:0.0286758548,Papaver_bracteatum:0.0084674407)27:0.0008389905,(Papaver_radicatum_subsp__dahlianum:0.0238463199,(Papaver_somniferum_A:0.0000025626,Papaver_setigerum_A:0.0000025626)78:0.0000023109)86:0.0164611852)32:0.0078883259,((((((Papaver_keelei:0.0170782535,Papaver_nudicaule:0.0000025626)73:0.0148996938,Papaver_radicatum_subsp__macrostigmum:0…
(Papaver_alboroseum:0.0316133438,(((Papaver_keelei:0.1107303761,Papaver_nudicaule:0.0036048571)86:0.0209818177,((Papaver_lapponicum:0.0361067972,Papaver_mcconnellii:0.0153468332)50:0.0089954717,((((Papaver_pseudo_orientale:0.0811082960,Papaver_setigerum_A:0.0005212271)48:0.0000020009,Papaver_somniferum_A:0.0010645262)97:0.0069983593,(Papaver_somniferum2:0.0090021789,Papaver_somniferum_C:0.0016488…
(Papaver_alboroseum:0.0068435920,((((Papaver_dubium:0.0320024862,Papaver_setigerum_D:0.0128840231)11:0.0045542041,Papaver_setigerum_B:0.0121430032)10:0.0031623037,(((Papaver_somniferum2:0.0136977903,Papaver_setigerum_C:0.1644688147)76:0.1323026545,Papaver_setigerum_A:0.0000028727)46:0.0024031765,Papaver_somniferum_A:0.0023944054)40:0.0212353907)47:0.0048680103,(Papaver_pseudo_orientale:0.19533499…
(Papaver_alboroseum:0.0000020598,((((((((Papaver_dubium:0.0224387830,Papaver_rhoeas:0.0067770085)61:0.0012612920,Papaver_setigerum_D:0.0113955437)68:0.0028703759,(Papaver_pseudo_orientale:0.0348183866,Papaver_bracteatum:0.0084155480)84:0.0070620008)60:0.0011849734,((((Papaver_somniferum2:0.0199710954,Papaver_somniferum_A:0.0004957608)52:0.0000026560,Papaver_setigerum_A:0.0010031591)99:0.003166460…
(Papaver_alboroseum:0.0000024772,((((((((((Papaver_dubium:0.0092833986,Papaver_rhoeas:0.0000023620)100:0.0106152360,(Papaver_setigerum_C:0.0000024772,Papaver_somniferum_C:0.0000024772)100:0.0081979649)54:0.0008072148,Papaver_setigerum_D:0.0112973919)43:0.0002324805,((Papaver_setigerum_A:0.0000024813,Papaver_somniferum_A:0.0028523443)99:0.0058500704,Papaver_setigerum_B:0.0094681470)63:0.0023628222…
(Papaver_alboroseum:0.0121097796,(((((Papaver_dubium:0.0223460034,((Papaver_keelei:0.0000028215,Papaver_radicatum_subsp__laestadianum:0.0113461226)82:0.0121980826,Papaver_mcconnellii:0.0055432939)100:0.0811400109)65:0.0028870504,Papaver_setigerum_D:0.0162156803)69:0.0015721127,Papaver_rhoeas:0.0189159389)91:0.0049460200,(Papaver_somniferum_C:0.0033865478,Papaver_setigerum_C:0.0005566945)100:0.011…
(Papaver_alboroseum:0.0136285525,((((((Papaver_dubium:0.0767392828,Papaver_rhoeas:0.0095179144)80:0.0029416334,Papaver_pseudo_orientale:0.0440231641)79:0.0032112253,Papaver_setigerum_D:0.0124005835)59:0.0019845661,(Papaver_setigerum_C:0.0000026351,Papaver_somniferum_C:0.0000026351)100:0.0160809739)60:0.0027078687,(Papaver_somniferum2:0.0152333444,(Papaver_somniferum_A:0.0000026394,Papaver_setiger…
(Papaver_alboroseum:0.0046544249,((((((Papaver_dubium:0.0429805813,Papaver_rhoeas:0.0074119425)84:0.0031175076,Papaver_setigerum_D:0.0105820943)86:0.0021224950,(((Papaver_somniferum2:0.0079198066,(Papaver_setigerum_A:0.0000028473,Papaver_somniferum_A:0.0000028473)98:0.0024934596)92:0.0016147044,Papaver_somniferum_C:0.0021683234)99:0.0046592231,Papaver_setigerum_B:0.0097349013)44:0.0010006724)55:0…
(Papaver_alboroseum:0.0205209689,(Papaver_dubium:0.0167589697,Papaver_setigerum_D:0.0102289774)74:0.0001565364,((((((Papaver_keelei:0.0885584542,Papaver_somniferum_C:0.0000026138)88:0.0017127231,Papaver_setigerum_C:0.0000020414)88:0.0070373465,((Papaver_somniferum2:0.0000021155,(Papaver_setigerum_A:0.0000027053,Papaver_somniferum_A:0.0000027033)95:0.0035597068)90:0.0035603024,Papaver_setigerum_B:…
(Papaver_alboroseum:0.0326894852,(((Papaver_dubium:0.0000026455,(Papaver_pseudo_orientale:0.7132430674,Papaver_rhoeas:0.0000022243)52:0.0000024262)93:0.0134479991,(Papaver_somniferum2:0.0498621009,(((Papaver_somniferum_C:0.0117000543,Papaver_setigerum_B:0.0066576768)76:0.0034425198,(Papaver_setigerum_D:0.0115448188,Papaver_bracteatum:0.0108127780)84:0.0041236714)57:0.0004061692,Papaver_setigerum_…
(Papaver_alboroseum:0.0340318643,((Papaver_dubium:0.0596045022,(((((Papaver_pseudo_orientale:0.0066685294,Papaver_bracteatum:0.0000020151)92:0.0065813903,Papaver_somniferum2:0.0932513651)50:0.0068856899,((Papaver_somniferum_C:0.0000024673,Papaver_setigerum_C:0.0007514936)99:0.0041187900,Papaver_setigerum_D:0.0246093954)58:0.0015888695)27:0.0003616102,Papaver_setigerum_B:0.0242478048)47:0.00847234…
(Papaver_alboroseum:0.0000021794,(((((Papaver_dubium:0.0150724123,Papaver_setigerum_D:0.0090115471)75:0.0012085152,(((Papaver_somniferum2:0.0000021794,(Papaver_setigerum_B:0.0036642462,(Papaver_setigerum_A:0.0000021794,Papaver_somniferum_A:0.0000021794)83:0.0011958077)60:0.0031795375)55:0.0000012355,(Papaver_setigerum_C:0.0000021794,Papaver_somniferum_C:0.0000021794)95:0.0066173790)86:0.007264168…
(Papaver_alboroseum:0.0016569327,(((((Papaver_dubium:0.0475267323,Papaver_keelei:0.0650050676)89:0.0191184675,(Papaver_somniferum_C:0.0000021844,Papaver_setigerum_C:0.0000021844)75:0.0000021366)84:0.0069506414,((Papaver_setigerum_A:0.0012134752,Papaver_somniferum_A:0.0000021844)83:0.0035908654,Papaver_setigerum_B:0.0163466544)85:0.0061487869)47:0.0008260270,(Papaver_setigerum_D:0.0094747804,Papav…
(Papaver_alboroseum:0.0205547304,((((Papaver_dubium:0.0112950313,Papaver_setigerum_D:0.0303544296)61:0.0000028352,((Papaver_somniferum2:0.0000023325,(Papaver_setigerum_A:0.0000023325,Papaver_somniferum_A:0.0000021464)95:0.0039886390)98:0.0163207931,Papaver_bracteatum:0.0108655584)61:0.0054303702)72:0.0061243601,(Papaver_setigerum_C:0.0000024468,Papaver_somniferum_C:0.0000020538)100:0.0180509651)9…
(Papaver_alboroseum:0.2644841699,((((((Papaver_dubium:0.0089097698,(Papaver_rhoeas:0.0116715219,Papaver_bracteatum:0.0056961537)57:0.0000012399)40:0.0015980627,(((Papaver_pseudo_orientale:0.0000023219,(Papaver_somniferum_A:0.0000023219,Papaver_setigerum_A:0.0000023219)88:0.0000026557)41:0.0052315333,Papaver_somniferum2:0.1078095105)44:0.0053866185,Papaver_setigerum_B:0.0246209452)40:0.0011327521)…
(Papaver_alboroseum:0.0205981045,(((((Papaver_dubium:0.0156646744,(Papaver_pseudo_orientale:0.0125300153,(Papaver_bracteatum:0.0067779501,Papaver_rhoeas:0.0103751322)63:0.0003947008)21:0.0000272736)27:0.0000020402,Papaver_setigerum_D:0.0087237804)62:0.0030240341,(((Papaver_somniferum2:0.0138756946,(Papaver_somniferum_C:0.0000029766,Papaver_setigerum_C:0.0000029766)90:0.0015499225)83:0.0031225732,…
(Papaver_alboroseum:0.0000022700,(((((((((((Papaver_dubium:0.0340725236,Papaver_rhoeas:0.0000020336)94:0.0111028886,Papaver_bracteatum:0.0099478575)52:0.0018805006,Papaver_setigerum_D:0.0145642849)59:0.0038675952,(Papaver_setigerum_C:0.0000022700,Papaver_somniferum_C:0.0000022700)86:0.0013657020)33:0.0000021175,(Papaver_somniferum_A:0.0000022700,Papaver_setigerum_A:0.0000021073)99:0.0091925726)99…
(Papaver_dubium:0.0171524007,((((((Papaver_keelei:0.0047309218,Papaver_radicatum_subsp__macrostigmum:0.0000027803)43:0.0002826421,Papaver_mcconnellii:0.0157799155)66:0.0063524702,Papaver_radicatum_subsp__dahlianum:0.0128379833)71:0.0099954523,(Papaver_lapponicum:0.0048343219,Papaver_nudicaule:0.0000021192)86:0.0155514765)98:0.0323160515,(Papaver_radicatum_subsp__laestadianum:0.1276891742,Papaver_…
(Papaver_alboroseum:0.0378763088,((((Papaver_dubium:0.0073938471,(Papaver_setigerum_C:0.0029184706,Papaver_somniferum_C:0.0009843795)99:0.0178913457)63:0.0044371708,(Papaver_somniferum2:0.0592632969,(Papaver_setigerum_B:0.0248608056,(Papaver_setigerum_D:0.0221768465,(Papaver_somniferum_A:0.0000028974,Papaver_setigerum_A:0.0009804609)100:0.0192273172)49:0.0050874208)16:0.0000023793)16:0.0037579763…
(Papaver_alboroseum:0.2569857189,(((((((Papaver_dubium:0.0170184792,Papaver_rhoeas:0.0132813453)84:0.0087327265,Papaver_setigerum_D:0.0226341358)98:0.0117278852,((((Papaver_somniferum2:0.0180300140,Papaver_setigerum_A:0.0003671637)64:0.0000009808,Papaver_somniferum_A:0.0000022989)99:0.0132997436,Papaver_setigerum_B:0.0202160665)46:0.0033209659,(Papaver_setigerum_C:0.0011077188,Papaver_somniferum_…
(Papaver_alboroseum:0.0000023814,(((((((Papaver_dubium:0.0039256003,Papaver_rhoeas:0.0080804557)59:0.0000024696,((((Papaver_somniferum2:0.0000026488,Papaver_setigerum_A:0.0029564795)66:0.0029904555,(Papaver_somniferum_C:0.0000026940,Papaver_setigerum_C:0.0000026228)69:0.0016620449)84:0.0110338674,Papaver_somniferum_A:0.0044523697)57:0.0000028255,Papaver_bracteatum:0.0120876291)80:0.0064033935)53:…
(Papaver_alboroseum:0.0202833944,((((((Papaver_dubium:0.0053747332,(Papaver_pseudo_orientale:0.0356042942,(Papaver_setigerum_D:0.0122075661,Papaver_rhoeas:0.0092496432)84:0.0049886917)48:0.0025569942)27:0.0048396030,((Papaver_somniferum2:0.0000021421,(Papaver_setigerum_C:0.0000021421,Papaver_somniferum_C:0.0000021421)80:0.0000029845)87:0.0058656806,(Papaver_setigerum_A:0.0035543598,Papaver_setige…
(Papaver_alboroseum:0.1085544018,(Papaver_dubium:0.0296667855,((((((Papaver_keelei:0.0087056176,(Papaver_lapponicum:0.0037050977,Papaver_mcconnellii:0.0090053915)76:0.0032571556)70:0.0033171230,(Papaver_radicatum_subsp__dahlianum:0.0000025559,Papaver_radicatum_subsp__macrostigmum:0.0000025545)66:0.0033696678)87:0.0665839117,Papaver_pseudo_orientale:0.0132592010)54:0.0205124329,(Papaver_radicatum_…
(Papaver_alboroseum:0.1310582802,(((((Papaver_dubium:0.0737382567,Papaver_rhoeas:0.0000029425)76:0.0000022617,Papaver_pseudo_orientale:0.0000021873)25:0.0214861245,((Papaver_setigerum_A:0.0156708521,Papaver_somniferum_A:0.0051961762)91:0.0040618689,(Papaver_somniferum_C:0.0011528999,Papaver_setigerum_C:0.0000020102)100:0.0168588886)71:0.0042266907)45:0.0007792642,((((((Papaver_lapponicum:0.000002…
(Papaver_alboroseum:0.0000020887,(((Papaver_keelei:0.0393360117,Papaver_lapponicum:0.0000022370)79:0.0216740646,((Papaver_mcconnellii:0.0129651335,(Papaver_nudicaule:0.0046145632,Papaver_radicatum_subsp__dahlianum:0.0283707626)69:0.0209477802)49:0.0465456635,(((((Papaver_pseudo_orientale:0.0577345999,Papaver_bracteatum:0.0005446675)57:0.0063440439,Papaver_setigerum_D:0.0129621112)54:0.0046265752,…
(Papaver_alboroseum:0.0286074641,(((Papaver_dubium:0.0571322568,(((Papaver_mcconnellii:0.0179957125,Papaver_radicatum_subsp__laestadianum:0.0000022544)86:0.0048235469,Papaver_nudicaule:0.0000021514)74:0.0000021840,Papaver_radicatum_subsp__dahlianum:0.0000020982)96:0.0367391237)45:0.0032002995,((Papaver_keelei:0.0278070123,Papaver_setigerum_D:0.0000020319)84:0.0043556904,Papaver_setigerum_B:0.0147…
(Papaver_alboroseum:0.0185782166,(((((((((Papaver_dubium:0.0283269743,Papaver_rhoeas:0.0089278754)90:0.0093369486,(Papaver_setigerum_B:0.0172334411,Papaver_somniferum_C:0.0174462352)47:0.0044572884)26:0.0008452835,Papaver_bracteatum:0.0145627395)9:0.0018575813,Papaver_setigerum_D:0.0177394336)15:0.0033565109,(((Papaver_pseudo_orientale:0.0168017247,Papaver_somniferum_A:0.0000018901)14:0.001361437…
(Papaver_dubium:0.0105680977,(((((((Papaver_keelei:0.0330178893,((((Papaver_mcconnellii:0.0131176021,Papaver_nudicaule:0.0000024820)97:0.0647922533,Papaver_radicatum_subsp__macrostigmum:0.0090864700)75:0.0073254178,Papaver_radicatum_subsp__dahlianum:0.0000024597)83:0.0186505970,Papaver_radicatum_subsp__laestadianum:0.0115574383)85:0.0259083749)32:0.0000020799,Papaver_pseudo_orientale:0.0193178644…
(Papaver_alboroseum:0.0015220060,((Papaver_keelei:0.0344808754,Papaver_nudicaule:0.0148664258)80:0.0041668857,(((Papaver_mcconnellii:0.0552829045,Papaver_radicatum_subsp__macrostigmum:0.0045533250)100:0.0808675687,Papaver_radicatum_subsp__laestadianum:0.0165664956)89:0.0157999060,((((Papaver_pseudo_orientale:0.1038869809,Papaver_somniferum2:0.0139704168)89:0.0324220903,(Papaver_setigerum_B:0.0303…
(Papaver_alboroseum:0.0000023410,(((((Papaver_dubium:0.0257893523,Papaver_rhoeas:0.0081507877)44:0.0069093469,Papaver_setigerum_D:0.0149648021)25:0.0000029420,Papaver_pseudo_orientale:0.0140921064)28:0.0036243113,(((Papaver_somniferum_C:0.0006989730,Papaver_setigerum_C:0.0006968091)98:0.0201067526,Papaver_setigerum_B:0.0146844106)47:0.0054435752,(Papaver_somniferum_A:0.0000023410,Papaver_setigeru…
(Papaver_alboroseum:0.0227783509,((((Papaver_dubium:0.0321719823,Papaver_rhoeas:0.0000020409)58:0.0093838982,((((Papaver_somniferum2:0.0055007283,Papaver_setigerum_A:0.0002785650)77:0.0000027468,Papaver_somniferum_A:0.0000020957)100:0.0073107018,Papaver_setigerum_C:0.0087336048)77:0.0007963878,Papaver_somniferum_C:0.0040629885)62:0.0000021601)66:0.0096672518,Papaver_setigerum_B:0.0128319308)50:0.…
(Papaver_alboroseum:0.0317002030,((((((Papaver_dubium:0.0220582135,(Papaver_pseudo_orientale:0.0000025522,Papaver_bracteatum:0.0000022184)94:0.0045575881)51:0.0002223042,(((Papaver_keelei:0.0000029462,Papaver_radicatum_subsp__dahlianum:0.0000027202)97:0.0194421618,(Papaver_mcconnellii:0.0000025522,(Papaver_nudicaule:0.0000022681,Papaver_radicatum_subsp__macrostigmum:0.0000022942)48:0.0000020757)8…
(Papaver_alboroseum:0.0058399922,((((((Papaver_dubium:0.0939715604,(Papaver_pseudo_orientale:0.0140124527,Papaver_setigerum_D:0.0082981511)25:0.0024591496)42:0.0024729922,((Papaver_somniferum2:0.0000021576,(Papaver_somniferum_C:0.0000020834,Papaver_setigerum_C:0.0000010990)89:0.0000024927)25:0.0060102865,(Papaver_somniferum_A:0.0000021576,Papaver_setigerum_A:0.0000021576)91:0.0059708302)31:0.0000…
(Papaver_alboroseum:0.0000020889,((((((((Papaver_dubium:0.1043663676,Papaver_setigerum_B:0.0000029104)98:0.0227471714,(((Papaver_somniferum2:0.0115688645,(Papaver_setigerum_C:0.0000022684,Papaver_somniferum_C:0.0000022684)91:0.0000025149)37:0.0025848882,(Papaver_setigerum_A:0.0231814838,Papaver_bracteatum:0.0024659012)83:0.0026882191)51:0.0014071664,Papaver_rhoeas:0.0083958681)51:0.0012928000)61:…
(Papaver_alboroseum:0.0091021863,(((((((((Papaver_dubium:0.4337907194,Papaver_bracteatum:0.0082885604)69:0.0028072094,Papaver_setigerum_D:0.0111786354)42:0.0011701808,(((Papaver_somniferum2:0.0120838262,Papaver_setigerum_B:0.0080877770)33:0.0000097566,(Papaver_setigerum_C:0.0008278097,Papaver_somniferum_C:0.0000023935)89:0.0061791913)70:0.0015899614,(Papaver_setigerum_A:0.0000021877,Papaver_somni…
(Papaver_alboroseum:0.0669029592,(Papaver_dubium:0.0285134836,(Papaver_setigerum_B:0.0276435273,Papaver_rhoeas:0.0370264845)98:0.0164342468)81:0.0088181837,(((Papaver_keelei:0.0085164171,(((Papaver_somniferum2:0.0000028101,(Papaver_setigerum_A:0.0000028101,Papaver_somniferum_A:0.0000028101)77:0.0000023649)89:0.0073201977,(Papaver_somniferum_C:0.0009314255,Papaver_setigerum_C:0.0009339620)100:0.00…
(Papaver_alboroseum:0.0066377118,((((((((Papaver_dubium:0.0390642736,Papaver_setigerum_D:0.0105214055)43:0.0000020911,((Papaver_pseudo_orientale:0.0226801463,Papaver_bracteatum:0.0034451766)100:0.0089169490,Papaver_rhoeas:0.0142237871)64:0.0008501139)56:0.0017468190,((Papaver_somniferum_C:0.0000026683,Papaver_setigerum_C:0.0000020142)99:0.0052874745,Papaver_setigerum_B:0.0141742594)46:0.000840301…
(Papaver_alboroseum:0.0274373226,(((((Papaver_dubium:0.0362987216,(Papaver_rhoeas:0.0122066319,Papaver_setigerum_D:0.0132834373)90:0.0013316927)60:0.0015498732,((Papaver_somniferum2:0.0083596661,Papaver_somniferum_C:0.0025489525)82:0.0035771999,((Papaver_setigerum_A:0.0008548323,Papaver_somniferum_A:0.0053287015)99:0.0074921595,Papaver_setigerum_B:0.0073447482)81:0.0015317780)97:0.0024847940)50:0…
(Papaver_alboroseum:0.0072648889,(((((((((Papaver_dubium:0.0533165301,Papaver_bracteatum:0.0149020752)25:0.0000020526,Papaver_rhoeas:0.0091949235)24:0.0000020088,(Papaver_setigerum_B:0.0246213211,Papaver_setigerum_D:0.0143464469)92:0.0271745425)62:0.0054738586,(Papaver_somniferum_C:0.0008401286,Papaver_setigerum_C:0.0000020927)100:0.0136070164)85:0.0054049708,(Papaver_somniferum_A:0.0000020394,Pa…
(Papaver_alboroseum:0.0101684302,((((Papaver_dubium:0.0073799495,Papaver_setigerum_D:0.0090894891)75:0.0061795714,(((Papaver_radicatum_subsp__macrostigmum:0.4288800531,(Papaver_somniferum_C:0.0000021811,Papaver_setigerum_C:0.0000020460)92:0.0000021791)41:0.0139179616,((Papaver_setigerum_A:0.0003671897,Papaver_somniferum_A:0.0003570486)73:0.0067417096,Papaver_setigerum_B:0.0152291501)51:0.00160323…
(Papaver_alboroseum:0.0000022069,((((Papaver_dubium:0.0189214857,Papaver_rhoeas:0.0148544932)89:0.0069540378,(((Papaver_pseudo_orientale:0.0039387209,Papaver_bracteatum:0.0000023719)100:0.0363376841,Papaver_setigerum_B:0.0120572069)54:0.0040133367,((Papaver_somniferum2:0.0000025290,(Papaver_setigerum_A:0.0023798346,Papaver_somniferum_A:0.0000028946)64:0.0000021659)100:0.0115497751,(Papaver_setige…
(Papaver_alboroseum:0.0158415538,(((Papaver_dubium:0.0030110443,(Papaver_pseudo_orientale:0.0000020718,Papaver_bracteatum:0.0024506975)94:0.0073472458)53:0.0000026300,((((Papaver_somniferum2:0.0000021431,(Papaver_setigerum_A:0.0000025188,Papaver_somniferum_A:0.0000025188)80:0.0000026946)71:0.0035064324,(Papaver_somniferum_C:0.0008014478,Papaver_setigerum_C:0.0007822990)97:0.0086192559)93:0.003038…
(Papaver_alboroseum:0.0000023500,((((((Papaver_dubium:0.0088563338,Papaver_rhoeas:0.0053692028)88:0.0035907306,Papaver_setigerum_D:0.0104748592)80:0.0069802622,((Papaver_somniferum2:0.0000023235,(Papaver_somniferum_C:0.0000020267,Papaver_setigerum_C:0.0000022246)83:0.0000020764)40:0.0027467098,((Papaver_setigerum_A:0.0000023235,Papaver_somniferum_A:0.0000020628)100:0.0095389091,Papaver_setigerum_…
(Papaver_alboroseum:0.0099839469,((((((Papaver_dubium:0.0178279127,Papaver_setigerum_D:0.0191931885)58:0.0000020026,(Papaver_setigerum_A:0.0152802490,Papaver_setigerum_B:0.0179343105)47:0.0047773762)57:0.0052156731,(Papaver_pseudo_orientale:0.0172619161,Papaver_bracteatum:0.0153081616)59:0.0000020389)92:0.0212142700,(Papaver_somniferum_C:0.0899562272,(Papaver_somniferum_A:0.1172963228,Papaver_rho…
(Papaver_alboroseum:0.0000024800,(((((((Papaver_dubium:0.1980444521,Papaver_rhoeas:0.0134428901)76:0.0000024319,Papaver_setigerum_D:0.0133704806)81:0.0007355324,Papaver_bracteatum:0.0042295770)100:0.0130346741,((Papaver_lapponicum:0.0666895041,(Papaver_setigerum_A:0.0008629809,Papaver_somniferum_A:0.0000022854)97:0.0044765415)51:0.0017669587,((Papaver_somniferum2:0.0060812711,(Papaver_somniferum_…
(Papaver_alboroseum:0.0000023687,Papaver_keelei:0.0000025887,((((((Papaver_lapponicum:0.0000020953,(((Papaver_pseudo_orientale:0.0729301764,Papaver_somniferum2:0.0474322300)90:0.0355803952,(((Papaver_somniferum_A:0.0021783346,Papaver_setigerum_A:0.0043943090)95:0.0066215109,Papaver_rhoeas:0.0108212830)44:0.0017635542,(Papaver_bracteatum:0.0093746029,Papaver_setigerum_D:0.0142304680)61:0.002055428…
(Papaver_alboroseum:0.0419988604,((((Papaver_dubium:0.0156948050,(Papaver_setigerum_B:0.0179789844,Papaver_setigerum_D:0.0106134450)68:0.0015940875)38:0.0031932795,((Papaver_somniferum2:0.0000021302,(Papaver_setigerum_A:0.0000021302,Papaver_somniferum_A:0.0000021302)93:0.0000015468)23:0.0154185331,Papaver_rhoeas:0.0216973286)27:0.0011028317)61:0.0039772813,(Papaver_setigerum_C:0.0000021302,Papave…
(Papaver_alboroseum:0.0307337730,((((Papaver_dubium:0.0189288371,(((((Papaver_radicatum_subsp__laestadianum:0.0840837859,Papaver_somniferum2:0.0000026632)95:0.0190198477,Papaver_bracteatum:0.0111794024)14:0.0037985631,((Papaver_setigerum_B:0.0076153469,(Papaver_somniferum_A:0.0111794896,Papaver_setigerum_A:0.0000027357)100:0.0053937293)72:0.0008609927,Papaver_somniferum_C:0.0025376546)35:0.000662…
(Papaver_alboroseum:0.0000025047,(((((((((Papaver_dubium:0.0185559791,Papaver_rhoeas:0.0135053428)58:0.0087064511,(Papaver_somniferum_C:0.0000025047,Papaver_setigerum_C:0.0000025047)96:0.0078011308)54:0.0236624782,Papaver_bracteatum:0.0066077359)39:0.0022585886,(Papaver_lapponicum:0.1456522386,(Papaver_somniferum_A:0.0000025047,Papaver_setigerum_A:0.0000025047)87:0.0052012651)60:0.0049792515)39:0…
(Papaver_alboroseum:0.0231614704,(((((Papaver_dubium:0.0195788766,(Papaver_setigerum_D:0.0095128077,Papaver_bracteatum:0.0044138725)52:0.0009986003)43:0.0000023786,((Papaver_pseudo_orientale:0.0161286326,Papaver_somniferum2:0.0479693524)92:0.0218335733,(((Papaver_setigerum_A:0.0006626481,Papaver_somniferum_A:0.0009982357)100:0.0029981547,(Papaver_setigerum_C:0.0006636339,Papaver_somniferum_C:0.00…
(Papaver_alboroseum:0.0000020218,((((Papaver_dubium:0.0212973104,Papaver_rhoeas:0.0168256417)63:0.0000024183,Papaver_setigerum_D:0.0019855023)97:0.0056477651,((Papaver_pseudo_orientale:0.0000020845,Papaver_bracteatum:0.0000029180)100:0.0090759078,(((Papaver_somniferum2:0.0308947724,Papaver_setigerum_A:0.0002591267)73:0.0000028957,Papaver_somniferum_A:0.0000020218)87:0.0078887497,(Papaver_somnifer…
(Papaver_alboroseum:0.0000028678,(((((Papaver_dubium:0.0223110929,Papaver_setigerum_D:0.0121204929)73:0.0041839434,(((Papaver_lapponicum:0.0207968147,Papaver_mcconnellii:0.0051239292)78:0.0112960025,(((Papaver_nudicaule:0.0091901558,Papaver_radicatum_subsp__dahlianum:0.0131949209)83:0.0095353676,Papaver_radicatum_subsp__laestadianum:0.0000021323)57:0.0038658675,Papaver_radicatum_subsp__macrostigm…
(Papaver_alboroseum:0.0476220465,(((((Papaver_dubium:0.0049662366,Papaver_rhoeas:0.0065970972)92:0.0067726207,Papaver_setigerum_D:0.0108831245)95:0.0043984153,(Papaver_pseudo_orientale:0.0076705315,Papaver_bracteatum:0.0049899441)86:0.0021647067)95:0.0026162059,(((Papaver_somniferum2:0.0637402880,(Papaver_somniferum_C:0.0000021465,Papaver_setigerum_C:0.0000021465)72:0.0000021465)96:0.0028679377,(…
(Papaver_alboroseum:0.0140864159,(((((Papaver_dubium:0.1576348777,(Papaver_somniferum2:0.0206040334,((Papaver_setigerum_C:0.0000020107,Papaver_somniferum_C:0.0010354382)99:0.0225296299,Papaver_rhoeas:0.0200182332)18:0.0000021029)47:0.0011408547)56:0.0037291556,Papaver_bracteatum:0.0132830591)71:0.0034612777,((Papaver_somniferum_A:0.0000020107,Papaver_setigerum_A:0.0000020107)100:0.0119579952,Papa…
(Papaver_alboroseum:0.0088256659,((((((Papaver_dubium:0.0000020420,(Papaver_somniferum2:0.0000020420,(Papaver_setigerum_C:0.0000020420,Papaver_somniferum_C:0.0000020432)98:0.0112493686)60:0.0000027847)24:0.0036167291,(Papaver_somniferum_A:0.0000020420,Papaver_setigerum_A:0.0000020420)76:0.0055347014)69:0.0078617606,(((Papaver_pseudo_orientale:0.0056414297,Papaver_bracteatum:0.0000021888)99:0.0158…
(Papaver_alboroseum:0.0037958774,((((((Papaver_dubium:0.0203402166,Papaver_setigerum_C:0.0006676817)69:0.0000028456,Papaver_somniferum_C:0.0000020322)93:0.0084613741,Papaver_setigerum_B:0.0160524211)86:0.0069427056,((Papaver_somniferum2:0.0340449513,Papaver_somniferum_A:0.0010001936)51:0.0000010635,Papaver_setigerum_A:0.0028752479)100:0.0262126445)90:0.0053574845,((Papaver_pseudo_orientale:0.0689…
(Papaver_alboroseum:0.0000022571,((((((((Papaver_dubium:0.0210204516,Papaver_rhoeas:0.0130952039)58:0.0017780618,Papaver_setigerum_D:0.0200693103)51:0.0041813679,(((Papaver_somniferum2:0.0096844074,(Papaver_somniferum_A:0.0008422853,Papaver_setigerum_A:0.0000028994)87:0.0003677886)98:0.0048160444,Papaver_setigerum_B:0.0121908941)87:0.0010096988,(Papaver_setigerum_C:0.0014775159,Papaver_somniferum…
(Papaver_alboroseum:0.0208085993,((((Papaver_dubium:0.0000025653,Papaver_rhoeas:0.0121910872)57:0.0000023193,Papaver_setigerum_D:0.0206085277)86:0.0081712381,((Papaver_somniferum2:0.0025035859,(Papaver_setigerum_A:0.0000021049,Papaver_somniferum_A:0.0004048303)97:0.0051559722)83:0.0086479278,(Papaver_setigerum_C:0.0000025653,Papaver_somniferum_C:0.0000025653)100:0.0120812122)65:0.0035355635)44:0.…
(Papaver_dubium:0.0000029305,(((((Papaver_keelei:0.0000029305,(Papaver_lapponicum:0.0151483162,Papaver_radicatum_subsp__dahlianum:0.0000029305)37:0.0000029305)79:0.0130396710,((Papaver_mcconnellii:0.0000029305,Papaver_radicatum_subsp__macrostigmum:0.0000023341)60:0.0000026025,Papaver_nudicaule:0.0000026485)83:0.0031451262)99:0.1029811298,((Papaver_pseudo_orientale:0.0198914519,Papaver_radicatum_s…
(Papaver_dubium:0.0110538651,((((((((Papaver_keelei:0.0291350922,Papaver_radicatum_subsp__laestadianum:0.0053749883)91:0.0458436013,(((Papaver_lapponicum:0.0000018894,Papaver_nudicaule:0.0000020971)63:0.0000021573,Papaver_radicatum_subsp__dahlianum:0.0000018894)97:0.0425090617,Papaver_somniferum2:0.0929543936)93:0.0408660681)62:0.0006754575,Papaver_mcconnellii:0.0389701832)100:0.0777829646,(Papav…
(Papaver_dubium:0.0000021804,(((Papaver_keelei:0.0000020807,Papaver_mcconnellii:0.0239915386)91:0.0463035435,((Papaver_nudicaule:0.0000024676,Papaver_radicatum_subsp__macrostigmum:0.0000025509)72:0.0000027528,Papaver_radicatum_subsp__dahlianum:0.0000023897)93:0.0121241152)64:0.0112320174,Papaver_lapponicum:0.0256518184)60:0.0312255748,((((Papaver_pseudo_orientale:0.0134434117,Papaver_rhoeas:0.018…
(Papaver_alboroseum:0.0161058804,(((((((((Papaver_dubium:0.0244130974,Papaver_rhoeas:0.0000027753)84:0.0069073094,Papaver_setigerum_C:0.0057859119)80:0.0026105204,(Papaver_setigerum_B:0.0097519212,Papaver_somniferum_A:0.0148731840)50:0.0000020921)22:0.0000020443,Papaver_somniferum2:0.0152867403)56:0.0022121205,Papaver_setigerum_D:0.0139845034)73:0.0029557045,(Papaver_pseudo_orientale:0.0044999992…
(Papaver_alboroseum:0.0000022589,((((((((Papaver_dubium:0.0129651265,Papaver_rhoeas:0.0111441248)58:0.0000023979,Papaver_setigerum_D:0.0152036465)98:0.0026415135,(((Papaver_somniferum2:0.0122715169,(Papaver_somniferum_C:0.0000022589,Papaver_setigerum_C:0.0000022589)80:0.0000024380)99:0.0045911626,(Papaver_somniferum_A:0.0000022589,Papaver_setigerum_A:0.0003232684)100:0.0048984625)93:0.0009291649,…
(Papaver_alboroseum:0.0312041364,(((((Papaver_keelei:0.0306305304,Papaver_nudicaule:0.0157518129)56:0.0158703234,(Papaver_radicatum_subsp__dahlianum:0.0189567371,Papaver_radicatum_subsp__laestadianum:0.0054042272)49:0.0079814024)30:0.0071159002,Papaver_mcconnellii:0.0180388179)35:0.0136399261,(Papaver_pseudo_orientale:0.1211127421,(((Papaver_somniferum2:0.0000020370,(Papaver_somniferum_C:0.000497…
(Papaver_alboroseum:0.0000022958,((((((((Papaver_dubium:0.0091080658,(Papaver_setigerum_A:0.0004152713,Papaver_somniferum_A:0.0000025723)96:0.0046302862)83:0.0028505778,(Papaver_setigerum_D:0.0068321923,Papaver_rhoeas:0.0194208740)62:0.0035777561)58:0.0070954771,Papaver_somniferum2:0.3028291324)35:0.0011023477,((Papaver_somniferum_C:0.0000025723,Papaver_setigerum_C:0.0002024294)100:0.0033349774,P…
(Papaver_alboroseum:0.0049230979,((((((((Papaver_dubium:0.0043388010,Papaver_setigerum_D:0.0115912163)61:0.0000027940,Papaver_rhoeas:0.0090235393)97:0.0042767281,(Papaver_pseudo_orientale:0.0201071589,Papaver_bracteatum:0.0000029124)94:0.0111510014)82:0.0012308733,(Papaver_setigerum_B:0.0108207930,(Papaver_somniferum_C:0.0045303923,(Papaver_setigerum_A:0.0000020993,Papaver_somniferum_A:0.00063280…
(Papaver_alboroseum:0.0000023543,((((((Papaver_dubium:0.0638992666,(((Papaver_somniferum2:0.0000027483,Papaver_setigerum_A:0.0000028704)96:0.0086493965,Papaver_setigerum_B:0.0073308142)77:0.0040453360,Papaver_setigerum_C:0.0077739134)73:0.0076668436)54:0.0000023220,(Papaver_bracteatum:0.0071086657,(Papaver_rhoeas:0.0154228899,Papaver_setigerum_D:0.0119960833)93:0.0031933722)94:0.0071277455)100:0.…
(Papaver_alboroseum:0.0000027039,((((Papaver_dubium:0.0322512339,(((Papaver_somniferum2:0.0174847667,Papaver_somniferum_A:0.0006401446)22:0.0002388710,Papaver_setigerum_A:0.0000027039)46:0.0041153986,(Papaver_setigerum_B:0.0091299853,(Papaver_somniferum_C:0.0000027039,Papaver_setigerum_C:0.0000021172)99:0.0052925226)87:0.0028203477)49:0.0062815714)58:0.0090622504,((Papaver_pseudo_orientale:0.0295…
(Papaver_alboroseum:0.1169998040,(((((((Papaver_dubium:0.0139731004,(Papaver_somniferum_C:0.0000025259,Papaver_setigerum_C:0.0000025259)99:0.0361024617)98:0.0416565197,(Papaver_pseudo_orientale:0.0506302235,(((Papaver_setigerum_A:0.0016129724,Papaver_somniferum_A:0.0015978872)100:0.0277851594,Papaver_setigerum_B:0.0511393976)46:0.0095342512,Papaver_setigerum_D:0.0379563323)40:0.0071338850)100:0.0…
(Papaver_dubium:0.0234793667,(((((((((Papaver_keelei:0.0057982037,Papaver_radicatum_subsp__dahlianum:0.0042423002)49:0.0000022426,Papaver_mcconnellii:0.0000023459)77:0.0055949749,Papaver_radicatum_subsp__laestadianum:0.0130196538)79:0.0080419017,Papaver_radicatum_subsp__macrostigmum:0.0149079748)83:0.0140404825,(Papaver_lapponicum:0.0332277580,Papaver_nudicaule:0.0235936848)98:0.0416218796)100:0.…
(Papaver_alboroseum:0.0101629340,((((((Papaver_dubium:0.0000027604,Papaver_mcconnellii:0.0253578446)97:0.0388965518,Papaver_bracteatum:0.0168400080)43:0.0010859023,(((Papaver_somniferum2:0.0125968101,((Papaver_somniferum_C:0.0000029172,Papaver_setigerum_C:0.0000029172)95:0.0119478627,(Papaver_setigerum_A:0.0000029172,Papaver_somniferum_A:0.0000029172)100:0.0079485499)69:0.0024427940)28:0.00000230…
(Papaver_alboroseum:0.0000021154,((((((Papaver_keelei:0.0000021565,Papaver_mcconnellii:0.0049541086)84:0.0128613977,Papaver_nudicaule:0.0063760498)56:0.0000023766,Papaver_radicatum_subsp__macrostigmum:0.0000026722)57:0.0069702194,Papaver_radicatum_subsp__laestadianum:0.0052149485)43:0.0013050907,Papaver_lapponicum:0.0040698159)33:0.0029668219,Papaver_radicatum_subsp__dahlianum:0.0245931881)59:0.0…
(Papaver_alboroseum:0.0000025762,((((Papaver_dubium:0.0000024127,(((((Papaver_radicatum_subsp__dahlianum:0.0677449785,Papaver_setigerum_C:0.0002989309)63:0.0000028565,Papaver_somniferum_C:0.0000021733)90:0.0066356529,(Papaver_somniferum2:0.0033751427,(Papaver_setigerum_A:0.0003019619,Papaver_somniferum_A:0.0000021733)98:0.0029673729)60:0.0013914941)67:0.0005904043,Papaver_setigerum_B:0.0148147176…
(Papaver_alboroseum:0.0000000000,((((((Papaver_dubium:0.0562038065,(((((Papaver_somniferum2:0.0000022331,Papaver_somniferum_A:0.0050717499)10:0.0000011175,Papaver_setigerum_A:0.0000022331)35:0.0072464313,Papaver_setigerum_B:0.0422049360)56:0.0055116803,(Papaver_somniferum_C:0.0012888027,Papaver_setigerum_C:0.0012897713)67:0.0064813719)66:0.0039484394,Papaver_setigerum_D:0.0037151104)56:0.00000204…
(Papaver_alboroseum:0.0056196213,(((((Papaver_dubium:0.1848051868,(((((Papaver_pseudo_orientale:0.1632091962,(Papaver_setigerum_A:0.0000022717,Papaver_somniferum_A:0.0000022717)96:0.0078534071)37:0.0000022153,Papaver_setigerum_B:0.0208413037)41:0.0016234655,(Papaver_somniferum2:0.0214748546,Papaver_somniferum_C:0.0076891678)82:0.0105154773)64:0.0045930642,(Papaver_rhoeas:0.0176959252,Papaver_brac…
(Papaver_alboroseum:0.0052006615,((((((((Papaver_dubium:0.0034991158,Papaver_setigerum_D:0.0153604781)71:0.0000023065,Papaver_rhoeas:0.0066343306)89:0.0030302765,(((Papaver_somniferum2:0.0000024202,Papaver_somniferum_C:0.0007248652)47:0.0000024839,Papaver_setigerum_C:0.0000024202)74:0.0036586309,((Papaver_setigerum_A:0.0007270774,Papaver_somniferum_A:0.0000024202)100:0.0029194676,Papaver_setigeru…
(Papaver_alboroseum:0.0050629907,((((((Papaver_dubium:0.0143229150,(Papaver_pseudo_orientale:0.0217334896,Papaver_rhoeas:0.0141928852)46:0.0091730854)47:0.0019661837,(Papaver_setigerum_D:0.0097530440,Papaver_bracteatum:0.0103450910)80:0.0014078868)77:0.0026894552,(((Papaver_somniferum2:0.0000022049,Papaver_setigerum_C:0.0001535872)56:0.0000022206,Papaver_somniferum_C:0.0038135339)98:0.0055516830,…
(Papaver_alboroseum:0.0000029371,((((Papaver_keelei:0.0000028566,Papaver_mcconnellii:0.0052724355)71:0.0026095134,((Papaver_pseudo_orientale:0.0000029020,Papaver_bracteatum:0.0000026347)99:0.0140336972,((((Papaver_somniferum2:0.0026785830,(Papaver_setigerum_C:0.0000022341,Papaver_somniferum_C:0.0000022341)85:0.0012435601)63:0.0059555506,(Papaver_setigerum_A:0.0000023241,Papaver_somniferum_A:0.009…
(Papaver_alboroseum:0.0476476518,(((Papaver_dubium:0.0162588413,Papaver_setigerum_D:0.0074999101)87:0.0024155138,((((((((Papaver_keelei:0.0058867294,Papaver_lapponicum:0.0000028979)59:0.0000022696,Papaver_radicatum_subsp__laestadianum:0.0000020739)32:0.0000021958,Papaver_nudicaule:0.0000021098)74:0.0161543177,Papaver_radicatum_subsp__macrostigmum:0.0404170994)60:0.0041315571,Papaver_mcconnellii:0…
(Papaver_alboroseum:0.0061008127,((((((Papaver_dubium:0.0566460506,(Papaver_rhoeas:0.0083368477,Papaver_setigerum_D:0.0136206512)79:0.0036433287)53:0.0017925763,((Papaver_somniferum2:0.0223396608,(Papaver_setigerum_C:0.0013558567,Papaver_somniferum_C:0.0004556010)89:0.0028114192)66:0.0065046916,(Papaver_setigerum_B:0.0071935852,(Papaver_somniferum_A:0.0013614181,Papaver_setigerum_A:0.0013573473)9…
(Papaver_alboroseum:0.0246249167,((((((Papaver_dubium:0.0093121208,(((Papaver_setigerum_C:0.0004497805,Papaver_somniferum_C:0.0004509936)99:0.0064567159,Papaver_somniferum_A:0.0101394947)71:0.0024331795,Papaver_setigerum_D:0.0163237918)38:0.0000025603)60:0.0032091609,((Papaver_pseudo_orientale:0.0538959082,Papaver_rhoeas:0.0127159078)58:0.0020698451,Papaver_bracteatum:0.0097081818)76:0.0016571933…
(Papaver_dubium:0.0166140859,(((((((((((Papaver_keelei:0.1889444051,Papaver_radicatum_subsp__dahlianum:0.0114943505)97:0.0254421496,(Papaver_nudicaule:0.0096252388,Papaver_radicatum_subsp__macrostigmum:0.0357689218)83:0.0232150440)62:0.0030805088,Papaver_mcconnellii:0.0090862473)93:0.0247847886,Papaver_radicatum_subsp__laestadianum:0.0069528090)62:0.0010005338,Papaver_lapponicum:0.0139740999)100:…
(Papaver_alboroseum:0.0501110734,((Papaver_dubium:0.0150239081,Papaver_rhoeas:0.0000020676)88:0.0318140148,((((((Papaver_keelei:0.0135364744,(Papaver_mcconnellii:0.0000026276,Papaver_nudicaule:0.0000020233)62:0.0000021273)42:0.0000022800,Papaver_radicatum_subsp__laestadianum:0.0077714913)81:0.0183546243,Papaver_radicatum_subsp__dahlianum:0.0232012043)91:0.0480281431,Papaver_radicatum_subsp__macro…
(Papaver_alboroseum:0.0231159185,(((((Papaver_dubium:0.0086606111,Papaver_rhoeas:0.0000020384)99:0.0119242154,Papaver_setigerum_D:0.0183699958)65:0.0026703926,(((((Papaver_mcconnellii:0.1723079365,Papaver_setigerum_C:0.0007122441)30:0.0000020039,Papaver_somniferum_C:0.0007041809)44:0.0000016275,Papaver_pseudo_orientale:0.1080959884)42:0.0040011085,((Papaver_somniferum2:0.0000023741,(Papaver_setig…
(Papaver_alboroseum:0.0000020777,((((((((Papaver_dubium:0.0000020612,Papaver_radicatum_subsp__macrostigmum:0.0450287445)85:0.0111707154,Papaver_rhoeas:0.0064951114)41:0.0014518313,Papaver_setigerum_D:0.0129862932)36:0.0017153130,Papaver_setigerum_B:0.0094653491)23:0.0010778564,(((Papaver_pseudo_orientale:0.0709459099,Papaver_setigerum_C:0.0003216527)16:0.0000020288,Papaver_somniferum_C:0.00000225…
(Papaver_alboroseum:0.0360530980,((Papaver_dubium:0.0421920916,(((Papaver_keelei:0.0000022450,(Papaver_radicatum_subsp__dahlianum:0.0107743750,Papaver_radicatum_subsp__laestadianum:0.0550071960)85:0.0175250741)38:0.0014857685,Papaver_lapponicum:0.0000021178)72:0.0069603108,Papaver_nudicaule:0.0062523343)86:0.0189604922)41:0.0080907180,((((Papaver_mcconnellii:0.0731742348,Papaver_setigerum_D:0.000…
(Papaver_alboroseum:0.0389577010,((((Papaver_dubium:0.0000023836,Papaver_rhoeas:0.0000021122)99:0.0281246497,(Papaver_somniferum_C:0.0084218719,Papaver_setigerum_C:0.0015523018)87:0.0064167415)64:0.0064735732,(Papaver_pseudo_orientale:0.0502949426,(Papaver_somniferum2:0.0145841590,((Papaver_setigerum_A:0.0077131849,Papaver_somniferum_A:0.0749514670)95:0.0130006847,Papaver_setigerum_B:0.0057700147…
(Papaver_alboroseum:0.0000020440,((((((((Papaver_dubium:0.0000022376,Papaver_radicatum_subsp__macrostigmum:0.0000020440)85:0.0136221340,Papaver_rhoeas:0.0067468306)67:0.0030605065,Papaver_setigerum_D:0.0100948777)77:0.0066458908,((Papaver_pseudo_orientale:0.1063891711,Papaver_bracteatum:0.0000021781)84:0.0105304225,(((Papaver_somniferum2:0.0000020440,Papaver_somniferum_C:0.0000020440)95:0.0005414…
(Papaver_alboroseum:0.0140856949,((((((((((Papaver_dubium:0.0665088778,Papaver_pseudo_orientale:0.0204435904)95:0.0594322048,Papaver_somniferum_C:0.0659428548)61:0.0043217049,Papaver_setigerum_B:0.0156090702)63:0.0107254387,((Papaver_setigerum_A:0.0000022790,Papaver_somniferum_A:0.0010299328)100:0.0297551049,Papaver_bracteatum:0.0211301016)93:0.0172511312)40:0.0075064437,Papaver_rhoeas:0.03194014…
(Papaver_alboroseum:0.0047373674,((((((Papaver_dubium:0.0826190752,(Papaver_setigerum_D:0.0063823117,Papaver_rhoeas:0.0098950443)83:0.0007132484)50:0.0024236415,((Papaver_somniferum2:0.0100257902,(Papaver_somniferum_C:0.0000028332,Papaver_setigerum_C:0.0000028332)80:0.0000024513)70:0.0051389783,(Papaver_somniferum_A:0.0004745426,Papaver_setigerum_A:0.0000021964)99:0.0045646315)59:0.0028400424)75:…
(Papaver_alboroseum:0.0307330893,(((((((((((Papaver_dubium:0.0112961764,Papaver_rhoeas:0.0060807387)85:0.0072525526,Papaver_setigerum_D:0.0140716925)73:0.0034576966,Papaver_setigerum_B:0.0249281724)79:0.0067658501,Papaver_bracteatum:0.0190512991)65:0.0029475673,(Papaver_setigerum_A:0.0000020601,Papaver_somniferum_A:0.0000020601)91:0.0132921906)36:0.0012401390,Papaver_somniferum2:0.1105792905)57:0…
(Papaver_alboroseum:0.0908614510,(((((((Papaver_dubium:0.0797787867,Papaver_keelei:0.0036097668)98:0.0230778322,Papaver_somniferum2:0.4658543823)83:0.0212836029,(Papaver_mcconnellii:0.0066916145,Papaver_radicatum_subsp__dahlianum:0.0000023670)98:0.0654444009)78:0.0115701899,Papaver_lapponicum:0.0307962795)64:0.0073652101,Papaver_radicatum_subsp__laestadianum:0.0103696758)52:0.0072430894,Papaver_n…
(Papaver_alboroseum:0.0101650775,(((((((Papaver_dubium:0.0595637675,Papaver_rhoeas:0.0105424855)74:0.0123752085,(((Papaver_somniferum2:0.1813523640,Papaver_setigerum_C:0.0005564943)61:0.0000025474,Papaver_somniferum_C:0.0000020859)93:0.0095450952,(Papaver_setigerum_B:0.0108219717,(Papaver_somniferum_A:0.0005528693,Papaver_setigerum_A:0.0011249704)100:0.0059168926)83:0.0029302415)64:0.0067338282)1…
(Papaver_alboroseum:0.0197810894,((((((Papaver_dubium:0.0706567883,(Papaver_pseudo_orientale:0.0174320929,Papaver_bracteatum:0.0000020593)85:0.0086637022)26:0.0000023175,(((Papaver_somniferum2:0.0029670144,(Papaver_somniferum_A:0.0000022132,Papaver_setigerum_A:0.0000022132)100:0.0153533098)69:0.0064272086,(Papaver_somniferum_C:0.0000022132,Papaver_setigerum_C:0.0000020368)100:0.0156510320)70:0.00…
(Papaver_alboroseum:0.1213742801,((((Papaver_dubium:0.0309410274,((((Papaver_somniferum2:0.0160490552,Papaver_somniferum_A:0.0006281671)66:0.0000025402,Papaver_setigerum_A:0.0000022285)98:0.0042227889,Papaver_setigerum_B:0.0078312476)89:0.0028826253,Papaver_setigerum_D:0.0083242849)64:0.0046137804)65:0.0053497781,(((Papaver_lapponicum:0.0043035281,Papaver_radicatum_subsp__laestadianum:0.023896574…
(Papaver_alboroseum:0.0046413140,(((((((Papaver_dubium:0.0000026001,Papaver_setigerum_A:0.0000017733)73:0.0000027019,Papaver_pseudo_orientale:0.0244600222)18:0.0016620916,Papaver_somniferum_A:0.0008113176)44:0.0056217985,(Papaver_somniferum2:0.0038883700,(Papaver_somniferum_C:0.0015708338,Papaver_setigerum_C:0.0013179059)65:0.0021360935)68:0.0079432679)38:0.0019735963,Papaver_setigerum_B:0.012900…
(Papaver_alboroseum:0.0142141906,(((Papaver_dubium:0.0000028395,((((Papaver_pseudo_orientale:0.0272002129,Papaver_rhoeas:0.0033855306)41:0.0067994603,Papaver_setigerum_D:0.0070347445)33:0.0016358672,(Papaver_setigerum_B:0.0138064866,(Papaver_somniferum_C:0.0000026284,Papaver_setigerum_C:0.0000026266)99:0.0062520468)49:0.0031405631)34:0.0006587851,(Papaver_setigerum_A:0.0000026266,Papaver_somnifer…
(Papaver_alboroseum:0.0812681308,((Papaver_dubium:0.0573283806,(((((Papaver_keelei:0.0188890135,((Papaver_lapponicum:0.0139936677,Papaver_mcconnellii:0.0640449664)98:0.0215975933,Papaver_nudicaule:0.0184617674)48:0.0073357598)66:0.0149156680,Papaver_radicatum_subsp__laestadianum:0.0375417939)45:0.0094776633,(Papaver_radicatum_subsp__dahlianum:0.0000023189,Papaver_radicatum_subsp__macrostigmum:0.0…
(Papaver_dubium:0.0291876549,((((Papaver_keelei:0.0000023569,Papaver_lapponicum:0.0000021833)79:0.0024935606,Papaver_nudicaule:0.0064719445)57:0.0032685110,(((Papaver_mcconnellii:0.0941413963,Papaver_radicatum_subsp__dahlianum:0.0000020231)98:0.0249526660,Papaver_radicatum_subsp__macrostigmum:0.0032272616)77:0.0078793574,Papaver_radicatum_subsp__laestadianum:0.0000020196)64:0.0116104873)98:0.0321…
(Papaver_alboroseum:0.0200827829,((((((Papaver_dubium:0.0071181732,(Papaver_pseudo_orientale:0.0839975650,Papaver_rhoeas:0.0084476623)58:0.0000022562)51:0.0049072548,Papaver_setigerum_D:0.0892260182)52:0.0062769407,(Papaver_mcconnellii:0.1292066729,((Papaver_somniferum2:0.0299753298,Papaver_somniferum_C:0.0110108006)68:0.0052173599,(Papaver_setigerum_B:0.0069261024,(Papaver_setigerum_A:0.00000265…
(Papaver_dubium:0.0000024107,((((((Papaver_keelei:0.0112157612,Papaver_lapponicum:0.0110044876)48:0.0038599635,((Papaver_radicatum_subsp__dahlianum:0.0000020282,Papaver_radicatum_subsp__macrostigmum:0.0151294403)85:0.0000025544,Papaver_radicatum_subsp__laestadianum:0.0293132969)42:0.0126629231)40:0.0048531375,(Papaver_mcconnellii:0.0223632555,Papaver_nudicaule:0.0380685008)56:0.0118502275)98:0.02…
(Papaver_alboroseum:0.0603239356,((Papaver_dubium:0.0045055240,Papaver_setigerum_D:0.0019710222)74:0.0038555165,(((Papaver_keelei:0.0482805170,Papaver_setigerum_C:0.0000023144)78:0.0082444934,((Papaver_somniferum2:0.0000027189,Papaver_somniferum_A:0.0004490321)47:0.0000010811,Papaver_setigerum_A:0.0004625473)81:0.0077247388)48:0.0016202618,(((((Papaver_lapponicum:0.0317039148,Papaver_radicatum_su…
(Papaver_alboroseum:0.0264192217,((((((((Papaver_dubium:0.0000020934,((Papaver_somniferum2:0.0254529519,Papaver_somniferum_C:0.0013935819)63:0.0000022528,Papaver_setigerum_C:0.0000020421)76:0.0000025803)35:0.0150249152,(Papaver_somniferum_A:0.0000020934,Papaver_setigerum_A:0.0000020401)96:0.0146504252)53:0.0036509402,Papaver_bracteatum:0.0112479461)61:0.0049362473,(Papaver_pseudo_orientale:0.0143…
(Papaver_alboroseum:0.0000024578,((((Papaver_keelei:0.0815484452,(((Papaver_pseudo_orientale:0.0853865852,((Papaver_setigerum_B:0.0160626937,(Papaver_setigerum_A:0.0012242309,Papaver_somniferum_A:0.0012228973)99:0.0051189064)46:0.0046936423,(Papaver_setigerum_D:0.0113470775,((Papaver_setigerum_C:0.0000022056,Papaver_somniferum_C:0.0000022056)99:0.0117437678,Papaver_rhoeas:0.0113901724)70:0.001180…
(Papaver_alboroseum:0.0023886826,(((((Papaver_dubium:0.0185873263,(Papaver_rhoeas:0.0120939792,Papaver_setigerum_D:0.0082317178)70:0.0007953756)78:0.0018535148,(((Papaver_somniferum2:0.0080521430,(Papaver_somniferum_C:0.0000021995,Papaver_setigerum_C:0.0000021411)81:0.0000020099)70:0.0129813985,(Papaver_setigerum_A:0.0000029973,Papaver_somniferum_A:0.0000021539)93:0.0051437671)71:0.0005342199,Pap…
(Papaver_alboroseum:0.0542204913,(((((Papaver_dubium:0.0000021815,(Papaver_setigerum_D:0.0095933761,Papaver_bracteatum:0.0099164518)31:0.0000025460)20:0.0006152937,((((Papaver_somniferum2:0.0203191060,(Papaver_somniferum_A:0.0000021815,Papaver_setigerum_A:0.0000021815)92:0.0000269414)37:0.0051202298,(Papaver_somniferum_C:0.0000021815,Papaver_setigerum_C:0.0000021815)97:0.0093652224)44:0.001222084…
(Papaver_alboroseum:0.0128355372,(((((Papaver_dubium:0.0277784988,((Papaver_pseudo_orientale:0.0273561322,Papaver_setigerum_D:0.0012607497)29:0.0089036037,(((Papaver_somniferum2:0.0078916464,(Papaver_somniferum_A:0.0000027031,Papaver_setigerum_A:0.0000027031)93:0.0029217264)66:0.0021126901,Papaver_setigerum_B:0.0105397302)90:0.0081266759,(Papaver_somniferum_C:0.0008661387,Papaver_setigerum_C:0.00…
(Papaver_alboroseum:0.0090051790,(((((((Papaver_dubium:0.0159462578,((((Papaver_pseudo_orientale:0.0000023338,Papaver_bracteatum:0.0037112798)95:0.0154387922,((Papaver_somniferum2:0.0000028505,(Papaver_setigerum_A:0.0000021568,Papaver_somniferum_A:0.0000028505)77:0.0000027628)75:0.0145376859,((Papaver_somniferum_C:0.0009614671,Papaver_setigerum_C:0.0009628097)95:0.0094858383,Papaver_setigerum_B:0…
(Papaver_alboroseum:0.0157588753,(((Papaver_dubium:0.0272553491,Papaver_setigerum_D:0.0156157519)78:0.0082073790,((Papaver_somniferum2:0.2312480712,(Papaver_somniferum_C:0.0000023920,Papaver_setigerum_C:0.0000023920)90:0.0000049362)43:0.0040723367,(Papaver_setigerum_B:0.0077928363,(Papaver_setigerum_A:0.0000023920,Papaver_somniferum_A:0.0003572612)88:0.0067954717)53:0.0010143246)87:0.0058964345)9…
(Papaver_dubium:0.0105306053,((((Papaver_keelei:0.0000024542,(Papaver_mcconnellii:0.0000024542,(Papaver_radicatum_subsp__dahlianum:0.0770890192,(Papaver_somniferum2:0.0000024542,Papaver_rhoeas:0.0000024575)38:0.0000029026)25:0.0001016806)21:0.0000324090)23:0.0025769132,(Papaver_nudicaule:0.0000026523,Papaver_radicatum_subsp__macrostigmum:0.0000024542)98:0.0686108737)42:0.0127224438,(((((Papaver_l…
(Papaver_alboroseum:0.2276696211,((Papaver_dubium:0.0758838896,Papaver_pseudo_orientale:0.0000020991)60:0.0108355695,((((((((Papaver_keelei:0.0000027894,Papaver_radicatum_subsp__macrostigmum:0.0000027894)60:0.0000022257,Papaver_radicatum_subsp__dahlianum:0.0000021223)74:0.0099394798,Papaver_lapponicum:0.0206563722)60:0.0161213263,Papaver_nudicaule:0.0050347997)53:0.0379269809,(Papaver_rhoeas:0.01…
(Papaver_alboroseum:0.0065956908,(((((((Papaver_dubium:0.0198592063,Papaver_setigerum_D:0.0082695563)71:0.0100251327,Papaver_rhoeas:0.0170797293)42:0.0029738350,((Papaver_somniferum2:0.0086181478,Papaver_setigerum_A:0.0000026919)72:0.0009954244,Papaver_somniferum_A:0.0022836328)93:0.0228307097)64:0.0028932104,(Papaver_setigerum_C:0.0021782138,Papaver_somniferum_C:0.0011530842)100:0.0187477508)39:…
(Papaver_alboroseum:0.0207830838,(((((Papaver_dubium:0.0213618182,Papaver_setigerum_D:0.0208377439)55:0.0000023367,(Papaver_lapponicum:0.1597157865,(Papaver_pseudo_orientale:0.0081030281,Papaver_bracteatum:0.0095653057)75:0.0142045541)22:0.0000021891)39:0.0029590021,(((Papaver_somniferum2:0.0000027275,Papaver_somniferum_A:0.0009010480)59:0.0000027464,Papaver_setigerum_A:0.0000027275)89:0.01622790…
(Papaver_alboroseum:0.0087104957,(((((Papaver_dubium:0.0206884544,(((Papaver_pseudo_orientale:0.0040009210,(Papaver_rhoeas:0.0122760582,Papaver_setigerum_D:0.0103160110)70:0.0012731374)40:0.0000020190,(Papaver_setigerum_C:0.0002312871,Papaver_somniferum_C:0.0000022836)99:0.0070436040)68:0.0043146702,(Papaver_somniferum2:0.0138335575,((Papaver_setigerum_A:0.0000027057,Papaver_somniferum_A:0.000002…
(Papaver_alboroseum:0.0000023114,((((Papaver_dubium:0.0218575810,((Papaver_mcconnellii:0.0360458577,Papaver_rhoeas:0.0000023446)79:0.0088554372,((Papaver_nudicaule:0.0608326360,Papaver_somniferum2:1.6482165409)12:0.0001457418,(((Papaver_setigerum_C:0.0000010000,Papaver_somniferum_C:0.0000010000)98:0.0041071611,((Papaver_somniferum_A:0.0000023366,Papaver_setigerum_A:0.0004789686)100:0.0033195254,P…
(Papaver_alboroseum:0.0106359141,(((((((((Papaver_dubium:0.0507270869,Papaver_setigerum_D:0.0268822607)66:0.0046233598,Papaver_rhoeas:0.0093692044)76:0.0094604528,Papaver_setigerum_C:0.0000027272)77:0.0807046773,Papaver_somniferum_C:0.0000020083)92:0.0449303110,Papaver_setigerum_B:0.0616988029)70:0.0050280668,(Papaver_setigerum_A:0.0000021461,Papaver_somniferum_A:0.0000021461)99:0.0349096597)97:0…
(Papaver_alboroseum:0.0067710397,((((((Papaver_dubium:0.0650824654,Papaver_rhoeas:0.0030630879)66:0.0066968933,(Papaver_pseudo_orientale:0.0292423908,Papaver_bracteatum:0.0000027282)83:0.0143960156)21:0.0021069549,(((Papaver_radicatum_subsp__laestadianum:0.0913755009,((Papaver_somniferum2:0.0000029162,(Papaver_setigerum_C:0.0000029162,Papaver_somniferum_C:0.0000029162)81:0.0000020258)97:0.0088756…
(Papaver_alboroseum:0.0559957409,(((((Papaver_dubium:0.2880428730,((((Papaver_pseudo_orientale:0.0050728490,Papaver_bracteatum:0.0000022080)77:0.0060600912,(Papaver_somniferum2:0.8668606405,(Papaver_setigerum_A:0.0000029191,Papaver_somniferum_A:0.0000021552)81:0.0000026922)65:0.0034512696)54:0.0011164698,(Papaver_setigerum_D:0.0046336080,(Papaver_setigerum_C:0.0000029191,Papaver_somniferum_C:0.00…
(Papaver_alboroseum:0.0541481537,(((((((((Papaver_dubium:0.0220696869,Papaver_bracteatum:0.0095255118)64:0.0039421067,((Papaver_rhoeas:0.0126681106,Papaver_setigerum_B:0.0139111681)96:0.0051482484,Papaver_setigerum_D:0.0168243069)67:0.0022412880)76:0.0101567466,(Papaver_somniferum2:0.0168547877,(Papaver_setigerum_A:0.0000027063,Papaver_somniferum_A:0.0000027063)88:0.0026387057)51:0.0111536406)42:…
(Papaver_alboroseum:0.0151082771,(((((((Papaver_dubium:0.0491975527,Papaver_rhoeas:0.0000027902)96:0.0271504227,(((((Papaver_pseudo_orientale:0.0645050879,Papaver_somniferum_C:0.0006480650)25:0.0000029796,Papaver_setigerum_D:0.0537812379)13:0.0000019699,Papaver_somniferum2:0.0000022827)13:0.0000027352,Papaver_setigerum_C:0.0000022827)48:0.0071429125,(Papaver_somniferum_A:0.0000022827,Papaver_seti…
(Papaver_alboroseum:0.0000023095,(((((Papaver_dubium:0.0545476931,Papaver_rhoeas:0.0069430833)86:0.0048473002,(((Papaver_pseudo_orientale:0.0125797606,Papaver_setigerum_B:0.0024267083)78:0.0025330743,(Papaver_setigerum_C:0.0000020189,Papaver_somniferum_C:0.0000023913)99:0.0102147500)67:0.0023029625,((Papaver_somniferum2:0.0000024192,Papaver_setigerum_A:0.0007799102)31:0.0000024992,Papaver_somnife…
(Papaver_alboroseum:0.1270447844,((Papaver_dubium:0.0060339030,Papaver_rhoeas:0.0141390312)94:0.0042012195,Papaver_setigerum_D:0.0208285727)85:0.0044645374,((Papaver_keelei:0.0748915601,((Papaver_lapponicum:0.0401219037,Papaver_radicatum_subsp__macrostigmum:0.0002888313)96:0.0310370458,(((Papaver_mcconnellii:0.0036087128,Papaver_radicatum_subsp__dahlianum:0.0316783898)87:0.0047001817,Papaver_nudi…
(Papaver_alboroseum:0.0191856046,((((((((Papaver_dubium:0.0226831225,Papaver_pseudo_orientale:0.0000021028)90:0.0259942001,(Papaver_setigerum_A:0.0000027587,Papaver_somniferum_A:0.0000027587)92:0.0074412301)65:0.0032703645,((Papaver_somniferum2:0.0556036554,Papaver_somniferum_C:0.0009068981)56:0.0000027367,Papaver_setigerum_C:0.0000027587)98:0.0214053281)37:0.0052174654,(Papaver_setigerum_D:0.016…
(Papaver_alboroseum:0.0000020305,((((Papaver_keelei:0.0218622377,Papaver_mcconnellii:0.0000021217)46:0.0000020345,Papaver_radicatum_subsp__macrostigmum:0.0285925460)79:0.0218356594,Papaver_radicatum_subsp__laestadianum:0.0000020172)100:0.1072508980,(((Papaver_pseudo_orientale:0.0277269171,Papaver_bracteatum:0.0000022406)82:0.0108242312,(Papaver_somniferum2:0.0083783298,(((Papaver_setigerum_B:0.00…
(Papaver_alboroseum:0.0032626961,((((Papaver_dubium:0.0188925213,(Papaver_setigerum_A:0.0008036393,Papaver_somniferum_A:0.0000022515)95:0.0064552641)61:0.0048845833,(((Papaver_somniferum2:0.0163831248,(Papaver_setigerum_C:0.0000025601,Papaver_somniferum_C:0.0000025601)96:0.0030931305)94:0.0050260566,Papaver_setigerum_B:0.0123179819)42:0.0016081147,(Papaver_setigerum_D:0.0140808784,Papaver_rhoeas:…
(Papaver_alboroseum:0.0146240610,(((((Papaver_dubium:0.0443762918,(((((Papaver_somniferum2:0.0236742961,Papaver_somniferum_A:0.0012197756)74:0.0001201115,Papaver_setigerum_A:0.0006757024)100:0.0123329891,Papaver_setigerum_D:0.0107935561)67:0.0023761412,Papaver_somniferum_C:0.0155996848)66:0.0050102198,(Papaver_rhoeas:0.0273254064,Papaver_setigerum_B:0.0192038618)81:0.0050485613)39:0.0024985079)50…
(Papaver_alboroseum:0.0157462461,(((((((Papaver_dubium:0.0000022833,(Papaver_somniferum_A:0.0000022833,Papaver_setigerum_A:0.0000022833)85:0.0026333634)56:0.0000010531,Papaver_setigerum_B:0.0052809109)44:0.0000020102,Papaver_setigerum_D:0.0052714105)62:0.0042951876,((Papaver_somniferum2:0.0054955867,(Papaver_setigerum_C:0.0000025835,Papaver_somniferum_C:0.0079321171)84:0.0035285227)88:0.007069351…
(Papaver_alboroseum:0.0164445279,(((Papaver_dubium:0.0395348057,Papaver_rhoeas:0.0109690403)34:0.0021965290,((((Papaver_pseudo_orientale:0.0000021472,Papaver_setigerum_B:0.0126757937)49:0.0000027102,(Papaver_setigerum_A:0.0000024066,Papaver_somniferum_A:0.0000024066)100:0.0047400556)31:0.0000020913,(Papaver_somniferum_C:0.0000023754,Papaver_setigerum_C:0.0003604128)92:0.0076707911)60:0.0036873062…
(Papaver_alboroseum:0.0000021767,((((((Papaver_dubium:0.0066436955,Papaver_somniferum2:0.0016064470)95:0.0115158518,(Papaver_setigerum_D:0.0184825723,((Papaver_somniferum_A:0.0013809540,Papaver_setigerum_A:0.0013924218)97:0.0065194483,Papaver_setigerum_B:0.0175273572)73:0.0043212296)33:0.0014595059)31:0.0016161491,(Papaver_somniferum_C:0.0000027869,Papaver_setigerum_C:0.0000027869)93:0.0151235614…
(Papaver_alboroseum:0.0161514933,((((Papaver_dubium:0.1271376845,Papaver_setigerum_D:0.0119211044)45:0.0082293447,Papaver_bracteatum:0.0093273837)36:0.0021102426,(Papaver_setigerum_B:0.0072954532,(Papaver_somniferum_A:0.0021703871,Papaver_setigerum_A:0.0016655876)97:0.0033329550)97:0.0132360352)54:0.0041293551,(((Papaver_pseudo_orientale:0.0482379156,Papaver_somniferum2:0.0143976247)88:0.02152261…
(Papaver_alboroseum:0.0165238782,((((Papaver_dubium:0.0400478254,((Papaver_somniferum_A:0.0009887779,Papaver_setigerum_A:0.0019656209)100:0.0078931946,Papaver_setigerum_B:0.0030316894)58:0.0000029382)82:0.0025744350,Papaver_setigerum_D:0.0196679758)49:0.0000029692,Papaver_pseudo_orientale:0.0104638897)91:0.0227161316,(Papaver_somniferum2:0.0000029217,(Papaver_setigerum_C:0.0049606510,Papaver_somn…
(Papaver_dubium:0.0227585801,(((Papaver_keelei:0.0270845258,((Papaver_nudicaule:0.0142388183,Papaver_radicatum_subsp__dahlianum:0.0037868075)46:0.0023849920,Papaver_radicatum_subsp__laestadianum:0.0000019531)79:0.0198588760)65:0.0085486502,Papaver_lapponicum:0.0026248273)40:0.0041700112,Papaver_radicatum_subsp__macrostigmum:0.0000024823)99:0.0606061969,((((Papaver_mcconnellii:0.0213963608,((Papav…
(Papaver_alboroseum:0.0000027731,((((((Papaver_dubium:0.0000027731,Papaver_rhoeas:0.0112734508)44:0.0000023959,((((Papaver_somniferum2:0.0000027731,(Papaver_somniferum_C:0.0000020971,Papaver_setigerum_C:0.0000027731)70:0.0000023845)95:0.0063791491,Papaver_setigerum_B:0.0169673870)60:0.0030097646,(Papaver_setigerum_A:0.0000021658,Papaver_somniferum_A:0.0000020563)88:0.0020025715)94:0.0090653952,Pa…
(Papaver_alboroseum:0.0000021924,((((((((((((Papaver_dubium:0.0217373384,Papaver_setigerum_B:0.0080732720)46:0.0000029820,(Papaver_somniferum2:0.0034418747,(Papaver_setigerum_A:0.0000021938,Papaver_somniferum_A:0.0000021924)88:0.0024793637)80:0.0024669166)61:0.0018646906,(Papaver_somniferum_C:0.0007976464,Papaver_setigerum_C:0.0000021953)100:0.0068184749)38:0.0006165424,Papaver_setigerum_D:0.0055…
(Papaver_alboroseum:0.0415311916,((((((Papaver_dubium:0.0328463488,(Papaver_rhoeas:0.0132931613,Papaver_setigerum_D:0.0122948023)39:0.0009709162)7:0.0000028756,(((Papaver_somniferum_C:0.0000020546,Papaver_setigerum_C:0.0000020546)100:0.0057532242,Papaver_setigerum_B:0.0081518853)98:0.0035801916,(Papaver_setigerum_A:0.0000020546,Papaver_somniferum_A:0.0005438463)100:0.0076394440)60:0.0014223890)8:…
(Papaver_alboroseum:0.1180389135,(((((Papaver_dubium:0.0165428103,Papaver_setigerum_D:0.0145583696)96:0.0116429361,Papaver_rhoeas:0.0222912081)95:0.0156434702,(((Papaver_keelei:0.0000020338,Papaver_radicatum_subsp__laestadianum:0.0387115415)94:0.0198656503,Papaver_radicatum_subsp__dahlianum:0.0175606507)82:0.0224840489,((Papaver_lapponicum:0.0000020074,Papaver_mcconnellii:0.0178069755)96:0.017414…
(Papaver_alboroseum:0.0000025587,((((((((Papaver_dubium:0.0188556033,((Papaver_somniferum2:0.0000027954,Papaver_somniferum_A:0.0010302735)65:0.0000014276,Papaver_setigerum_A:0.0000027384)89:0.0078784333)41:0.0000025377,Papaver_keelei:0.0336131688)65:0.0152011363,(Papaver_rhoeas:0.0182591844,Papaver_setigerum_D:0.0099695859)56:0.0019108534)32:0.0012618074,Papaver_nudicaule:0.0559745716)14:0.000001…
(Papaver_alboroseum:0.0752187442,(((Papaver_dubium:0.0785092068,(((((Papaver_somniferum2:0.0016919073,(Papaver_somniferum_A:0.0000026574,Papaver_setigerum_A:0.0004273682)94:0.0042157822)61:0.0040499996,(Papaver_setigerum_C:0.0000026574,Papaver_somniferum_C:0.0000026574)97:0.0091534828)92:0.0088321028,Papaver_rhoeas:0.0240060512)69:0.0038238600,Papaver_setigerum_B:0.0215266641)66:0.0037148782,Papa…
(Papaver_alboroseum:0.0170002207,(((((((Papaver_dubium:0.0850989867,(Papaver_setigerum_D:0.0075989623,Papaver_rhoeas:0.0093273028)84:0.0019267662)35:0.0020183253,((Papaver_somniferum2:0.0430839041,(Papaver_setigerum_C:0.0000024595,Papaver_somniferum_C:0.0020204519)92:0.0017224847)56:0.0077416678,((Papaver_setigerum_A:0.0016021479,Papaver_somniferum_A:0.0019759757)100:0.0050849873,Papaver_setigeru…
(Papaver_alboroseum:0.0284932411,((((Papaver_dubium:0.0271537276,((Papaver_somniferum2:0.0377269494,(Papaver_setigerum_C:0.0000020512,Papaver_somniferum_C:0.0000020512)99:0.0060643686)86:0.0103546410,((Papaver_somniferum_A:0.0011130880,Papaver_setigerum_A:0.0002807689)99:0.0072378730,Papaver_setigerum_B:0.0147415340)69:0.0017788780)39:0.0009301251)55:0.0000027744,(Papaver_rhoeas:0.0198718219,Papa…
(Papaver_alboroseum:0.0225400784,(((((((Papaver_dubium:0.0052406996,Papaver_setigerum_D:0.0119798683)76:0.0028330633,Papaver_bracteatum:0.0110763371)77:0.0015692563,(((Papaver_somniferum2:0.0000024527,(Papaver_somniferum_C:0.0000025729,Papaver_setigerum_C:0.0000025729)79:0.0000021332)96:0.0066242813,Papaver_setigerum_B:0.0045615618)48:0.0004221754,(Papaver_setigerum_A:0.0000025729,Papaver_somnife…
(Papaver_alboroseum:0.0537918677,((((Papaver_dubium:0.0000020258,Papaver_setigerum_D:0.0287214787)94:0.0056081982,((((Papaver_lapponicum:0.0178774123,Papaver_mcconnellii:0.0044778288)92:0.0307051976,((Papaver_nudicaule:0.0171694404,Papaver_radicatum_subsp__macrostigmum:0.0716253322)80:0.0236785547,(Papaver_radicatum_subsp__dahlianum:0.0217986732,Papaver_radicatum_subsp__laestadianum:0.0000022299)…
(Papaver_alboroseum:0.0359249049,((((((Papaver_dubium:0.0154003911,Papaver_setigerum_D:0.0132215580)79:0.0029469858,Papaver_rhoeas:0.0146230484)100:0.0106240428,(Papaver_pseudo_orientale:0.0312888072,(Papaver_somniferum_C:0.0006242522,Papaver_setigerum_C:0.0000022110)99:0.0093686606)93:0.0051722627)92:0.0035804238,(Papaver_somniferum2:0.0911141185,((Papaver_somniferum_A:0.0004635547,Papaver_setig…
(Papaver_alboroseum:0.0083659408,(((Papaver_dubium:0.0968191793,(Papaver_somniferum2:0.0237732017,((Papaver_setigerum_D:0.0050323197,(Papaver_setigerum_B:0.0042537119,(Papaver_rhoeas:0.0152764569,Papaver_somniferum_A:0.0042895898)83:0.0003523877)67:0.0000025000)53:0.0005170897,(Papaver_somniferum_C:0.0000025000,Papaver_setigerum_C:0.0000025000)95:0.0041288120)51:0.0037815865)79:0.0026108410)93:0.…
(Papaver_alboroseum:0.0243847941,(((((Papaver_dubium:0.0519696580,Papaver_setigerum_D:0.0115144996)64:0.0033066391,Papaver_pseudo_orientale:0.0146973145)35:0.0000026638,Papaver_rhoeas:0.0105453634)51:0.0015022105,((Papaver_setigerum_A:0.0000020517,Papaver_somniferum_A:0.0002695681)100:0.0108116279,Papaver_setigerum_B:0.0129748281)78:0.0018443930)47:0.0027156529,(Papaver_somniferum2:0.0960275507,(…
(Papaver_alboroseum:0.0159674196,((((((((Papaver_dubium:0.0667818603,Papaver_pseudo_orientale:0.1319885529)100:0.0588753764,Papaver_setigerum_D:0.0072288570)58:0.0014564471,(Papaver_somniferum2:0.0000020551,(Papaver_setigerum_C:0.0004323463,Papaver_somniferum_C:0.0000020829)93:0.0030503677)91:0.0030169425)28:0.0000024215,(Papaver_setigerum_B:0.0043249508,Papaver_rhoeas:0.0069532161)63:0.000448156…
(Papaver_alboroseum:0.0000022538,(((((((((Papaver_dubium:0.0110525243,Papaver_somniferum_C:0.0006787803)33:0.0000020081,Papaver_setigerum_C:0.0000020022)57:0.0030585745,Papaver_setigerum_B:0.0090176012)52:0.0016880475,(Papaver_rhoeas:0.0040644953,Papaver_setigerum_D:0.0138005734)42:0.0008650690)43:0.0010121483,(Papaver_setigerum_A:0.0025632439,Papaver_somniferum_A:0.0410636563)71:0.0023634353)65:…
(Papaver_alboroseum:0.0000023045,(((((((((Papaver_dubium:0.0232537665,((Papaver_somniferum_A:0.0000020553,Papaver_setigerum_A:0.0000021169)88:0.0061424593,Papaver_setigerum_B:0.0107692757)37:0.0015036070)15:0.0000011465,(Papaver_somniferum2:0.0000020670,(Papaver_setigerum_C:0.0000020536,Papaver_somniferum_C:0.0000020992)89:0.0000022737)46:0.0022839316)14:0.0000024665,Papaver_pseudo_orientale:0.00…
(Papaver_alboroseum:0.0281526770,(((((((Papaver_dubium:0.0075737030,Papaver_setigerum_B:0.0083969313)38:0.0000026442,((((Papaver_keelei:0.0554895514,Papaver_somniferum2:0.0193761447)22:0.0001970306,Papaver_setigerum_A:0.0007626073)29:0.0000020942,Papaver_radicatum_subsp__dahlianum:0.1000303138)25:0.0000020348,Papaver_somniferum_A:0.0000020396)64:0.0084930667)37:0.0000020057,(Papaver_somniferum_C:…
(Papaver_alboroseum:0.0000025581,((((((((((Papaver_dubium:0.0095588669,(Papaver_somniferum2:0.0073061678,(Papaver_somniferum_C:0.0000029627,Papaver_setigerum_C:0.0005039091)99:0.0034995672)57:0.0013139740)43:0.0012371430,(Papaver_setigerum_D:0.0148614262,(Papaver_somniferum_A:0.0010088314,Papaver_setigerum_A:0.0000026837)98:0.0089670683)30:0.0016556843)27:0.0000021887,Papaver_pseudo_orientale:0.0…
(Papaver_alboroseum:0.0052793089,((((Papaver_dubium:0.0951051490,(((Papaver_somniferum2:0.0549820837,Papaver_setigerum_C:0.0000026625)57:0.0007010124,Papaver_somniferum_C:0.0000022433)85:0.0028268356,((Papaver_setigerum_A:0.0000023636,Papaver_somniferum_A:0.0000023636)99:0.0056881425,Papaver_setigerum_B:0.0071267163)66:0.0006665400)47:0.0000022938)57:0.0013950178,(Papaver_rhoeas:0.0041106571,Papa…
(Papaver_alboroseum:0.0000025944,((((((Papaver_dubium:0.0304455899,Papaver_pseudo_orientale:0.0000021297)59:0.0097133871,Papaver_bracteatum:0.0056065006)59:0.0051167003,(((((Papaver_keelei:0.1410233026,(Papaver_rhoeas:0.0191158785,Papaver_setigerum_A:0.0014320244)93:0.0579679870)16:0.0021409417,Papaver_somniferum_A:0.0027558835)27:0.0017850396,Papaver_setigerum_B:0.0095832020)39:0.0004381978,(Pap…
(Papaver_alboroseum:0.0000020264,(Papaver_keelei:0.0062448007,(((Papaver_lapponicum:0.0531407309,Papaver_radicatum_subsp__macrostigmum:0.0000025180)73:0.0062250064,Papaver_nudicaule:0.0062082273)21:0.0000020052,(Papaver_mcconnellii:0.0000020241,(Papaver_radicatum_subsp__dahlianum:0.0000025130,((Papaver_radicatum_subsp__laestadianum:0.0062448466,Papaver_setigerum_B:0.0124935317)56:0.0000022652,(((…
(Papaver_alboroseum:0.0185198823,((((((((Papaver_dubium:0.0536439253,Papaver_somniferum2:0.0080257420)70:0.0259926570,Papaver_setigerum_A:0.0258670490)100:0.1083243038,Papaver_lapponicum:0.1498915680)88:0.0588400692,((Papaver_pseudo_orientale:0.0000021180,Papaver_bracteatum:0.0091650442)84:0.0074776744,(Papaver_setigerum_C:0.0000010000,Papaver_somniferum_C:0.0000010000)96:0.0155986234)88:0.016557…
(Papaver_alboroseum:0.0000023576,(((((((((Papaver_dubium:0.0819675863,(Papaver_setigerum_A:0.0000020288,Papaver_somniferum_A:0.0000020288)71:0.0000020317)84:0.0054304321,Papaver_setigerum_D:0.0096485109)73:0.0031244777,(Papaver_pseudo_orientale:0.0232286581,Papaver_bracteatum:0.0070934225)79:0.0071679680)73:0.0023563519,((Papaver_somniferum2:0.0148884203,(Papaver_setigerum_C:0.0000020288,Papaver_…
(Papaver_dubium:0.0204127312,(((((((((Papaver_keelei:0.0000021451,Papaver_radicatum_subsp__dahlianum:0.0000027203)96:0.0202962963,(Papaver_lapponicum:0.0000024769,Papaver_radicatum_subsp__macrostigmum:0.0000024640)83:0.0044130379)72:0.0132567126,Papaver_radicatum_subsp__laestadianum:0.0000024640)51:0.0041709655,Papaver_mcconnellii:0.0331695269)82:0.0232184325,Papaver_nudicaule:0.0061315776)92:0.0…
(Papaver_alboroseum:0.0183591475,(((((((Papaver_dubium:0.0152875102,(Papaver_setigerum_A:0.0009887605,Papaver_somniferum_A:0.0000029370)100:0.0151762897)89:0.0048753821,((((Papaver_pseudo_orientale:0.0188015118,Papaver_somniferum2:0.2194918099)93:0.0988822149,Papaver_bracteatum:0.0024538845)87:0.0091219107,(Papaver_rhoeas:0.0201920255,Papaver_setigerum_D:0.0172062027)73:0.0025437843)84:0.00465728…
(Papaver_alboroseum:4.6781254920,((((Papaver_dubium:0.0096011344,(Papaver_pseudo_orientale:0.0000025609,Papaver_bracteatum:0.0000022101)99:0.0189582895)73:0.0065840181,(Papaver_keelei:0.0183309362,(Papaver_lapponicum:0.0000025609,(((Papaver_mcconnellii:0.0374641892,Papaver_somniferum2:9.9999985733)17:0.0000020786,Papaver_nudicaule:0.0304643298)59:0.0175217586,Papaver_radicatum_subsp__macrostigmum…
(Papaver_dubium:0.0264518584,((((((Papaver_keelei:0.0193987962,(Papaver_lapponicum:0.0000022120,Papaver_mcconnellii:0.0000023712)87:0.0094103125)40:0.0003391465,Papaver_radicatum_subsp__dahlianum:0.0000025437)31:0.0000021551,Papaver_nudicaule:0.0000020270)24:0.0000023488,Papaver_radicatum_subsp__macrostigmum:0.0000022117)95:0.0553583481,Papaver_pseudo_orientale:0.0403303897)79:0.0135201320,(((((P…
(Papaver_alboroseum:0.0635024659,((((Papaver_dubium:0.0149878893,(((Papaver_lapponicum:0.0873217885,Papaver_setigerum_D:0.0000021142)71:0.0141834893,Papaver_rhoeas:0.0195639989)65:0.0060091851,((((Papaver_mcconnellii:0.0148814106,Papaver_nudicaule:0.0353034611)76:0.0448545267,Papaver_somniferum2:0.0092348725)54:0.0079430189,(Papaver_somniferum_C:0.0000022498,Papaver_setigerum_C:0.0000022498)96:0.…
(Papaver_alboroseum:0.3361263713,Papaver_dubium:0.0000024838,(((((((((Papaver_keelei:0.0000020629,(Papaver_mcconnellii:0.0106817080,Papaver_radicatum_subsp__dahlianum:0.0000020629)30:0.0000023522)69:0.0102853940,Papaver_lapponicum:0.0033532994)100:0.0707307924,Papaver_radicatum_subsp__laestadianum:0.0000020202)97:0.0152874765,Papaver_radicatum_subsp__macrostigmum:0.0133302129)98:0.0275291455,Papa…
(Papaver_alboroseum:0.0200669203,((((((((Papaver_dubium:0.0269882747,Papaver_setigerum_A:0.0000020004)74:0.0031719527,Papaver_somniferum_A:0.0000024722)85:0.0149327829,Papaver_somniferum2:0.0216276928)64:0.0030717523,Papaver_radicatum_subsp__laestadianum:0.2899994087)32:0.0000023842,Papaver_setigerum_B:0.0105898845)74:0.0058451681,Papaver_rhoeas:0.0179845255)74:0.0032382480,Papaver_setigerum_D:0.…
(Papaver_alboroseum:0.0000022216,(((((((((((Papaver_dubium:0.0087222542,Papaver_setigerum_D:0.0118668269)69:0.0000020194,(Papaver_somniferum2:0.0053935465,(Papaver_setigerum_A:0.0005305956,Papaver_somniferum_A:0.0005203199)99:0.0051107157)97:0.0071223612)84:0.0050523849,Papaver_rhoeas:0.0096562743)75:0.0035072615,(Papaver_pseudo_orientale:0.0000020141,Papaver_bracteatum:0.0029427235)100:0.0091207…
(Papaver_alboroseum:0.0139269032,((Papaver_dubium:0.0522483396,((((((Papaver_keelei:0.0000021481,(((Papaver_lapponicum:0.0130006361,Papaver_radicatum_subsp__macrostigmum:0.0000024116)59:0.0039115635,Papaver_mcconnellii:0.0133296892)42:0.0046165485,Papaver_nudicaule:0.0123126579)55:0.0079488057)100:0.0669538131,((Papaver_pseudo_orientale:0.0078958660,Papaver_bracteatum:0.0000027834)98:0.0150172488…
(Papaver_alboroseum:0.1579329392,(((Papaver_dubium:0.0045669010,(((Papaver_keelei:0.0261453000,(((Papaver_lapponicum:0.0000020914,(Papaver_mcconnellii:0.0051851459,(Papaver_radicatum_subsp__dahlianum:0.0000020586,Papaver_radicatum_subsp__macrostigmum:0.0000020390)46:0.0138524210)41:0.0279987516)32:0.0002331270,Papaver_radicatum_subsp__laestadianum:0.0000027493)21:0.0191196206,Papaver_nudicaule:0.…
(Papaver_alboroseum:0.0103051395,((((Papaver_dubium:0.0626357833,Papaver_setigerum_D:0.0121097164)97:0.0113009472,((((Papaver_somniferum2:0.0000028419,Papaver_setigerum_C:0.0004639097)50:0.0000025367,Papaver_somniferum_C:0.0004828806)100:0.0136783212,(Papaver_setigerum_A:0.0000020639,Papaver_somniferum_A:0.0009486046)100:0.0093278940)94:0.0023516989,Papaver_setigerum_B:0.0148420126)90:0.002729968…
(Papaver_alboroseum:0.0000024795,(((((((Papaver_dubium:0.0174455313,Papaver_setigerum_D:0.0104440962)81:0.0010395234,Papaver_rhoeas:0.0102380651)92:0.0018815687,Papaver_setigerum_B:0.0065748467)50:0.0000022086,((Papaver_somniferum2:0.0082689216,(Papaver_somniferum_A:0.0000022646,Papaver_setigerum_A:0.0000021685)97:0.0021067245)51:0.0021600129,(Papaver_somniferum_C:0.0013195838,Papaver_setigerum_C…
(Papaver_alboroseum:0.0232941168,((((Papaver_dubium:0.0938732252,((((Papaver_pseudo_orientale:0.1514071844,Papaver_bracteatum:0.0098701877)69:0.0030786000,Papaver_setigerum_D:0.0068223826)80:0.0061223147,(Papaver_somniferum_C:0.0004673214,Papaver_setigerum_C:0.0004628998)98:0.0103998407)63:0.0035053765,(Papaver_setigerum_B:0.0075307436,((Papaver_setigerum_A:0.0009462998,Papaver_somniferum_A:0.000…
(Papaver_alboroseum:0.0000029343,(((((((Papaver_dubium:0.0224394988,Papaver_rhoeas:0.0000020654)100:0.0119299857,(Papaver_somniferum2:0.0157563490,(Papaver_somniferum_C:0.0000020790,Papaver_setigerum_C:0.0000021490)91:0.0034326766)95:0.0094435842)58:0.0024539503,Papaver_setigerum_D:0.0187577235)37:0.0008897226,(((Papaver_pseudo_orientale:0.0100930982,Papaver_somniferum_A:0.0036767101)20:0.0000026…
(Papaver_alboroseum:0.0029931299,(((((Papaver_dubium:0.0254136481,((((((Papaver_somniferum_A:0.0006113141,Papaver_setigerum_A:0.0000021909)98:0.0068499523,Papaver_rhoeas:0.0169517623)56:0.0006349995,Papaver_setigerum_B:0.0228847764)34:0.0005882142,Papaver_bracteatum:0.0106285574)52:0.0030910799,(Papaver_setigerum_C:0.0006085838,Papaver_somniferum_C:0.0006163584)98:0.0081013312)45:0.0018217428,Pap…
(Papaver_alboroseum:0.0153523161,((((((Papaver_dubium:0.0120607055,Papaver_rhoeas:0.0077193352)56:0.0055727355,Papaver_setigerum_B:0.0119194946)41:0.0059685270,(Papaver_setigerum_C:0.0000027603,Papaver_somniferum_C:0.0009034075)94:0.0135815176)26:0.0032696560,(Papaver_somniferum2:0.0404033526,(Papaver_somniferum_A:0.0000027603,Papaver_setigerum_A:0.0013062679)79:0.0017014760)93:0.0106732580)45:0.…
(Papaver_alboroseum:0.0110267686,(((Papaver_dubium:0.0538091119,(((Papaver_somniferum2:0.0155844712,(Papaver_setigerum_C:0.0000021818,Papaver_somniferum_C:0.0003032262)97:0.0048999110)95:0.0073491522,Papaver_rhoeas:0.0155512534)73:0.0026371953,Papaver_setigerum_D:0.0128534410)81:0.0028420138)46:0.0033025920,Papaver_pseudo_orientale:0.0808381629)29:0.0000020805,((Papaver_setigerum_A:0.0003070697,P…
(Papaver_alboroseum:0.0599641800,(((((Papaver_dubium:0.0283421619,Papaver_setigerum_D:0.0111297304)69:0.0000024542,Papaver_rhoeas:0.0029881141)86:0.0070690909,(((((Papaver_keelei:0.0178733263,(Papaver_mcconnellii:0.0000029350,Papaver_radicatum_subsp__dahlianum:0.0143414989)53:0.0000025946)61:0.0057724904,Papaver_radicatum_subsp__laestadianum:0.0000029350)50:0.0357348775,Papaver_lapponicum:0.00190…
(Papaver_alboroseum:0.0546634791,(((Papaver_dubium:0.1087327868,((Papaver_keelei:0.0510871934,(Papaver_pseudo_orientale:0.0140365351,Papaver_radicatum_subsp__macrostigmum:0.0007587597)89:0.0243756859)73:0.0211072636,(((Papaver_somniferum2:0.0106944976,(Papaver_somniferum_C:0.0001626372,Papaver_setigerum_C:0.0000022564)95:0.0030010442)65:0.0033556081,(Papaver_somniferum_A:0.0101103067,Papaver_seti…
(Papaver_alboroseum:0.0000024857,((((Papaver_dubium:0.0164937517,Papaver_rhoeas:0.0058469195)96:0.0083275993,Papaver_setigerum_D:0.0103940205)54:0.0000020507,Papaver_pseudo_orientale:0.0142727459)83:0.0044085882,(((Papaver_somniferum2:0.0673598023,(Papaver_somniferum_C:0.0000024857,Papaver_setigerum_C:0.0000024857)80:0.0000020826)94:0.0054767859,Papaver_somniferum_A:0.0058551831)76:0.0006519783,P…
(Papaver_alboroseum:0.0000021308,((((Papaver_dubium:0.0225272854,((((Papaver_pseudo_orientale:0.0743173517,Papaver_setigerum_A:0.0005170262)27:0.0000025242,Papaver_somniferum_A:0.0000020130)40:0.0031248230,Papaver_setigerum_D:0.0057382531)61:0.0010423547,(((Papaver_radicatum_subsp__laestadianum:0.6501033843,(Papaver_setigerum_C:0.0000020130,Papaver_somniferum_C:0.0000020130)91:0.0000023632)82:0.0…
(Papaver_alboroseum:0.0173884013,((((((Papaver_dubium:0.0129113521,(Papaver_pseudo_orientale:0.0282678749,Papaver_setigerum_D:0.0159078376)58:0.0016346704)59:0.0016330532,Papaver_rhoeas:0.0239946133)85:0.0123126182,((((Papaver_somniferum2:0.0000026584,Papaver_setigerum_A:0.0008587688)47:0.0000026493,Papaver_somniferum_A:0.0017147936)98:0.0078493676,Papaver_setigerum_B:0.0098354100)83:0.0024467283…
(Papaver_alboroseum:0.0000024126,(((Papaver_dubium:0.0115809157,Papaver_setigerum_D:0.0076676858)74:0.0052503300,((((Papaver_keelei:0.0000023748,Papaver_mcconnellii:0.0000021416)81:0.0059408005,Papaver_radicatum_subsp__macrostigmum:0.0159381582)71:0.0044411155,(Papaver_lapponicum:0.0000020402,(Papaver_nudicaule:0.0083153365,Papaver_radicatum_subsp__dahlianum:0.0042476296)44:0.0000022395)62:0.0025…
(Papaver_alboroseum:0.0249586874,(((((((Papaver_dubium:0.3602815167,Papaver_setigerum_D:0.0055771043)53:0.0084163446,Papaver_rhoeas:0.0104921736)65:0.0013402251,((Papaver_pseudo_orientale:0.1323130871,Papaver_setigerum_B:0.0046825958)68:0.0042871763,(Papaver_somniferum_A:0.0003498220,Papaver_setigerum_A:0.0003510709)99:0.0092650987)72:0.0068843394)52:0.0008100764,((Papaver_somniferum2:0.062183714…
(Papaver_alboroseum:0.1307087485,((((((Papaver_dubium:0.0000029860,(Papaver_setigerum_C:0.0000020104,Papaver_somniferum_C:0.0002550688)70:0.0048951770)52:0.0000024685,Papaver_setigerum_B:0.0063735345)79:0.0026665935,(Papaver_somniferum2:0.0000025521,(Papaver_somniferum_A:0.0023069190,Papaver_setigerum_A:0.0017940614)97:0.0029995554)80:0.0030439397)80:0.0052966087,(((Papaver_pseudo_orientale:0.039…
(Papaver_alboroseum:0.0224345365,((Papaver_dubium:0.0321982197,(Papaver_setigerum_B:0.0086190279,(Papaver_somniferum_A:0.0011452570,Papaver_setigerum_A:0.0188963338)88:0.0039517005)54:0.0000020321)68:0.0044633832,(((Papaver_somniferum2:0.0000020777,(Papaver_somniferum_C:0.0078273837,Papaver_setigerum_C:0.0000020777)90:0.0000027832)29:0.0076645843,Papaver_setigerum_D:0.0024096281)65:0.0057557976,(…
(Papaver_dubium:0.0445069144,(((Papaver_keelei:0.0615999199,Papaver_lapponicum:0.0000029275)97:0.0095385872,(((Papaver_mcconnellii:0.0061843070,Papaver_nudicaule:0.0124549052)60:0.0010368670,Papaver_radicatum_subsp__dahlianum:0.0095366740)91:0.0146841087,(Papaver_radicatum_subsp__laestadianum:0.0000026187,Papaver_radicatum_subsp__macrostigmum:0.0000025920)94:0.0165201763)74:0.0072499638)100:0.045…
(Papaver_alboroseum:0.0000022498,(((Papaver_dubium:0.0190203696,(Papaver_pseudo_orientale:0.0507501589,(((Papaver_somniferum2:0.0000022498,(Papaver_somniferum_C:0.0019489360,Papaver_setigerum_C:0.0006402881)100:0.0127898335)62:0.0056381892,(Papaver_setigerum_A:0.0040215670,Papaver_somniferum_A:0.0012180201)96:0.0183571814)99:0.0133717062,(Papaver_setigerum_B:0.0272740827,(Papaver_rhoeas:0.0138126…
(Papaver_alboroseum:0.0790164597,(((Papaver_dubium:0.0189407203,((Papaver_keelei:0.0164511635,Papaver_radicatum_subsp__macrostigmum:0.0000029746)75:0.0774648395,(Papaver_pseudo_orientale:0.0099908737,(((Papaver_somniferum2:0.0000025307,Papaver_somniferum_C:0.0007727084)69:0.0000110744,Papaver_setigerum_C:0.0000023184)100:0.0112634671,(Papaver_somniferum_A:0.0000025307,Papaver_setigerum_A:0.000002…
(Papaver_alboroseum:0.0589187273,((((Papaver_dubium:0.0307522532,((Papaver_somniferum2:0.1037751960,Papaver_somniferum_A:0.0010058061)34:0.0000021815,Papaver_setigerum_A:0.0020052944)62:0.0000012253)66:0.0072842502,(Papaver_pseudo_orientale:0.0124772838,Papaver_bracteatum:0.0074904088)51:0.0069543070)20:0.0007864957,(Papaver_setigerum_C:0.0000029643,Papaver_somniferum_C:0.0000020513)92:0.01789076…
(Papaver_alboroseum:0.0000028471,(((((Papaver_dubium:0.0246207085,Papaver_setigerum_D:0.0118866398)71:0.0017280593,Papaver_rhoeas:0.0190359052)97:0.0082395756,((Papaver_somniferum2:0.0035365197,(Papaver_somniferum_A:0.0004571071,Papaver_setigerum_A:0.0024054053)99:0.0074791325)93:0.0068530807,((Papaver_setigerum_C:0.0000028471,Papaver_somniferum_C:0.0000028471)95:0.0078660104,Papaver_setigerum_B:…
(Papaver_alboroseum:0.0320240890,(((((((Papaver_dubium:0.0000020782,(Papaver_setigerum_D:0.0226627901,(Papaver_setigerum_C:0.0000029528,Papaver_somniferum_C:0.0000026296)100:0.0171988405)48:0.0029089616)30:0.0000024217,(Papaver_pseudo_orientale:0.0117202506,Papaver_bracteatum:0.0000021333)96:0.0221232485)68:0.0030712367,(Papaver_setigerum_A:0.0000021033,Papaver_somniferum_A:0.0000027973)99:0.0128…
(Papaver_alboroseum:0.0386489920,(((((Papaver_dubium:0.1200144731,Papaver_pseudo_orientale:0.2549451045)95:0.0959994069,Papaver_keelei:0.0920522598)34:0.0000026557,Papaver_setigerum_D:0.0063103211)48:0.0094255607,(((((Papaver_lapponicum:0.0445879410,(Papaver_nudicaule:0.0447309442,Papaver_radicatum_subsp__macrostigmum:0.0105275098)83:0.0338314425)63:0.0241408443,Papaver_mcconnellii:0.1241905273)4…
(Papaver_alboroseum:0.0188809851,(Papaver_dubium:0.0000023127,(Papaver_pseudo_orientale:0.0428548611,((Papaver_somniferum2:0.0037382973,(Papaver_somniferum_C:0.0000026602,Papaver_setigerum_C:0.0000026602)82:0.0016183045)97:0.0162809473,(((Papaver_somniferum_A:0.0013099374,Papaver_setigerum_A:0.0004086704)100:0.0136387702,Papaver_setigerum_D:0.0218869034)71:0.0031420366,Papaver_setigerum_B:0.01887…
(Papaver_alboroseum:0.0201704289,(((Papaver_dubium:0.0000028348,((((Papaver_lapponicum:0.0000020408,Papaver_radicatum_subsp__laestadianum:0.0000026302)79:0.0147703277,Papaver_radicatum_subsp__macrostigmum:0.0000020476)90:0.0487214626,Papaver_bracteatum:0.0000028083)40:0.0000028099,Papaver_pseudo_orientale:0.0000028348)30:0.0085307334)16:0.0000013545,((Papaver_mcconnellii:0.1386253798,Papaver_rhoe…
(Papaver_alboroseum:0.0000020061,(((((((((Papaver_dubium:0.0367184224,(Papaver_rhoeas:0.0117650627,Papaver_setigerum_D:0.0088421228)42:0.0000010957)43:0.0019441581,(Papaver_setigerum_C:0.0021318505,Papaver_somniferum_C:0.0013863162)98:0.0079895455)20:0.0004318784,Papaver_pseudo_orientale:0.0000023636)10:0.0000021837,Papaver_bracteatum:0.0090479709)40:0.0022510999,Papaver_setigerum_B:0.0087033675)…
(Papaver_alboroseum:0.0000021263,((((((Papaver_dubium:0.6638752434,Papaver_rhoeas:0.0040459499)74:0.0064153491,Papaver_bracteatum:0.0069560580)52:0.0000021263,Papaver_setigerum_D:0.0057866680)69:0.0049367279,(((Papaver_somniferum2:0.0126202685,(Papaver_somniferum_A:0.0000021263,Papaver_setigerum_A:0.0000021263)76:0.0000021589)93:0.0046494006,Papaver_setigerum_B:0.0069748406)77:0.0011176981,(Papav…
(Papaver_alboroseum:0.1426332521,(((((((Papaver_dubium:0.0113841629,Papaver_setigerum_D:0.0036354345)90:0.0035745559,Papaver_rhoeas:0.0080137020)87:0.0018739540,Papaver_setigerum_B:0.0108813249)77:0.0030411071,((Papaver_pseudo_orientale:0.0000028780,Papaver_somniferum_A:0.0505240093)100:0.7336820756,Papaver_bracteatum:0.0000026932)43:0.0141000931)31:0.0019949555,(Papaver_somniferum2:0.0059625510,…
(Papaver_alboroseum:0.0052974987,(((((Papaver_dubium:0.0113132632,(Papaver_somniferum2:0.0000020311,(Papaver_setigerum_C:0.0003099245,Papaver_somniferum_C:0.0006148326)96:0.0029531406)91:0.0036519676)68:0.0084857070,(((Papaver_somniferum_A:0.0000020311,Papaver_setigerum_A:0.0003083799)100:0.0168953688,Papaver_rhoeas:0.0332849257)36:0.0021353427,Papaver_setigerum_D:0.0185240319)38:0.0028595976)62:…
(Papaver_alboroseum:0.0000020294,((((Papaver_dubium:0.0176633492,Papaver_setigerum_D:0.0100046174)74:0.0054803079,(((Papaver_keelei:0.0065726257,(Papaver_nudicaule:0.0000021479,Papaver_radicatum_subsp__dahlianum:0.0000024028)91:0.0046561612)97:0.0718559390,Papaver_pseudo_orientale:0.0166589552)57:0.0049515657,((Papaver_somniferum2:0.0000024028,((Papaver_setigerum_A:0.0007187701,Papaver_somniferum…
(Papaver_alboroseum:0.0119779574,((((((Papaver_dubium:0.0000022918,Papaver_rhoeas:0.0066701629)77:0.0065047809,(((Papaver_somniferum_C:0.0000020903,Papaver_setigerum_C:0.0015072873)100:0.0102308030,(Papaver_setigerum_A:0.0000024717,Papaver_somniferum_A:0.0000024717)98:0.0034544414)66:0.0022587831,Papaver_setigerum_B:0.0057389290)87:0.0053969536)56:0.0017649067,Papaver_setigerum_D:0.0141943350)91:…
(Papaver_alboroseum:0.0000026813,(((((((Papaver_dubium:0.0068834454,Papaver_rhoeas:0.0034705857)91:0.0069261369,Papaver_setigerum_D:0.0300147997)87:0.0069436353,((Papaver_somniferum2:0.0866429209,Papaver_setigerum_A:0.0633208892)73:0.0000023248,(Papaver_setigerum_B:0.0000026789,Papaver_somniferum_A:0.0000026789)82:0.0023927468)99:0.0098308147)47:0.0000024424,Papaver_bracteatum:0.0226503246)100:0.…
(Papaver_alboroseum:0.0130026579,(((Papaver_keelei:0.0000022238,((Papaver_nudicaule:0.0000021763,Papaver_radicatum_subsp__macrostigmum:0.0210641212)82:0.0094128903,Papaver_radicatum_subsp__dahlianum:0.0000013707)45:0.0041571308)40:0.0000017114,Papaver_mcconnellii:0.0130137171)53:0.0059650784,(Papaver_lapponicum:0.0059824690,(((Papaver_pseudo_orientale:0.0083516175,Papaver_setigerum_D:0.0000014789…
(Papaver_alboroseum:0.0258485128,((((((Papaver_dubium:0.0565082113,(Papaver_somniferum2:0.0163952441,(Papaver_setigerum_A:0.0000027528,Papaver_somniferum_A:0.0000027528)79:0.0000023033)60:0.0032736939)21:0.0016986809,Papaver_setigerum_B:0.0047826645)9:0.0002509311,Papaver_radicatum_subsp__macrostigmum:0.1430667081)9:0.0002152194,((Papaver_setigerum_D:0.0097544299,Papaver_rhoeas:0.0090725884)40:0.…
(Papaver_alboroseum:0.0063256955,(((((((((Papaver_dubium:0.0227106781,Papaver_rhoeas:0.0064476430)81:0.0031477771,Papaver_setigerum_B:0.0062118702)45:0.0006246573,(Papaver_pseudo_orientale:0.0000022652,(Papaver_somniferum2:0.0637723623,(Papaver_setigerum_A:0.0000021861,Papaver_somniferum_A:0.0000022652)85:0.0000020616)41:0.0041875516)27:0.0000022106)70:0.0028327880,(Papaver_setigerum_C:0.00000226…
(Papaver_alboroseum:0.0000022789,((((((((((Papaver_dubium:0.1724452766,Papaver_somniferum2:0.0197936287)84:0.0160212716,Papaver_somniferum_C:0.0000020415)38:0.0007168158,Papaver_setigerum_C:0.0004620567)86:0.0102129998,((Papaver_somniferum_A:0.0007736147,Papaver_setigerum_A:0.0000025041)100:0.0137230231,Papaver_setigerum_B:0.0165711468)82:0.0052997567)39:0.0017036815,(Papaver_setigerum_D:0.019416…
(Papaver_alboroseum:0.0023454148,(((Papaver_dubium:9.2805942638,((((Papaver_pseudo_orientale:0.0304216405,Papaver_rhoeas:0.0184778885)53:0.0012532722,Papaver_setigerum_D:0.0165176629)55:0.0024271855,Papaver_bracteatum:0.0313179709)59:0.0039199309,(((Papaver_somniferum2:0.0083792395,(Papaver_setigerum_A:0.0000022430,Papaver_somniferum_A:0.0000025319)71:0.0000020645)92:0.0100645254,Papaver_setigeru…
(Papaver_alboroseum:0.0050034070,((((Papaver_dubium:0.0110842194,Papaver_rhoeas:0.0145178779)46:0.0033950764,Papaver_pseudo_orientale:0.0059010771)31:0.0000024964,(((Papaver_somniferum2:0.0000022284,Papaver_somniferum_A:0.0025636893)69:0.0000020361,Papaver_setigerum_A:0.0000021027)99:0.0096284544,(Papaver_somniferum_C:0.0040617495,Papaver_setigerum_C:0.0000020864)99:0.0061042638)83:0.0028422460)4…
(Papaver_alboroseum:0.0337986473,((((((((((Papaver_dubium:0.0620668661,Papaver_pseudo_orientale:0.0193297054)54:0.0102224771,Papaver_somniferum2:0.0523190080)37:0.0029279203,Papaver_setigerum_C:0.0383262901)96:0.0321279492,((Papaver_setigerum_B:0.0114585016,(Papaver_setigerum_A:0.0004676870,Papaver_somniferum_A:0.0004788305)100:0.0042307641)100:0.0069700023,Papaver_bracteatum:0.0083048685)86:0.00…
(Papaver_alboroseum:0.0000020622,(((((((Papaver_dubium:0.0021721417,Papaver_setigerum_B:0.0026884064)46:0.0000160017,((Papaver_somniferum2:0.0116520396,Papaver_setigerum_C:0.0000029364)90:0.0099493702,(Papaver_setigerum_A:0.0000020964,Papaver_somniferum_A:0.0303391837)91:0.0027009634)53:0.0000022304)57:0.0009003473,Papaver_setigerum_D:0.0036038549)39:0.0000024821,Papaver_rhoeas:0.0200699186)54:0.…
(Papaver_dubium:0.0106849260,((((((((Papaver_keelei:0.0000018873,Papaver_radicatum_subsp__dahlianum:0.0923027596)53:0.0000019457,Papaver_lapponicum:0.0082408726)78:0.0042069287,Papaver_nudicaule:0.0093704641)75:0.0087506873,Papaver_radicatum_subsp__macrostigmum:0.0020770405)51:0.0000022884,Papaver_mcconnellii:0.0070714756)90:0.0216912930,Papaver_radicatum_subsp__laestadianum:0.0000023977)97:0.041…
(Papaver_alboroseum:0.0183926126,(((((((Papaver_dubium:0.0034344895,Papaver_rhoeas:0.0133579967)97:0.0099821514,Papaver_setigerum_D:0.0435492990)57:0.0029117323,(((Papaver_somniferum2:0.1075232259,Papaver_setigerum_A:0.0000029773)61:0.0010177993,Papaver_somniferum_A:0.0000026179)97:0.0118456652,Papaver_setigerum_B:0.0126213200)86:0.0080773518)36:0.0037722010,(Papaver_setigerum_C:0.0061496544,Papa…
(Papaver_alboroseum:0.0123693328,(((Papaver_dubium:0.0323045268,Papaver_setigerum_D:0.0396100746)55:0.0031412627,((Papaver_pseudo_orientale:0.0164331013,((Papaver_somniferum2:0.0000021667,(Papaver_setigerum_A:0.0000026199,Papaver_somniferum_A:0.0054131741)100:0.0212617759)97:0.0126686750,(Papaver_somniferum_C:0.0000020174,Papaver_setigerum_C:0.0000024063)99:0.0103362116)66:0.0000021385)34:0.00466…
(Papaver_alboroseum:0.0000021021,((Papaver_dubium:0.0000021681,Papaver_setigerum_D:0.0061222068)74:0.0064566714,(((Papaver_keelei:0.0000021053,Papaver_nudicaule:0.0006539143)70:0.0000021490,Papaver_radicatum_subsp__macrostigmum:0.0000021021)99:0.0376884167,Papaver_bracteatum:0.0126401467)84:0.0034016423)36:0.0010788548,(((((Papaver_lapponicum:0.0000021021,(Papaver_mcconnellii:0.0000021021,Papaver…
(Papaver_alboroseum:0.0701773339,((((Papaver_dubium:0.0184241929,(Papaver_somniferum2:0.0687984370,Papaver_setigerum_A:0.0031508867)18:0.0000034470)28:0.0000011590,Papaver_somniferum_A:0.0000020890)47:0.0044259880,(Papaver_somniferum_C:0.0007546843,Papaver_setigerum_C:0.0000022402)67:0.0056356414)77:0.0026870161,Papaver_rhoeas:0.0151159858)86:0.0203869450,(((Papaver_keelei:0.0000025389,((Papaver_…
(Papaver_alboroseum:0.0063772903,(((((Papaver_dubium:0.0194237803,Papaver_setigerum_D:0.0143219074)98:0.0137834282,(((Papaver_setigerum_A:0.0000023289,Papaver_setigerum_B:0.0195553211)69:0.0013770226,Papaver_somniferum_A:0.0000023289)82:0.0140749632,Papaver_rhoeas:0.0129367830)57:0.0085312160)72:0.0092100794,(Papaver_somniferum2:0.0150248308,Papaver_somniferum_C:0.0146744992)62:0.0032769033)100:0…
[truncated: 487 more rows]
