# Supplementary material for: Subgenome-aware analyses suggest a reticulate allopolyploidization origin in three Papaver genomes
Source: Nat Commun. 2023 Apr 19;14:2204. doi: 10.1038/s41467-023-37939-2 (PMC10115784; doi:10.1038/s41467-023-37939-2)
Supplement: Supplementary file 3 — Source Data [file 41467_2023_37939_MOESM3_ESM.zip › Supplemetnary Fig. 14a Trimmed alignment.txt]

>Papaver_somniferum|Pso02G34140.0 544 bp
SDLQFFNFQPTFVVALLVALPSILLGFIAVSHHRAKPSCALPMIGLYHVFMNKTGLIHVT
LGNMADKYGPIFSFPTGGHRALVVSSWEMAKECFTGNNDIVFSNRPMPLSFKIIFNAGGI
DSAGLSQVPYGKYWRELRKICVHNLLSNQQLLKFRHLINSQVDTSFNKLYESCNKSKNSE
NEGDSTTTAAGMVRMDDWLGKLSFNVIGRIVCGFQSDTDTSATSSAERFTVAIDEASRFM
SIPAVSDTFPWLGWIDQLSGLIKDMKHHAKKLDLVVESIIEDHRQKRRFSRTKKGDENTT
EDEQDDFIDICLSIMEQPELPGNNYARQMPIKSIIVDMIGGATDTTKLTTIWTLSLLLNN
RHVLDKAKEEVDAHFGTKRKSTNGEVMVDFDDIRNLVYVQAIIKESMRLYPASPVVERLS
SEDCVVGGFHVPAGTRLWVNVWKVQREPEVWDDPSVFRPERFLSNEQKMVDVRGQDYELL
PFGAGRRICPGVSFSMDLMHLVLTRLILEFEMKSPVGEVDMTATQGLMSYKVVPLDILLT
RRML
>Papaver_somniferum|Pso04G00400.0 544 bp
MELQYISFQPTSVVALLLALVSILSSVVAVLSHQRQQSCALPISGLLHIFMNKNGLIHVT
LGNMADKYGPIFSFPTGSHRTLVVSSWEMVKECFTGNNDTAFSNRPIPLAFKTIFYAGGI
DSYGLSSVPYGKYWRELRKVCVHNLLSNQQLLKFRHLIISQVDTSFNKLYELCKNSEDNQ
GNYTTTTTAAGMVRIDDWLAELSFNVIGRIVCGFQSGPKTGAPSRVEQFKEAINEASYFM
STSPVSDNVPMLGWIDQLTGLTRNMKHCGKKLDLVVESIINDHRQKRRFSRTKGGDEK--
DDEQDDFIDICLSIMEQPQLPGNNNPSQIPIKSIVLDMIGGGTDTTKLTTIWTLSLLLNN
PHVLDKAKQEVDAHFRTKRRSTNDAAVVDFDDIRNLVYIQAIIKESMRLYPASPVVERLS
GEDCVVGGFHVPAGTRLWANVWKMQRDPKVWDDPLVFRPDRFLSDEQKMVDVRGQNYELL
PFGAGRRVCPGVSFSLDLMQLVLTRLILEFEMKSPSGKVDMTATPGLMSYKVIPLDILLT
HRRI
>Papaver_setigerum|Pse01G39960.0 544 bp
SDLQFFNFQPTFVVALLVALPSILLGFIAVSHHRAKPSCALPMIGLYHVFMNKTGLIHVT
LGNMADKYGPIFSFPTGGHRALVVSSWEMAKECFTGNNDIVFSNRPMPLSFKIIFNAGGI
DSAGLSQVPYGKYWRELRKICVHNLLSNQQLLKFRHLINSQVDTSFNKLYESCNKSKNSE
NEGDSTTTAAGMVRMDDWLGKLSFNVIGRIVCGFQSDTDTSATSSAERFTVAIDEASRFM
SIPAVSDTFPWLGWIDQLSGLIKDMKHHAKKLDLVVESIIEDHRQKRRFSRTKKGDENTT
EDEQDDFIDICLSIMEQPELPGNNYARQMPIKSIIVDMIGGATDTTKLTTIWTLSLLLNN
RHVLDKAKEEVDAHFGTKRKSTNGEVMVDFDDIRNLVYVQAIIKESMRLYPASPVVERLS
SEDCVVGGFHVPAGTRLWVNVWKVQREPEVWDDPSVFRPERFLSNEQKMVDVRGQDYELL
PFGAGRRICPGVSFSMDLMHLVLTRLILEFEMKSPVGEVDMTATQGLMSYKVVPLDILLT
RR--
>Papaver_setigerum|Pse11G05200.0 544 bp
------------------------------------------MIGLYHVFMNKTGLIHVT
LGNMAHKYGPVFSFPTGGHRALVVSSWEMAKECFTGDNDIVFSNRPMPLSFKIIFNAGGI
DSAGLSQVPYGKYWRELRKICVHNLLSNQQLLKFRHLINSQVNTSFSKLYESCNKSKNSE
NEGDSTTTAAGMVRMDDWLGELSFNVIGRIVCGFESDTATSATSSAERFTVAIDEASRFM
SIPAVSDTFPWLGWIDRLTGLIKDMKHHAKKLDLVVESIIEDHRQKRQFSRTKKGDENDT
EDEQDDFIDICLSITEQPELPGNDYARQKPIKSIIVDMIGGATDTTKLTTIWTISLLLNN
PHVLDKAKEEVDAHFGTKRSSTNGEFMVDFDDIRNLVYIQAIIKESMRLYPASPVVERLS
SEDCVVGGFHVPAGTRLWVYVWKIQRDPE-WDDPLVFRPERFLSN-KKMIDVRGQHYELL
PFGAGRR--------------------------SPGGEVDMTATQGLMSYKVVPLDIMLT
RRML
>Papaver_setigerum|Pse15G00630.0 544 bp
MELQYISFQPTSVVALLLALVSILSSVVAVLSHQRQQSCALPISGLLHIFMNKNGLIHVT
LGNMADKYGPIFSFPTGSHRTLVVSSWEMVKECFTGNNDTAFSNRPIPLAFKTIFYAGGI
DSYGLSSVPYGKYWRELRKVCVHNLLSNQQLLKFRHLIISQVDTSFNKLYELCKNSEDNQ
GNYTTTTTAAGMVRIDDWLAELSFNVIGRIVCGFQSGPKTGAPSRVEQFKEAINEASYFM
STSPVSDNVPMLGWIDQLTGLTRNMKHCGKKLDLVVESIINDHRQKRRFSRTKGGDEK--
DDEQDDFIDICLSIMEQPQLPGNNNPSQIPIKSIVLDMIGGGTDTTKLTTIWTLSLLLNN
PHVLDKAKQEVDAHFRTKRRSTNDAAVVDFDDIRNLVYIQAIIKESMRLYPASPVVERLS
GEDCVVGGFHVPAGTRLWANVWKMQRDPKVWDDPLVFRPDRFLSDEQKMVDVRGQNYELL
PFGAGRRVCPGVSFSLDLMQLVLTRLILEFEMKSPSGKVDMTATPGLMSYKVIPLDILLT
HRRI
>Papaver_setigerum|Pse08G45740.0 544 bp
MELQYISFQPTSVVALLLALVSILFSVVAVLSHQRQQSCALPISGLLHVFMNKNGLIHVT
LGNMADIYGTIFSFPTGSHRTLVVSSWEMVKECFSGNNDTAFSNRPIPLAFKTIFYAGGI
DSYGLSSVPYGKYWRELRKVCVHNLLSNQQLHKFRHLIISQVDTSFNKLYELCKNSDDNQ
GNYTTTTTAAGIVRMDDWLAQLSFNVIGRIVCGFQSDPKTGAPSRVEQFKEAINEASYFM
STSPVSDNVPMLGWIDQLTGLTRNMKHCGKKLDLVVGSIIKDHRQKRRFSRTKGGDEK--
DDEQDDFIDICLSIMEQPQLPGNNNPSQIPIKSIVLDMIGGGTDTTKLTTIWTLSLLLNN
PHVLDKAKQEVDAHFRTKRRSTNGAAVVDFDDIRNLVYIQAIIKESMRLYPASPVVERLS
GEDCVVGGFHVPAGTRLWANVWKMQRDPKVWDDPLVFRPERFLSDEQKMVDVRGQNYELL
PFGAGRRICPGISFSLDLMQLVLTRLILEFEMKSPSGKVDMTATPGLMSYKVVPLDILLT
HRRI
>Papaver_rhoeas|Prh07G32030.0 544 bp
SDLQLFGFQPTSVVALLLALVSILLGVIAVSHHRAKPSCALPMIGLYHVFMNKTGLIHVT
LGNMADKYGPIFSFPTGGHRALVVSSWEMAKECFTGNNDIVFSNRPMPLSFKIIFNAGGI
DSAGLSQVPYGKYWRELRKICVHNLLSNQQLLKFRHLINSQVDTSFTKLYESCNKGN---
---------SGMVRMDDWLGELSFNVIGRIVCGFRSDTETSATSSAERFTVAIDEASRFM
SIPAVSDTFPWLGWIDRLTGLIKDMKHHAKKLDLVVESIIEDHRQKRRFSRTKKGDENNT
EDEQDDFIDICLSIMEQPELPGNNYARQMPIKSIIVDMIGGATDTTKLTTIWTLSLLLNN
PHVLGKAKEEVDAHFGKKRSSTNGEVMVDFDDIRSLVYIQAIIKESMRLYPASPVVERLS
SEDCVVGGFHVSAGTRLWVNVWKVQRDPEVWDDPSVFRPERFLSNSQNMVDVRGQDYELL
PFGAGRRICPGISFSMDLMHLVLTRLILEFEMKSPNGKVDMTATQGLMSYKVVPLDIMLT
RRMI
