# Supplementary material for: Subgenome-aware analyses suggest a reticulate allopolyploidization origin in three Papaver genomes
Source: Nat Commun. 2023 Apr 19;14:2204. doi: 10.1038/s41467-023-37939-2 (PMC10115784; doi:10.1038/s41467-023-37939-2)
Supplement: Supplementary file 3 — Source Data [file 41467_2023_37939_MOESM3_ESM.zip › Supplemetnary Fig. 14b Trimmed alignment.txt]

>Papaver_somniferum|Pso02G34150.0 319 bp
MESNGVPIITLSSGRGMPVLGMGTCETLGKGSERERLAILKAIEVGYRFIDTAAAYGTEE
VVGEVISEALQLGLIKSRDELFISSQLWCTDAHPDRVLLALQNSLRNLRLEYLDLYLISF
PVSLKPGKITADVSEDEIFLMDYKSVWAAMEECQSLGFTKSIGVSNFSIKKLQELMSNAK
IPPVVNQVEMSPTFQQKNLREYCKANNILVTAISVLGSKGTPWGSNAVLDSEVLNQIAMA
RGKSVAQISMRWVYEQGVSLVVKSFSEERMKENLNIFGWELTTEDLEKIGEIPQCRILTA
DFLVSANGPFKSQEELWDD
>Papaver_somniferum|Pso04G00400.0 319 bp
MESSGVPVITLGSGKVMPVLGMGTFEKVGKGSERERLAILKAIEVGYRYFDTAAAYETEE
VLGEAIAEALQLGLVKSRDELFISSMLWCTDAHADRVLLALQNSLRNLKLEYVDLYMLPF
PASLKPGKITMDIPEEDICRMDYRSVWAAMEECQNLGFTKSIGVSNFSCKKLQELMATAN
IPPAVNQVEMSPAFQQKKLREYCNANNILVSAISVLGSNGTPWGSNAVLGSEVLKKIAMA
KGKSVAQVSMRWVYEQGASLVVKSFSEERLRENLNIFDWELTKEDHEKIGEIPQCRILSA
YFLVSPNGPFKSQEELWDD
>Papaver_setigerum|Pse01G39950.0 319 bp
MESNGVPIITLSSGRGMPVLGMGTCETLGKGSERERLAILKAIEVGYRFIDTAAAYGTEE
VVGEVISEALQLGLIKSRDELFISSQLWCTDAHPDRVLLALQNSLRNLRLEYLDLYLISF
PVSLKPGKITADVSEDEIFLMDYKSVWAAMEECQSLGFTKSIGVSNFSIKKLQELMSNAK
IPPVVNQVEMSPTFQQKNLREYCKANNILVTAISVLGSKGTPWGSNAVLDSEVLNQIAMA
RGKSVAQISMRWVYEQGVSLVVKSFSEERMKENLNIFGWELTTEDLEKIGEIPQCRILTA
DFLVSANGPFKSQEELWDD
>Papaver_setigerum|Pse11G05210.0 319 bp
MESNGVPIITLSSGKGMPVLGMGTCETLGKRSERERLAILKAIEVGYRCIDTAAAYGTEE
VVGEAISEALQLGLIKSRDELFISSQLWCTDAHPDRVLLALQNSLRNLILEYLDLYLISF
PVSFKPGKITTDVQEDEILLMDYKSVWAAMEECQNLGFTKSVGVSNFSIKKLQELMATAK
IPPVVNQVEMSPTFEQKNLREYCKANNILVTAISVLGSKGTPWGSNAVLDSEVLNQIAMA
RGKSVAQVSMRWVYEQGVNLVVKSFNEERMRENLNIFDWELTKEDLEKIGEIPQRRILTA
DFLVSANGPFKSLEELWDD
>Papaver_setigerum|Pse15G00630.0 319 bp
MESSGVPVITLGSGKVMPVLGMGTFEKVGKGSERERLAILKAIEVGYRYFDTAAAYETEE
VLGEAIAEALQLGLVKSRDELFISSMLWCTDAHADRVLLALQNSLRNLKLEYVDLYMLPF
PASLKPGKITMDIPEEDICRMDYRSVWAAMEECQNLGFTKSIGVSNFSRKKLQELMATAN
IPPAVNQVEMSPAFQQKKLREYCNANNILVSAISVLGSNGTPWGSNAVLGSEVLKKIAMA
KGKSVAQVSMRWVYEQGASLVVKSFSEERLRENLNIFDWELTKEDHEKIGEIPQCRILSA
YFLVSPNGPFKSQEELWDD
>Papaver_setigerum|Pse08G45740.0 319 bp
MESSGVPVITLSSGKLMPVLGMGTFEKVGKGSERERLVILKAIEVGYRYFDTAAAYETEE
VLGEAIAEALQLGLIKSRDELFISSMLWCTDAHPDRVLLALQNSLRNLKLEYLDLYMLPF
PVSLKPGKITMDIQEEDICRMDYRSVWAAMEECQNLGFNKSIGVSNFSCKKLQELMATAN
IPPAVNQVEMSPAFQQKKLRDYCNANNILVSAVSILGSNGTPWRSNAVLGSEVGQILCIC
H-------SVVSVLGHRASLVVKSFSEERLRENLNIFDWELTKEDHEKIGEIPQCRILSA
YFLVSPNGPFKYQEELWDD
>Papaver_rhoeas|Prh07G32040.0 319 bp
MNSSSLP----SSG----------------------------------------------
----------------------------ARDAHLDRVLLSLQNSLRKLKLEYLDLYLVSF
PVRMKPGKITVDIPEDEIFPMDYKSVWAAMEVCQNLGFTKSIGISNFSIKKLQEFMATAN
IPPVVNQVEMSPTFQQKNLREYCKANNILVTAISVLGSKGTPWGSNAVLDSEVLNQIALA
RGKSVAQVSMRWVYEQDVSLVVKSFNEERMKETLKIFDWELTKEDLGKIGEIPQRRVLTA
DFLVSANGPFKSLKELWDD
